# Supplementary material for: Mitochondrial phylogenomics and mitogenome organization in the parasitoid wasp family Braconidae (Hymenoptera: Ichneumonoidea)
Source: BMC Ecol Evol. 2022 Apr 12;22:46. doi: 10.1186/s12862-022-01983-1 (PMC9006417; doi:10.1186/s12862-022-01983-1)
Supplement: Supplementary file 1 — Additional file 1: Table S1. Main features of the assembled mitochondrial genomes in this study: assembly sizes (pb), mean read depth, number of contigs obtained in GetOrganelle (GO) and not-found genes. Samples with an asterisk (*) correspond to the samples from which the mt assembly was obtained from shotgun libraries. [file 12862_2022_1983_MOESM1_ESM.xlsx]

## Sheet: Table S1
Table S1. Main features of the assembled mitochondrial genomes in this study: assembly sizes (pb), mean read depth, number of contigs obtained in GetOrganelle (GO) and not-found genes. Samples with an asterisk (*) correspond to the samples from which the mt assembly was obtained from shotgun libraries.
Taxon ID	Family/Subfamily	Genus / species	Assembly size (bp)	%GC	No. of contigs recovered in GO	Mean read depth	Potein-coding genes not found	tRNAs not found	rRNAs not found
	ICHNEUMONIDAE
C0238	Ichneumoninae	Vulgichneumon sp.	7924	14.9	1	84.2	NAD2, COX1, COX2, ATP8, ATP6, COX3, NAD3	W, Y, C, L2, K, D, G, A, V, M, I, Q	rrnS
C0540	Pimplinae	Pimpla aequalis	14062	17	1	105.8	-	V	rrnS
C0539	Tryphoninae	Netelia sp.	17638	24.5	1	101.6	-	A, V	rrnS
BS_UCE_Ich200	Xoridinae	Odontocolon albotibiale	18583	18.4	1	44.8	-	-	-
	BRACONIDAE
CNC1045801	Apozyginae	Apozyx penyai	12332	20.4	2	60.2	-	W, Y, F, V, I, M, Q	rrnS
USNMENT01322614	Acampsohelconinae	Urosigalphus sp.	15570	14.1	2	153.8	-	I, M, Q	-
USNMENT01322249	Agathidinae	Agathis sp.	11861	13.9	1	25	NAD2, NAD4L	W, Y, C, S1, E, F, L1, V, I, M, Q	rrnS
USNMENT01322251	Agathidinae	Neothlipsis cincta	10881	13.3	1	39.9	NAD2, COX3, NAD4L	W, Y, C, S1, E, S2, L1, V, I, M, Q	rrnS
USNMENT01322238	Agathidinae	Cremnops virginensis	9003	15.9	3	30	NAD35, NAD4	W, S1, E, F, H, L1, V, I, M, Q	rrnL, rrnS
USNMENT01322422	Alysiinae	Chorebus sp.	16230	15.8	1	88.1	-	L1	-
USNMENT01322424	Alysiinae	Coelinius robinae	15084	16.1	1	207.5	-	-	-
USNMENT01322698	Alysiinae	Dacnusa sp.	16343	14.1	1	160.1	-	-	-
USNMENT01322426	Alysiinae	Epimicta griffithsi	17134	16.8	1	57.1	-	M, Q	-
USNMENT01322254	Alysiinae	Symphya sp.	15486	13.9	1	63	-	V, Q	-
CNIN4298	Alysiinae	Asyntactus rhogaleus	15238	16.1	1	266.3	-	V, I, M	rrnS
CNIN3057	Alysiinae	Gnathopleura sp.	4388	19.9	1	26.4	NAD5, NAD4, NAD4L, NAD6, COB, NAD1, NAD2	W, L2, G, N, S1, E, F, T, P, S2, L1, V, I, M, Q	rrnL, rrnS
CNIN4299	Alysiinae	Neorthostigma macrops	6394	16.1	1	16.2	NAD4, NAD4L, NAD6, NAD1, NAD2	T, P, S2, L1, V, I, M, Q, W, Y, C	rrnL, rrnS
CNIN4318	Alysiinae	Pseudopezomachus kasparyani	18435	13.2	1	42.2	-	-	-
USNMENT01322493	Aphidiinae	Acanthocaudus tissoti	15049	16.3	1	47.6	-	-	-
USNMENT01322235	Aphidiinae	Aphidius sp.	8266	18	1	30.1	ATP8, NAD4L, NAD1	L2, K, D, S1, E, F, H, T, P, S2, L1, V, I, M, Q, W, Y, C	-
CNIN4276	Aphidiinae	Pseudephedrus sp.	15713	16.6	1	22.8	-	-	-
USNMENT01322548	Brachistinae	Blacus sp.	10931	18	2	114	NAD2, NAD6	P, V, I, M, Q, W, Y, C	rrnL, rrnS
CNC1045806	Brachistinae	Grypokeros fuscifemur	9618	18.7	1	12.1	NAD2, NAD3, NAD4L	W, Y, G, E, F, P, S2, V, I, M, Q	rrnS
CNIN3041	Brachistinae	Diospilus sp.	14898	15.5	1	84	-	-	-
USNMENT01322575	Brachistinae	Diospilus sp.	14952	15.8	1	522.9	-	-	-
USNMENT01322549	Brachistinae	Schizoprymnus sp.	6832	17.9	3	52.8	COX2, ATP8, ATP6, COX3, NAD3, NAD6, NAD4L	K, D, G, A, R, N, S1, E, F, P, T, V, I, M, Q	rrnL, rrnS
CNIN4283	Braconinae	Eunesaulax sp.	13112	17.1	1	24	-	F, V, I, M, Q	rrnS
USNMENT01322554	Braconinae	Coeloides scolytivorus	15733	14.3	1	174.2	-	-	-
CNIN3045	Braconinae	Cyanopterus sp.	15270	16.9	1	165.5	-	-	-
CNC924603	Cardiochilinae	Retusigaster noguerai	8185	20.1	1	25.8	NAD2, NAD4L, NAD6, COB, NAD1	W, Y, C, T, P, S2, L1, V, I, M, Q	rrnL, rrnS
USNMENT01322468	Cardiochilinae	Toxoneuron viator	12246	18.3	2	97.2	-	C, D, R, N, L1, V, I, M, Q	rrnL, rrnS
USNMENT01322459	Cenocoeliinae	Aulacodes nigriventris	16033	19.3	1	1067.7	-	-	-
USNMENT01322645	Cenocoeliinae	Cenocoelius ashmeadii	12189	16	3	300.2	NAD2	Y, R, H, S2, I, V, M, C, W, Q	rrnS
USNMENT01322558	Cenocoeliinae	Capitonius chontalensis	11309	16.4	1	27.9	NAD2	Y, I, V, M, C, W, Q	rrnL, rrnS
USNMENT01322559	Charmontinae	Charmon extensor	13027	15.8	1	156.7	NAD2	C, S1, V, I, M, Q	rrnS
USNMENT01322246	Cheloninae	Adelius sp.	7066	17.4	2	112.4	NAD2, NAD4L, NAD6, NAD1	W, Y, C, K, S1, N, H, T, P , S2, L1, I, M, Q	rrnL, rrnS
USNMENT01322561	Cheloninae	Chelonus sp.	14911	13.3	1	37.5	-	-	-
USNMENT01322562	Cheloninae	Phanerotoma sp.	9047	15	3	17	NAD2, ATP6	N, S1, E, F, H, L1, I, V, M, C, W, Q	rrnL, rrnS
CNC924617	Cheloninae	Phanerotomella longipes	5147	19.8	1	69.2	NAD2, ATP8, ATP6, COX3, NAD3, NAD5, NAD4L, NAD6	Y, K, D, G, F, H, T, P, S2, L1, I, V, M, C, W, Q	rrnL, rrnS
CNIN4303	Doryctinae	Eodendrus eous	17121	16.6	1	487.63	NAD3	-	-
CNIN4311	Doryctinae	Euscelinus sarawacus	10608	16.9	1	9.7	NAD2, NAD1	E, S2, V, I, M, Q	rrnS
USNMENT01322433	Doryctinae	Spathius elegans	15130	16.3	1	77	-	-	-
USNMENT01322447	Euphorinae	Meteorus sp.	13881	15.2	2	68	NAD2	-	rrnS
CNIN3049	Euphorinae	Peristenus sp.	5236	18.1	1	75.8	NAD2, NAD5, NAD4, NAD4L, NAD6, COB, NAD1	C, H, T, P, S2, L1, V, I, M, Q	rrnL, rrnS
CNIN4304	Exothecinae	Colastes (Pseudophanomeris) unicolor	15620	15.5	1	33	-	-	-
CNIN3889	Exothecinae	Colastes (Shawiana) sp.	15105	15.9	1	48.5	-	-	-
CNIN4312	Exothecinae	Colastinus crustatus	15197	16.4	1	29.4	-	I, M, Q	-
CNIN4307	Exothecinae	Shawiana lapponica	8713	13.9	1	9.6	COX3, NAD4L	K, G, S2, L1, I, M, Q	-
CNIN4317	Exothecinae	Vietcolastes rhaconotus	15117	13.6	1	49.9	-	-	-
CNIN4296	Exothecinae	Xenarcha lustrator*	7749	16.9	1	17.8	COX2, ATP8, ATP6, NAD4L	D, A, R, G, S2, V, I, M, Q, W, Y	rrnL, rrnS
CNIN3881	Telengaiinae	Gnamptodon sp.	13771	15.6	2	14.3	-	T, P, I, M	-
CNIN4302	Telengaiinae	Gnaptogaster astrachanica	15241	14.3	1	148.8	-	-	-
CNIN3882	Telengaiinae	Neognamptodon sp.	10274	15.8	1	9	ATP8, NAD6, NAD4, NAD4L	D, H, K, G, N, T, P, L1, V, I, M	rrnS
CNIN4315	Telengaiinae	Tamdaona sp.*	15332	14	1	66	-	-	-
USNMENT01322576	Helconinae	Helcon nunciator [=pedalis]	15069	14.1	1	1996	-	-	-
USNMENT01322476	Homolobinae	Exasticolus sp.	15019	17.1	3	21	-	E, F, T, V, I, M, Q	rrnS
USNMENT01322577	Homolobinae	Homolobus sp.	13713	14	1	92.6	NAD2	K, G, N, F, S2, T, V, I, M	-
CNIN3879	Hormiinae	Acanthormius sp.	14314	16.3	2	22.2	-	V, I, M, Q	rrnS
CNIN4181	Hormiinae	Aulosaphobracon capitatus	15624	15.8	1	39.2	-	-	-
CNIN3901	Hormiinae	Aulosaphoides sp.	15121	14.8	1	76.8	-	-	-
CNIN4021	Hormiinae	Cedria wichasei	16241	15.2	1	35.6	-	-	-
CNIN4179	Hormiinae	Hormius orientalis	15131	15.7	1	263.3	-	-	-
CNIN3943	Hormiinae	Hormius sp.	13487	18.1	1	22.5	-	V, I, M	rrnS
CNIN4023	Hormiinae	Hormius sp.	15627	16.5	1	83.5	-	H, Q	-
CNIN3903	Hormiinae	Katytermus palmicola	10692	16.2	1	870.9	NAD2	L1, V, I, M, Q	rrnL, rrnS
CNIN3904	Hormiinae	Pentatermus striatus	15458	17.6	1	180.2	-	-	-
CNIN4190	Hormiinae	Parahormius nitidus*	14988	16.4	1	114.4	-	-	-
USNMENT01322599	Hormiinae	Chremylus elaphus	14033	16.5	2	44.5	NAD2	Q	-
CNC1045812	Proteropinae	Hebichneutes tricolor	8141	24.1	1	16.8	NAD2, ATP8, ATP6, NAD3, NAD4, NAD4L, NAD1	K, D, G, S1, E, F, H, P, T, S2, L1, V, I, M, Q	rrnL
USNMENT01322443	Ichneutinae	Paroligoneurus sp.	15034	16.1	1	88.7	NAD2	W, Y, S2, Q	-
CNC1045816	Khoikoiinae	Sania browni	8429	16.8	2	26.2	NAD4L, NAD6, COB, NAD1	E, F, T, P, S2, L1, V, I, M, Q	rrnL, rrnS
USNMENT01322441	Macrocentrinae	Austrozele sp.	15587	11.9	1	50.6	-	C	-
USNMENT01322585	Macrocentrinae	Macrocentrus sp.	14314	13.9	1	40.2	NAD2	C, T, V, Q	rrnL
CNC1045818	Maxficheriinae	Maxfischeria tricolor	11927	16.5	1	42.4	NAD4L, NAD6	D, T, P, H, I, M, Q	-
CNIN4278	Mesostoinae	Andesipolis sp.	13911	17.7	1	18.1	NAD2, ATP8	W, F, H, S2, Q	-
CNIN4019	Mesostoinae	Austrohormius sp.	15090	20.3	1	89.8	NAD2	V, I, M, Q, H	rrnS
CNIN4280	Mesostoinae	Doryctomorpha sp.	14924	15.5	1	41.6	-	-	-
CNIN3058	Mesostoinae	Hydrangeocola llaollin	14888	17.7	1	194.5	-	Q	-
DHJPAR0013099	Microgastrinae	Apantheles juliodiazi	6546	18.7	4	16.8	NAD2, COX3, NAD3, NAD4L, NAD4L, NAD6, COB, NAD1	W, C, L2, H, A, R, N, S1, E, F, H, T, P, S2, L1, V, I, M, Q	rrnL, rrnS
CNC1065622	Microgastrinae	Diolcogaster sp.	14520	13.8	1	24.4	NAD2	E W, N, L2, G, Q, C, Y	-
CNC841388	Microgastrinae	Microgaster meridiana	6331	16	1	187.5	NAD5, NAD4, NAD4L, NAD6, COB, NAD1	A, R, S1, E, T, P, S2, L1, V, I, M, Q	rrnL, rrnS
CNC1045824	Microtypinae	Microtypus wesmaelii	4364	22.9	1	40.2	COX2, ATP8, ATP6, NAD3, NAD5, NAD4, NAD1, NAD2	L2, K, D, A, R, N, S1, E, F, H, T, P, L1, V, Q, W, C, Y	rrnL, rrnS
USNMENT01322630	Microtypinae	Microtypus sp.	4973	22.3	1	39.5	COX2, ATP8, ATP6, NAD5, NAD4L, NAD6, NAD1, NAD2	L2, K, D, F, T, P, S2, L1, V, I, M, Q, W, C, Y	rrnL, rrnS
CNIN3046	Miracinae	Mirax sp.	12082	17.4	1	110.6	NAD1	G, L1, V, I, M, Q	rrnL, rrnS
CNIN4295	Opiinae	Ademon decrescens	5671	17	1	43.2	NAD5, NAD4, NAD4L, NAD6, COB, NAD1	T, P, S2, L1, V, I, M, Q	rrnL, rrnS
USNMENT01322592	Opiinae	Diachasma muliebre	15927	17.5	1	68.6	-	-	-
USNMENT01322503	Opiinae	Diachasmimorpha longicaudata	13712	16.6	2	29.4	-	R, N, S1, E, F, I, M, Q	rrnS
USNMENT01322597	Opiinae	Opius sp.	15002	16.8	1	299.7	-	-	-
CNIN4297	Opiinae	Orientopius belokobylskii*	15173	15.7	1	186.3	-	-	-
USNMENT01322452	Opiinae	Utetes sp.	15636	15.7	1	98.5	-	-	-
USNMENT01322598	Orgilinae	Orgilius sp.	13505	15	2	74.9	-	C, F, I, M, Q	rrnS
USNMENT01322481	Orgilinae	Stantonia sp.	11318	15.5	2	31.9	NAD2	C, A, R, N, S1, E, F, V, I, M, Q	rrnS
CNIN4025	Pambolinae	Pambolus (Phaenodus) sp.	14774	14.5	1	25.8	-	Q	-
CNIN4292	Pambolinae	Phaenodus pallipes	12368	15.2	1	8.8	-	L2, H, G, P, V, Q	-
CNIN3887	Rhysipolinae	Allobracon sp.	15569	15.4	1	27	-	I, M, Q	-
CNIN4192	Rhysipolinae	Allobracon scorteus	4907	22.9	1	13.9	ATP8, NAD3, NAD5, NAD4, NAD4L, NAD6, NAD1, NAD2	L2, D, K, H, G, A, R, N, S1, T, P, S2, V, I, M, Q, W, Y	rrnL, rrnS
CNIN4191	Rhysipolinae	Parachremylus litchii	4470	20.9	1	11	ATP8, COX2, NAD1, NAD2, NAD3, NAD4L, NAD6	L2, D, H, K, A, R, N, F, T, P, S2, L1, V	rrnL, rrnS
CNIN4169	Rhysipolinae	Pseudavga flavicoxa	15211	16.6	1	101.8	-	-	-
CNIN4027	Rhysipolinae	Pseudavga sp.	15468	17.7	1	50.6	ATP8	S1	-
CNIN4313	Rhysipolinae	Rhysipolis bicarinator	15269	16	1	37.7	-	-	-
CNIN4314	Rhyssalinae	Acrisis brevicornis	13817	17.9	1	19.3	-	V, I, M, Q	rrnS
CNIN4284	Rhyssalinae	Dolopsidea indagator	8546	21.2	1	16	NAD2, ATP8, ATP6, NAD3, NAD4, NAD4L, NAD6, NAD1	W, G, H, T, P, V, I, M, Q	rrnS
CNIN4285	Rhyssalinae	Onchophanes minutus	14714	15.8	2	22	-	C, M	-
CNIN4289	Rhyssalinae	Proacrisis orientalis*	7850	19.3	1	68.8	ATP8, NAD3, NAD4, NAD4L, NAD6, NAD2	D, K, G, H, T, P, S2, I, M, Q, W	-
CNIN4286	Rhyssalinae	Pseudobathystomus vernalis	10134	21.3	1	41.6	ATP8, NAD3, NAD4, NAD4L, NAD6	G, A, H, T, P, S2, I, M, Q	-
CNIN4287	Rhyssalinae	Rhyssalus clavator	14940	14.5	1	31.3	-	V, I, M	-
CNIN3898	Rogadinae	Aleiodes cameronii	14817	16.5	1	38.3	-	V, I, M, Q	rrnS
CNIN4016	Rogadinae	Aleiodes sp. (coronopus group)	14587	15.7	1	87.2	-	V, I, M	rrnS
CNIN3040	Rogadinae	Aleiodes sp.	10906	17.6	1	44.7	NAD2, NAD5	V, I, M, Q	rrnS
CNIN3884	Rogadinae	Aleiodes sp. (pilosus group)	14902	17.2	1	22.4	-	I, M	-
CNIN4014	Rogadinae	Aleiodes sp. (Cordylorhogas group)	15441	19	1	200.9	-	N	-
CNIN4183	Rogadinae	Betylobracon waterhousei*	6551	17.6	1	116.9	NAD4, NAD4L, NAD5, NAD6, COB, NAD1	T, P, S2, L1, V, I, M, Q	rrnL, rrnS
CNIN3883	Rogadinae	Canalirogas sp.	8176	19.2	1	25.8	NAD2, NAD3, NAD4, NAD4L	F, T, P, S2, V, G, I, M, Q	rrnL, rrnS
CNIN3899	Rogadinae	Choreborogas sp.	15024	17.3	1	18.9	-	V	-
CNIN3042	Rogadinae	Clinocentrus sp.	14461	18.1	1	62.1	-	V, Q	-
CNIN4018	Rogadinae	Cornutorogas sp.	15324	14.7	1	85.6	-	W	-
CNIN4203	Rogadinae	Facitorus granulosus*	19429	14.8	1	29.2	-	C	-
CNIN4205	Rogadinae	Macrostomion sumatranum	15764	16.1	1	35.9	-	-	-
CNIN4176	Rogadinae	Mesocentrus sp.*	2730	18.9	1	84.3	ATP8, ATP6, COX3, NAD3, NAD5, NAD4, NAD4L, NAD6, COB, NAD1, NAD2	G, A R, N, S1, E, F, T, P, S2, L1, V, I, M, Q, W, Y, C	rrnL, rrnS
CNIN4029	Rogadinae	Myocron sp.	13393	16	1	46.5	NAD2, NAD6	Y, G, I, M, Q	-
USNMENT01322620	Rogadinae	Polystenidea parksi	13176	17.4	1	32.6	-	V, I, M	rrnS
CNIN3895	Rogadinae	Rogas nigrovenosus	15201	20.5	1	525.7	-	-	-
CNIN3052	Rogadinae	Stiropius sp.	11157	15.6	1	171.5	NAD1	L1, V, G, I, M	rrnL, rrnS
CNIN4028	Rogadinae	Triraphis sp.	15345	15.9	1	18.7	-	Q	-
USNMENT01322497	Rogadinae	Yelicones delicatus	13261	20.9	1	857.7	NAD3, NAD4L, NAD6	K, G, R, S1, E, F, T, Q	rrnL
CNIN3896	Rogadinae	Yelicones sp.	11179	20.8	1	14.9	NAD1	E, S2, L1, V, I, M, Q	rrnL, rrnS
CNC1045829	Sigalphinae	Minanga sp.	15416	13.9	1	57.7	-	E, S2	-
USNMENT01322498	Sigalphinae	Sigalphus sp.	13232	15.2	1	89.1	NAD4	W, Y, C, S2	-
CNIN4308	Telengaiinae	Telengaia ventralis*	15888	14.5	1	29.4	-	-	-
USNMENT01322633	Trachypetinae	Trachypetus clavatus	6545	22.5	4	152.9	NAD2, ATP6, COX3, NAD3, NAD4L, NAD1	W, G, A, R, N, S1, E, F, S2, L1, V, I, M, Q	rrnL, rrnS
CNIN4189	Avgini	Avga opaca	5006	18.8	1	32.2	NAD2, COX2, ATP8, ATP6, NAD3, NAD4, NAD4L, NAD6	W, Y, C, L2, D, H, K, S1, T, P, S2, V, I, M, Q	rrnS
CNIN4188	Avgini	Avga dorsomaculata	11616	15.5	1	122	-	S2, L1, V, I, M, Y, C	rrnL, rrnS
