# Supplementary material for: Mitochondrial phylogenomics and mitogenome organization in the parasitoid wasp family Braconidae (Hymenoptera: Ichneumonoidea)
Source: BMC Ecol Evol. 2022 Apr 12;22:46. doi: 10.1186/s12862-022-01983-1 (PMC9006417; doi:10.1186/s12862-022-01983-1)
Supplement: Supplementary file 2 — Additional file 2: Table S2. Gene order of the mt genomes assembled in this study. The protein-coding genes, tRNAs and rRNAs are highlighted in blue, white and purple respectively. Grey cells correspond to not-recovered genes. Samples with asterisks (*) were sequenced and assembled by Samacá-Sáenz et al. (2019). [file 12862_2022_1983_MOESM2_ESM.xlsx]

## Sheet: Table S2
Table S2. Gene order of the mitogenomes assembled in this study. The protein-coding genes, tRNAs and rRNAs are highlighted in blue, white and purple respectively. Grey cells correspond to not-recovered genes. Samples with asterisks (*) were sequenced and assembled by Samacá-Sáenz et al. (2019).
Family/braconid group	Subfamily	Tribe	Voucher No.	Sample	Mitochondrial genome
					COX1	L2	COX2	K	D	ATP8	ATP6	COX3	G	NAD3	A	R	N	S1	E	F	NAD5	H	NAD4	NAD4L	T	P	NAD6	COB	S2	NAD1	L1	rrnL	V	rrnS	I	Q	M	NAD2	W	C	Y
				Pancrustacea	+	+	+	+	+	+	+	+	+	+	+	+	+	+	+	-	-	-	-	-	+	-	+	+	+	-	-	-	-	-	+	-	+	+	+	-	-
MEGASPILIDAE			KR270644.1	Megaspilidae sp.	COX1	L2	NAD3	A	R	E	F	NAD5	H	NAD4	NAD4L	T	P	NAD6	COB	S2	NAD1	L1	rrnL(x2)	?	?	NAD2	rrnS	COX2	K	D	ATP8	ATP6	COX3	?	S1	N	C	V	Q	Y	W
(outgroup)					+	+	+	+	+	+	-	-	-	-	-	+	-	+	+	+	-	-	-	?	?	+	-	+	+	+	+	+	+	?	+	+	-	-	-	-
	Xoridinae		BS_UCE_Ich200	Odontocolon albotibiale	COX1	L2	COX2	K	D	ATP8	ATP6	COX3	G	NAD3	A	R	N	S1	E	F	NAD5	H	NAD4	NAD4L	T	P	NAD6	COB	S2	NAD1	L1	rrnL	V	rrnS	M	I	Q	NAD2	W	Y	C
					+	-	-	+	+	+	+	+	+	+	+	+	+	+	+	-	-	-	-	-	+	-	+	+	+	-	-	-	-	-	+	+	-	+	+	-	+
	Ichneumoninae		C0238	Vulgichneumon sp.												R	N	S1	E	F	NAD5	H	NAD4	NAD4L	T	P	NAD6	COB	S2	NAD1	L1	rrnL
ICHNEUMONIDAE																+	+	+	+	-	-	-	-	-	+	-	+	+	+	-	-	-
	Tryphoninae		C0539	Netelia sp	COX1	L2	COX2	K	D	ATP8	ATP6	COX3	G	NAD3		R	N	S1	E	F	NAD5	H	NAD4	NAD4L	P	T	NAD6	COB	S2	NAD1	L1	rrnL			I	M	Q	NAD2	W	Y	C
					+	+	+	+	+	+	+	+	+	+		+	+	+	+	-	-	-	-	-	-	+	+	+	+	-	-	-			+	+	-	+	+	-	-
	Pimplinae		C0540	Pimpla aequalis	COX1	L2	COX2	K	D	ATP8	ATP6	COX3	G	NAD3	A	R	N	S1	E	F	NAD5	H	NAD4	NAD4L	T	P	NAD6	COB	S2	NAD1	L1	rrnL			M	I	Q	NAD2	W	C	Y
					+	+	+	+	+	+	+	+	+	+	+	+	+	+	+	-	-	-	-	-	+	-	+	+	+	-	-	-			+	+	-	+	+	-	-
BRACONIDAE	Apozyginae	-	CNC1045801	Apozyx penyai	COX1	L2	COX2	K	D	ATP8	ATP6	COX3	G	NAD3	A	R	N	S1	E		NAD5	H	NAD4	NAD4L	T	P	NAD6	COB	S2	NAD1	L1	rrnL						NAD2			C
Apozyginae					+	+	+	+	+	+	+	+	+	+	+	+	+	+	+		-	-	-	-	+	-	+	+	+	-	-	-						+			-
BRACONIDAE	Proteropinae	-	CNC1045812	Hebichneutes tricolor	COX1	L2	COX2					COX3			A	R	N				NAD5						NAD6	COB						rrnS					W	Y	C
Non-cyclostomes					+	+	+					+			+	+	+				-						+	+						-					+	-	-
	Ichneutinaee	-	USNMENT01322443	Paroligoneurus sp.	COX1	L2	COX2	K	D	ATP8	ATP6	COX3	G	NAD3	A	R	N	S1	E	F	NAD5	H	NAD4	NAD4L	T	P	NAD6	COB		NAD1	L1	rrnL	V	rrnS	I	M					C
					+	+	+	+	+	+	+	+	+	+	+	+	+	+	+	-	-	-	-	-	+	-	+	+		-	-	-	-	-	-	-					-
	Cheloninae	Phanetomini	USNMENT01322562	Phanerotoma sp.	COX1	L2	COX2	K	D	ATP8		COX3	G	NAD3	A	R					NAD5		NAD4	NAD4L	T	P	NAD6	COB	S2	NAD1											Y
					+	+	+	+	+	+		+	+	+	+	+					-		-	-	+	-	+	+	+	-											-
			CNC924617	Phanerotomella longipes	COX1	L2	COX2								A	R	N	S1	E				NAD4					COB		NAD1
					+	+	+								+	+	+	+	+				-					+		-
		Chelonini	USNMENT01322561	Chelonus sp	COX1	L2	COX2	K	D	ATP6	ATP8	COX3	G	NAD3	A	N	S1	R	E	F	NAD5	H	NAD4	NAD4L	T	P	NAD6	COB	S2	NAD1	L1	rrnL	rrnS	I	V	M	C	W	Q	NAD2	Y
					+	+	+	+	+	+	+	+	+	+	+	+	+	+	+	-	-	-	-	-	+	-	+	+	+	-	-	-	-	-	-	-	-	+	-	+	-
		Adeliini	USNMENT01322246	Adelius sp.	COX1	L2	COX2		D	ATP8	ATP6	COX3	G	NAD3	A	R	V		E	F	NAD5		NAD4					COB
															+	+	+		+	-
	Cardiochilinae	-	CNC924603	Retusigaster noguerai	COX1	L2	COX2	K	D	ATP8	ATP6	COX3	G	NAD3	A	R	N	S1	E	F	NAD5	H	NAD4
					+	+	+	+	+	+	+	+	+	+	+	+	+	+	+	-	-	-	-
		-	USNMENT01322468	Toxoneuron viator	COX1	L2	COX2	K		ATP8	ATP6	COX3	G	NAD3	A			S1	E	F	NAD5	H	NAD4	NAD4L	T	P	NAD6	COB	S2	NAD1								NAD2	W	Y
					+	+	+	+		+	+	+	+	+	+			+	+	-	-	-	-	-	-	+	+	+	+	-								+	+	-
	Miracinae	-	CNIN3046	Mirax sp.	COX1	L2	COX2	K	D	ATP8	ATP6	COX3		NAD3	A	R	N	S1	E	F	NAD5	H	NAD4	NAD4L	T	P	NAD6	COB	S2									NAD2	W	C	Y
					+	+	+	+	+	+	+	+		+	+	+	+	+	+	-	-	-	-	-	+	-	+	+	+									+	+	-	-
	Khoikhoiinae	-	CNC1045816	Sania browni	COX1	L2	COX2	K	D	ATP8	ATP6	COX3	G	NAD3	A	R	N	S1			NAD5	H	NAD4															NAD2	W	Y	C
					+	+	+	+	+	+	+	+	+	+	+	+	+	+			-	-	-															+	+	-	-
	Microgastrinae	Microgastrini (Cotesiina)	CNC1065622	Diolcogaster sp.	COX1		COX2	H	D	K	ATP8	ATP6	COX3	NAD3	A	R		S1		F	NAD5	NAD4	NADL	T	P	NAD6	COB	S2	NAD1	M	L1	rrnL	V	rrnS	I
					+		+	+	+	+	+	+	+	+	+	+		+		-	-	-	-	+	-	+	+	+	-	-	-	-	-	-	-
		Microgastrini (Apantelina)	USNMENT01322237	Aphanteles juliodiazi	COX1		COX2		D	K	ATP8	ATP6									NAD5	NAD4																			Y
					+		+		+	+	+	+									-	-																			+
		Microgastrini (Microgastrina)	CNC841388	Microgaster meridiana	COX1	L2	COX2	H	D	K	ATP8	ATP6	COX3		NAD3			N			F																Q	NAD2	W	C	Y
					+	+	+	+	+	+	+	+	+		+			+			-																-	+	+	-	+
	Sigalphinae	Sigalphini	USNMENT01322498	Sigalphus sp.	COX1	L2	COX2	K	D	ATP8	ATP6	COX3	G	NAD3	A	R	N	F	NAD5	H		NAD4L	T	P	NAD6	COB	S2	NAD1		rrnL	V	rrnS	Q	I	M	S1	E	NAD2
					+	+	+	+	+	+	+	+	+	+	+	+	+	-	-	-		-	+	-	+	+	+	-		-	-	-	-	-	-	-	-	+
		Minangini	CNC1045829	Minanga sp.	COX1	L2	COX2	K	D	ATP8	ATP6	COX3	G	NAD3	A	R	N		F	NAD5	H	NAD4	NADL	T	P	NAD6	COB	S2	NAD1		rrnL	V	rrnS	Q	S1	M	W	I	NAD2	C	Y
					+	+	+	+	+	+	+	+	+	+	+	+	+		-	-	-	-	-	+	-	+	+	+	-		-	-	-	-	-	-	-	-	+	-	-
	Agathidinae	Agathidini	USNMENT01322251	Neothlipsis cincta	COX1	L2	COX2	K	D	ATP8	ATP6		G	NAD3	A	R	N			F	NAD5	H	NAD4		T	P	NAD6	COB		NAD1		rrnL
					+	+	+	+	+	+	+		+	+	+	+	+			-	-	-	-		+	-	+	+		-		-
			USNMENT01322249	Agathis sp.	COX1	L2	COX2	K	D	ATP8	ATP6	COX3	G	NAD3	A	R	N				NAD5	H	NAD4		T	P	+	COB	S2	NAD1		rrnL
					+	+	+	+	+	+	+	+	+	+	+	+	+				-	-	-		+	-	+	+	+	-		-
		Cremnoptini	USNMENT01322238	Cremnops virginiensis	COX1	L2	COX2	K	D	ATP8	ATP6	COX3	G	NAD3	A	R	N							NAD4L	T	P	NAD6	COB	S2	NAD1								NAD2		C	Y
					+	+	+	+	+	+	+	+	+	+	+	+	+	-						-	+	-	+	+	+	-								+		-	-
	Euphorinae	Meteorini	USNMENT01322447	Meteorus sp.	COX1	L2	D	COX2	K	ATP8	ATP6	COX3	F	C	NAD3	E	A	R	N	S1	NAD5	H	NAD4L	NAD4L	T	P	NAD6	COB	S2	NAD1	G	I	L2	M	L1	rrnL	V			W	Y
					+	+	-	+	+	+	+	+	-	-	+	+	+	+	+	+	-	-	-	-	+	-	+	+	+	-	-	-	+	-	-	-	-			+	-
		Euphorini	CNIN3049	Peristenus sp.	COX1	L2	COX2	K	D	ATP8	ATP6	COX3	G	NAD3	A	R	S1	F	N	E	E																			W	Y
					+	+	+	+	+	+	+	+	+	+	+	+	+	-	+	+	+																			-	-
	Trachypetinae		USNMENT01322633	Trachypetus clavatus	COX1	L2	COX2	K	D	ATP8											NAD5	H	NAD4		T	P	NAD6	COB												Y	C
					+	+	+	+	+	+											-	-	-		+	-	+	+												-	-
	Cenocoeliinae	Cenocoeliini	USNMENT01322558	Capitonius chontalensis	COX1	L2	COX2	K	D	ATP8	ATP6	COX3	G	NAD3	A	R	S1	E	F	N	NAD5	H	NAD4	NAD4L	P	T	NAD6	COB	S2	NAD1	L1
					+	+	+	+	+	+	+	+	+	+	+	+	+	+	-	+	-	-	-	-	-	+	+	+	+	-	-
			USNMENT01322645	Cenocoelius ashmeadii	COX1	L2	COX2	K	D	ATP8	ATP6	COX3	G	NAD3	A		S1	E	F	N	NAD5		NAD4	NAD4L	P	T	NAD6	COB		NAD1	L1	rrnL
					+	+	+	+	+	+	+	+	+	+	+		+	+	-	+	-		-	-	-	+	+	+		-	-
			USNMENT01322459	Aulacodes nigriventris	COX1	L2	COX2	K	D	ATP8	ATP6	COX3	G	NAD3	A	R	S1	E	F	N	NAD5	H	NAD4	NAD4L	P	T	NAD6	COB	S2	NAD1	L1	rrnL	V	rrnS	I	M	W	C	Q	NAD2	Y
					+	+	+	+	+	+	+	+	+	+	+	+	+	+	-	+	-	-	-	-	-	+	+	+	+	-	-	-	-	-	-	-	+	-	+	+	-
	Charmontinae	-	USNMENT01322559	Charmon extensor	COX1	L2	COX2	K	D	ATP8	ATP6	COX3	G	NAD3	A	R	N		E	F	NAD5	H	NAD4	NADL	P	T	NAD6	COB	S2	NAD1	L1	rrnL								W	Y
					+	+	+	+	+	+	+	+	+	+	+	+	+		+	-	-	-	-	-	-	+	+	+	+	-	-	-								+	-
	Macrocentrinae	-	USNMENT01322585	Macrocentrus sp	COX1	L2	COX2	K	D	ATP8	ATP6	COX3	G	NAD3	N	S1	E	F	A	R	NAD5	H	NAD4	NAD4L		P	NAD6	COB	S2	NAD1	L1			rrnS	M	I				Y	W
					+	+	+	+	+	+	+	+	+	+	+	+	+	-	+	+	-	-	-	-		-	+	+	+	-	-			-	-	-				-	+
		-	USNMENT01322441	Austrozele sp.	COX1	L2	COX2	K	D	ATP8	ATP6	COX3	G	NAD3	N	S1	E	F	A	R	NAD5	H	NAD4	NAD4L	T	P	NAD6	COB	S2	NAD1	L1	rrnL	V	rrnS	I	M	Q	NAD2		Y	W
					+	+	+	+	+	+	+	+	+	+	+	+	+	-	+	+	-	-	-	-	+	-	+	+	+	-	-	-	-	-	-	-	+	+		-	+
	Orgilinae	Orgilini	USNMENT01322598	Orgilus sp.	COX1	L2	COX2	K	D	ATP8	ATP6	COX3	G	NAD3	A	R	N	S1	E		NAD5	H	NAD4	NAD4L	T	P	NAD6	COB	S2	NAD1	L1	rrnL	V					NAD2		W	Y
					+	+	+	+	+	+	+	+	+	+	+	+	+	+	+		-	-	-	-	-	+	+	+	+	-	-	-	-					+		+	-
		Mimagathidini	USNMENT01322481	Stantonia sp.	COX1	L2	COX2	K	D	ATP8	ATP6	COX3	G	NAD3							NAD5	H	NAD4L	NAD4L	T	P	NAD6	COB	S2	NAD1	L1	rrnL								W	Y
					+	+	+	+	+	+	+	+	+	+							-	-	-	-	-	+	+	+	+	-	-	-								+	-
	Microtypinae	-	USNMENT01322630	Microtypus sp.	COX1							COX3	G	NAD3	A	R	N	S1	E			H	NAD4					COB
					+							+	+	+	+	+	+	+	+			-	-					+
		-	CNC1045824	Microtypus wesmaelii	COX1							COX3	G														NAD6	COB	S2						I	M
					+							+	+														+	+	+						-	-
	Homolobinae	-	USNMENT01322577	Homolobus sp.	COX1	L2	COX2		D	ATP8	ATP6	COX3		NAD3	A	R		S1	E		NAD5	H	NAD4	NAD4L	Q	P	NAD6	COB		NAD1	L1	rrnL		rrnS					W	Y	C
					+	+	+		+	+	+	+		+	+	+		+	+		-	-	-	-	-	+	+	+		-	-	-		-					+	-	-
		-	USNMENT01322476	Exasticolus sp.	COX1	L2	COX2	K	D	ATP8	ATP6	COX3	G	NAD3	A	R	N	S1			NAD5	H	NAD4	NAD4L		P	NAD6	COB	S2	NAD1	L1	rrnL						NAD2	Y	C	W
					+	+	+	+	+	+	+	+	+	+	+	+	+	+			-	-	-	-		-	+	+	+	-	-	-						+	-	-	+
	Helconinae	Helconini	USNMENT01322576	Helcon nunciator	COX1	L2	COX2	K	D	ATP8	ATP6	COX3	R	N	G	NAD3	A	S1	E	F	NAD5	H	NAD4	NAD4L	P	T	NAD6	COB	S2	NAD1	L1	rrnL	V	rrnS	I	M	Q	NAD2	W	Y	C
					+	+	+	+	+	+	+	+	+	+	+	+	+	+	+	-	-	-	-	-	-	+	+	+	+	-	-	-	-	-	-	-	-	+	+	-	-
	Acampsohelconinae	-	USNMENT01322614	Urosigalphus sp	COX1	L2	COX2	K	D	ATP8	ATP6	COX3	G	NAD3	R	A	N	S1	E	F	NAD5	H	NAD4	NAD4L	P	T	NAD6	COB	S2	NAD1	L1	rrnL	V	rrnS				NAD2	W	Y	C
					+	+	+	+	+	+	+	+	+	+	+	+	+	+	+	-	-	-	-	-	-	+	+	+	+	-	-	-	-	-				+	+	-	-
	Brachistinae	Diospilini	CNIN3041	Diospilus sp.	COX1	L2	COX2	K	D	ATP8	ATP6	COX3	G	NAD3	A	R	N	S1	E	F	NAD5	H	NAD4	NAD4L	P	T	NAD6	COB	S2	NAD1	L1	rrnL	V	rrnS	I	M	Q	NAD2	Y	W	C
					+	+	+	+	+	+	+	+	+	+	+	+	+	+	+	-	-	-	-	-	-	+	+	+	+	-	-	-	-	-	-	-	-	+	-	+	-
			USNMENT01322575	Diospilus sp.	COX1	L2	COX2	K	D	ATP8	ATP6	COX3	G	NAD3	A	R	N	S1	E	F	NAD5	H	NAD4	NAD4L	P	T	NAD6	COB	S2	NAD1	L1	rrnL	V	rrnS	I	M	Q	NAD2	Y	W	C
					+	+	+	+	+	+	+	+	+	+	+	+	+	+	+	-	-	-	-	-	-	+	+	+	+	-	-	-	-	-	-	-	-	+	-	+	-
		Brachistini	USNMENT01322549	Schizoprymnus sp.	COX1	L2															NAD5	H	NAD4					COB	S2	NAD1	L1							NAD2	Y	W	C
					+	+															-	-	-					+	+	-	-							-	-	+	-
		Blacini	CNC1045806	Grypokeros fuscifemur	COX1	L2	COX2	K	D	ATP8	ATP6	COX3			A	R	N	S1			NAD5	H	NAD4			T	NAD6	COB		NAD1	L1	rrnL									C
					+	+	+	+	+	+	+	+			+	+	+	+			-	-	-			+	+	+		-	-	-									-
			USNMENT01322548	Blacus sp.	COX1	L2	COX2	K	D	ATP8	ATP6	COX3	G	NAD3	A	R	N	S1	E	F	NAD5	H	NAD4	NAD4L		T		COB	S2	NAD1	L1
					+	+	+	+	+	+	+	+	+	+	+	+	+	+	+	-	-	-	-	-		+		+	+	-	-
BRACONIDAE	Maxfischeriinae	Maxfischeriini	CNC1045818	Maxfischeria tricolor	COX1	L2	COX2	K		ATP8	ATP6	COX3	G	NAD3	A	R	N	S1	E	F	NAD5		NAD4					COB	S2	NAD1	L1	rrnL	V	rrnS				NAD2	C	Y	W
Cyclostomes					+	+	+	+		+	+	+	+	+	+	+	+	+	+	-	-		-					+	+	-	-	-	-	-				+	-	-	+
sensu lato	Mesostoinae	-	CNIN3058	Hydrangeocola llaollin	COX1	L2	COX2	K	D	ATP8	ATP6	COX3	G	NAD3	A	R	N	S1	E	F	NAD5	NAD4	NAD4L	T	P	H	NAD6	COB	S2	NAD1	L1	rrnL	V	rrnS	I	M		NAD2	W	Y	C
					+	+	+	+	+	+	+	+	+	+	+	+	+	+	+	-	-	-	-	+	-	+	+	+	+	-	-	-	-	-	-	-		+	+	-	-
		-	CNIN4280	Doryctomorpha sp.	COX1	L2	COX2	K	D	ATP8	ATP6	COX3	G	NAD3	A	R	N	S1	E	F	NAD5	H	NAD4	NAD4L	T	P	NAD6	COB	S2	NAD1	L1	rrnL	V	rrnS	I	M	Q	NAD2	W	Y	C
					+	+	+	+	+	+	+	+	+	+	+	+	+	+	+	-	-	-	-	-	+	-	+	+	+	-	-	-	-	-	-	-	-	+	+	-	-
		-	CNIN4278	Andesipolis sp.	COX1	L2	COX2	K	D		ATP6	COX3	G	NAD3	A	R	N	S1	E		NAD5	NAD4	NAD4L	T	P		NAD6	COB		NAD1	L1	rrnL	V	rrnS	I	M				Y	C
					+	+	+	+	+		+	+	+	+	+	+	+	+	+		-	-	-	+	-		+	+		-	-	-	-	-	-	-				-	-
		-	CNIN4019	Austrohormius sp.	COX1	L2	COX2	K	D	ATP8	ATP6	COX3	G	NAD3	A	R	N	S1	E	F	NAD5	NAD4	NAD4L	T	P		NAD6	COB	S2	NAD1	L1	rrnL							C	W	Y
					+	+	+	+	+	+	+	+	+	+	+	+	+	+	+	-	-	-	-	+	-		+	+	+	-	-	-							-	+	-
	Aphidiinae	Aphidiini (Trioxina)	USNMENT01322493	Acanthoaudus tissoti	COX1	L2	L1	COX2	K	D	ATP8	ATP6	COX3	G	NAD3	A	R	N	S1	E	F	NAD5	H	NAD4	NAD4L	T	P	NAD6	COB	S2	NAD1	rrnL	V	rrnS	I	M	Q	NAD2	W	Y	C
					+	+	+	+	+	+	+	+	+	+	+	+	+	+	+	+	-	-	-	-	-	+	-	+	+	+	+	-	-	-	-	-	-	+	+	-	-
		Aphidiini (Aphidina)	USNMENT01322235	Aphidius sp.	COX1		COX2				ATP6	COX3	G	NAD3	A	R	N				NAD5		NAD4				NAD6	COB										NAD2	W	Y	C
					+		+				+	+	+	+	+	+	+				-		-				+	+										+	+	-	-
			CNIN4276	Pseudephedrus sp.	COX1	L2	COX2	K	D	ATP8	ATP6	COX3	G	NAD3	A	R	N	S1	E	F	NAD5	H	NAD4	NAD4L	T	P	NAD6	COB	S2	NAD1	L1	rrnL	V	rrnS	I	M	Q	NAD2	W	Y	C
					+	+	+	+	+	+	+	+	+	+	+	+	+	+	+	-	-	-	-	-	+	-	+	+	+	-	-	-	-	-	-	-	-		+	-	-
	Rhyssalinae	Acrisidini	CNIN4289	Proacrisis orientalis	COX1	L2	COX2				ATP6	COX3			A	R	N	S1	E	F	NAD5							COB		NAD1	L1	rrnL	V	rrnS						Y	C
					+	+	+				+	+			+	+	+	+	+	-	-							+		-	-	-	-	-						-	-
			CNIN4314	Acrisis brevicornis	COX1	L2	COX2	D	K	ATP8	ATP6	COX3	G	NAD3	A	R	N	S1	E	F	NAD5	H	NAD4	NAD4L	T	P	NAD6	COB	S2	NAD1	L1	rrnL						NAD2	W	Y	C
					+	+	+	-	+	+	+	+	+	+	+	+	+	+	+	-	-	-	-	-	+	-	+	+	+	-	-	-						+	+	-	-
		Rhyssalini	CNIN4285	Oncophanes (Oncophanes) minutus	COX1	L2	COX2	D	K	ATP8	ATP6	COX3	G	NAD3	A	R	N	S1	E	F	NAD5	H	NAD4	NAD4L	T	P	NAD6	COB	S2	NAD1	L1	rrmL	V	rrnS	I		Q	NAD2	W	Y
					+	+	+	-	+	+	+	+	+	+	+	+	+	+	+	-	-	-	-	-	+	-	+	+	+	-	-	-	-	-	-		-	+	+	-
			CNIN4286	Pseudobathystomus (s.str.) vernalis	COX1	L2	COX2	D	K		ATP6	COX3				R	N	S1	E	F	NAD5							COB		NAD1	L1	rrnL	V	rrnS				NAD2	W	Y	C
					+	+	+	-	+		+	+				+	+	+	+	-	-							+		-	-	-	-	-				+	+	-	-
			CNIN4287	Rhyssalus clavator	COX1	L2	COX2	D	K	ATP8	ATP6	COX3	G	NAD3	A	R	N	S1	E	F	NAD5	H	NAD4	NAD4L	T	P	NAD6	COB	S2	NAD1	L1	rrnL		rrnS			Q	NAD2	W	Y	C
					+	+	+	-	+	+	+	+	+	+	+	+	+	+	+	-	-	-	-	-	+	-	+	+	+	-	-	-		-			-	+	+	-	-
			CNIN4284	Dolopsidea indagator	COX1	L2	COX2	D	K			COX3			A	R	N	S1	E	F	NAD5							COB	S2		L1	rrnL								Y	C
					+	+	+	-	+			+			+	+	+	+	+	-	-							+	+		-	-								-	-
		Avigini	CNIN4189	Avga opaca	COX1								COX3	G		A	R	N		E	F	NAD5						COB		NAD1	L1	rrnL
					+								+	+		+	+	+		+	-	-						+		-	-	-
			CNIN4188	Avga dorsomaculata	COX1	L2	COX2	D	H	K	ATP8	ATP6	COX3	G	NAD3	A	R	N	S1	E	F	NAD5	NAD4	NAD4L	P	T	NAD6	COB		NAD1							Q	NAD2	W
					+	+	+	-	+	+	+	+	+	+	+	+	+	+	+	+	-	-	-	-	-	+	+	+		-							-	+	+
	Doryctinae	Doryctini (Caenophanina)	CNIN4303	Eodendrus eous	COX1	COX2	D	H	ATP8	ATP6	COX3	G	S1	L2	NAD3	N	R	F	E	NAD5	NAD4	NAD4L	T	P	NAD6	COB	S2	NAD1		rrnL	V	rrnS	I	M	K	A	Q	NAD2	W	Y	C
	HAM clade				+	+	-	+	+	+	+	+	-	-	+	-	-	-	+	-	-	-	+	-	+	+	+	-		-	-	-	-	-	+	+	-	+	+	-	-
			CNIN4311	Euscelinus sarawacus	COX1	L2	COX2	K	H	D	ATP8	ATP6	COX3	G	NAD3	A	R	N	S1		F	NAD5	NAD4	NAD4L	T	P	NAD6	COB			L1	rrnL							W	Y	C
					+	+	+	+	+	-	+	+	+	+	+	+	+	+	+		-	-	-	-	+	-	+	+			-	-							+	-	-
		Rhaconotini	CNIN3056*	Rhaconotus sp.	COX1	L2	COX2	D	H	K		ATP6	COX3	G	NAD3	A	R	N		E		NAD5	NAD4	NAD4L				COB	S2	NAD1		rrnL		rrnS		M		NAD2	W
					+	+	+	-	+	+		+	+	+	+	+	+	+		+		-	-	-				+	+	-		-		-		-		+	+
		Spathiini (Sphatiina)	USNMENT01322433	Spathius elegans	COX1	L2	COX2	D	H	K	ATP8	ATP6	COX3	G	NAD3	A	R	N	S1	E	F	NAD5	NAD4	NAD4L	T	P	NAD6	COB	S2	NAD1	L1	rrnL	V	rrnS	I	M	Q	NAD2	C	W	Y
					+	+	+	-	+	+	+	+	+	+	+	+	+	+	+	+	-	-	-	-	+	-	+	+	+	-	-	-	-	-	-	-	-	+	-	+	-
	Doryctinae	Spathiini (Psenobolina)	CNIN3497*	Psenobolus parapygmaeus	COX1	L2	COX2	K	D	ATP8	ATP6	COX3	G	NAD3	A	R	N	S1	E	F	NAD5	H	NAD4	NAD4L	T	P	NAD6	COB	S2	NAD1	L1	rrnL	V	rrnS	I	M	W	Q	NAD2	Y	C
	SA clade				+	+	+	+	+	+	+	+	+	+	+	+	+	+	+	-	-	-	-	-	-	-	+	+	+	-	-	-	-	-	-	-	-	-	+	-	-
		-	CNIN3683*	Sabinita sp.	COX1	L2	COX2	K	D	ATP8	ATP6	COX3	G	NAD3	A	R	N	S1	E	F	NAD5	H	NAD4	NAD4L	T	P	NAD6	COB		NAD1	L1	rrnL
					+	+	+	+	+	+	+	+	+	+	+	+	+	+	+	-	-	-	-	-	-	-	+	+		-	-	-
		-	CNIN3483*	Plesiopsenobolus mesoamericanus	COX1	L2	COX2	K	D	ATP8	ATP6	COX3	G	NAD3	A	R	N	S1	E	F	NAD5	H	NAD4	NAD4L	T	P	NAD6	COB	S2	NAD1	L1	rrnL	V	rrnS	I	M	Q	NAD2		Y	C
					+	+	+	+	+	+	+	+	+	+	+	+	+	+	+	-	-	-	-	-	-	-	+	+	+	+	-	-	-	-	-	-	-	+		-	-
		Hecabolini (Hecabolina)	CNIN3039*	Lissopsius sp.	COX1	W	C	Y	L2	COX2	K	D	ATP8	ATP6	COX3	G	NAD3	A	R	N	S1	E	F	NAD5	H	NAD4	NAD4L	T	P	NAD6	COB	S2	NAD1	L1	rrnL	V	rrnS	I	M	Q	NAD2
					+	+	+	+	+	+	+	+	+	+	+	+	+	+	+	+	+	+	-	-	-	-	-	+	-	+	+	+	-	-	-	-	-	-	-	-	+
		Monitoriellini	CNIN3420*	Monitoriella rufithorax	COX1	L2	COX2	K	D	ATP8	ATP6	COX3	G	NAD3	A	R	N	S1	E	F	NAD5	H	NAD4	NAD4L	T	P	NAD6	COB	S2	NAD1	L1	rrnL	V	rrnS	I		Q	NAD2	W	Y	C
					+	+	+	+	+	+	+	+	+	+	+	+	+	+	+	-	-	-	-	-	-	-	+	+	+	-	-	-	-	-	-		-	+	+	-	-
		Hecabolini (Stenocorsina)	CNIN3686*	Allorhogas scotti	COX1	L2	COX2	K	D	ATP8	ATP6	COX3	G	NAD3	A	R	N	S1	E	F	NAD5	H	NAD4	NAD4L	T	P	NAD6	COB	S2	NAD1	L1	rrnL	V	rrnS	I	M		NAD2	W	Y	C
					+	+	+	+	+	+	+	+	+	+	+	+	+	+	+	-	-	-	-	-	-	-	+	+	+	-	-	-	-	-	-	-		+	+	-	-
			CNIN3684*	Allorhogas crassifemur	COX1	L2	COX2	K	D	ATP8	ATP6	COX3	G	NAD3	A	R	N	S1	E	F	NAD5	H	NAD4	NAD4L	T	P	NAD6	COB	S2	NAD1	L1	rrnL	V	rrnS	I	M	Q	Y	NAD2	W	C
					+	+	+	+	+	+	+	+	+	+	+	+	+	+	+	-	-	-	-	-	-	-	+	+	+	-	-	-	-	-	-	-	-	-	+	+	-
			CNIN3043*	Stenocorse bruchivora	COX1	L2	COX2	P	NAD6	COB	S2	NAD1	L	rrnL		rrnS	I	M	F	NAD5	H	NAD4	NAD4L	K	T	D	ATP8	ATP6	COX3	G	NAD3	A	R	N	S1	E	Q	NAD2	W	Y	C
					+	+	+	-	+	+	+	-	-	-		-	-	-	-	-	-	-	-	+	-	-	+	+	+	-	-	-	+	+	+	+	-	+	+	-	-
			CNIN3416*	Mononeuron duguetiae	COX1	L2	COX2	K	D	ATP8	ATP6	COX3	G	NAD3	A	R	N	S1	E	F	NAD5	H	NAD4	NAD4L	T	P	NAD6	COB	S2	NAD1	L1	rrnS	V	rrnS	I	M	Q	NAD2	W	Y	C
					+	+	+	+	+	+	+	+	+	+	+	+	+	+	+	-	-	-	-	-	-	-	+	+	+	-	-	-	-	-	-	-	-	+	+	+	-
		Heterospilini	CNIN3037*	Heterospilus sp.	COX1	L2	COX2	K	D	ATP8	ATP6	COX3	G	NAD3	A	R	N	S1	E	F	NAD5	NAD4	NAD4L	T	P	NAD6	COB	S2	NAD1	L1	rrnL	V	rrnS	I	M	H	NAD2	C	Q	W	Y
					+	+	+	+	+	+	+	+	+	+	+	+	+	+	+	-	-	-	-	+	-	+	+	+	-	-	-	-	-	-	-	+	+	-	-	-	-
		Percnobraconini	CNIN3047*	Percnobracon stenopterus	COX1	L2	COX2	K	D	ATP8	ATP6	COX3	G	NAD3	A	R	N	S1	E	F	NAD5	H	NAD4	NAD4L	T	P	NAD6	COB	S2	NAD1	L1	rrnL	V	rrnS	I	M	Q	NAD2	W	Y	C
					+	+	+	+	+	+	+	+	+	+	+	+	+	+	+	-	-	-	-	-	+	-	+	+	+	-	-	-	-	-	-	-	-	+	+	-	-
		-	CNIN3418*	Ficobolus paniaguai	COX1	L2	COX2	K	D	ATP8	ATP6	COX3	G	NAD3	A	R	N	S1	E	F	NAD5	H	NAD4	NAD4L	T	P	NAD6	COB	S2	NAD1	L1	rrnS	V	rrnS	I	M		NAD2	W	Y	C
					+	+	+	+	+	+	+	+	+	+	+	+	+	+	+	-	-	-	-	-	-	-	+	+	+	-	-	-	-	-	-	-		+	+	-	-
		Labanini	CNIN3682*	Labania ficophaga	COX1	L2	COX2	K	D	ATP8	ATP6	COX3	G	NAD3	A	R	N	S1	E	F	NAD5	H	NAD4	NAD4L	T	P	NAD6	COB	S2	NAD1	L1	rrnL	V	rrnS	I	M	Q	NAD2	W	C	Y
					+	+	+	+	+	+	+	+	+	+	+	+	+	+	+	-	-	-	-	-	-	-	+	+	+	-	-	-	-	-	-	-	-	+	+	-	-
	Pambolinae	Pambolini	CNIN3050*	Pambolus oblongispina	COX1	L2	COX2	D	H	K		ATP6	COX3		NAD3	A	R	N	S1	E	F	NAD5	NAD4	NAD4L	T	P	NAD6	COB	S2	NAD1	L1	rrnL	V	rrnS	I	M	Q	NAD2	W	C	Y
					+	+	+	-	+	+		+	+		+	+	+	+	+	+	-	-	-	-	+	-	+	+	+	-	-	-	-	-	-	-	-	+	+	-	-
			CNIN4292	Pambolus (Phaenodus) pallipes	COX1		COX2	D		K	ATP8	ATP6	COX3		NAD3	A	R	N	S1	E	F	NAD5	NAD4	NAD4L	T		NAD6	COB	S2	NAD1	L1	rrnL		rrnS	I	M		NAD2	W	C	Y
					+		+	-		+	+	+	+		+	+	+	+	+	+	-	-	-	-	+		+	+	+	-	-	-		-	-	-		+	+	-	-
			CNIN4025	Pambolus (Phaenodus) sp.	COX1	L2	COX2	D	K	H	ATP8	ATP6	COX3	G	NAD3	A	R	N	S1	E	F	NAD5	NAD4	NAD4L	T	P	NAD6	COB	S2	NAD1	L1	rrnL	V	rrnS	I	M		NAD2	W	C	Y
					+	+	+	-	+	+	+	+	+	+	+	+	+	+	+	+	-	-	-	-	+	-	+	+	+	-	-	-	-	-	-	-		+	+	-	-
	Telengaiinae	Telengaiini	CNIN4308	Telengaia ventralis	COX1	L2	COX2	D	H	K	ATP8	ATP6	COX3	G	NAD3	A	R	N	S1	F	E	NAD5	NAD4	NAD4L	T	P	NAD6	COB	S2	NAD1	L1	rrnL	V	rrnS	I	M	Q	NAD2	W	Y	C
					+	+	+	-	+	+	+	+	+	+	+	+	+	+	+	-	+	-	-	-	+	-	+	+	+	-	-	-	-	-	-	-	-	+	+	-	-
		Gnamptodontini	CNIN4302	Gnaptogaster astrachanica	COX1	L2	COX2	D	H	K	ATP8	ATP6	COX3	G	NAD3	A	R	N	S1	E	F	NAD5	NAD4	NAD4L	T	P	NAD6	COB	S2	NAD1	L1	rrnL	V	rrnS	I	M	Q	NAD2	W	Y	C
					+	+	+	-	+	+	+	+	+	+	+	+	+	+	+	+	-	-	-	-	+	-	+	+	+	-	-	-	-	-	-	-	-	+	+	-	-
			CNIN3882	Neognamptodon sp.	COX1	L2	COX2					ATP6	COX3		NAD3	A	R		S1	E	F	NAD5						COB	S2	NAD1		rrnL					Q	NAD2	W	Y	C
					+	+	+					+	+		+	+	+		+	+	-	-						+	+	-		-					-	+	+	-	-
			CNIN3881	Gnamptodon sp.	COX1	L2	COX2	D	H	K	ATP8	ATP6	COX3	G	NAD3	A	R	N	S1	E	F	NAD5	NAD4	NAD4L			NAD6	COB	S2	NAD1	L1	rrnL	V	rrnS			Q	NAD2	W	Y	C
					+	+	+	-	+	+	+	+	+	+	+	+	+	+	+	+	-	-	-	-			+	+	+	-	-	-	-	-			-	+	+	-	-
			CNIN4315	Tamdaona sp.	COX1	L2	COX2	D	H	K	ATP8	ATP6	COX3	NAD3	A	R	S1	E	F	NAD5	N	G	NAD4	NAD4L	T	P	NAD6	COB	S2	NAD1	L1	rrnL	V	rrnS	I	M	Q	NAD2	W	Y	C
					+	+	+	-	+	+	+	+	+	+	+	+	+	+	-	-	-	-	-	-	+	-	+	+	+	-	-	-	-	-	-	-	-	+	+	-	-
	Braconinae	Braconini	CNIN3045	Cyanopterus sp.	COX1	L2	COX2	D	H	K	ATP8	ATP6	COX3	G	NAD3	A	R	N	S1	E	F	NAD5	NAD4	NAD4L	T	P	NAD6	COB	S2	NAD1	L1	rrnL	V	rrnS	I	M	Q	NAD2	W	Y	C
					+	+	+	-	+	+	+	+	+	+	+	+	+	+	+	+	-	-	-	-	+	-	+	+	+	-	-	-	-	-	-	-	-	+	+	-	-
		Coeloidini	USNMENT01322554	Coeloides scolytivorus	COX1	L2	COX2	D	H	K	ATP8	ATP6	COX3	G	NAD3	A	R	N	S1	E	F	NAD5	NAD4	NAD4L	T	P	NAD6	COB	S2	NAD1	L1	rrnL	V	rrnS	I	M	W	Y	Q	NAD2	C
					+	+	+	-	+	+	+	+	+	+	+	+	+	+	+	+	-	-	-	-	+	-	+	+	+	-	-	-	-	-	-	-	-	+	-	+	-
		-	CNIN4283	Eunesaulax sp.	COX1	L2	COX2	D	H	K	ATP8	ATP6	COX3	G	NAD3	A	R	N	S1	E		NAD5	NAD4	NAD4L	T	P	NAD6	COB	S2	NAD1	LI	rrnL						NAD2	W	Y	C
					+	+	+	-	+	+	+	+	+	+	+	+	+	+	+	+		-	-	-	+	-	+	+	+	-	-	-						+	+	-	-
	Alysiinae	Dacnusini	USNMENT01322422	Chorebus sp.	COX1	L2	COX2	D	H	K	ATP8	ATP6	COX3	G	NAD3	A	R	N	S1	E	F	NAD5	NAD4	NAD4L	T	P	NAD6	COB	S2	NAD1		rrnL	V	rrnS	I	M	Q	NAD2	W	Y	C
					+	+	+	-	+	+	+	+	+	+	+	+	+	+	+	+	-	-	-	-	+	-	+	+	+	-		-	-	-	-	-	-	+	+	-	-
			USNMENT01322424	Coelinius robinae	COX1	L2	COX2	D	H	K	ATP8	ATP6	COX3	G	NAD3	A	R	N	S1	E	F	NAD5	NAD4	NAD4L	T	P	NAD6	COB	S2	NAD1	L1	rrnL	V	rrnS	I	M	Q	NAD2	W	Y	C
					+	+	+	-	+	+	+	+	+	+	+	+	+	+	+	+	-	-	-	-	+	-	+	+	+	-	-	-	-	-	-	-	-	+	+	-	-
			USNMENT01322698	Dacnusa sp.	COX1	L2	COX2	D	H	K	ATP8	ATP6	COX3	G	NAD3	A	R	N	S1	E	F	NAD5	NAD4	NAD4L	T	P	NAD6	COB	S2	NAD1	L1	rrnL	V	rrnS	I	M	Q	NAD2	W	Y	C
					+	+	+	-	+	+	+	+	+	+	+	+	+	+	+	+	-	-	-	-	+	-	+	+	+	-	-	-	-	-	-	-	-	+	+	-	-
			USNMENT01322426	Epimicta griffithsi	COX1	L2	COX2	D	H	K	ATP8	ATP6	COX3	G	NAD3	A	R	N	S1	E	F	NAD5	NAD4	NAD4L	T	P	NAD6	COB	S2	NAD1	L1	rrnL	V	rrnS	I			NAD2	W	Y	C
					+	+	+	-	+	+	+	+	+	+	+	+	+	+	+	+	-	-	-	-	+	-	+	+	+	-	-	-	-	-	-			+	+	-	-
			USNMENT01322254	Symphya sp.	COX1	L2	COX2	D	H	K	ATP8	ATP6	COX3	G	NAD3	A	R	N	S1	E	F	NAD5	NAD4	NAD4L	T	P	NAD6	COB	S2	NAD1	L1	rrnL		rrnS	I	M		NAD2	W	Y	C
					+	+	+	-	+	+	+	+	+	+	+	+	+	+	+	+	-	-	-	-	+	-	+	+	+	-	-	-		-	-	-		+	+	-	-
		Alysiini	CNIN4299	Neorthostigma macrops	COX1	L2	COX2	D	H	K	ATP8	ATP6	COX3	G	NAD3	A	R	N	S1	E	F	NAD5						COB
					+	+	+	-	+	+	+	+	+	+	+	+	+	+	+	+	-	-						+
			CNIN4318	Pseudopezomachus kasparyani	COX1	L2	COX2	D	H	K	ATP8	ATP6	COX3	G	NAD3	A	R	N	S1	E	F	NAD5	NAD4	NAD4L	T	P	NAD6	COB	S2	NAD1	L1	rrnL	V	rrnS	I	M	Q	NAD2	W	Y	C
					+	+	+	-	+	+	+	+	+	+	+	+	+	+	+	+	-	-	-	-	+	-	+	+	+	-	-	-	-	-	-	-	-	+	+	-	-
			CNIN3057	Gnathopleura sp.	COX1		COX2	D	H	K	ATP8	ATP6	COX3		NAD3	A	R																							Y	C
					+		+	-	+	+	+	+	+		+	+	+																							-	-
			CNIN4298	Asyntactus rhogaleus	COX1	L2	COX2	D	H	K	ATP8	ATP6	COX3	G	NAD3	A	R	N	S1	E	F	NAD5	NAD4	NAD4L	T	P	NAD6	COB	S2	NAD1	L1	rrnL					Q	NAD2	W	Y	C
					+	+	+	-	+	+	+	+	+	+	+	+	+	+	+	+	-	-	-	-	+	-	+	+	+	-	-	-					-	+	+	-	-
	Opiinae	Biosterini	USNMENT01322592	Diachasma mullebris	COX1	L2	COX2	D	H	K	ATP8	ATP6	COX3	G	NAD3	A	R	N	S1	E	F	NAD5	NAD4	NAD4L	T	P	NAD6	COB	S2	NAD1	L1	rrnL	V	rrnS	I	M	Q	NAD2	W	Y	C
					+	+	+	-	-	+	+	+	+	+	+	+	+	+	+	+	-	-	-	-	+	-	+	+	+	-	-	-	-	-	-	-	-	+	+	-	-
		-	USNMENT01322452	Utetes sp	COX1	L2	COX2	D	H	K	ATP8	ATP6	COX3	G	NAD3	A	R	N	S1	E	F	NAD5	NAD4	NAD4L	T	P	NAD6	COB	S2	NAD1	L1	rrnL	V	rrnS	I	M	Q	NAD2	W	Y	C
					+	+	+	-	+	+	+	+	+	+	+	+	+	+	+	+	-	-	-	-	+	-	+	+	+	-	-	-	-	-	-	-	+	+	+	-	-
		Opiini	USNMENT01322597	Opius sp	COX1	L2	COX2	D	H	K	ATP8	ATP6	COX3	G	NAD3	A	R	N	S1	E	F	NAD5	NAD4	NAD4L	T	P	NAD6	COB	S2	NAD1	L1	rrnL	V	rrnS	I	M	Q	NAD2	W	Y	C
					+	+	+	-	-	+	+	+	+	+	+	+	+	+	+	+	-	-	-	-	+	-	+	+	+	-	-	-	-	-	-	-	-	+	+	-	-
			USNMENT01322503	Diachasmimorpha longicaudata	COX1	L2	COX2	D	H	K	ATP8	ATP6	COX3	G	NAD3	A						NAD5	NAD4	NAD4L	T	P	NAD6	COB	S2	NAD1	L1	rrnL	V					NAD2	W	Y	C
					+	+	+	-	+	+	+	+	+	+	+	+						-	-	-	+	-	+	+	+	-	-	-	-					+	+	-	-
			CNIN4297	Orientopius belokobylskii	COX1	L2	COX2	D	H	K	ATP8	ATP6	COX3	G	NAD3	A	R	N	S1	E	F	NAD5	NAD4	NAD4L	T	P	NAD6	COB	S2	NAD1	L1	rrnL	V	rrnS	I	M	Q	W	NAD2	Y	C
					+	+	+	-	+	+	+	+	+	+	+	+	+	+	+	+	-	-	-	-	+	-	+	+	+	-	-	-	-	-	-	-	-	+	+	-	-
			CNIN4295	Ademon decrescens	COX1	L2	COX2	D	H	K	ATP8	ATP6	COX3	G	NAD3	A	R	N	S1	E	F																	NAD2	W	Y	C
					+	+	+	-	+	+	+	+	+	+	+	+	+	+	+	+	-																	+	+	-	-
	Exothecinae	Exothecini	CNIN4304	Colastes (Pseudophanomeris) unicolor	COX1	L2	COX2	D	H	K	ATP8	ATP6	COX3	G	NAD3	A	R	N	S1	E	F	NAD5	NAD4	NAD4L	T	P	NAD6	COB	S2	NAD1	L1	rrnL	V	rrnS	I	M	Q	NAD2	W	Y	C
					+	+	+	-	+	+	+	+	+	+	+	+	+	+	+	+	-	-	-	-	+	-	+	+	+	-	-	-	-	-	-	-	-	+	+	-	-
			CNIN4296	Xenarcha lustrator	COX1	L2			H	K			COX3	E	NAD3			N	S1		F	NAD5	NAD4		T	P	NAD6	COB		NAD1	L1							NAD2			C
					+	+			+	+			+	+	+			+	+		-	-	-		+	-	+	+		-	-							+			-
			CNIN4307	Shawiana lapponica	COX1	L2	COX2	D	H		ATP8	ATP6			NAD3	A	R	N	S1	E	F	NAD5	NAD4		T	P	NAD6	COB		NAD1	V	rrnL	rrnS					NAD2	W	Y	C
					+	+	+	-	+		+	+			+	+	+	+	+	+	-	-	-		+	-	+	+		-	-	-	-					+	+	-	-
			CNIN3889	Shawiana sp.	COX1	L2	COX2	D	H	K	ATP8	ATP6	COX3	G	NAD3	A	R	N	S1	E	F	NAD5	NAD4	NAD4L	T	P	NAD6	COB	S2	NAD1	L1	rrnL	V	rrnS	I	M	Q	NAD2	W	Y	C
					+	+	+	-	+	+	+	+	+	+	+	+	+	+	+	+	-	-	-	-	+	-	+	+	+	-	-	-	-	-	-	-	+	+	+	-	-
			CNIN4317	Vietcolastes rhaconotus	COX1	L2	COX2	D	H	K	ATP8	ATP6	COX3	G	NAD3	A	R	N	S1	E	F	NAD5	NAD4	NAD4L	T	P	NAD6	COB	S2	NAD1	L1	rrnL	V	rrnS	I	M	Q	NAD2	W	Y	C
					+	+	+	-	+	+	+	+	+	+	+	+	+	+	+	+	-	-	-	-	+	-	+	+	+	-	-	-	-	-	-	-	+	+	+	-	-
			CNIN4312	Colastinus crustatus	COX1	L2	COX2	D	H	K	ATP8	ATP6	COX3	G	NAD3	A	R	N	S1	E	F	NAD5	NAD4	NAD4L	T	P	NAD6	COB	S2	NAD1	L1	rrnL	V	rrnS				NAD2	W	Y	C
					+	+	+	+	+	+	+	+	+	+	+	+	+	+	+	+	-	-	-	-	+	-	+	+	+	-	-	-	-	-				+	+	-	-
	Rhysipolinae	Leuriniini	CNIN4191	Parachremylus litchii	COX1							ATP6	COX3	G					S1	E		NAD5	NAD4					COB											W	Y	C
					+							+	+	+					+	+		-	-					+											+	-	-
			CNIN4192	Allobracon scorteus	COX1		COX2					ATP6	COX3							E	F							COB			L1										C
					+		+					+	+							+	-							+			-										-
			CNIN3887	Allobracon sp.	COX1	L2	COX2	D	K	H	ATP8	ATP6	COX3	G	NAD3	A	R	N	S1	E	F	NAD5	NAD4	NAD4L	T	P	NAD6	COB	S2	NAD1	L1	rrnL	V	rrnS				NAD2	W	Y	C
					+	+	+	-	+	+	+	+	+	+	+	+	+	+	+	+	-	-	-	-	+	-	+	+	+	-	-	+	-	-				+	+	-	-
		Rhysipolini	CNIN4169	Pseudavga flavicoxa	COX1	L2	COX2	D	H	K	ATP8	ATP6	COX3	G	NAD3	A	R	N	S1	E	F	NAD5	NAD4	NAD4L	T	P	NAD6	COB	S2	NAD1	L1	rrnL	V	rrnS	I	M	Q	NAD2	W	Y	C
					+	+	+	-	+	+	+	+	+	+	+	+	+	+	+	+	-	-	-	-	+	-	+	+	+	-	-	-	-	-	-	-	-	+	+	-	-
			CNIN4313	Rhysipolis bicarinator	COX1	L2	COX2	D	H	K	ATP8	ATP6	COX3	G	NAD3	A	R	N	S1	E	F	NAD5	NAD4	NAD4L	T	P	NAD6	COB	S2	NAD1	L1	rrnL	V	rrnS	I	M	Q	NAD2	W	Y	C
					+	+	+	-	+	+	+	+	+	+	+	+	+	+	+	+	-	-	-	-	+	-	+	+	+	-	-	-	-	-	-	-	-	+	+	-	-
			CNIN4027	Pseudavga sp	COX1	L2	COX2	D	H	K		ATP6	COX3	G	NAD3	A	R	N		E	F	NAD5	NAD4	NAD4L	T	P	NAD6	COB	S2	NAD1	L1	rrnL	V	rrnS	I	M	Q	NAD2	W	Y	C
					+	+	+	-	+	+		+	+	+	+	+	+	+		+	-	-	-	-	+	-	+	+	+	-	-	-	-	-	-	-	-	+	+	-	-
	Hormiinae	Hormiini	CNIN3943	Hormius sp.	COX1	L2	COX2	D	H	K	ATP8	ATP6	COX3	G	NAD3	A	R	N	S1	E	F	NAD5	NAD4	NAD4L	T	P	NAD6	COB	S2	NAD1	L1	rrnL					Q	NAD2	W	Y	C
					+	+	+	-	+	+	+	+	+	+	+	+	+	+	+	+	-	-	-	-	+	-	+	+	+	-	-	-					-	+	+	-	-
			CNIN4023	Hormius sp	COX1	L2	COX2	D		K	ATP8	ATP6	COX3	G	NAD3	A	R	N	S1	E	F	NAD5	NAD4	NAD4L	T	P	NAD6	COB	S2	NAD1	L1	rrnL	V	rrnS	I	M		NAD2	W	Y	C
					+	+	+	-		+	+	+	+	+	+	+	+	+	+	+	-	-	-	-	+	-	+	+	+	-	-	-	-	-	-	-		+	+	-	-
			CNIN4179	Hormius orientalis	COX1	L2	COX2	D	H	K	ATP8	ATP6	COX3	G	NAD3	A	R	N	S1	E	F	NAD5	NAD4	NAD4L	T	P	NAD6	COB	S2	NAD1	L1	rrnL	V	rrnS	I	M	Q	NAD2	W	Y	C
					+	+	+	-	+	+	+	+	+	+	+	+	+	+	+	+	-	-	-	-	+	-	+	+	+	-	-	-	-	-	-	-	-	+	+	-	-
			CNIN4190	Parahormius nitidus	COX1	L2	COX2	D	H	K	ATP8	ATP6	COX3	G	NAD3	A	R	N	S1	E	F	NAD5	NAD4	NAD4L	T	P	NAD6	COB	S2	NAD1	L1	rrnL	V	rrnS	I	M	Q	NAD2	W	Y	C
					+	+	+	-	+	+	+	+	+	+	+	+	+	+	+	+	-	-	-	-	+	-	+	+	+	-	-	-	-	-	-	-	-	+	+	-	-
		Pentatermini	CNIN3904	Pentatermus striatus	COX1	L2	COX2	D	H	K	ATP8	ATP6	COX3	G	NAD3	A	R	N	S1	E	F	NAD5	NAD4	NAD4L	T	P	NAD6	COB	S2	NAD1	L1	rrnL	V	rrnS	I	M	Q	NAD2	W	Y	C
					+	+	+	-	+	+	+	+	+	+	+	+	+	+	+	+	-	-	-	-	+	-	+	+	+	-	-	-	-	-	-	-	-	+	+	-	-
		Lystermini	USNMENT01322599	Chremylus elaphus	COX1	L2	COX2	D	H	K	ATP8	ATP6	COX3	G	NAD3	A	R	N	S1	E	F	NAD5	NAD4	NAD4L	T	P	NAD6	COB	S2	NAD1	L1	rrmL	V	rrnS	I	M			W	Y	C
					+	+	+	-	+	+	+	+	+	+	+	+	+	+	+	+	-	-	-	-	+	-	+	+	+	-	-	-	-	-	-	-			+	-	-
			CNIN3879	Acanthormius sp.	COX1	L2	COX2	D	H	K	ATP8	ATP6	COX3	G	NAD3	A	R	N	S1	E	F	NAD5	NAD4	NAD4L	T	P	S	COB	S2	NAD1	L1	rrnL						NAD2	W	Y	C
					+	+	+	-	+	+	+	+	+	+	+	+	+	+	+	+	-	-	-	-	+	-	+	+	+	-	-	-						+	+	-	-
			CNIN3901	Aulosaphoides sp.	COX1	L2	COX2	D	H	K	ATP8	ATP6	COX3	G	NAD3	A	R	N	S1	E	F	NAD5	NAD4	NAD4L	T	P	NAD6	COB	S2	NAD1	L1	rrnL	V	rrnS	I	M	Q	NAD2	W	Y	C
					+	+	+	-	+	+	+	+	+	+	+	+	+	+	+	+	-	-	-	-	+	-	+	+	+	-	-	-	-	-	-	-	-	+	+	-	-
		Tetratermini	CNIN3903	Katytermus palmicola	COX1	L2	COX2	D	H	K	ATP8	ATP6	COX3	G	NAD3	A	R	N	S1	E	F	NAD5	NAD4	NAD4L	T	P	NAD6	COB	S2	NAD1									W	Y	C
					+	+	+	-	+	+	+	+	+	+	+	+	+	+	+	+	-	-	-	-	+	-	+	+	+	-									+	-	-
		Aulosaphobraconini	CNIN4181	Aulosaphobracon capitatus	COX1	L2	COX2	D	H	K	ATP8	ATP6	COX3	G	NAD3	A	R	N	S1	E	F	NAD5	NAD4	NAD4L	T	P	NAD6	COB	S2	NAD1	L1	rrnL	V	rrnS	I	M	Q	NAD2	W	Y	C
					+	+	+	-	+	+	+	+	+	+	+	+	+	+	+	+	-	-	-	-	+	-	+	+	+	-	-	-	-	-	-	-	-	+	+	-	-
		Cedrini	CNIN4021	Cedria wichasei	COX1	L2	COX2	D	H	K	ATP8	ATP6	COX3	G	NAD3	A	R	S1	N	F	NAD5	NAD4	NAD4L	T	P	NAD6	COB	S2	NAD1	L1	rrnL	V	rrnS	I	M	Y	Q	NAD2	W	C	E
					+	+	+	-	+	+	+	+	+	+	+	+	+	-	-	-	-	-	-	+	-	+	+	+	-	-	-	-	-	-	-	-	-	+	+	-	-
	Rogadinae	Aleiodini	CNIN3040	Aleiodes sp.	COX1	L2	COX2	D	H	K	ATP8	ATP6	COX3	G	NAD3	A	R	N	S1	E	F		NAD4	NAD4L	T	P	NAD6	COB	S2	NAD1	L1	rrnL							Y	C	W
					+	+	+	-	+	+	+	+	+	+	+	+	+	+	+	+	-		-	-	+	-	+	+	+	-	-	-							-	-	+
			CNIN3884	Aleiodes pilosus Group	COX1	L2	COX2	D	H	K	ATP8	ATP6	COX3	G	NAD3	N	A	R	S1	E	F	NAD5	NAD4	NAD4L	T	P	NAD6	COB	S2	NAD1	L1	rrnL	V	rrnS			Q	NAD2	Y	C	W
					+	+	+	-	+	+	+	+	+	+	+	+	+	+	+	+	-	-	-	-	+	-	+	+	+	-	-	-	-	-			-	+	-	-	+
			CNIN3898	Aleiodes (Aleiodes) cameronii	COX1	L2	COX2	D	H	K	ATP8	ATP6	COX3	G	NAD3	A	R	N	S1	E	F	NAD5	NAD4	NAD4L	T	P	NAD6	COB	S2	NAD1	L1	rrnL					Q	NAD2	Y	C	W
					+	+	+	-	+	+	+	+	+	+	+	+	+	+	+	+	-	-	-	-	+	-	+	+	+	-	-	-					-	+	-	-	+
			CNIN4016	Aleiodes coronopus Group	COX1	L2	COX2	D	H	K	ATP8	ATP6	COX3	G	NAD3	A	R	N	S1	E	F	NAD5	NAD4	NAD4L	P	T	NAD6	COB	S2	NAD1	L1	rrnL					Q	NAD2	Y	C	W
					+	+	+	-	+	+	+	+	+	+	+	+	+	+	+	+	-	-	-	-	-	+	+	+	+	-	-	-					-	+	-	-	+
			CNIN4014	Aleiodes (Cordylorogas) sp.	COX1	L2	COX2	D	H	K	ATP8	ATP6	COX3	G	NAD3	A	R		S1	E	F	NAD5	NAD4	NAD4L	T	P	NAD6	COB	S2	NAD1	L1	rrnL	V	rrnS	I	M	Q	NAD2	Y	C	W
					+	+	+	-	+	+	+	+	+	+	+	+	+		+	+	-	-	-	-	+	-	+	+	+	-	-	-	-	-	-	-	-	+	-	-	+
		Yeliconini	CNIN4203	Facitorus granulosus	COX1	L2	COX2	D	H	K	ATP8	ATP6	COX3	G	NAD3	A	R	N	S1	E	F	NAD5	NAD4	NAD4L	T	P	NAD6	COB	S2	NAD1	L1	rrnL	V	rrnS	I	M	Q	NAD2	W	Y
					+	+	+	-	+	+	+	+	+	+	+	+	+	+	+	+	-	-	-	-	+	-	+	+	+	-	-	-	-	-	-	-	-	+	-	+
			USNMENT01322497	Yelicones delicatus	COX1	L2	COX2	D	H		ATP8	ATP6	COX3			A		N				NAD5	NAD4			P		COB	S2	NAD1	L1		V	rrnS	I	M		NAD2	W	C	Y
					+	+	+	-	+		+	+	+			+		+				-	-			-		+	+	-	-		-	-	-	-		+	+	-	-
			CNIN3896	Yelicones sp.	COX1	L2	COX2	D	H	K	ATP8	ATP6	COX3	G	NAD3	R	A	N	S1		F	NAD5	NAD4	NAD4L	T	P	NAD6	COB										NAD2	W	C	Y
					+	+	+	-	+	+	+	+	+	+	+	+	+	+	+		-	-	-	-	+	-	+	+										+	+	-	-
		Betylobraconini	CNIN4183	Betylobracon waterhousei	COX1	L2	COX2	D	H	K	ATP8	ATP6	COX3	G	NAD3	A	R	N	S1	E	F	NAD5																NAD2	W	Y	C
					+	+	+	-	+	+	+	+	+	+	+	+	+	+	+	+	-	-																+	+	-	-
			CNIN4176	Mesocentrus sp.	COX1	L2	COX2	D	K	H
					+	+	+	-	+	+
		Clinocentrini	CNIN3042	Clinocentrus sp.	COX1	L2	COX2	D	H	K	ATP8	ATP6	COX3	G	NAD3	A	R	N	S1	E	F	NAD5	NAD4	NAD4L	T	P	NAD6	COB	S2	NAD1	L1	rrnL		rrnS	I	M		NAD2	W	Y	C
					+	+	+	-	+	+	+	+	+	+	+	+	+	+	+	+	-	-	-	-	+	-	+	+	+	-	-	-		-	-	-		+	+	-	-
		Rogadini	CNIN4205	Macrostomion sumatranum	COX1	L2	COX2	D	H	K	ATP8	ATP6	COX3	NAD3	A	R	N	S1	E	F	NAD5	NAD4	NAD4L	T	P	NAD6	COB	S2	NAD1	L1	rrnL	V	rrnS	G	I	M	Q	NAD2	Y	W	C
					+	+	+	-	+	+	+	+	+	+	+	+	+	+	+	-	-	-	-	+	-	+	+	+	-	-	-	-	-	-	-	-	-	+	-	+	-
			CNIN3883	Canalirogas sp.	COX1	L2	COX2	D	H	K	ATP8	ATP6	COX3		A	R	N	S1	E		NAD5					NAD6	COB		NAD1	L1									W	C	Y
					+	+	+	+	-	+	+	+	+		+	+	+	+	+		-					+	+		-	-									+	-	-
			CNIN3895	Rogas nigrovenosus	COX1	L2	COX2	D	H	K	ATP8	ATP6	COX3	NAD3	A	R	N	S1	E	F	NAD5	NAD4	NAD4L	T	P	NAD6	COB	S2	NAD1	L1	rrnL	V	rrnS	G	I	M	Q	NAD2	W	Y	C
					+	+	+	-	+	+	+	+	+	+	+	+	+	+	+	-	-	-	-	+	-	+	+	+	-	-	-	-	-	-	-	-	-	+	+	-	-
			CNIN4028	Triraphis sp.	COX1	L2	COX2	D	H	K	ATP8	ATP6	COX3	NAD3	A	R	N	S1	E	F	NAD5	NAD4	NAD4L	T	P	NAD6	COB	S2	NAD1	L1	rrnL	V	rrnS	G	I	M		NAD2	W	Y	C
					+	+	+	-	+	+	+	+	+	+	+	+	+	+	+	-	-	-	-	+	-	+	+	+	-	-	-	-	-	-	-	-		+	+	-	-
			CNIN4018	Cornutorogas sp.	COX1	L2	COX2	D	H	K	ATP8	ATP6	COX3	NAD3	A	R	N	S1	E	F	NAD5	NAD4	NAD4L	P	T	NAD6	COB	S2	NAD1	L1	rrnL	V	rrnS	G	I	M	Q	NAD2		Y	C
					+	+	+	-	+	+	+	+	+	+	+	+	+	+	+	-	-	-	-	-	+	+	+	+	-	-	-	-	-	-	-	-	-	+		-	-
			CNIN4029	Myocronsp.	COX1	L2	COX2	D	H	K	ATP8	ATP6	COX3	NAD3	A	R	N	S1	E	F	NAD5	NAD4	NAD4L	T	P		COB	S2	NAD1	L1	rrnL	V	rrnS						W		C
					+	+	+	-	+	+	+	+	+	+	+	+	+	+	+	-	-	-	-	+	-		+	+	-	-	-	-	-						+		-
		Stiropini	CNIN3052	Stiropius sp.	COX1	L2	COX2	D	H	K	ATP8	ATP6	COX3	G	NAD3	A	R	N	S1	E	F	NAD5	NAD4	NAD4L	T	P	NAD6	COB									Q	NAD2	W	Y	C
					+	+	+	-	+	+	+	+	+	+	+	+	+	+	+	+	-	-	-	-	+	-	+	+									-	+	+	-	-
			CNIN3899	Choreborogas sp.	COX1	L2	COX2	D	H	K	ATP8	ATP6	COX3	G	NAD3	A	R	N	S1	E	F	NAD5	NAD4	NAD4L	T	P	NAD6	COB	S2	NAD1	L1	rrnL		rrnS	M	I	Q	NAD2	W	Y	C
					+	+	+	-	+	+	+	+	+	+	+	+	+	+	+	+	-	-	-	-	+	-	+	+	+	-	-	-		-	-	-	-	+	+	-	-
			USNMENT01322620	Polystenidea parksi	COX1	L2	COX2	D	H	K	ATP8	ATP6	COX3	G	NAD3	A	R	N	S1	E	F	NAD5	NAD4	NAD4L	T	P	NAD6	COB	S2	NAD1	L1	rrnL					Q	NAD2	W	Y	C
					+	+	+	-	+	+	+	+	+	+	+	+	+	+	+	+	-	-	-	-	+	-	+	+	+	-	-	-					-	+	+	-	-
