# Supplementary material for: Mitochondrial phylogenomics and mitogenome organization in the parasitoid wasp family Braconidae (Hymenoptera: Ichneumonoidea)
Source: BMC Ecol Evol. 2022 Apr 12;22:46. doi: 10.1186/s12862-022-01983-1 (PMC9006417; doi:10.1186/s12862-022-01983-1)
Supplement: Supplementary file 3 — Additional file 3: Table S3. List of specimens included in this study. Their taxon ID, locality, biogeographic region, raw UCEs data and mitogenomes GenBank accession numbers. SRA accession numbers marked with asterisks (*) correspond to shotgun data. [file 12862_2022_1983_MOESM3_ESM.xlsx]

## Sheet: Table S3
Table S3. List of specimens included in this study. Their taxon ID, locality, biogeographic region, raw UCEs data and mitogenomes genbank accession numbers. SRA accession numbers marked with asterisks (*) correspond to shotgun data. For samples DHJPAR0013099 and CNC1065622 BioProject (**) accession number is provided.
TAXONOMIC INFORMATION					GEOGRAPHIC INFORMATION						GENBANK INFORMATION
Taxon ID	Family	Subfamily	Tribe	Genus / species	Biogeographic region	Country	Locality	Latitude	Longitude	Coll. year	Raw reads SRA accession nos	Reference study	Mitogenomes genbank accession nos	Reference study
BS_UCE_Ich200	Ichneumonidae	Xoridinae	-	Odontocolon albotibiale Bradley, 1918	NEARCTIC	USA	PA, Westmoreland Co., 3 mi. S of Rector, Powdermill Run.	40.1624	-79.2721	2012	SAMN25377692	Santos et al., 2021	ON101855	This study
C0238	Ichneumonidae	Ichneumoninae	Ichneumonini	Vulgichneumon sp.	-	-	-	-	-	-	SAMN14923623	Santos et al., 2021	ON101986	This study
C0539	Ichneumonidae	Tryphoninae	Phytodietini	Netelia sp.	NEARCTIC	USA	PA, Westmoreland Co., 1 mi E. of Laughlintown, Furnace Run.	40.2156	-79.1818	2021	SAMN14923682	Santos et al., 2021	ON101893	This study
C0540	Ichneumonidae	Pimplinae	Pimplini	Pimpla aequalis Provancher, 1880	NEARCTIC	USA	PA, Westmoreland Co., 1 mi E. of Laughlintown, Furnace Run.	40.2156	-79.1818	2012	SAMN14923683	Santos et al., 2021	ON101894	This study
CNIN4189	Braconidae	-	-	Avga opaca (Hellen, 1957)	RK/BFS	CHILE	Lago Puyehue (Lake Puyehue) 2 km W Termas de Puyehue	-40.7	-72.3667	1994	SAMN14937044	Jasso-Martínez et al., 2021	ON101930	This study
CNIN4188	Braconidae	-	-	Avga dorsomaculata Hedwig, 1961	PALEARTIC	RUSSIA	Voronezh Province, Ramon’, oak-forest	51°54'45.5"N	39°21'38.3"E	1974	SAMN24689956*	This study	ON101871	This study
USNMENT01322614	Braconidae	Acampsohelconinae	-	Urosigalphus sp.	PALEARCTIC	TURKMENISTAN	5 km NW of Kara-Kala	38°26'22.9"N	56°17'32.2"E	1993	SAMN26554337	Jasso-Martínez et al., in press.	ON101982	This study
USNMENT01322249	Braconidae	Agathidinae	Agathidini	Agathis sp.	NEARCTIC	USA	Ash Canyon Road 0.5 mi W highway 92, Huachuca Mountains	-	-	1992	SAMN26554190	Jasso-Martínez et al., in press.	ON101885	This study
USNMENT01322251	Braconidae	Agathidinae	Agathidini	Neothlipsis cincta (Cresson, 1873)	NEARCTIC	USA	Konza Prairie	39°04.65'N	96°35.75'W	2001	SAMN26554192	Jasso-Martínez et al., in press.	ON101954	This study
USNMENT01322238	Braconidae	Agathidinae	Cremnoptini	Cremnops virginiensis (Morrison, 1917)	NEARCTIC	USA	Konza Prairie	39°04.332'N	96°34.637'W	2005	SAMN26554180	Jasso-Martínez et al., in press.	ON101883	This study
CNIN4298	Braconidae	Alysiinae	Alysiini	Asyntactus rhogaleus Marshall, 1898	NEARCTIC	USA	Konza Prairie	39°04.332'N	96°34.637'W	2005	SAMN26514568	This study	ON101942	This study
CNIN3057	Braconidae	Alysiinae	Alysiini	Gnathopleura sp.	PALEARCTIC	RUSSIA	Middle Urals, Ekaterinburg, Verkh-Isetsk pond, Baran peninsula	56°50'55.9"N	60°30'34.8"E	2015	SAMN14936993	Jasso-Martínez et al., 2021	ON101864	This study
CNIN4299	Braconidae	Alysiinae	Alysiini	Neorthostigma macrops (Stelfox & Graham, 1951)	NEOTROPICAL	MEXICO	Chiapas. Benito Juárez, El Plan Cacahuatán, Cacahuatán	-	-		SAMN14936993	Jasso-Martínez et al., 2021	ON101879	This study
CNIN4318	Braconidae	Alysiinae	Alysiini	Pseudopezomachus kasparyani Tobias, 1986	PALEARCTIC	RUSSIA	Primorskiy Territory (= kray), Vladivostok, Okeanskaya Station	43°13'26.3"N	132°01'06.1"E	2001	SAMN24689976	This study	ON101952	This study
USNMENT01322422	Braconidae	Alysiinae	Dacnusini	Chorebus sp.	PALEARCTIC	ISRAEL	Tel-Aviv	32°02'46.2"N	34°49'17.8"E	1995	SAMN26554195	Jasso-Martínez et al., in press.	ON101956	This study
USNMENT01322424	Braconidae	Alysiinae	Dacnusini	Coelinius robinae (Riegel, 1982)	NEARCTIC	USA	Konza Prairie	39°04.50'N	96°35.25'W	2001	SAMN26554197	Jasso-Martínez et al., in press.	ON101957	This study
USNMENT01322698	Braconidae	Alysiinae	Dacnusini	Dacnusa sp.	NEARCTIC	USA	Konza Prairie	39°04.37'N	96°34.26'W	2001	SAMN26554384	Jasso-Martínez et al., in press.	ON101985	This study
USNMENT01322426	Braconidae	Alysiinae	Dacnusini	Epimicta griffithsi Wharton, 1994	ORIENTAL	CYPRUS	Yermasoyia	-	-	1966	SAMN26554198	Jasso-Martínez et al., in press.	ON101958	This study
USNMENT01322254	Braconidae	Alysiinae	Dacnusini	Symphya sp.	NEARCTIC	USA	Konza Prairie	39°06.20'N	96°35.77'W	2001	SAMN26554194	Jasso-Martínez et al., in press.	ON101955	This study
USNMENT01322235	Braconidae	Aphidiinae	Aphidiini (Aphidiina)	Aphidius sp.	NEARCTIC	USA	Mt. Emily, 5 mi N La Grande	-	-	1984	SAMN26554177	Jasso-Martínez et al., in press.	ON101882	This study
CNIN4276	Braconidae	Aphidiinae	Aphidiini (Aphidiina)	Pseudephedrus sp.	NEARCTIC	USA	Jones Nature Preserve	38.68851°N	78.12986°W	2014	SAMN26514569	This study	ON101933	This study
USNMENT01322493	Braconidae	Aphidiinae	Aphidiini (Trioxina)	Acanthocaudus tissoti (Smith, 1944)	NEOTROPICAL	ARGENTINA	Neuquén Lago Currvé	-	-	2010	SAMN26554250	Jasso-Martínez et al., in press.	ON101967	This study
CNC1045801	Braconidae	Apozygidae	-	Apozyx penyai Mason, 1978	NEARCTIC	USA	Felt Farm, 4 mi N of Brookings	44°22'08"N	96°47'39"W	2013	SAMN26490840	Jasso-Martínez et al., in press.	ON101896	This study
USNMENT01322548	Braconidae	Brachistinae	Blacini	Blacus sp.	NEARCTIC	USA	Konza Prairie	39°05.37'N	96°35.84'W	2001	SAMN26554279	Jasso-Martínez et al., in press.	ON101970	This study
CNC1045806	Braconidae	Brachistinae	Blacini	Grypokeros fuscifemur van Achterberg, 1988	NEOTROPICAL	CHILE	Rio Manihuales, 20km E. Pto. Aysen	-	-	1961	SAMN26490844	Jasso-Martínez et al., in press.	ON101856	This study
USNMENT01322549	Braconidae	Brachistinae	Brachistini	Schizoprymnus sp.	NEARCTIC	USA	Jones Nature Preserve	38.68922°N	78.13226°W	2014	SAMN26554280	Jasso-Martínez et al., in press.	ON101888	This study
CNIN3041	Braconidae	Brachistinae	Diospilini	Diospilus sp. 1	NEOTROPICAL	MEXICO	Oaxaca. Santiago Comaltepec, La Esperanza	-	-	-	SAMN26514652	Jasso-Martínez et al., in press.	ON101862	This study
USNMENT01322575	Braconidae	Brachistinae	Diospilini	Diospilus sp. 2	NEARCTIC	USA	Valles Caldera National Preserve	35°52.882N	106°26.695W	2008	SAMN26554303	Jasso-Martínez et al., in press.	ON101976	This study
CNIN4283	Braconidae	Braconinae	-	Eunesaulax sp.	AUSTRALIAN	AUSTRALIA	W. Australia Karijini, Nal. Park, George Road	22° 21' 19'' S	118° 15' 00'' E	2003	SAMN24689960	This study	ON101875	This study
CNIN3045	Braconidae	Braconinae	Braconini	Cyanopterus sp.	NEOTROPICAL	MEXICO	Oaxaca, Huatulco Bay, la Crucecita (OG10)	15.7602	96.1291		SAMN14936991	Jasso-Martínez et al., 2021	ON101901	This study
USNMENT01322554	Braconidae	Braconinae	Coeloidini	Coeloides scolytivorus (Cresson, 1873)	NEARCTIC	USA	Corvallis	-	-	1976	SAMN26554285	Jasso-Martínez et al., in press.	ON101971	This study
CNC924603	Braconidae	Cardiochilinae	-	Retusigaster noguerai Mercado, 2003	NEOTROPICAL	MEXICO	Jalisco, Chamela	19° 32' 0'' N	105° 7' 0'' W	1993	SAMN26490874	Jasso-Martínez et al., in press.	ON101860	This study
USNMENT01322468	Braconidae	Cardiochilinae	-	Toxoneuron viator (Say, 1836)	NEARCTIC	USA	Konza Prairie	39°05.27'N	96°35.09'W	2001	SAMN26554230	Jasso-Martínez et al., in press.	ON101886	This study
USNMENT01322645	Braconidae	Cenocoeliinae	Cenocoeliini	Cenocoelius ashmeadii (Dalla Torre, 1898)	NEARCTIC	USA	Greenbelt Park, Greenbelt	-	-	1971	SAMN26554360	Jasso-Martínez et al., in press.	ON101984	This study
USNMENT01322459	Braconidae	Cenocoeliinae	Cenocoeliini	Aulacodes nigriventris Cresson, 1865	NEARCTIC	USA	Key Largo	-	-	1978	SAMN26554223	Jasso-Martínez et al., in press.	ON101964	This study
USNMENT01322558	Braconidae	Cenocoeliinae	Cenocoeliini	Capitonius chontalensis (Cameron, 1887)	NEOTROPICAL	COSTA RICA	Heredia. La Selva Biological Station	-	-	1993	SAMN26554288	Jasso-Martínez et al., in press.	ON101972	This study
USNMENT01322559	Braconidae	Charmontinae	-	Charmon extensor (Linnaeus, 1758)	NEARCTIC	USA	Valles Caldera National Preserve	35°52.882N	106°26.695W	2008	SAMN26554289	Jasso-Martínez et al., in press.	ON101973	This study
USNMENT01322246	Braconidae	Cheloninae	Adeliini	Adelius fasciipenis (Rohwer, 1914)	NEARCTIC	USA	Konza Prairie	39°04.50'N	96°35.25'W	2001	SAMN26554187	Jasso-Martínez et al., in press.	ON101884	This study
USNMENT01322561	Braconidae	Cheloninae	Chelonini	Chelonus sp.	NEARCTIC	USA	Oxbow Farm	38.97023°N	78.11887°W	2014	SAMN26554291	Jasso-Martínez et al., in press.	ON101974	This study
USNMENT01322562	Braconidae	Cheloninae	Phanerotomini	Phanerotoma sp.	NEARCTIC	USA	Valles Caldera National Preserve	35°58.401N	106°35.784W	2008	SAMN26554292	Jasso-Martínez et al., in press.	ON101975	This study
CNC924617	Braconidae	Cheloninae	Phanerotomini	Phanerotomella longipes (Szepligeti, 1900)	AUSTRALIAN	PAPUA NEW GUINEA	Mount Suckling	-	-	1972	SAMN26490887	Jasso-Martínez et al., in press.	ON101861	This study
CNIN3039	Braconidae	Doryctinae	Hecabolini (Hecabolina)	Lissopsius sp.	NEOTROPICAL	MEXICO	Oaxaca, Candelaria	15°96 N	96°47 W		SAMN13088737	Samacá-Sáenz et al., 2019	MN603047	Samacá-Sáenz et al., 2019
CNIN3420	Braconidae	Doryctinae	Monitoriellini	Monitoriella rufithorax Hedqvist, 1963	NEOTROPICAL	MEXICO	Veracruz, Los Tuxtlas	18°34 N	95°04 W		SAMN13088730	Samacá-Sáenz et al., 2019	MN603040	Samacá-Sáenz et al., 2019
CNIN3683	Braconidae	Doryctinae	-	Sabinita sp.	NEOTROPICAL	MEXICO	Jalisco, Chamela	19°49 N	105°04 W		SAMN13088735	Samacá-Sáenz et al., 2019	MN603045	Samacá-Sáenz et al., 2019
CNIN3483	Braconidae	Doryctinae	-	Plesiopsenobolus mesoamericanus Belokobylskij, Zaldivar-Riverón & Martínez, 2014	NEOTROPICAL	COSTA RICA	Alajuela, Valverde Vega	10°09 N	84°17 W		SAMN13088733	Samacá-Sáenz et al., 2019	MN603043	Samacá-Sáenz et al., 2019
CNIN3418	Braconidae	Doryctinae	-	Ficobolus paniaguai Martínez, Belokobylskij & Zaldivar-Riverón, 2014	NEOTROPICAL	COSTA RICA	Alajuela, Valverde Vega.	10°09 N	84°17 W		SAMN13088728	Samacá-Sáenz et al., 2019	MN603038	Samacá-Sáenz et al., 2019
CNIN4303	Braconidae	Doryctinae	Doryctini (Caenophanina)	Eodendrus eous (Belokobylskij, 1988)	PALEARCTIC	JAPAN	South Honshu, Hyogo Prefecture, Kobe, Rokko Mts,	34°46'40.9"N	135°15'49.6"E	2005	SAMN19775253	Samacá-Sáenz et al., 2022	ON101944	This study
CNIN4311	Braconidae	Doryctinae	Doryctini (Caenophanina)	Euscelinus sarawacus Westwood, 1882	PALEARCTIC	TUNISIA	Hammamet, Quet Baten	36°25'11.2"N	10°37'47.5"E	2006	SAMN19775255	Samacá-Sáenz et al., 2022	ON101946	This study
CNIN3043	Braconidae	Doryctinae	Hecabolini (Stenocorsina)	Stenocorse bruchivora (Crawford, 1909)	NEOTROPICAL	MEXICO	Estado de Mexico, entre Almoloya y La Cumbre	19°41 N	100°13 W		SAMN13088739	Samacá-Sáenz et al., 2019	MN603049	Samacá-Sáenz et al., 2019
CNIN3416	Braconidae	Doryctinae	Hecabolini (Stenocorsina)	Mononeuron duguetiae Fischer, 1981	NEOTROPICAL	BRAZIL	Sao Paulo, Sao Carlos, UFSCAR	21°98 S	47°88 W		SAMN13088731	Samacá-Sáenz et al., 2019	MN603041	Samacá-Sáenz et al., 2019
CNIN3686	Braconidae	Doryctinae	Hecabolini (Stenocorsina)	Allorhogas scotti Martínez & Zaldívar-Riverón 2013	NEOTROPICAL	MEXICO	Jalisco, Chamela.	19°49 N	105°04 W		SAMN13088726	Samacá-Sáenz et al., 2019	MN603036	Samacá-Sáenz et al., 2019
CNIN3684	Braconidae	Doryctinae	Hecabolini (Stenocorsina)	Allorhogas crassifemur Martínez & Zaldívar-Riverón, 2013	NEOTROPICAL	MEXICO	Jalisco, Chamela.	19°49 N	105°04 W		SAMN13088723	Samacá-Sáenz et al., 2019	MN603033	Samacá-Sáenz et al., 2019
CNIN3037	Braconidae	Doryctinae	Heterospilini	Heterospilus sp.	NEOTROPICAL	MEXICO	Jalisco, Chamela	19°49 N	105°04 W		SAMN13088736	Samacá-Sáenz et al., 2019	MN603046	Samacá-Sáenz et al., 2019
CNIN3682	Braconidae	Doryctinae	Labaniini	Labania ficophaga Belokobylskij & Zaldívar-Riverón, 2015	NEOTROPICAL	COSTA RICA	Puntarenas, Corcovado, Sirena	8°54 N	83°52 W		SAMN13088729	Samacá-Sáenz et al., 2019	MN603039	Samacá-Sáenz et al., 2019
CNIN3047	Braconidae	Doryctinae	Percnobraconini	Percnobracon stenopterus Kieffer & Jorgensen, 1910	NEOTROPICAL	ARGENTINA	Mendoza, near General Alvear	-	-		SAMN13088732	Samacá-Sáenz et al., 2019	MN603042	Samacá-Sáenz et al., 2019
CNIN3056	Braconidae	Doryctinae	Rhaconotini	Rhaconotus sp.	NEOTROPICAL	MEXICO	Jalisco, Chamela	19°52 N	105°05 W		SAMN13088738	Samacá-Sáenz et al., 2019	MN603048	Samacá-Sáenz et al., 2019
CNIN3497	Braconidae	Doryctinae	Spathiini (Psenobolina)	Psenobolus parapygmaeus Ramírez & Marsh, 1996	NEOTROPICAL	MEXICO	Guerrero, Ceiba Mocha	18°02 N	101°10 W		SAMN13088734	Samacá-Sáenz et al., 2019	MN603044	Samacá-Sáenz et al., 2019
USNMENT01322433	Braconidae	Doryctinae	Spathiini (Spathiina)	Spathius elegans Matthews, 1970	NEARCTIC	USA	4 mi S Cuckoo	-	-	1990	SAMN26554204	Jasso-Martínez et al., in press.	ON101959	This study
CNIN3049	Braconidae	Euphorinae	Euphorini	Peristenus sp.	NEOTROPICAL	MEXICO	Jalisco, Estación de Biología de Chamela	19.4993	105.044		SAMN26514654	Jasso-Martínez et al., in press.	ON101903	This study
USNMENT01322447	Braconidae	Euphorinae	Meteorini	Meteorus sp.	NEARCTIC	USA	Oxbow Farm	38.97023°N	78.11887°W	2014	SAMN26554217	Jasso-Martínez et al., in press.	ON101962	This study
CNIN4304	Braconidae	Exothecinae	Exothecini	Colastes (Pseudophanomeris) unicolor Belokobylskij, 1984	PALEARCTIC	RUSSIA	Primorskiy Territory (= kray), Spassk-Dalniy	44°37'19.0"N	132°49'01.0"E	1991	SAMN24689968	This study	ON101945	This study
CNIN3889	Braconidae	Exothecinae	Exothecini	Shawiana sp.	ORIENTAL	THAILAND	Chiang Mai Doi Inthanon NP Kew Maepan trail	18° 33.162' N	98° 28.810' E	2006	SAMN14937002	Jasso-Martínez et al., 2021	ON101867	This study
CNIN4312	Braconidae	Exothecinae	Exothecini	Colastinus crustatus Belokobylskij, 1984	PALEARCTIC	RUSSIA	Primorskiy Territory (= kray), 20 km SE of Spassk-Dalniy	44°23'38.7"N	132°53'46.5"E	1998	SAMN24689971	This study	ON101947	This study
CNIN4307	Braconidae	Exothecinae	Exothecini	Shawiana lapponica (Thomson, 1892)	PALEARCTIC	RUSSIA	Yamalo-Nenets Autonomous Okrug, Krasnosel'kup	65°41'14.5"N	82°30'52.7"E	1972	SAMN24689969	This study	ON101880	This study
CNIN4317	Braconidae	Exothecinae	Exothecini	Vietcolastes rhaconotus Belokobylskij, 1992	ORIENTAL	VIETNAM	Vinh Phu Province, Tam Dao	21°25'07.5"N	105°37'24.5"E	1990	SAMN24689975	This study	ON101951	This study
CNIN4296	Braconidae	Exothecinae	Exothecini	Xenarcha lustrator (Haliday, 1836)	PALEARCTIC	RUSSIA	-	-	-	1973	SAMN24689965*	This study	ON101878	This study
USNMENT01322576	Braconidae	Helconinae	Helconini	Helcon nunciator (Fabricius, 1793)	NEARCTIC	USA	Maine Agricultural Experiment Station, Orono	-	-	1957	SAMN26554304	Jasso-Martínez et al., in press.	ON101977	This study
USNMENT01322476	Braconidae	Homolobinae	-	Exasticolus sp.	NEARCTIC	USA	Jones Nature Preserve	38.68851°N	78.12986°W	2014	SAMN26554238	Jasso-Martínez et al., in press.	ON101965	This study
USNMENT01322577	Braconidae	Homolobinae	-	Homolobus sp.	NEARCTIC	USA	Middle Mississippi River Wetland Field Station	-	-	2007	SAMN26554305	Jasso-Martínez et al., in press.	ON101889	This study
CNIN4181	Braconidae	Hormiinae	Aulosaphobraconini	Aulosaphobracon capitatus Belokobylskij & Long, 2005	ORIENTAL	VIETNAM	Prov. Ha Son Binh, Da Bac. Tuly, forest	20°53'12.1"N	105°15'12.1"E	1990	SAMN14937037	Jasso-Martínez et al., 2021	ON101928	This study
CNIN4021	Braconidae	Hormiinae	Cedriini	Cedria wichasei Quicke, Belokobylskij & Butcher, 2017	ORIENTAL	THAILAND	THAILAND	-	-		SAMN24689950	This study	ON101921	This study
CNIN4179	Braconidae	Hormiinae	Hormiini	Hormius orientalis Belokobylskij, 1980	PALEARTIC	RUSSIA	Primorskiy Territory (=kray), 22 km NE of Nakhodka, Lozovyi Ridge	43°02'32.6"N	133°06'43.8"E	1999	SAMN14937035	Jasso-Martínez et al., 2021	ON101927	This study
CNIN3943	Braconidae	Hormiinae	Hormiini	Hormius sp. 1	ETHIOPIAN	MADAGASCAR	MADAGASCAR	-	-		SAMN14937013	Jasso-Martínez et al., 2021	ON101916	This study
CNIN4023	Braconidae	Hormiinae	Hormiini	Hormius sp. 2	ETHIOPIAN	MADAGASCAR	MADAGASCAR	-	-		SAMN24689951	This study	ON101922	This study
CNIN4190	Braconidae	Hormiinae	Hormiini	Parahormius nitidus Belokobylskij, 1988	ORIENTAL	VIETNAM	Prov. Bac Thai Phu Luong, Quang Chu (20 km N Thai Nguyen)	21°42'49.9"N	105°45'37.4"E	1986	SAMN24689957*	This study	ON101931	This study
CNIN3879	Braconidae	Hormiinae	Lysitermini	Acanthormius sp.	ORIENTAL	THAILAND	Trang Pr. Khoa Chang, Forest Research Stn	7° 33' 2'' N	99° 47' 23'' E		SAMN14936995	Jasso-Martínez et al., 2021	ON101906	This study
CNIN3901	Braconidae	Hormiinae	Lysitermini	Aulosaphoides sp.	ORIENTAL	THAILAND	Chonburi, Samaesan Island	-	-	2014	SAMN14937009	Jasso-Martínez et al., 2021	ON101914	This study
CNIN3903	Braconidae	Hormiinae	Lysitermini	Katytermus palmicola van Achterberg, 1996	ORIENTAL	THAILAND	Accommodation at Subdistrict Administration Organization, Thong Pha Poom, Karnchanaburi Province	-	-	2008	SAMN14937010	Jasso-Martínez et al., 2021	ON101868	This study
USNMENT01322599	Braconidae	Hormiinae	Lysitermini	Chremylus elaphus (Haliday, 1833)	NEARCTIC	USA	Loudonville	-	-	1961	SAMN26554324	Jasso-Martínez et al., in press.	ON101890	This study
CNIN3904	Braconidae	Hormiinae	Pentatermini	Pentatermus striatus (Szepligeti, 1908)	ORIENTAL	THAILAND	Saraburi Kaeng Kho, Chula Campus	-	-	2016	SAMN14937011	Jasso-Martínez et al., 2021	ON101915	This study
USNMENT01322443	Braconidae	Ichneutinae	-	Paroligoneurus sp.	NEARCTIC	USA	Oxbow Farm	38.97023°N	78.11887°W	2014	SAMN26554214	Jasso-Martínez et al., in press.	ON101961	This study
CNC1045816	Braconidae	Khoikoiinae	-	Sania browni Sharkey, 2009	ETHIOPIAN	SOUTH AFRICA	Western Cape. 10 km S Clanwilliam	-32.2275	18.8472	2004	SAMN26490853	Jasso-Martínez et al., in press.	ON101897	This study
USNMENT01322441	Braconidae	Macrocentrinae	-	Austrozele sp.	NEARCTIC	USA	Oxbow Farm	38.97023°N	78.11887°W	2014	SAMN26554212	Jasso-Martínez et al., in press.	ON101960	This study
USNMENT01322585	Braconidae	Macrocentrinae	-	Macrocentrus sp.	NEARCTIC	USA	Oxbow Farm	38.97118°N	78.11812°W	2014	SAMN26554312	Jasso-Martínez et al., in press.	ON101978	This study
CNC1045818	Braconidae	Maxfischeriinae	Maxfischeriini	Maxfischeria tricolor Papp, 1994	AUSTRALIAN	AUSTRALIA	Australian Capital Territory. Canberra, Black Mt.	-35.2667	149.1	1991	SAMN26490854	Jasso-Martínez et al., in press.	ON101858	This study
CNIN4278	Braconidae	Mesostoinae	-	Andesipolis sp.	NEOTROPICAL	CHILE	VII R Las Trancas North Shangrila	36º 53' 42.9'' S	71º 28' 4.4''	2006	SAMN26514661	Jasso-Martínez et al., in press.	ON101934	This study
CNIN4280	Braconidae	Mesostoinae	-	Doryctomorpha sp.	AUSTRALIAN	NEW ZELAND	-	-	-	-	SAMN24689959	This study	ON101935	This study
CNIN3058	Braconidae	Mesostoinae	-	Hydrangeocola llaollin Martínez, 2018	NEOTROPICAL	ARGENTINA	La Pampa	-	-	-	SAMN26514656	Jasso-Martínez et al., in press.	ON101905	This study
CNIN4019	Braconidae	Mesostoinae	-	Austrohormius sp.	AUSTRALIAN	TASMANIA	TASMANIA	-	-	-	SAMN26514658	Jasso-Martínez et al., in press.	ON101920	This study
DHJPAR0013099	Braconidae	Microgastrinae	Microgastrini (Apantelina)	Apanteles juliodiazi Fernández-Triana, 2014	NEOTROPICAL	COSTA RICA	Area de Conservación Guanacaste, Sector Cacao, Sendero Cima	10.9333	-85.4573	-	PRJNA795146**	This study	ON101953	This study
CNC1065622	Braconidae	Microgastrinae	Microgastrini (Cotesiina)	Diolcogaster sp.	NEARCTIC	USA	Cochise County, Ramsey Canyon	31.4469	-110.307	-	PRJNA795146**	This study	ON101899	This study
CNC841388	Braconidae	Microgastrinae	Microgastrini (Microgastrina)	Microgaster meridiana Haliday, 1834	PALEARCTIC	UK	England Strid Wood, N. Yorks VC 64	54.0045	-1.90053	2014	SAMN26554139	Jasso-Martínez et al., in press.	ON101895	This study
CNC1045824	Braconidae	Microtypinae	-	Microtypus wesmaelii Ratzeburg, 1848	NEARCTIC	CANADA	New BrunswicK. Kouchibouguac National Park	46.8139	-64.9278	1977	SAMN24689949	This study	ON101859	This study
USNMENT01322630	Braconidae	Microtypinae	-	Microtypus sp.	NEARCTIC	USA	Wilson Cove, Clemente Island	-	-	1973	SAMN26554349	Jasso-Martínez et al., in press.	ON101983	This study
CNIN3046	Braconidae	Miracinae	-	Mirax sp.	NEOTROPICAL	MEXICO	Oaxaca. Santiago Comaltepec	-	-	-	SAMN26514653	Jasso-Martínez et al., in press.	ON101902	This study
USNMENT01322592	Braconidae	Opiinae	Biosterini	Diachasma muliebre Muesebeck, 1956	NEARCTIC	USA	Placer Co.	-	-	1979	SAMN26554317	Jasso-Martínez et al., in press.	ON101979	This study
USNMENT01322452	Braconidae	Opiinae	Opiini	Utetes sp.	NEARCTIC	USA	Jones Nature Preserve	38.68922°N	78.13226°W	2014	SAMN26554219	Jasso-Martínez et al., in press.	ON101963	This study
CNIN4295	Braconidae	Opiinae	Opiini	Ademon decrescens (Nees, 1811)	PALEARCTIC	RUSSIA	Leningradskaya Province, Gatchina District, Men'kovo Village	59º25'22'' N	30º01'55'' E	2018	SAMN24689964	This study	ON101940	This study
USNMENT01322503	Braconidae	Opiinae	Opiini	Diachasmimorpha longicaudata (Ashmead, 1905)	NEOTROPICAL	GUATEMALA	Antigua	-	-	1983	SAMN26554259	Jasso-Martínez et al., in press.	ON101969	This study
USNMENT01322597	Braconidae	Opiinae	Opiini	Opius sp.	NEARCTIC	USA	Jones Nature Preserve	38.68650°N	78.13366°W	2014	SAMN26554322	Jasso-Martínez et al., in press.	ON101980	This study
CNIN4297	Braconidae	Opiinae	Opiini	Orientopius belokobylskii Tobias, 1998	PALEARCTIC	RUSSIA	Primorskiy Territory (=kray), 50 km N of Ol'ga	44°04'34.2"N	135°09'11.3"E	1979	SAMN24689966*	This study	ON101941	This study
USNMENT01322481	Braconidae	Orgilinae	Mimagathidini	Stantonia sp.	NEARCTIC	USA	Jones Nature Preserve	38.68861°N	78.12986°W	2014	SAMN26554240	Jasso-Martínez et al., in press.	ON101966	This study
USNMENT01322598	Braconidae	Orgilinae	Orgilini	Orgilius sp.	NEARCTIC	USA	Oxbow Farm	38.97118°N	78.11812°W	2014	SAMN26554323	Jasso-Martínez et al., in press.	ON101981	This study
CNIN3050	Braconidae	Pambolinae	Pambolini	Pambolus oblongispina Papp, 2000	NEOTROPICAL	MEXICO	Jalisco, Chamela	19°41 N	104°97 W		SAMN13088740	Samacá-Sáenz et al., 2019	MN603050	Samacá-Sáenz et al., 2019
CNIN4025	Braconidae	Pambolinae	Pambolini	Pambolus (Phaenodus) sp.	ETHIOPIAN	MADAGASCAR	Tollara Prov Park Nat. Tsimarampetcot. 6.4 km 77 ENE E Forest 17.4 km 170 S	24º 2' 505'' N	43º 45' 11'' E	2002	SAMN24689952	This study	ON101869	This study
CNIN4292	Braconidae	Pambolinae	Pambolini	Pambolus (Phaenodus) pallipes Foerster, 1862	PALEARCTIC	RUSSIA	Primorskiy Territory (=kray), 15 km NW of Artyom, forest	43°23'42.0"N	132°02'57.2"E	1988	SAMN24689963	This study	ON101877	This study
CNC1045812	Braconidae	Proteropinae	-	Hebichneutes tricolor Sharkey & Wharton, 1994	NEOTROPICAL	MEXICO	Chis. 20mi, N. Huixtla	-	-	1969	SAMN26490849	Jasso-Martínez et al., in press.	ON101857	This study
CNIN3887	Braconidae	Rhysipolinae	Leuriniini	Allobracon sp.	NEOTROPICAL	MEXICO	Jalisco, Chamela, Biological Station, near Quantine (atrás de cocina)	19.4985	105.044	2009	SAMN14937001	Jasso-Martínez et al., 2021	ON101909	This study
CNIN4192	Braconidae	Rhysipolinae	Leuriniini	Allobracon scorteus (Clark, 1965)	NEOTROPICAL	BRAZIL	Nova Teutonia	27º 11' S	52º 23' W	1937	SAMN14937047	Jasso-Martínez et al., 2021	CNIN4192	This study
CNIN4191	Braconidae	Rhysipolinae	Leuriniini	Parachremylus litchii Belokobylskij et Maeto, 2006	ORIENTAL	THAILAND	Horticultural Research Center, Chiang Rai	-	-	1996	SAMN14937046	Jasso-Martínez et al., 2021	ON101872	This study
CNIN4169	Braconidae	Rhysipolinae	Rhysipolini	Pseudavga flavicoxa Tobias, 1964	PALEARCTIC	UK	Jealotts Hill, Berks.	-	-	2014	SAMN14937029	Jasso-Martínez et al., 2021	ON101925	This study
CNIN4027	Braconidae	Rhysipolinae	Rhysipolini	Pseudavga sp.	NEARCTIC	USA	USA: Oklahoma, Mehan	36.0138	96.9981	2017	SAMN24689953	This study	ON101923	This study
CNIN4313	Braconidae	Rhysipolinae	Rhysipolini	Rhysipolis bicarinator Belokobylskij, 1986	PALEARCTIC	RUSSIA	Primorskiy Territory (=kray), 20 km NE of Spassk-Dalniy, forest	44°23'38.7"N	132°53'46.5"E	1998	SAMN24689972	This study	ON101948	This study
CNIN4314	Braconidae	Rhyssalinae	Acrisidini	Acrisis brevicornis Hellen, 1957	PALEARCTIC	RUSSIA	Primorskiy Territory (=kray), Lazovskiy Nature Reserve, 10 km SW Sokolchi	43°13'03.9"N	134°07'38.5"E	1993	SAMN24689973	This study	ON101949	This study
CNIN4289	Braconidae	Rhyssalinae	Acrisidini	Proacrisis orientalis Tobias, 1983	PALEARCTIC	RUSSIA	Primorskiy Territory (=kray), Brovnichi	43°18'06.8"N	133°03'29.7"E	1984	SAMN24689962*	This study	ON101876	This study
CNIN4284	Braconidae	Rhyssalinae	Rhyssalini	Dolopsidea indagator Haliday, 1836	PALEARCTIC	UK	Bewdley Beancastle Farm.	-	-	2004	SAMN26514662	Jasso-Martínez et al., in press.	ON101936	This study
CNIN4285	Braconidae	Rhyssalinae	Rhyssalini	Oncophanes (Oncophanes) minutus (Wesmael, 1838)	PALEARCTIC	UK	Highgrove, Doughton	-	-	2014	SAMN26514663	Jasso-Martínez et al., in press.	ON101937	This study
CNIN4286	Braconidae	Rhyssalinae	Rhyssalini	Pseudobathystomus (Pseudobathystomus) vernalis Belokobylskij, 1994	ETHIOPIAN	BENIN	Beinn Eighe NNR W. Ross	-	-	1992	SAMN26514664	Jasso-Martínez et al., in press.	ON101938	This study
CNIN4287	Braconidae	Rhyssalinae	Rhyssalini	Rhyssalus clavator Haliday, 1833	PALEARCTIC	UK	Chippenham Fen. Cambs	-	-	1984	SAMN24689961	This study	ON101939	This study
CNIN3898	Braconidae	Rogadinae	Aleiodini	Aleiodes (Aleiodes) cameronii (Dalla Torre, 1898)	NEOTROPICAL	MEXICO	Jalisco, Chamela, Biological Station. Near lab. Cham 68	19.4992	105.044	2010	SAMN14937007	Jasso-Martínez et al., 2021	ON101912	This study
CNIN4016	Braconidae	Rogadinae	Aleiodini	Aleiodes sp. (coronopus group)	ORIENTAL	THAILAND	Loei Prov. Pho. Kongkla, Nat. Park	16º 57' N	101º 03 E	2003	SAMN14937015	Jasso-Martínez et al., 2021	ON101918	This study
CNIN3040	Braconidae	Rogadinae	Aleiodini	Aleiodes sp.	NEOTROPICAL	MEXICO	Jalisco, Estación de Biología de Chamela	19.4986	-105.044		SAMN14936989	Jasso-Martínez et al., 2021	ON101900	This study
CNIN3884	Braconidae	Rogadinae	Aleiodini	Aleiodes sp. (pilosus group)	MEXICO	NEOTROPICAL	Sonora, 38 km SE Tecoripa La Barranca	28.5778	109.665		SAMN14937000	Jasso-Martínez et al., 2021	ON101866	This study
CNIN4014	Braconidae	Rogadinae	Aleiodini	Aleiodes sp. (Cordylorhogas group)	ETHIOPIAN	ETHIOPIA	Dorze Lodge 25 km N of Arba Minch	06º 10' N	037º 34' E	2016	SAMN14937014	Jasso-Martínez et al., 2021	ON101917	This study
CNIN4183	Braconidae	Rogadinae	Betylobraconini	Betylobracon waterhousei Tobias, 1979	AUSTRALIAN	AUSTRALIA	QLD B53 MASSEY CRECK	17.34S	145.34 E	-	SAMN24689955*	This study	ON101929	This study
CNIN4176	Braconidae	Rogadinae	Betylobraconini	Mesocentrus sp.	AUSTRALIAN	AUSTRALIA	QLD Mt. Glorious	27º 19' 54'' S	152º 45' 29'' E	1998	SAMN24689954*	This study	ON101926	This study
CNIN3042	Braconidae	Rogadinae	Clinocentrini	Clinocentrus sp.	NEOTROPICAL	MEXICO	Oaxaca. Santiago Comaltepec, La Esperanza, Cuasimulco, Río Lobo	-	-		SAMN14936990	Jasso-Martínez et al., 2021	ON101863	This study
CNIN3883	Braconidae	Rogadinae	Rogadini	Canalirogas sp.	ORIENTAL	BRUNEI	Temburong	-	-		SAMN14936999	Jasso-Martínez et al., 2021	ON101908	This study
CNIN4018	Braconidae	Rogadinae	Rogadini	Cornutorogas sp.	ORIENTAL	THAILAND	Loei Pho NP subhnonghin	17º 25.772 N	101º 21.308 E	2006	SAMN14937017	Jasso-Martínez et al., 2021	ON101919	This study
CNIN4205	Braconidae	Rogadinae	Rogadini	Macrostomion sumatranum Enderlein, 1920	ORIENTAL	JAPAN	Ryukyus, Iriomote Is.	24°20'04.2"N	123°49'53.7"E	1999	SAMN14937058	Jasso-Martínez et al., 2021	ON101874	This study
CNIN4029	Braconidae	Rogadinae	Rogadini	Myocron sp.	ETHIOPIAN	MADAGASCAR	Tollara Prov, BLF	-	-	2001	SAMN14937022	Jasso-Martínez et al., 2021	ON101870	This study
CNIN3895	Braconidae	Rogadinae	Rogadini	Rogas nigrovenosus (Vojnovskaja-Krieger, 1935)	PALEARTIC	RUSSIA	Primorskiy Territory (= kray). Khankayskiy District, Western coast of Khanka Lake, Novokachalinsk Village	45°10'06.4"N	131°59'32.7"E	2006	SAMN14937005	Jasso-Martínez et al., 2021	ON101910	This study
CNIN4028	Braconidae	Rogadinae	Rogadini	Triraphis sp.	NEOTROPICAL	MEXICO	Jalisco, Chamela, Biological Station	-	-	2018	SAMN14937021	Jasso-Martínez et al., 2021	ON101924	This study
CNIN3899	Braconidae	Rogadinae	Stiropiini	Choreborogas sp.	NEOTROPICAL	MEXICO	Jalisco, Chamela, Biological Station	19.4981	105.044		SAMN14937008	Jasso-Martínez et al., 2021	ON101913	This study
USNMENT01322620	Braconidae	Rogadinae	Stiropiini	Polystenidea parksi Viereck, 1911	NEARCTIC	USA	Konza Prairie	39°06.20'N	96°35.77'W	2001	SAMN26554342	Jasso-Martínez et al., in press.	ON101891	This study
CNIN3052	Braconidae	Rogadinae	Stiropiini	Stiropius sp.	NEOTROPICAL	MEXICO	Oaxaca. Santiago Comaltepec, La Esperanza	-	-		SAMN14936992	Jasso-Martínez et al., 2021	ON101904	This study
CNIN4203	Braconidae	Rogadinae	Yeliconini	Facitorus granulosus Belokobylskij & Long, 2005	ORIENTAL	VIETNAM	Hoa Binh Prov., Mai Chau District. Hang Kia	20º 44' N	104º 53' E	2002	SAMN24689958*	This study	ON101932	This study
USNMENT01322497	Braconidae	Rogadinae	Yeliconini	Yelicones delicatus (Cresson, 1972)	NEARCTIC	USA	1 mi SE Dunnsville	-	-	1991	SAMN26554253	Jasso-Martínez et al., in press.	ON101968	This study
CNIN3896	Braconidae	Rogadinae	Yeliconini	Yelicones sp.	ORIENTAL	VIETNAM	Hoa Binh Prov., Mai Chau District. Hang Kia	104º 53' E	104º 53' E	2010	SAMN14937006	Jasso-Martínez et al., 2021	ON101911	This study
CNC1045829	Braconidae	Sigalphinae	Minangini	Minanga sp.	ETHIOPIAN	SOUTH AFRICA	Transvaal. Trichardtsdal W. 15km Malta	-	-	1985	SAMN26490861	Jasso-Martínez et al., in press.	ON101898	This study
USNMENT01322498	Braconidae	Sigalphinae	Sigalphini	Sigalphus sp.	NEARCTIC	USA	Jones Nature Preserve	38.68851°N	78.12986°W	2014	SAMN26554254	Jasso-Martínez et al., in press.	ON101887	This study
CNIN3881	Braconidae	Telengaiinae	Gnamptodontini	Gnamptodon sp.	NEOTROPICAL	MEXICO	Oaxaca. N106	-	-		SAMN14936997	Jasso-Martínez et al., 2021	ON101907	This study
CNIN4302	Braconidae	Telengaiinae	Gnamptodontini	Gnaptogaster astrachanica Belokobylskij, 2007	PALEARCTIC	RUSSIA	Kalmykia, Komsomolskiy Settlement, on Tamarix sp.	45°19'09.2"N	46°00'46.0"E	2015	SAMN24689967	This study	ON101943	This study
CNIN3882	Braconidae	Telengaiinae	Gnamptodontini	Neognamptodon sp.	ETHIOPIAN	MADAGASCAR	MADAGASCAR	-	-		SAMN14936998	Jasso-Martínez et al., 2021	ON101865	This study
CNIN4315	Braconidae	Telengaiinae	Gnamptodontini	Tamdaona sp.	ORIENTAL	JAPAN	Ryukyus, Iriomote Is.	24°20'04.2"N	123°49'53.7"E	1996	SAMN24689974*	This study	ON101950	This study
CNIN4308	Braconidae	Telengaiinae	Telengaiini	Telengaia ventralis Tobias, 1962	PALEARCTIC	TURKMENISTAN	Repetek	38°33'54.6"N	63°10'45.1"E	1987	SAMN24689970*	This study	ON101881	This study
USNMENT01322634	Braconidae	Trachypetinae	-	Trachypetus clavatus Guérin de Méneville, 1831	AUSTRALIAN	AUSTRALIA	67 km S of Moomba	28.43S	40.06E	1927	SAMN26554351	Jasso-Martínez et al., in press.	ON101892	This study
References:
Jasso‐Martínez JM, Quicke DLJ, Belokobylskij SA, Meza‐Lázaro RN, Zaldívar‐Riverón, A. Phylogenomics of the lepidopteran endoparasitoid wasp subfamily Rogadinae (Hymenoptera: Braconidae) and related subfamilies. Syst Entomol. 2021;46:83–95.
Jasso-Martínez JM, Santos BF, Zaldívar-Riverón A, Fernandez-Triana J, Sharanowski BJ, Richter R, et al. Phylogenomics of braconid wasps (Hymenoptera, Braconidae) sheds light on classification and evolution of parasitoid life history traits. Mol Phylogenet Evol. In press..
Samacá-Sáenz E, Meza-Lázaro RN, Branstetter MG, Zaldívar-Riverón, A. Phylogenomics and mitochondrial genome evolution of the gall-associated doryctine wasp genera (Hymenoptera: Braconidae). Syst Biodivers. 2019;17:731–744.
Samacá-Sáenz E, Santos BF, Martínez JJ, Egan SP, Shaw SR, Hanson PE, et al. Ultraconserved elements-based systematics reveals evolutionary patterns of host-plant family shifts and phytophagy within the predominantly parasitoid braconid wasp subfamily Doryctinae. Mol Phylogenet Evol. 2022;166:107319.
Santos, B.F., Wahl, D.B., Rousse, P., Bennett, A.M.R., Kula, R., Brady, S.G. Phylogenomics of Ichneumoninae (Hymenoptera, Ichneumonidae) reveals pervasive morphological convergence and the shortcomings of previous classifications. Syst. Entomol. 2021;46: 704–724.
