# Supplementary material for: Mitochondrial phylogenomics and mitogenome organization in the parasitoid wasp family Braconidae (Hymenoptera: Ichneumonoidea)
Source: BMC Ecol Evol. 2022 Apr 12;22:46. doi: 10.1186/s12862-022-01983-1 (PMC9006417; doi:10.1186/s12862-022-01983-1)
Supplement: Supplementary file 7 — Additional file 7: File S1. Concatenated matrix including the sequences of the 13 protein-coding genes + the sequences of the two ribosomal RNAs (11,717 pb, 148 terminals), as well as the block of the estimated partitions. [file 12862_2022_1983_MOESM7_ESM.nex]

#NEXUS

BEGIN DATA;
DIMENSIONS  NTAX=148 NCHAR=11717;
FORMAT DATATYPE = DNA INTERLEAVE GAP = - MISSING = ?;
MATRIX
[ATP6: ORIGINAL SIZE = 672 BP. NON-ALIGNABLE BASES FROM POSITION 40 TO 52 AND FROM 544 TO 565 = 33 DELETED BP. FINAL LENGTH OF GENE ALIGNMENT = 639 ANALYZABLE BASES]
_1_BRACONIDAE_ACAMPSOHELCONINAE_Urosigalphus_sp_USMET01322614_              ???????????????????????????????????????[????????????]???????????????ATAAGATCAATAATTACAATAATTATTATTCCTCAATTATATTGAATTTTAAAATCTCGTTTTATTAAATTTATTTATTTATTTATAATAACTTTATTTAATGAATATAAAGTAATTATAAAAAATAAATTTAATTTAATTAATATTTTATTTTTTTTATCTTTATTCATTTTTATTTTAATTAATAATATTATAGGATTATTTCCATATATTTTTACAAGATCTAGACATTTAGTATTTTCATTAATAATATCTATATCTATATGAATAGGATTAATATTTTTTGGATGAATAAAAAATACAAAATTTATATTAATTCATTTAGTTCCAATAGGAACCCCATTTATTTTAATATTTTTTATAGTAATAATTGAAACATTAAGAAATATTATTCGCCCAATAACTTTATCAATTCGATTAACAGCTAATATAATTGCAGGACATTTATTATTAATTTTATTAAGAAGATTTATCCCT[AACATTTTTTTAATT------]TATTTAATAATATTAATATTACAATTAATATTATTAAGATTAGAAATTTCAGTATCATTTATTCAATCTTATGTATTTGTAATTCTAACAATTTTATATTTAAAAGAA
_2_BRACONIDAE_CHELONINAE_Adelius_fasciipenis_USNMENT01322246_               ???????????????????????????????????????[????????????]???????????????????????????????????????????????????????????????????????????????????????????????????????????????????????????????????????????????????????????????ATAAACTCTTTATTAAGTTTATTTTTATTAATTATAATTAATAATTTTATAGGTTTATTTCCTTATGTATTTACAATTACTAGACATATAGTTTTTTCATTATTTTTTTCTTTATTTATATGAATTTCAATAATAATTTTTGGTTGATTTAAAAATTTTAATTTTATAATAATTCATTTAGTTCCTTTAGGAACACCTTTTATATTAATATTTTTTATAGTAATAATTGAATTATTAAGAAGAATTATTCGTCCTATTACTTTATCAATTCGTTTAGTAGCTAATATAATTGCAGGTCATTTGTTATTAACTTTATTAGGAAATTTTATTAAT[AAATTAATAAATTTA------]TATTTTATTATATTAACTATACAAATTATATTATTATTTTTAGAAATAATAGTTTCAATTATTCAAGCATATGTTTTTACTATTTTATTAATTTTATATTTAAAAGAA
_3_BRACONIDAE_AGATHIDINAE_Agathis_sp_USNMENT01322249_                       ???????????????????????????????????????[????????????]??????????????????????????????????????????????????????????????????????????????????????????????????????????????????????????????ATATTGTTAATAATTAAATTTAATTATTTAAATTTAATTTATTTTTTAAGTTTATTTTTAATGTTATTAATAAATAATTTTTTAGGATTATTTCCATTTATTTTTACTAGATCAAGTCATTTAGTTTTTTCTTTATATTTATCATTATCAATATGATTAAGAATAATATTATTTGGTTGAATTAAAAATTCTAATTTTATATTTATTCATTTAGTTCCTATAAATACTCCTTTTATATTAATATTTTTTATAGTTTTAATTGAAACATTAAGAAATTTAATTCGTCCTTTAACTTTGTCAGTACGATTAGTTGCTAATATAATTGCTGGACATTTATTATTAGTTTTATTAAGAAGATTTGTTCCA[GATTATAAATTT---------]TATATTTTATTTATATTTATTCAATTATTATTAATAACTTTAGAATTTATAGTATCATTTATTCAATCTTATGTATTTTCGATTTTATTAATTTTATATTTAAAAGAA
_4_BRACONIDAE_AGATHIDINAE_Bassus_cinctus_USNMENT01322251_                   ???????????????????????????????????????[????????????]???ATAATTAATTGATTATCAAGATTGATTTGTATTATTATTATTCCTCAATTATATTGATTTAATTTTTCTCGAATTAATATTATTATTAATATATTATTAAAT?CTTTATTTAATGAATTTAAAATATTATTAAATTTTAAATTTAATTATTTTAATTTAATTTATTTTTTAAGATTATTTATTATATTAATATTTAATAATTTTTTAGGATTATTTCCTTTTATTTTTACAAGATCTAGACATTTAGTTTTTTCAATATATTTATCTTTATCTTTATGATTAAGTATAATATTATTTGGGTGAATTAAAAATTATAATTTTATATTTATTCATTTAGTTCCTATAAATACCCCTTTTTTATTAATATTTTTTATAGTAATCATTGAAACTTTAAGAAATTTAATTCGACCTTTAACTTTATCAGTTCGATTAGTTGCTAATATAATTGCTGGTCATTTATTATTAGTTTTATTAAGAAGATTTGTTCCT[AATTTTCAATTT---------]TATATATTATTTTTATTTATTCAATTAATATTAATAGGATTAGAATTTATAGTTTCATTTATTCAATCTTATGTTTTTTCAATTTTATTAATTTTATATTTAAAAGAA
_5_BRACONIDAE_AGATHIDINAE_Cremnops_virginensis_USNMENT01322238_             ATGATATTAAATTATTTTGATGTTTTTGATCCTTCAACT[------AAAATA]TGAATATTAAATTGAATTTCTAGATTAATTGGTTTAATAATTACTCCACAATTATATTGATTAAGTTTTTCACGTTTTTTTTTTTTATTAAATAATATATTTAAAATTTTATATTTAGAATTTAAAATATTATTATTAGTAAAATTTAATTATTTAAATTTAATATATTTTATTGTTTTATTTTTTATATTATTTATAAATAATTTTTTAGGATTATTTCCTTATATTTTTACTAGTTCAAGGCATTTGGTTTTTAGTTTATATTTATCTTTATCTTTTTGATTATCAATAATATTATTTGGTTGATTAAAAAATAGTGAATTTATATTTATTCATTTAGTTCCTATAAATACTCCTTTTGTTTTAATATTTTTTATAGTATTAATTGAAACTTTAAGGAATTTAATTCGTCCGTTAACTTTATCAGTTCGATTAGTAGCTAATATAGTAGCTGGTCATTTATTATTAATTTTATTAAGAAGATTTATCCCT[AATAATTTATTT---------]TATTTATTATTTTTAATTATTCAATTAATGTTAATAATATTGGAAATAATGGTTTCTTTTATTCAAAGTTATGTTTTTACAATTTTATTAATTTTATATTTAAAAGAA
_NEW_ALYSIINAE_Chorebus_sp_USNMENT01322422                                  ---ATATTAAATTTATTTTCTATTTTTGATCCCTATACT[------TTATAT]TATTCTTTAAATTGGGTTTCTTCAATATTAATTTTATTTTTTTTACCTCAAATATATTGAATTTTAAATTCTCGTTTAATTTATATTTTAATAAAATTTATAATAAATTTATGATTTGAATTTAAAGTTATTATAAAATTTAAATTTAATTTAAATAATTTAATTTATTTTATTGTATTATTTTTATTTATTATAATAAATAATTTTATAGGGTTATTTCCTTATATTTTTACTAGTTCGAGTCATTTAATTTATTCAATAGTATTTGCTTTATCTATATGACTTGGGTTGATAATATTTGGTTGATTAAAAAATACAATTTTTATATTAGCACATTTAGTTCCTCAAGGAACTCCATTTGTTTTAATATTTTTTATGGTATTAATTGAATTATTAAGTAGAATTATTCGACCTATAACTTTATCTGTACGTTTAACTGCTAATATAATTGCAGGTCATTTATTATTAACGTTATTAAGTAGATTTATTCCT[GATATTTTTGTTATT------]TATCTAATAGTTTTAGTTGTTCAATTATTATTATTAATTCTAGAAATAGCTGTATCAATTATTCAATCTTATGTTTTTGTAGTTTTAATAATTTTATATTTAAAAGAA
_NEW_ALYSIINAE_Coelinius_robinae_USNMENT01322424                            ---ATATTAAATTTATTTTCAATTTTTGATCCTTATACA[------TTAAGA]TATTCTTTAAATTGATTTTCTTCAATATTGATTTTGTTATTTTTACCACAAATTTATTGAATTTTTAATTCTCGTTTTATTTATATAGTAATAAAATTTATAATAATTTTATGAATGGAATTAAAAATTATTTTAAAAGTTAAGTTTAATTTAAATAATATAATTTATTTTATTATTTTATTTTTATTTATTATAATTAATAATTTTATAGGGTTATTTCCTTATATTTTTACTAGATCAAGACATTTAATTTTTTCAATAGTTTTTGCTTTATCTATATGATTAGGATTAATATTATTTGGGTGGGTGAAAAATACAATTTTTATATTAGCACATTTAGTTCCTCAAGGGACTCCTTTTATATTAATATTTTTTATAGTTTTTATTGAATTATTAAGAAGGGTTATTCGTCCAGTTACTTTATCTGTTCGTTTAACTGCTAATATAATTGCTGGTCATCTTTTATTAACATTATTAAGAAGATTTATTCCT[GATATTTTTATAATT------]TATTTGATATTTTTAGTTATTCAGTTATTATTATTATTATTAGAAATATCAGTTTCTATTATTCAGTCATATGTTTTTATTATTTTAATAATCTTATATTTAAAAGAA
_NEW_ALYSIINAE_Dacnusa_sp_USNMENT01322698                                   ---ATACTAAATTTATTTTCAATTTTTGATCCTTATACA[------ATACAA]TATTCTTTAAATTGAATTTCTTCAATATTAATTTTAATAATTTTACCTCAAATTTATTGAATTTTAAATTCTCGTTTTATTTATATTTTAATAAAATTTATTTTAATTTTATGATCTGAATTTAAAATTATTTTAAAATTTAAATTTAATTTAAATAATTTAATTTATTTTATTGCTTTATTTTTATTTATTATATTAAATAATTTTATAGGTTTATTTCCATATATTTTTACTAGTTCAAGACATTTAGTTTATTCAATAATTTTTGCTTTATCTATATGAATTGGTTTAATATTATTTGGATGATTAAAAAATACAATTCATATATTAGCTCATTTAGTTCCTCAAGGAACTCCTTTTATTTTAATGTTTTTTATAGTTTTAATTGAATTATTAAGAAGAATTATCCGTCCAATAACTTTATCTGTTCGTTTAACTGCTAATATAATTGCTGGACATCTTTTATTAACTTTATTAAGAAGATTTATCCCT[GATATTTTTTTACTT------]TATTTAGTAATTTTATTAGCTCAGTTATTATTATTATTATTAGAAATAGCTGTTTCAATTATTCAATCATATGTTTTTATTGTTCTAATAATTTTATATTTAAAAGAA
_NEW_ALYSIINAE_Epimicta_griffithsi_USNMENT01322426                          ATGATATTAAATTTATTCTCAATTTTTGATCCTTATGCA[------ATAAAT]TATTCTTTAAATTGAATTTCTTCATTATTAATTTTATTAATATTACCTCAAAATTATTGAATTTTAAGATCTCGATTTATTTATATCTTAATAAAATTTATATTAAATTTATGAGGGGAATTTAAAATTATTATAAAATTAAAATTTAATTTAAATAATTTAATTTATTTTATTGTTTTATTTATATTTATTATATTAAATAATTTTATAGGATTATTCCCCTATATTTTTACTAGATCTAGACATTTAATTTATTCAATAATTTTTGCTTTATCTATATGAATTGGATTAATATTATTTGGATGATTAAAAAATACAATATTTATGCTAGCTCATTTAGTCCCTCAAGGAACTCCATTTATTTTAATATTTTTTATGGTATTAATTGAATTATTAAGAAGAATTATTCGTCCAATAACTTTATCTGTTCGTTTAACTGCTAATATAATTGCAGGACATCTTTTATTAACTTTATTAAGTAGATTTATCCCT[AATATATTATTATTT------]TATATTTTAGTTTTAATTATTCAGTTATTATTATTATTATTAGAAATAGCTGTTTCAATTATTCAATCATATGTTTTTACTGTGTTAATAATTTTATATTTAAAAGAA
_NEW_ALYSIINAE_Symphya_sp_USNMENT01322254                                   ---ATATTAAATTTATTTTCTATTTTTGACCCCCAAACA[------TTTAAA]TATTCTTTAAATTGAATATCTTCTATAGTAATTTTATTTATAATCCCACAATTTTTTTGAATTTTAAAATCTCGGTTAATTTTTATATTAATTAAATTTATTATGATATTATGATTAGAGTTTAAAATTATTATAAAAAATAAATTTAATTTAAATAATTTAATTTATTTTATTATTTTATTTTTATTTATTATATTAAACAATTTAATGGGATTATTTTCTTATATTTTCACAAGATCTAGACATTTAATATATTCTTTAATTTTTTCATTATCAATATGAATAAGTTTAATATTATTTGGTTGGGTAAAAAATACAAATTTTATATTAATTCATCTAGTACCCCAAGGTACTCCATTTATTTTAATATTTTTTATAGTTTTAATTGAATTATTAAGAAATTTAATACGACCTCTAACTTTATCTATTCGTTTAACAGCTAATATAATTGCAGGTCATCTTTTATTAACTTTATTGAGAAGTTTTATTCCA[AATTTTTTTTTTTTT------]TATTTATTAATTTTTATTGTACAATTGTTATTATTATTATTAGAAATTTCAGTTTCTATTATTCAATCTTATGTTTTTACAATTTTAATAATTTTATATTTAAAAGAA
_6_BRACONIDAE_ALYSIINAE_Asyntactus_rhogaleus_CNIN4298_                      ---------------------ATTTTTGATCCTTGTACA[---------ACT]AAATTTTCTAATTGATTATCTTCAATTTTAATTATTTTTATTTTACCACAAATTTATTGAATTTTAAGTTCTCGTTTAAATTTTATTTTAATGAAATTTTTAATATTATTTTGAATAGAGTTTAAAATTATTATAAAATTTAATTTTAATTTAAATAATTTAATTTACTTTATTGTTTTATTTTTATTTATTATATTAAATAATTTTATGGGGTTATTCCCTTATATTTTTACTAGTTCAAGTCATTTAATTTATTCAATAATTTTTGCTTTATCAATATGGTTAGGGTTAATATTTTTTGGTTGGTTAAAAAATACTATTTTTATATTAATTCACTTAGTTCCTCAAGGAACTCCTTTTATTTTAATATTTTTTATGGTATTAATTGAGTTATTAAGTAGAATTATTCGTCCTTTAACATTATCTATTCGTTTAACAGCTAATATAATTGCTGGGCATCTTTTATTAACATTATTAAGAAGTTTTATTCCT[GATTCTTTATCAATT------]TACTTTTTAATTATGGGGGTTCAATTAATATTATTGATATTAGAGATAGCTGTTTCTATTATTCAATCTTATGTTTTTGTTATTTTAATAGCTTTATATTTAAAAGAA
_7_BRACONIDAE_ALYSIINAE_Gnathopleura_sp_CNIN3057_                           ???????????????????????????????????????[????????????]??????????????????????????????????????????????????????????????????????????????????????????????????????????????????????????????????????????????????????????????????ATTTACTTTATAATTTTATTTATATTTATTATAGTTAATAATTTTATAGGTTTATTTTCATATATTTTTACAAGTTCGAGGCATTTAGTTTATTCAATAATTTTTGCATTATCTATATGAATAGGTTTAATGTTATTTGGTTGGGTACAAAATACTACCTTTATATTAACTCATTTAGTACCTCAAGGCACCCCATTTATATTAATATTTTTTATAGTTTTTATTGAATTATTAAGGAGAATTATTCGTCCTTTAACTTTATCAATTCGTTTAACTGCTAATATAATTGCTGGACATTTATTATTAACTTTATTGAGTATATTTATCCCT[GAAATATTTATATTT------]TACATAATAGTTTTATTTATTCAATTATTATTATTATTATTGGAAATAGCAGTTTCTATTATTCAATCATATGTATTTGTAGTTTTAATAATTTTATATTTAAAAGAA
_8_BRACONIDAE_ALYSIINAE_Neorthostigma_macrops_CNIN4299_                     ---ATATTAAATTTATTTTCTATTTTTGATCCTTATATA[------AATTTG]TTATCTATAAATTGAATATCTTCTTTATTAATTTTATTAATTTTGCCTCAAATTTATTGAATATTTAATTCACGATTAATTTTTATTATTAAAAAAATTATAATAATTTTATGAATAGAATTTAAAATTATTATAAAATTTAAATTTAATTTAAATAATTTAATTTATTTTATTACTTTATTTTTTTTTATTATAATAAATAATTTTATAGGTTTATTTCCTTATATTTTTACTAGATCAAGACATTTAATTTATTCAATAATTTTTGCTTTATCAATATGATTAGGATTAATATTATTTGGTTGAATGAAAAATTTAATTTTTATATTAGCTCATTTAGTTCCTCAAGGGACTCCATTTATATTAATATTTTTTATAGTTTTAATTGAATTATTAAGAATAATTATTCGTCCTATAACTTTATCTATTCGTTTAACTGCTAATATAATTGCTGGACATTTATTATTAACATTATTAAGAAGATTTATTCCT[GATTTATTTATAATT------]TATTTAATAATTTTATTTATTCAATTAATATTATTATTATTGGAAATAGCTGTTTCAATTATTCAATCTTATGTTTTTGTGGTTTTAATAATTTTATATTTAAAAGAA
_9_BRACONIDAE_ALYSIINAE_Pseudopezomachus_kasparyani_CNIN4318_               ---------------------ATTTTTGATCCTTATACT[---------TTG]GTTTTTTCAAATTGAGTTTCTTCTTTTTTAATTTTAATATTTTTACCTCAAATATATTGAATATTAAATTCTCGTTTTATTTTTATATTAATTAAGTTTTTTTTAATTTTATGATCAGAATTTAAAATTATTATAAAATTAAAATTTAATTTAAATAATTTAATTTTTTTTAATGTTTTATTTATGTTTATTATAATAAATAATTTTATAGGGTTATTTCCTTATATTTTTACTAGGTCAAGACATTTAATTTATTCAATAATTTTTGCTTTATCAATATGATTAGGCTTAATATTATTTGGTTGATTAAAAAATTCAACTTTTATATTAGCTCATTTAGTTCCTCAAGGAACCCCTTTTAGGTTAATATTTTTTATAGTTTTTATTGAATTATTAAGAAGTATTATTCGACCTTTAACATTATCAGTTCGATTAACTGCTAATATAATTGCAGGGCATTTATTGTTAACTTTATTGAGTAGATTTATCCCT[AATATTTTTATAGTT------]TATATATTAGTTTTATTATTTCAATTATTATTATTAATTTTAGAGATAGCTGTTTCTATTATTCAATCTTATGTTTTTGTTGTTTTAATAATTTTATATTTAAAAGAA
_10_BRACONIDAE_APHIDIINAE_Pseudephredus_Aphidiinae_CNIN4276_                ???????????????????????????????????????[????????????]?????????????????????????????????ATAATTATTTTGCCTCAAATTTATTGAGTTATAAAATCTCGTTTTATTTATTTATTTATTAATTTTATAATTCTTTTATGAAAAGAATTTATTGTTATTATAAAATTAAAATTTAACATTAATAATTTATTATTATTTTTAAGCTTATTTATATTTATTGTAATGAATAATTTCATAGGATTGTTTCCTTATATTTTTACCAGATCTAGTCATTTAATTTATTCTTTAAGATTAGCCTTACCTATATGATTAGGCTTAATATTTTTTGGTTGAATACAAAATACTAAATTTATATTTGCTCATTTAGTTCCTCAGGGGACTCCTTTTATATTAATATTTTTTATAGTTTTGATTGAATCTTTAAGTAATATTATTCGTCCTTTAACTTTATCCATTCGTCTAACAGCTAATATAATTGCGGGTCATTTATTGTTGACATTATTATCTAGATTTATTCCT[GATATTTTTGTTTTA------]TATTTATTTATTTTAGGGGCTCAATTTTTATTATTAATTTTAGAGCTATCGGTGTCTTTAATTCAATCTTATGTTTTTACAATTCTTATAATTTTGTATTTAAAAGAA
_142_BRACONIDAE_APHIDIINAE_Acanthocaudus_tissoti_USNMENT01322493            ---ATATTAAATTTATTTTCTATTTTTGATCCTTCAACA[------AAAATT]TTTAGGTTAAATTGAATATCAACATTCATTGGTCTAATTTTTATTCCTCAAATATATTGAGTATTTAATTCTCGAATTATTTATTTATTAATTACTTTTATGAATATTTTATGAATAGAGTTTAAAATTATTTTAAAGGTTAAGTTTAATTTAAATAATTTAATATTTTATATAAGTATATTTCTTTTTATTATATTAAATAATTTTATAGGATTATTTCCTTATATTTTTACTAGTTCTAGTCATTTAGTTTATTCTTTAAGTTTATCATTACCTATATGGTTGGGTTTAATATTTTTTGGTTGGATTAAAAATACAAAATTTATATTATGTCATTTAGTTCCTCAGGGCACACCGTTTATATTAATATTTTTTATAGTATTAATTGAATCATTAAGTAATATTATTCGACCATTTACTTTAGCTATTCGTTTAACAGCTAATATAATTGCAGGTCATTTATTGTTAACTTTATTAAGAAGTTTTATTCCT[GAATTATTTGTATTA------]TATTTAATTGTTTTATTAGTTCAATTAATATTATTAGTTTTAGAAATTTCTGTATCTTTAATTCAATCTTATGTTTTTGTAATTTTAATAATTTTATATTTAAAAGAA
_143_BRACONIDAE_APHIDIINAE_Aphidius_sp_USNMENT01322235                      ???????????????????????????????????????[????????????]??????????????????????????????????????????????????????????????????????????????????????????????????????????????????????????????????????????????????????????????????????????????????????????????????????????????????????????????????????????????????????????????????ATAGGGTTATCGTTACCTATATGATTAGGATTAATAATATTTGGTTGAATTAAAAATACTAATTTTATATTTGCTCATCTAGTTCCTCAAGGTACTCCTTTTATTTTAATATTTTTTATGGTGTTAATTGAGTCATTAAGGAATATTATTCGTCCTTTTACATTATCAATTCGATTAACTGCTAATATAATTGCTGGTCATTTATTATTAACTTTGTTAAGAAGATTTATTCCT[AATTTTTATTTATTT------]TATTTAATTGTATTAATTTTACAATTAATATTATTAATTTTAGAGATTTCAGTTTCTTTAATTCAATCTTATGTATTTGTAATTTTAATAATTTTATATTTAAAAGAA
_11_BRACONIDAE_APOZYGINAE_Apozyx_penai_CNC1045801_                          ATGATATTAAATTTATTTTCAGTTTTTGATCCTACAACT[------AAATTA]CTTTCTTTAAATTGAATTTCTGTTTTTATTGGAGTTTTTTTTATTCCTCAGATCTATTGATTAATAAAGTCTCGTTTATCTTTTTTATTAATAACTTTATTAAATATTTTAAGAAAAGAATTTCAAGTAATTTTGAAATCAAATTTTAATTATAATAATTTATTTTATTTTTTGGTTTTATTTTTATTTATTTTATGGAATAATTTTATAGGGTTATTCCCTTATATTTTTACTGCCTCTAGACATTTAGTTTATTGTATATTGTTTTCTTTATCATTATGGGTAGGATTAATATTATTTGGCTGGGTTAAAAATACAAAATTTATACTGGCTCATTTAGTCCCTTTAGGAACCCCTTTTGTATTAATATTTTTTATAGTAATAATTGAATTTTTAAGAAATATTATTCGTCCTTTAACTTTGGCCGTTCGTTTAACTGCTAATATAATTGCTGGTCATTTATTATTAGTTTTATTAAGAAGATTTATTCCT[AATCTATTGATTTTA------]TATTTATTAGTTTTAGTTATTCAAATAATACTTTTAATATTAGAGATAGTTGTTTCTATAATTCAATCTTATGTTTTTATTATTTTATTAGTATTGTATTTAAAAGAA
_12_BRACONIDAE_BRACHISTINAE_Blacus_sp_USNMENT01322548_                      ???????????????????????????????????????[????????????]????????????????????????ATAATTGTATTATTGGTAATTCCACAAATTTTTTGAATTAAATTTTCTCGAGTAAATTTATTTAGATTTATTTTTTTATTTATATTATGAAGAGAATTTAAAGTTATTTTAAAAAATAAATTTAATGTTTTTAATTTATTATATTTTATAAGAATATTTTTTTTTATTATAATTAATAATTTTATAGGGTTGTTCCCTTATATTTTTACAAGATCAAGTCATTTAATATTTTCTTTAACTTTTGGTTTATCTTTATGAATTGGTTTAATATTATTTGGTTGGTTAAAAAATAGAGAATTTATATTTATTCATTTAGTTCCAAGAGGAACTCCATTTATTTTAATATTTTTTATGGTATTAATTGAAACTTTAAGAAATATTATTCGTCCAATAACATTATCTATTCGTTTAACAGCTAATATAATTGCAGGGCATTTATTATTAACTTTATTAAGTTTATTTATTCCA[GAAATTTTTTTAATT------]TATTTAATAATTTTAATTTTACAATTAATATTATTAATTTTAGAAATTGCTGTATCATTAATTCAATCTTATGTTTTTGTAATTTTAATAATTTTATATTTAAAAGAA
_13_BRACONIDAE_BRACHISTINAE_Grypokeros_fuscifemur_CNC1045806_               ???????????????????????????????????????[---------ATA]TTAGCTTTAAATTGAATTTCTTCAATTGTTGGATTATTGATAATTCCTCAAATATTTTGAATAAAAAATTCACGAATTGTTGAATTTAATTATTTATTTTTAAAAATATTATGATTTGAGTTTAAAATAGTATTAAAAAATAATTTTAATATTTATAATTTATTATATTTTTTATCTTTATTTTTTTTTATTTTAATAAATAATTTTATAGGGTTGTATCCTTATATTTTTACAAGGTCAAGACATTTAATATTTCCGTTAATTATAGCTTTATCAATATGGTTAGGATTTATATTTTTTGGGTGAATTAAAAATATGGAATTTATATTTATTYATATAGTTCCAATAGGGAYACCTTTTGTATTAATATTTTTTATAGTTTTAATTGAATCATTAAGAAATATTATTCGTCCATTAACTTTATCAATTCGGCTAACTGCTAATATAATTGCTGGACATTTATTATTGACATTATTAAGAAGGTTTATTCCT[GACATTTTAATTATT------]TATTTATTTATTTTAATGGCACAATTATTGCTTTTAATTTTAGAAGTAGCTGTATCAATTATTCAATCTTATGTATTTGTTATTTTAATAATTTTATATTTAAAAGAA
_14_BRACONIDAE_BRACHISTINAE_Diospilus_sp_CNIN3041_                          ---ATATTAAACTTATTTTCAATTTTTGACCCATCAACA[------AAAATT]TGATCTTTAAATTGATTATCTTCAATGTTAAGTTTAATGTTTATTCCTCAAATATTTTGATTAAAATTTTCTCGTATTTTAATAATTAATTACATCTTAACTCATTTATTATGATTAGAATTTAGTATAATCTTAAAAAATAATTTTAATAAATTTAATTTAATTTATTTATTAACTTTATTTATTTTTATTTTATTTAATAATTTTATAGGATTATTTCCTTATATTTTTACAAGAACAAGACATTTAATTTTTTCTATAATATTTGCTTTATCAATATGAACAGGTTTAATATTTTTTGGCTGAATTAAAAATACAGAATTCATATTTATTCATTTAGTCCCCAATGGAACTCCATTTATACTAATATTTTTTATAGTTTTAATTGAAACTCTAAGAAACATTATTCGTCCATTAACTTTATCAGTCCGATTAACTGCTAATATAATTGCAGGCCATTTATTATTAACTTTATTAAGAAGATTTATCCCT[AATATTTTTTTTATT------]TATTTAATAATATTAATTTTACAATTAATATTATTAATTTTAGAAATTGGAGTTTCTATCATTCAATCTTATGTATTTGTAATTTTAATAATTTTATATTTAAAAGAA
_15_BRACONIDAE_BRACHISTINAE_Diospilus_sp_USMET01322575_                     ---ATATTAAACTTATTTTCAATTTTTGATCCTTCAACA[------AAAATT]TGATCGTTAAATTGATTATCTTCAATATTAAGATTAATATTTATTCCTCAAATATTTTGATTAAAATTTTCTCGTATTTTAATAATTATCTATATTTTAATTCATTTATTATGATTAGAATTTAGAATAATTTTAAAAAACAATTTTAATAAATTTAATTTAATTTATTTGCTAACTTTATTTATATTTATTTTATTTAATAATTTCATGGGATTATTTCCTTATATTTTTACAAGAACAAGACATTTAATTTTTTCTATAATATTTGCAATATCAATATGAATAGGTTTAATATTTTTTGGTTGAATCAAAAATACAGAATTTATATTTATTCATTTGGTCCCAAATGGAACTCCTTTTATATTAATATTCTTTATAGTTTTAATTGAAACTTTAAGAAATATTATTCGTCCATTAACTTTATCAGTTCGATTAACTGCTAATATAATTGCTGGACATTTATTATTAACTTTATTAAGAAGATTTATCCCA[AGAATTTTTTTAATT------]TATTTAGTAATTTTAATTTTACAATTAATATTATTAATATTAGAAATTGGAGTTTCTATTATTCAATCTTATGTATTTGTAATTTTAATAATCCTATATTTAAAAGAA
_16_BRACONIDAE_BRACHISTINAE_Schizoprymnus_sp_USNMENT01322549_               ???????????????????????????????????????[????????????]????????????????????????????????????????????????????????????????????????????????????????????????????????????????????????????????????????????????????????????????????????????????????????????????????????????????????????????????????????????????????????????????????????????????????????????????????????????????????????????????????????????????????????????????????????????????????????????????????????????????????????????????????????????????????????????????????????????????????????????????????????????[?????????????????????]????????????????????????????????????????????????????????????????????????????????????????????????????????????
_17_BRACONIDAE_BRACONINAE_Eunesaulax_sp_CNIN4283_                           ---------------------ATTTTTGATCCTTTTACT[---AAAAATTTT]TATTCAATAAATTGAATTTCTACTTTTTTAATTTTATTAATTTTACCACAAATTTATTGAATAATTAATTCTCGAATTATTTATATTTTTATAAATTTTTTAATGGTTTTATTTAAAGAATTTAAAATTATTTTAAAGTTTAAGTTTAATTTAAATAATTTAATTTACTTTATTAGTTTATTTTTATTTATTATAATAAATAATTTTATAGGATTATTTTCATATATTTTTACAAGATCAAGACATTTAATATTTTCAATAATTTTTTCTTTATCTATGTGATTAGGTTTAATATTTTTTGGTTGAGTTAAGAATATAAAATTTATATTAGTTCATTTAGTTCCTCAAGGAACTCCTTTTATATTAATATTTTTTATAGTATTAATTGAAATATTAAGAAATTTTATTCGTCCTTTAACTTTATGTGTTCGGTTAACTGCTAATATAATTGCGGGTCATTTATTATTGACTTTATTAGGTAGATTTATTCCA[CATTTATTTATTTTG------]TATATATTTGTTTTATTAAGACAATTTTTATTATTTTTTTTAGAAATTGGTGTTTCTTTAATTCAGTCTTATGTTTTTGTTATTTTAATAATTTTATATATAAAAGAA
_18_BRACONIDAE_BRACONINAE_Coeloides_scolytivorus_USNMENT01322554_           ATGATATTAAATTTATTTTCAATTTTTGACCCACAAACT[---TTAAATTTT]TATTCTTTAAATTGAATATCAAGATTATTAATTATAATTTTTTTCCCTCAAATTTATTGATTTATAATTTCACGTTTTATTTATTTAATTTATAGTTTTATATTAAATTTATGATTAGAATTTAAAATTATCATAAAATTGAAATTTAATTTAAATAATTTAATTTATTTTATTACTTTATTTTTATTTTTTTTATTAAATAATTTTATAGGATTATTTCCTTATATTTTTACAAGATCAAGTCATTTAATTTTTTCTATAATATTTGCTTTATCTATATGATTAAGATTAATAATTTTTGGTTGATTAAAAAATACTAATTTTATATTAATTCATTTAGTTCCTCAAGGAACTCCTTTTATATTAATATTTTTTATAGTTTTAATTGAGTTATTAAGAAGATTAATTCGACCTTTAACTTTATCTGTACGATTAACAGCAAATATAATTGCAGGTCATTTATTATTAACTTTATTGGGGAGATTTATTCCT[GAATTATTTATTTTA------]TATTTAATTGTTTTAATAGCTCAATTTTTATTAATAATTTTAGAAATTGGAGTTTCTTTTATTCAATCTTATGTATTTGTTGTTTTAATAATTTTATATTTAAAAGAA
_19_BRACONIDAE_BRACONINAE_Cyanopterus_sp_CNIN3045_                          ---ATATTAAATTTATTTTCTATTTTTGATCCTCAAACT[---TTAAATTAT]TATTCAATTAATTGATTTTCTTCATTATTAGTTTTATTTTTTTTACCACAAATTTATTGAATAATAAGATCTCGATTAATTTATTTAGTTAATTATTTTTTTTTAGTTTTGTGAGGAGAATTTAAAATTATTATAAAAGTTAAATTTAATTTAAATAATTTAATTTATTTTGTTGTTTTGTTTTTATTAATTATAATGAATAATTTTATAGGTTTATTTTCTTATATTTTTACTAGGTCTAGTCATTTAATATTTTCAATAGTATTTTCTTTATCTATATGATTAGGATTAATATTTTTTGGTTGGATTAAAAATATAAAATTTATATTAGCTCATTTAGTTCCTCAGGGTACTCCTTTTATATTAATATTTTTTATGGTTTTTATTGAATTATTAAGAAGATTTATTCGTCCTTTTACTTTATGTGTTCGTCTAACTGCTAATATAATTGCTGGTCATTTATTATTAACTTTATTGGGAAGATTTATTCCT[AGATTTTTTTTATTA------]TATTTAATTGTTTTATTATGTCAATTTTTATTATTTTTTTTAGAAATTGGGGTATCTTTAATTCAGTCTTATGTATTTGTTATTTTAATAATTTTATATTTAAAAGAA
_20_BRACONIDAE_CARDIOCHILINAE_Retusigaster_noguerai_CNC924603_              ---ATACTAAATTTATTTAGTATATTTGATCCTGTAACT[---TATAAATTT]TTAGCTATAAATTGAATTTCAAGAATTTTAGGTGTATTTTTTTTTCCACAGATTTATTGATATTTTATTTCTCGAATTTTATATTTATATTTTTTAATTCAAAATATTTTATATTCAGAGTTTAAATTAATTATAAAAGTTAAATTTAATTTAAATAATTTATTTTTTATTTTAACATTATTTATATTTATATTTTTTAATAATTTTTTAGGATTATTTCCTTATATTTTTACTAGATCTAGACATTTAACATTTTCTTTAACTTTTTCTTTATCAATATGATTGGGGGTTATACTATTTGGTTGAATTGAGAATATACAATTTATATTTATTCATTTAGTTCCTTTAGGGACCCCATTTTTATTAATATTTTTTATAGTAATAATTGAATTTTTAAGTAATATTATTCGGCCATTAACTTTAGCTGTTCGATTAGTAGCAAATATAGTGGCTGGTCATTTATTATTAACATTAATAGGGAATTTTATTTCT[TTAAATTTAATATTT------]TATGGATTTATTGTTTTTTTTCAATTGATATTATTAAGATTAGAATTTATAGTTTCATTAATTCAATCTTATGTTTTTGTAATTTTAATAGTTTTATATATGAAAGAA
_21_BRACONIDAE_CARDIOCHILINAE_Toxoneuron_viator_USNMENT01322468_            ---ATATTAAATTTATTTAGAATATTTGATCCTGTAACT[---TTTCAATAC]TTATCGTTAAATTGAATTTCTAGAATTTTAGGTTTATTTTTTTTTCCACATTTGTATTGATTTTTTAATTCTCGTATTATATATATATTTATATTAATTCAATTAAAATTGTATTTTGAATTTAAATTAATTATGAAAGTTAAGTTTAATTTAAATAATTTAATTTTTATTCTAACTTTATTTTTTTATTTATTTTTTAATAATTTTTTAGGGTTGTTTCCTTATATTTTTACAAGGTCGAGGCATTTAGTATTTTCAATGACTTTTTCTTTATCTATATGATTAGGGGTAATATTATTAGGGTGAATTGAAAATATTGAATTTATATTTATTCATTTAGTACCATTAGGTACTCCTTTTTTATTAATATTTTTTATAGTATTAATTGAATTTTTAAGGAATATTATCCGACCATTAACTTTAGCAGTTCGGTTAGTTGCTAATATGGTTGCGGGTCATTTATTACTAACTTTAATAGGAAATTTTATTTCT[TCAAATTTATTTATA------]TATTTGTTTGCATTAGTATTTCAATTAATATTATTGGGGCTAGAGTCTATAGTTTCTTTAATTCAATCTTATGTTTTTGTAATTTTAATAGTTTTATATATAAAAGAA
_22_BRACONIDAE_CENOCOELIINAE_Capitonius_chontalensis_USNMENT01322558_       ---ATATTAAATTTATTTTCTGTATTTGATCCTGATATA[------AGATAT]ATAAATTTAAATTGAATTTCATCTATAATTTTATTTTTATTTATTCCACAAATTTATTGATTAAAAATTTCTCGGTTGATTTATTTAATAAATAAATTTATTATATTTTTATGAAATGATTTTAAAATTGTAGTATATAATAAATTTAATTTAGATAATTTATTATTTTTTGTTAGATTATTTTTATTTATTTTAATTAATAATTTTATAGGATTATTTCCTTATATTTTTACTAGTTCTAGACATTTAATTTTTTCATTAATTTTTTCTATAAGTATATGAATAGCTTTAATAATTTTTGGTTGAATTAAAAATACAAATTTTATATTTATACATTTGGTTCCAATTGGTACACCTTTTATATTAATATTTTTTATAGTATTAATTGAAACTTTGAGTAATATTATTCGTCCAATAACTTTATCTATTCGATTAGTTGCTAATATGGTTGCTGGACATTTATTATTGACATTATTAAGGGAATTTGTTCCT[AGATTTGTAATTTTT------]TATTTAATTTTATTGTTGATTCAATTATTATTATTATTTTTAGAAATAGCTGTGTCTTTAATTCAATCTTATGTTTTTGTAATTTTAATAGTGTTATATTTAAAAGAA
_23_BRACONIDAE_CENOCOELIINAE_Aulacodes_nigriventis_USMEN01322459_           ???????????????????????????????????????[????????????]??????ATAAATTGATTATCAACTCTGATTGTTTTATTTTTATTTCCACAAATATTTTGATTAAAAATTTCTCGAGTTATTTATTTTTTTTATAGATTTTTAATTGTATTGTGGAAAGATTTTAGAGTTGTATTGGTAAGAAATTTTAATAAGGATAATTTGTTATTTTTTATTTCTTTATTTTTAGTCATTTTGTTTAATAATTTTATAGGATTGTTTCCTTATATTTTTACGAGAACAAGACATTTAGTTTTTTCGTTGGGATTTTCTTTAAGGATGTGATTATCTTTGATAATTTTTGGTTGAAGGAAAAATACAAATTTTATATTTGTGCATTTATTACCAATGGGAACTCCGTTTGGGTTAATATTTTTTATAGTATTTATTGAAACGTTAAGTAATATTATTCGACCTGTGACATTATCAATTCGATTGGTAGCTAATATAATTGCTGGTCATTTATTATTAACATTATTAAGGAGTTTTATTCCT[GAATTTGTAGGATTT------]TATTTTATTGTTTTAATTTTACAAATAATATTATTGATTTTAGAGATGGGTGTAGCTTTAATTCAATCATATGTATTTTTAATTTTAATAATTTTATATCTTAAAGAA
_24_BRACONIDAE_CENOCOELIINAE_Cenocoellius_ashmeadii_USNMENT01322645_        ATGATATTAAATTTATTTTCTGTTTTTGATTCTTCAATA[------GGATAT]TTATTTTTAAATTGATTTTCTTCATTAATTATATTTATATATATTCCACAATTTTTTTGAGTTAAAATATCTCGATTGGTTTATTTTATATATAATTTTTTAAATTTATTGTGATTAGATTTTAAAGTTGTTGTATTTAATAATTTTAATAAAAATAATTTATTATTTTTTATTAGATTATTTTTATTTATTATATTTAATAATTTTATAGGGTTATTTCCTTATATTTTTACAAGATCAAGTCATTTAATATTTTCAATAATTTTTTCTTTAAGAATATGATTAGCTTTAATAATTTTTGGTTGATTTAATAATACAAAT???????????????????????????????????????????????????????????????????????????????????????????????????????????????????????????????????????????????????????????????????????????[?????????????????????]????????????????????????????????????????????????????????????????????????????????????????????????????????????
_25_BRACONIDAE_CHARMONTINAE_Charmon_extensor_USNMENT01322559_               ---ATATTAAATTTATTTTCAGTGTTTGATCCATCAACT[------AAATTT]TTTATGATTAATTGGGTTTCAACTTTATTGTTAATATTATTATTACCACAAATTTTTTGGCTAATAAATTCTCGTTTTATAATAATATTTTTTAATTTTTTAAAATTAATTATAGTAGAATTTAAGGTTTTAATAATAAATTATTTTAATTTTATTAATATTTTATATTTTATAGTTTTATTTTTATTTATTATATTTAATAATTTTTTAGGGTTATTTCCCTATATTTTTACTAGGTCTAGACATTTATTATTTTCTTTAATTTTTTCTTTTTCAATATGATTAGGTTTAATGTTATTTGGTTGATTAAAAAATACTAGGTTTATATTTATTCATTTGGTTCCATTGGGGACTCCATTTATTTTAATATTTTTTATAGTTTTAATTGAAACTTTAAGAAATTTTATTCGGCCTTTAACTTTGTGTATTCGGTTAACTGCTAATATAATTGCTGGACATTTGTTATTGACTTTATTAGGGTTATTTATTTAT[GATTTAATTTATTTT------]TATTTATTAATTTTATTAATACAAATTTTATTAATAATATTAGAAGTATTTGTTTCATTTATTCAATCTTATGTTTTTGTGGTTTTAATGATTTTATATTTAAAAGAA
_26_BRACONIDAE_CHELONINAE_Chelonus_sp_USNMENT01322561_                      ATTTTTTTAAATTTATTTAGTGTATTTGATCCGGTAACT[------TATATT]TTTTCATTAAATTGATTATCTATAATAATTTATTTATATATTTTTCCTCAAATGTATTGGATTTATCAAAGACGTTTAATTTTATTTTTAAAAAAAATAATTAATAATTTAATAAAAGAAATTAAAGTTATTTTAAATAATTTTAGTAATTTAAATAATCAAATTTATATTATAGTTTTATTTTTTTTTTTATTAGTTAATAATGCTATAGGGTTATTTCCTTATATTTTTACATCTTCTAGACATTTATTATTTTCTTTGGTTTATTCATTAAGAATATGATTGAGTTTTAATTTGTTTGGATGAATTAAAAATACATATATAATATTAATTCATTTGGTTCCTATAGGAACACCTTTTTTATTAATAATATTTATAGTTTTAATTGAATTATTAAGAAATTTAATTCGTCCTTTAACTTTATCAATTCGGTTAATGGCTAATATTGTTGCTGGACATTTATTATTAACATTATTAAGTAATTTTTTATCA[ACTTTAGTTTATATA------]TATATAATTATATTTATGATTCAAATTTTATTATTATTTTTAGAAATTATAGTTTCTATTATTCAATCATATGTTTTTATTGTTTTAATAGTATTATATATAAAAGAG
_27_BRACONIDAE_CHELONINAE_Phanerotoma_sp_USNMENT01322562_                   ???????????????????????????????????????[????????????]????????????????????????????????????????????????????????????????????????????????????????????????????????????????????????????????????????????????????????????????????????????????????????????????????????????????????????????????????????????????????????????????????????????????????????????????????????????????????????????????????????????????????????????????????????????????????????????????????????????????????????????????????????????????????????????????????????????????????????????????????????????[?????????????????????]????????????????????????????????????????????????????????????????????????????????????????????????????????????
_28_BRACONIDAE_CHELONINAE_Phanerotomella_longipes_CNC924617_                ???????????????????????????????????????[????????????]????????????????????????????????????????????????????????????????????????????????????????????????????????????????????????????????????????????????????????????????????????????????????????????????????????????????????????????????????????????????????????????????????????????????????????????????????????????????????????????????????????????????????????????????????????????????????????????????????????????????????????????????????????????????????????????????????????????????????????????????????????????[?????????????????????]????????????????????????????????????????????????????????????????????????????????????????????????????????????
_29_BRACONIDAE_DORYCTINAE_Heterospilus_sp_CNIN3037_                         ATGATATTAAATTTATTTTCAATTTTTGACCCTTATGTA[---TTTATAAAT]TTATCTATTAATTGATTTTCAAGTTTAATAGTTTTGATATTTATTCCTCAAATTTATTGATTAAAAATTAGTCGATTAATTAATTTAATAAATTTATTTATAAATATTTTATGGAATGAGTTAAAAATTATTATATTAGTAAATTTTAATATTTTAAATTTAGTATTTTTTAATGTTTTATTTTTATTTATTATAATAAATAATTTTATAGGGTTATTTCCTTATATTTTTACAAGGTCTAGTCATATAATTTTTGCAGTTTCATTTGCTTTGAGGATATGATTTGGTTTAATAATTTTTGGTTGATTGAAAAATACTAAATTTATATTAGTTCATTTATTACCTCAAGGGACTCCTTTAATATTAATATCATTTATAGTTATAATTGAATCTTTAAGAAATTTAATTCGTTCATTAACATTATCAATTCGTTTAACAGCTAATATAATTGCTGGACATTTATTATTAACTTTATTAGGTAGTTTTATTCCT[TCTGGTGTGATA---------]TATTTAATAATCTTATTAATTCAGTTAATATTATTAATTTTAGAAATATCAGTTTCAATAATTCAATCATATGTATTTGTTATTTTAATAATTTTATATTTGAAAGAG
_30_BRACONIDAE_DORYCTINAE_Labania_ficophaga_CNIN3682_                       ATGATATTAAATTTATTTTCAATTTTTGATCCTTATGTT[---TTTTTAAAT]TTATCTTTAAATTGAATATCTAGTTTAATTAATTTATTTTTTATTCCTTCAATTTATTGATTAAAAGAATCACGGTATATTTATTTTTTAAAATTATTTTTAATTTTATTATGGAAAGAATTTAAAATTATTATATTGGGTAATTTTAATATATTAAATTTAATTATTTTTATTAATTTATTTATTTATATTATAATTAATAATTTAATAGGTTTATTTTCTTATATTTTTACAAGAACTAGTCATATGGTTTTTTCTGTTACTTTTTCTTTAAGAATATGGTTAGGGCTAATAATTTTTGGTTGATTAAAAAATACATTTTATATATTAGTTCATTTAGTTCCTCAAGGTACTCCATTTATATTAATATTTTTTATAGTGTTAATTGAATTATTAAGAAATTTAATTCGATCTATTACTTTATCAATTCGATTATCTGCTAATATAATTGCTGGGCATTTATTATTAGTATTATTAAGTAGGTTTATTCCT[AATTTTTTTTTA---------]TATTTTATTGTATTAATTATTCAGTTATTACTATTAATTTTAGAAATTTTTGTCTCATTAATTCAATCGTATGTTTTTGTAATTTTAATAATTTTATATTTAAAAGAA
_31_BRACONIDAE_DORYCTINAE_Allorhogas_crassifemur_CNIN3684_                  ATGTTATTAAATTTATTTTCTATTTTTGATCCCTATGTT[---TTTTTAAAT]TTATCTTTAAATTGATTATCTTCTTTAATTATTATATTTATTATACCTTTATTATATTGATTTTATTATTCTCGTTTAAGATATTATTTAAGTTTATTTATATATATTTTATGATTAGAATTTAAAATTATTATAGTTAATAAGTTTAATTTATTAAATTTAATATTTTTTATTGTTTTATTTATGTATATTATAGTAAATAATTTTATGGGGTTATTTCCTTATATTTTTACTAGATCTAGTCATTTAGTTTATTCTTTATCTTTTTCTTTAAGGATATGATTAGGTTTAATATTTTTTGGGTGGTTAATAAATTCTTTTTATATATTTGTTCATTTAGTTCCTCAAGGGACTCCAATAATATTAATATTTTTTATGGTTTTAATTGAATTATTAAGAAATTTAATTCGTTCTTTAACATTAGCAATTCGATTAACTGCTAATATAATTGCTGGTCATTTATTGTTATTATTATTAAGAATATTTATTCCT[AATTTATTTATTATT------]TATTTAATTTTTTTATTTATTCAATTAATATTATTAGTTTTAGAAATGGCTGTTTCTTTAATTCAATCTTATGTTTTTGTAATTTTAATAATTTTATATTTAAAAGAT
_32_BRACONIDAE_DORYCTINAE_Allorhogas_scotti_CNIN3686_                       ATGATATTAAATTTATTTTCAATTTTTGATCCTTATGTA[---TTTTTAAAT]ATATCATTAAATTGAATTTCAAGAATAATTGGTATATTATTATTACCTTCATTATATTGATTAGAAGAATCTCGTTTAATTTATTTTTGTAAAAAATTTTTTTTTATATTATGGTTAGAGTTTAAAATTATTATATTAAATAAATTTAATTTATTAAATATAATTTTTTTTATTGTTTTATTTAATTTTATTATAATTAATAATTTTATGGGGTTATTTCCTTATATTTTTACAAGAAGAAGACATATAATTTATGCTGTTTCTTTTGCATTAAGAATATGATTGGGTTTAATATTTTTTGGATGGTTAAAAAATACTATACATATTTTAGTTCATTTATTACCTCAAGGGACTCCTTTAATATTAATATTTTTTATAGTTTTAATTGAATTATTAAGAAATTTGATTCGTTCTTTAACATTATCTATTCGTTTAACTGCTAATATAATTGCTGGTCATTTATTATTAGTTTTATTGGGAAGATTTATTCCT[GAATTGTTTTTATTT------]TATTTAATTGTTTTAATTTTTCAATTAATGTTATTAATTTTAGAGATAGCTGTTTCTATTATTCAATCATATGTTTTTGTAATTTTGATAATTTTATATTTGAAAGAA
_34_BRACONIDAE_DORYCTINAE_Eodendrus_eous_CNIN4303_                          ---ATATTAAATTTATTTAGAATTTTTGATCCTTGTACT[------ATTTTT]TTTTCTTTAAATTGAATTTCTTCATTTATTTGTTTAATTTTTTTCCCACAAATTTATTGATTAAAATTTTCTAATAATTATTTTATTTTAATTAAATTATTTAATTTATTATTAGGAGAATTTAAAGTAATTTTATTTAATAAATTTAATTTAAATAATATTATTTATTTTGTGGTTTTATTTATATTTATTTTATTTAATAATTTTATAGGATTATTTTCTTATATTTTTACTAGATCTAGTCATTTAATTTTTTCATTAGGATTTTCATTAATTATATGAAATTCTTATATATTATTTGGTTGATTAAAAAATACTAAATTTATATTAGTTCATATATTACCTCAAGGAACTCCTTTATTATTAATAAATTTTATAGTATTAATTGAAACTCTTAGAATAATTATTCGTCCAATAACTTTATCTGTTCGATTGACAGCTAATATAATTGCTGGACATTTATTATTAACTTTATTAAGATCTTTTATTCCA[GATTTTATTTTTATA------]TATTTTATTGTTTTGTTGATACAAATTATATTATTAATTTTAGAAATTGCTGTTTCTTTTATTCAATCATATGTATTTATTTTATTAACTGTTTTATATTTAAAAGAA
_35_BRACONIDAE_DORYCTINAE_Euscelinus_sarawacus_CNIN4311_                    ???????????????????????????????????????[------ATTTTA]TTTTCATTAAATTGAATTTCTTCTGTGTATGGGTTATTAATTTTACCTCAAATTTATTGAATAGTTTTTTCTTTGAATTATTTATTTATTATAAATTTTATTAATTTATTATTAAATGAGTTTAATGTGGTTTTAAAAAATAAATTTAATTTGAATAATTTAATTTATTTTATTGTTTTATTTATATTTATTTTATTTAATAATTTTATAGGATTATTTCCTTATATTTTTACTAGTTCTAGACATTTAATTTTTTCTTTAGGGATTTCAATTATGATATGAAATGGATATATATTGTTTGGTTGAATTAAAAATACAAAGTTTATATTAATTCATATGTTACCTCAAGGTACTCCATTTTTATTAATAAATTTTATAGTATTAATTGAAACTTTAAGAACATTGATTCGACCTATAACTTTATCTGTTCGTTTAACGGCTAATATAATTGCAGGTCATTTATTATTAACTTTATTAGGAAGATTTATTCCA[AGAATATTATTATTA------]TATTTTTTAGTTTTGTTATGTCAGATTATGTTATTAATTTTAGAAATTGGAGTTTCTGTAATTCAATCATATGTTTTTGTTTTGTTAACAATTTTATATTTTAAAGAA
_36_BRACONIDAE_DORYCTINAE_Ficobolus_paniaguai_CNIN3418_                     ATGGATTTAAATTTATTTGAAGTTTTTGATCCTTATAAT[---TATTTATTT]TTAACTTTTAATTGATTGAGAAGAATATTAATTTTAATTTTTATTCCTATAATTTATTGATTAAAATTTTCTCGTTTAATTTTTTATTTAATTATTTTTTTGAATTTATTATGAGTAGAATTTAAAATTATTATGTTAAATAAATTTAATTTATTAAATTTAATTTTTTTTATTACTTTATTTTTATATTTAGTAATTAATAATTTTATAGGATTATTTTCTTATATTTTTACAAGTTCAAGTCATATGATTTTTGCTGTTTCTTTTGCTTTAAGAATATGATTGGGATTAATAATTTGAGGATGATTAAATAATATTATGCATATATTTATTCATTTATTACCTCAGGGAACTCCATTTATATTAATATTTTTTATAGTTTTGATTGAATTATTAAGAATAATTATTCGATCATTAACTTTATCAATTCGTTTAACTGCTAATATAATTGCTGGTCATTTATTATTAGTCTTATTAGGTAGATTTATTCCT[AGGGTATTTTTTTTA------]TATATTATTATTTTGTTGATTCAATTTATATTATTAGTTTTAGAAATATCTGTTTCTTTAATTCAATCTTATGTTTTTGTAATTTTGATAATTTTATATTTAAAAGAA
_37_BRACONIDAE_DORYCTINAE_Lissopsius_sp_CNIN3039_                           ???????????????????????????????????????[????????????]????????????????????????ATAATAATTTTATTAATTTTTTCACAAGTTTATTGATTGATAATTTCGCGAATAATTTATATATTAAAAATTTTTTTAAATACATTATGGAATGAATTTAAATTAATTATATTTGTAAAATTTAATTTTAATAATTTAATTTATTTTAATGTTTTATTTATTTTTATTATATTAAATAATTTTATGGGGTTATTTCCTTATATTTTTACAAGTTCGAGGCATATAGTATTTTCAATAACTTTTTCTTTAAGAATATGATTAGGATTAATATATTTTGGATGATTAAAAAATACTAAATTTATATTAATTCATTTGGTTCCTCAAGGGACCCCATTTGTTTTAATATCTTTTATGGTATTGATTGAATCTTTAAGAAATTTAATTCGTCCTTTAACTTTATCAATTCGATTAACTGCAAATATAATTGCTGGTCATTTATTATTAACTTTATTAAGAAGATTTATTCCG[GATATGTTATTAATA------]TATTTAGTTATTTTAGTTTTGCAGTTAATGTTGTTGCTTTTAGAAATGGCAGTTTCGATTATTCAGTCTTATGTATTTGTAATTTTGATAATTTTATATTTAAAAGAA
_38_BRACONIDAE_DORYCTINAE_Monitoriella_rufithorax_CNIN3420_                 ---ATATTAAATTTATTTTCAATTTTTGATCCATATGTA[---TTTATAAAT]TTATCATTAAATTGATGTTCAAGATTAATTATTTTAT---TTATACCTTCAATTTATTGAATTTATTATTCGCGAATTTTTTTTTTTATTTATTTATTAATAAATATTTTATGAAATGAATTTAAAATTATTATAATTAATAAATTTAATATATTAAATTTAATTTTTTTTATTGTTTTATTTATTAATATTTTAATAAATAATTTTTTAGGATTATTTTCATATATTTTTACTAGGTCTAGACATTTAGTTTATTCTATTTCTTTTTCTTTAACAATATGATTAGGGATTATTTTATTTGGATGAATTAATAATACTATATTTATATTAATTCATTTAGTTCCTCATGGAACTCCAATTTTATTAATATCATTTATAGTTTTAATTGAATTATTAAGAAATTTAATTCGTTCTTTAACTTTATCTATTCGTTTAACTGCTAATATAATTGCTGGACATTTATTATTAATTTTATTAGGAAGATTTATTCCT[AATATATTTATGTTA------]TATATTATTGTTTTATTTATTCAATTAATATTATTAATATTAGAAATATCAGTTTCTTTTATTCAATCTTATGTTTTTGTGATTTTATTAATTTTATATTTGAAAGAA
_39_BRACONIDAE_DORYCTINAE_Mononeuron_duguetiae_CNIN3416_                    ATAATATTAAATTTATTTTCAATTTTTGACCCATATGTT[---TTTTTAAAT]TTGTCTTTAAATTGGATATCAAGAATAATAGTTCTTATATTACTTCCTTCTTTATATTGATTTTATGAGTCTCGTTTAATTTATTTTTTAAAAATATTATTATTAATGTTATGAATAGAATTTAAAATTATTATAGTTAATAAATTTAATTTATTAAATTTAATTTTTTTTATTGTTTTATTTATTTATATTATAATAAATAATTTTATGGGATTGTTTTCTTATGTATTTACTAGATCAAGACATATGGTTTATGCTGTGTCTTTTGCTTTAAGAATATGAATTGGATTAATAATTTTTGGTTGAACAAAAAATACTTTTCATATATTGGTTCATTTAGTTCCTCAAGGAACTCCAATTATATTAATATCTTTTATGGTTTTAATTGAATTATTAAGAAATTTAATTCGATCTTTAACTTTATCAATTCGTTTAACTGCTAATATAATTGCAGGTCATTTATTATTAGTTTTATTAGGTAGTTTTATTCCT[GATATATTTTTAATA------]TATATAGTTGTTTTAATTATTCAATTGATATTATTAATTTTGGAAATAGCAGTTTCTATTATTCAGTCTTATGTTTTTGTTATTTTGATAATTTTGTATATAAAAGAA
_40_BRACONIDAE_DORYCTINAE_Percnobracon_stenopterus_CNIN3047_                ATGATATTAAATTTATTTTCAATTTTTGATCCATATGTA[---TTTTTGGGC]TTATCTTTAAATTGATGTTCTAGATTAATTATTATATTTTTATTACCTCAAATATATTGATTATATGAATCACGATTAATTATTTTAATTAAAATATTTATTTTAATATTATGATTTGAATTTAAAATTATTATAATAAATAAATTTAATATTTTAAATTTAATTTTTTTTAATGTATTATTTATTTTTATTATAATTAATAATTTTATAGGGTTATTTTCATATATTTTTACTAGAACAAGACATATAATTTATGCAGTTTCTTTTGCATTAAGAATATGATTGGGGTTAATATTTTTTGGATGAATAAAAAATACAAATTTTATATTAGTTCATTTAGTTCCACAAGGAACCCCCATAGCTTTAATATCATTTATAGTTTTAATTGAATCCTTAAGAAATTTAATTCGTTCTTTAACTTTATCTATTCGATTGACTGCAAATATAATTGCTGGTCATTTATTATTAACTTTATTAGGTAGATTTATTCCT[GATAATTTATTGTTA------]TATTTATTTGTATTAATTGGTCAATTGTTATTAATAATCTTAGAAATAGCAGTTTCTATTATTCAGTCTTATGTATTTGTAATTTTAATAATTTTATATTTAAAGGAA
_41_BRACONIDAE_DORYCTINAE_Plesiopsenobolus_mesoamericanus_CNIN3483_         ---ATATTAAATTTATTTTCGATTTTTGATCCTTATGTT[---TTTTTTAAT]TTATCTTTAAATTGAGTATCTAGAATTATTATTATTTTAATTATTCCTATATCTTATTGATTTAAGTTATCTCGTTTATTTTTTTATATTCAATTATTATTAAATATTTTATGAATTGAGTATAAAGTTATTATATTAAATAAATTTAATTATTTAAATTTATTTATTTTTATTGTTTTATTTTTCAATATTATATTAAATAATTTTATAGGTTTATTTCCTTATATTTTTACAAGATCTAGACATTTAATTTTTTCTTTATCTTTTGCTTTAAGAATATGGTTAGGTTTAATATTTTTTGGTTGATTTAAAAATACTTTTTATATATTAGTTCATTTATTACCTAGTGGTACTCCTATAATGTTAATATTTTTTATAGTTTTAATTGAAATATTAAGTAATTTTATTCGTTCATTAACATTATCAATTCGTTTAACTGCAAATATAATTGCTGGTCATTTATTATTGGTTTTATTGGGTAGTTTTATTCCA[GATATTTTTTCTTTA------]TATTTAATTGTTTTAATTTTACAGATTATATTGTTATTATTGGAAATAGCTGTTTCTATTATTCAATCTTATGTTTTTGTTACATTAATAATTTTATATTTAAAAGAA
_42_BRACONIDAE_DORYCTINAE_Psenobolus_parapygmaeus_CNIN3497_                 ATGATATTAAATTTATTTTCAATTTTTGATCCTTATGTT[---TTTTTTAAT]TTATCTTTAAATTGATTATCTAGTATAATTATTTTTATTATAATACCTATATTTTATTGATTTAAAAATTCTCGATTAATTTATTATTTATATATATTATTTAGTTTATTATGAAGAGAATTTAAATTAATTATAGTAAGTAAATTTAATTTATTAAATTTATTATTTTATATTGTTTTATTTATATTTATTATATTAAATAATTTTATAGGGCTATTTCCTTATATTTTTACTAGATCTAGACATATAGTTTTTTCTGTATCTTTTGCTTTATCTATATGGTTAGGTTTAATATTTTTTGGTTGATTAAAAAATACTTTTCATATATTTGTTCATTTATTACCTCAAGGTACTCCATTAATATTAATATCTTTTATAGTATTAATTGAAATATTAAGAAATTTTATTCGGTCATTAACTTTATCTATTCGATTAACTGCAAATATAATTGCTGGTCATTTATTATTAGTTTTATTAGGAAGTTTTATTCCT[GATATATTTTTATTA------]TATATATTAATTTTGGTTTTTCAAATTTTATTATTAATTTTAGAGATGGCTGTATCTATAATTCAATCTTATGTTTTTGTTATTTTAATAATTTTATATTTGAAAGAA
_43_BRACONIDAE_DORYCTINAE_Rhaconotus_sp_CNIN3056_                           ???????????????????????????????????????[????????????]??????????????????????????????????????????????????????????????????????????????????????????????????????????????????????????????????????????????????????????????????ATTTTTTTTATTACTTTATTTTTTTTTATTTTATTAAATAATTTTATAGGATTATTTCCTTATATTTTTACAAGTAGAAGTCATATAATTTTTTCAATTAGGTTTTCTTTATCTATATGAAATGGTTATATATTATTTGGTTGATTAAAAAATACAAATTTTATAATAATTCATATAGTTCCTCAAGGAACTCCTTATATTTTAATAAATTTTATAGTTTTAATTGAATTATTAAGAATAATTATTCGACCTTTAACTTTATCAATTCGGTTAGCTGCAAATATAATTGCAGGTCATTTATTATTAACTTTATTAGGAACTTTTATTGTA[AATTTAATTAAATTT------]TATTTATTAATTTTGATTGTTCAATTATTATTATTAATTTTAGAGATAGCTGTTTCGGTAATTCAATCTTATGTTTTTGTTTTATTAACTTTATTATATTTAAAGGAA
_44_BRACONIDAE_DORYCTINAE_Sabinita_sp_CNIN3683_                             ATGATATTAAATTTATTTTCAATTTTTGATCCTCATACA[---TTTTTAAAT]ATATCATTAAATTGATTTTCAAGTTTTTTAATTATTTTATTATTACCAAGAATTTATTGAATTTTATTGTCTCGATTAATTTATTTTTTTGATTTTTTTATTAAAAAATTATGAAGGGAATATAAAACACTTTTATTAAATAAATTTAATTATTTAAATTTAGTTTTTTATGTTGTTTTATTTATATTTATTTTAATAAATAATTTTTTGGGTTTATACCCTTATATTTTTACAAGATCAAGACATATAATTTTTTCTGTTAGGTTTGCTTTGTCAATATGATTAGGTTTAATGTTTTTTGGTTGGTTAAAGAATACTTTTCATATGTTTGTTCATTTATTACCTCAAGGGACTCCTGTTATATTAATATTATTTATAGTTTTAATTGAATTATTAAGAAATGTAATTCGTCCATTAACTTTATCAATTCGTTTAACTGCAAATATAATTGCTGGTCATTTATTATTAGTTTTATTGGCAGGGGCTATTCCT[GATTTTTATATTTTA------]TTTTTAATTGTATTATTTTTTCAGATTTTATTATTAATTTTAGAAATTTCTGTTTCTATTATTCAGTCTTATGTTTTTGTAATTTTATTGATTTTGTATTTTAAAGAA
_45_BRACONIDAE_DORYCTINAE_Spathius_elegans_USNMENT01322433_                 ATGTTAACAAATTTATTTTCAATTTTTGATCCAAGAACA[------GTTATT]TTTAGGTTGAATTGAATATCAAGTTTATTTATTTTAATTTTATTACCACATTTTTATTGAATATTTAGGTCACGTTTTATATATTTATTTAAATTTTTTATAAAAACTTTAAGAAATGAATATAAAATTATTATAAAATTTAATTTTAATTTAAATAATTTAATTTATTTTGTTGTTTTATTTTTATTTATTATATTTAATAATTTTATAGGTTTATTTTCTTATATTTTTACAAGCTCTAGACATTTAATTTATTCAATAATTTTTTCTTTATCAATATGATTAAGTTTAATGATTTTTGGATGATTTAAAAATACAAAATTTATATTTGTACATTTAGTTCCTCAAGGGACTCCATTTATATTAATATTTTTTATAGTTTTAATTGAAATATTAAGAAATATTATTCGTCCTTTAACATTATGTGTTCGATTAACTGCAAATATAATTGCTGGACATTTATTAGTAACATTATTGAGAAGGTTTATTCCA[AGGATAATTTTCATA------]TATTTAATTGTTTTGTTTAGTCAGTTATTATTATTAATTTTAGAAATAGCAGTTTCTATTATTCAGTCTTATGTTTTTGTTATTTTAATAATTTTATATATAAAAGAA
_46_BRACONIDAE_DORYCTINAE_Stenocorse_bruchivora_CNIN3043_                   ---------------------ATTTTTGATCCAGTTGGA[---ATAAAAATA]TTAGAATTAAATTGAATATCTTCAATAATTATTATAATTATAATTCCTCAAATTTATTGATTAAAAATATCTCGTTTAATTTTTTTAAATATTAAATTTATAAATATATTATTTTTTGAATTTAAAATTATTTTATTTAATAAATTTAATATTTATAATTTAATTTATTTTATTATTTTATTTATATTTATTATATTTAATAATTTTATAGGTTTATTTCCTTATATTTTTACTAGATCTAGACATATAATTTATTCAATAACTTTTGCTTTAAGTATATGATTAGGTTTAATATTATTTGGATGATTATATAATACAAATTTTATGTTAACTCATTTAGTTCCTCAAGGAACACCAGTTTTATTAATGTCATTTATAGTTTTAATTGAATTATTAAGAAATTTAATTCGTCCTTTAACATTATCAATTCGTTTAACAGCAAATATAATTGCTGGTCATTTATTATTGACTTTATTAGGAAGATTTGTTCCT[AGAATTTTTTTATTA------]TATTTAATTTTATTAATATTACAATTAATATTAATAATATTAGAAATTGCTGTTTCATTGATTCAGTCTTATGTATTTGTAATTTTAATAATTTTATATTTAAAAGAA
_47_BRACONIDAE_EUPHORINAE_Meteorus_sp_USNMENT01322447_                      ---------------------ATTTTTGATCCTTATATA[------GGATAT]TTTATTTTTAATTGATTTTCTGTGATTATTTATTTATTATTATTACCGCAAATTTATTGATTTTATAACTCTCGTTTATTTATTTTATTTAAATTATTATTGATTAAGTTATGAATTGAATTTAAATTAATTATAATATCAAAATTTAATTTGATGAATTTGTTAATATTAATTGTTTTATTTATATTTATTTTATTTAATAATTTTATAGGGTTATTTCCTTATATTTTTACTTCTACTAGACATTTAATGTTTTCAATATTTTTTTCTTTATCTATATGAATAGGAATAATAATTTTTGGTTGGTTAAAAAAATCTGAGCATATATTTATTCATTTAGTACCTATAGGGACTCCTTTTATATTGATATTTTTTATAGTATTAATTGAATCTTTAAGTAATTTAATTCGTCCAATAACTTTATCAATTCGATTAGTTGCAAATATAATTGCTGGTCATTTATTGTTAACTCTATTAAGAAGATTTATTCCC[GAAGTCTTTTTTATA------]TATTTAATTTTATTATTAGTTCAATTATTATTATTATTATTAGAAATTTCAGTTTCAATTATTCAATCTTATGTATTTGTTGTGTTAATAATTCTATATTTAAAAGAA
_48_BRACONIDAE_EUPHORINAE_Peristenus_sp_CNIN3049_                           ---ATATTAAGATTATTTTCAACTTTTGATCCATATATA[------GGTTAT]TTATTTTTTAATTGAATATCTATTTATATTATTATATTATTAATTCCTCAAATTTATTGATTTAAAAAATCTCGTTTAATAAATTTTTTATTATTATTATTTTTAATATTATTAAGAGAGTTTAAAGTAGTAATAAAAAATAATTTTAATATATATAATTTAATTTTATTAGTTAGATTGTTTTTTTTTATCATAATTAATAATTTTATAGGATTATTTTCTTATATTTTTGTAGGAACTAGACAATTAAGATTTTCTTTATATTTTTCTATGTCTATATGAATAGGATTAATAATATTTGGTTGATTAAAGAATTATAATCATATATTTATTCATTTAGTTCCTTTAGGAACTCCTTTTTTATTAATATTTTTTATAGTATTAATTGAGACATTAAGAAATATTATTCGTCCATTAACTTTAGCTATTCGATTAGTTGCAAATATAATTGCTGGTCATTTATTATTAACATTATTAAGAAGATTTATTCCA[AGAATAATAGTT---------]TTTTTAATTATTTTACCTATTCAGTTAATATTATTGACTTTAGAATTAGCAGTTTCTTTTATTCAAGCTTATGTATATGTAATTTTAATAGTATTATATTTAAAAGAG
_49_BRACONIDAE_EXOTHECINAE_Colastes_Pseudophanomeris_unicolor_CNIN4304_     ---ATATTAAATTTATTTTCAATTTTTGACCCTTACACA[------TTAAAA]TATTTAACAAATTGGATTTCTTCTTTAATTATTTTATTAATTTTACCACAAATTTATTGAATTTTAAATTCACGTTTTATTTATATTTTAATAAAATTTATTTTAATTTTATGAAGAGAATTTAAAATTATTATAAAATTTAAATTTAATTTAAATAATTTAATTTATTTTATTGTTTTATTTTTATTTATTATATTAAATAATTTTATAGGTTTATTTCCTTATATTTTTACGAGATCTAGACATTTAATTTATTCAATAATTTTTGCTTTATCTATATGAATTGGTTTAATATTATTTGGTTGATTAAAAAATACAGTTTTTATATTAGCTCATTTAGTTCCACAAGGTACACCTTTTGTTTTAATATTTTTTATAGTTTTAATTGAATTATTGAGGAGAATTATTCGTCCAATAACTTTATCTATTCGTTTAACTGCTAATATAATTGCTGGTCATTTATTATTAACTTTATTAAGAAGATTTATTCCT[AGATTTTTTTTAATA------]TATTTATTAGTTTTATTAATTCAATTATTATTATTAATATTAGAAATAGCAGTTTCTATTATTCAATCTTATGTATTTGTTGTTTTAATAATTTTATATTTAAAAGAA
_50_BRACONIDAE_EXOTHECINAE_Shawiana_CNIN3889_                               ---------------------ATTTTTGATCCTTTTACA[------TTAAAA]TATTTAATTAATTGAATTTCTTCTTTAATTATTTTATTTTTTTTACCTCAAATTTATTGAATTTTAAGTTCTCGTTTTATTTATTTTTTAATAAAGTTTGTTATAATTTTATGGATAGAATTTAAAATTATTATAAAATTTAAATTTAATTTAAATAATTTAATTTATTTTATTGTTTTATTTTTATTTATTATATTAAATAATTTTATAGGGCTTTTTCCATATATTTTTACTAGATCTAGGCATTTAATTTATTCAATAGTTTTTGCTTTGTCAATATGAATTGGTTTAATATTATTTGGTTGAATAAAGAATACAATTTTTATGTTGGTTCATTTAGTTCCTCAGGGGACTCCTTTTATTTTAATATTTTTTATAGTTTTAATTGAATTATTAAGAAGAATAATTCGTCCAATAACTCTATCTATTCGTTTAACTGCTAATATAATTGCTGGTCATTTATTATTAACTTTATTAAGAAGATTTATTCCT[AATTTTTTTTTAATA------]TATTTAATAGTTTTATTGGTTCAATTGTTGTTATTAATATTAGAAATAGCGGTCTCGATTATTCAATCTTATGTTTTTGTTGTTTTAATAATTTTATATTTAAAAGAA
_51_BRACONIDAE_EXOTHECINAE_Colastinus_crustatus_CNIN4312_                   ---ATATTAAATTTATTTTCAATTTTTGATCCTTATTCT[---ATAATGAAA]TATATAACAAATTGGGTGTCTTCTTTATTAATTTTATTAATTTTACCACAAATTTATTGAATTTTAAATTCTCGTTTTATTTATATTTTGATAAAATTTGTCTTGACTTTATGAAGAGAATTTAAAATTATTATAAAATATAAATTTAATTTAAATAATTTAATTTATTTTATTGTATTATTTTTATTTATTATAATTAATAATTTTATGGGATTATTTCCTTATATTTTTACTAGATCAAGACATTTAATTTATTCTTTAATTTTTGCTTTATCTATGTGGATTGGATTAATATTATTTGGTTGAATAAAAAATACAGTTTTTATGTTAGCTCATTTAGTTCCTCAGGGAACTCCTTTTGTTTTAATATTTTTTATAGTTTTAATTGAATTATTAAGAAGAATTATTCGTCCAATAACTTTATCAATTCGTTTAACAGCTAATATAATTGCAGGTCATTTGTTATTAACTTTATTGAGGAGGTTTATTCCT[AGTTTTTTTTTATTA------]TATATAATAGTTTTATTAGTTCAATTAATATTATTAATATTGGAGATAGCTGTTTCTATTATTCAATCTTATGTTTTTGTTGTTTTAATAATTTTATATTTAAAAGAA
_52_BRACONIDAE_EXOTHECINAE_Shawiana_lapponica_CNIN4307_                     ---ATATTAAATTTATTTTCAATTTTTGACCCTTATACA[------TTAAAA]TATTTAACTAACTGAATTTCTTCTATTTTAATTTTATTTATATTGCCTCAAATTTATTGAATTTTAAGATCTCGTTTAATTTACTTTTTAATAAAATTTATTTTTATTTTATGAAGAGAATTTAAGATTATTATAAAATTTAAATTTAATTTAAATAACTTAATTTATTTTATTGTTTTATTTTTATTTATTATATTAAATAATTTTATAGGATTATTCCCCTATATTTTTACTAGATCAAGACATTTAATTTATTCAATAATTTTTGCTTTATCTATATGAATTGGTTTAATATTATTTGGTTGAATAAAAAACACAACTTTTATATTAGCTCATTTAGTACCTCAAGGAACTCCTTTTATTTTAATATTTTTTATAGTTTTAATTGAGTTATTAAGAAGAATTATTCGTCCAATAACTTTATCTATTCGTTTAACTGCTAATATAATTGCAGGTCATTTATTATTAACCTTACTAAGAAGATTTATTCCA[AGATTTTTTTTAATA------]TATTTGTTAGTTTTATTGGTTCAATTATTATTATTAATATTAGAAATAGCGGTTTCAATTATTCAATCTTATGTTTTTGTTGTTTTAATAATTTTATATTTAAAAGAA
_53_BRACONIDAE_EXOTHECINAE_Vietcolastes_rhaconotus_CNIN4317_                ---------------------ATTTTTGATTTTTATACA[------TTTAAT]TTATTAACAAATTGAATTTCTTCATTAATTATTTTAATAATATTACCACAAATTTATTGAATTTATAATTCTCGTTTAATTTATTTTTTAATAATTTTTTTTTATATATTATGAAATGAATTTAAAATTATTTTAAAATTAAAATTTAATTTAAATAATTTAATTTATTTTATTGTTTTATTTATATTTATTATATTTAATAATTTTATAGGTTTATTTCCTTATATTTTTACAAGTTCAAGACATTTAATTTTTTCAATAATTTTTGCGATATCAATATGATTAGGATTAATATTATTTGGTTGGTTAATAAATACTATTTTTGTTTTAGCCCATTTAGTACCTCAAGGAACTCCATTTATATTAATATTTTTTATAGTAATAATTGAATTATTAAGAAGAATTATTCGTCCAATAACTTTATCTATTCGATTAACAGCAAATATAATTGCTGGTCATTTATTATTAACTTTATTAAGAAGATTTATTCCT[AATTTTTTTTTTTTA------]TATTTATTAGTTTTAATAATTCAATTATTATTATTATTATTAGAAATAGCAGTTTCTATTATTCAATCTTATGTTTTTGTAATTTTAATAATTTTATATTTAAAAGAA
_54_BRACONIDAE_EXOTHECINAE_Xenarcha_lustrator_CNIN4296_                     ???????????????????????????????????????[????????????]????????????????????????????????????????????????????????????????????????????????????????????????????????????????????????????????????????????????????????????????????????????????????????????????????????????????????????????????????????????????????????????????????????????????????????????????????????????????????????????????????????????????????????????????????????????????????????????????????????????????????????????????????????????????????????????????????????????????????????????????????????????[?????????????????????]????????????????????????????????????????????????????????????????????????????????????????????????????????????
_55_BRACONIDAE_TELENGAIINAE_Gnamptodon_sp_CNIN3881_                         ATGATATTAAATTTATTTTCAATTTTTGATCCATATACA[---TCAATATAT]ATTTCTTTAAATTGAGTTTCTAGCCTATTAATTTTATTAATTTGTCCACAAATTTATTGACTAATAAATTCTCGGTTTATTTTTTTATTAAAAAATTTTTTTTTAATTTTATGAATAGAGTATAAAATTATTATAAAATTTAATTTTAATTTAAATAATTTATTATATTTTATTATTTTATTTTTATTTATTATAATTAATAATTTTTTAGGTCTATTCCCATATATTTTTACAAGATCAAGTCATTTAATTTATTCTTTAGTTTTTGCTTTATCAATATGATTAGGTTTAATAACTTTTGGGTGATTAAAAAATACAATACATATATTAGTTCATTTAGTTCCTCAAGGAACTCCTTTTATATTAATATTTTTTATAGTTTTAATTGAATTATTAAGATCAATTATTCGACCTTTAACTTTATCTATTCGTTTAACAGCTAATATAATTGCCGGTCATTTATTATTAACATTATTAAGAAGATTTATTCCA[AATATATTTATTTTT------]TATATATTTATTATTTTTATCCAATTATTATTATTAATTTTAGAAATAGCTGTCTCTATTATTCAATCTTATGTTTTTGTAATTTTAATAATTTTATACTTAAAAGAA
_56_BRACONIDAE_TELENGAIINAE_Gnamptogaster_astrachanica_CNIN4302_            ATGATATTAAATTTGTTTTCAATTTTTGATCCTTATACT[---TCATTAAAT]TATTCATTAAATTGATTTTCTAGATTATTAATTTTATTAATTTGTCCCCAAATATATTGAATAATAAATTCTCGATTAATTTATTTAATAAAAAAATTTTTTTTTATATTATGAATAGAATATAAAATTATTATAAAAAATAAATTTAATTTAAATAATTTAATATATTTTATTATTTTATTTTTATTTATTATATTAAACAATTTTATAGGATTATTTCCTTATATTTTTACTAGATCAAGACATTTAATATATTCAATAATTTTTTCTTTATCAATATGATTAGGTTTAATTTTATTTGGTTGATTAAAAAATACAACTCATATATTAGTTCATTTAGTTCCTCAAGGAACTCCTTTCATATTAATATTTTTTATAGTTATAATTGAAATATTAAGAAATATTATTCGACCTTTAACATTAGCAATTCGATTAACTGCTAATATAATTGCTGGTCATTTATTATTAACTTTATTGAGAAGATTTATTCCT[AATTTTTTTGTATTA------]TATTTAATAGTTATTTTAACACAATTATTATTATTATCATTAGAAATAGCTGTTTCAATTATTCAATCATATGTTTTTGTAATTTTAATAATTTTATATTTAAAAGAA
_57_BRACONIDAE_TELENGAIINAE_Neognamptodon_CNIN3882_                         ???????????????????????????????????????[????????????]???????????????????????????????????????????????????????????????????????????????????????????????????????????????????????????????????????????????????????????????????????????ATTGTATTATTTTTATTTATTATATTTAATAATTTTATAGGATTATTTTCTTACATTTTTACAAGATCAAGACATTTAATTTATTCAATAATTTTTGCCTTATCAATATGGTTAGGATTAATAATATTTGGATGAATTAAAAATACTCAAATTATATTAATTCATTTGGTTCCTCAAGGAACTCCTTTTTTATTAATATTTTTTATAGTAATAATTGAAACATTAAGAAGAATTATCCGTCCTATAACTTTATCTATTCGTTTAACTGCTAATATAATTGCTGGTCATTTATTATTAACTTTATTGAGAAGATTTATTCCT[AATATTTTTTTAATA------]TATTTAATTAYKCTCTTYYKATCTTTAATACTTTTAATTTTAGAAATAGCAGTTTCAATTATTCAATCTTATGTTTTTACTATTTTAATAATTTTATATTTAAAAGAA
_58_BRACONIDAE_HELCONINAE_Helcon_nunciator_pedalis_USNMENT01322576_         ???????????????????????????????????????[????????????]??????????????????????????????????????????????????????????????????????????????????????????????????????????????????????????????ATTGTAATAAAAAATAATTTTAATTTATATAATATATTATTTTTTTTATGTTTATTTATATTTATTTTATTTAATAATTTTTTAGGTTTATTTCCTTATATTTTTACAAGGTCAAGACATTTAATTTTTTCTTTAAGAATTTCTTTATCTATATGATTGGGTTTAATAATTTTTGGTTGAATAAAAAATACACAATTTATATTTTCTCATATATTACCTATTGGGACACCATTTGTTTTAATATTTTTTATAGTTTTAATTGAAACATTAAGAAATATTATTCGACCAATAACTTTATCAATTCGATTAACTGCAAATATAATTGCAGGTCATTTATTATTAACTTTATTAAGAAGTTTTATTCCT[AATATATTTATTATT------]TATATAATTTTTTTATTATTACAAATTTTATTATTAATTTTAGAAATTGCTGTTTCAATAATTCAATCTTATGTATTTGTTATTTTAATAATTTTATATATAAAAGAA
_59_BRACONIDAE_HOMOLOBINAE_Exasticolus_sp_USNMENT01322476_                  ---ATATTAAATTTATTTAGAATTTTTGATCCTTCAACA[------AATATT]TTATCTTTAAATTGATTATCAAGATTAATTTATTTAATAATTTTACCACAAATTTATTGATTAAATTATTCTCGAAGTTTAATTTTTATAAAAATATTATTATTATTATTATGGAAAGAATTTAAATTATTATCAAAATTTAAATTTAATAAATTAAATTTATTAATATTAATTTCTTTATTTTTATTTATTATATTTAATAATTTTATAGGGTTATTTCCTTATATTTTTACATGTTCAAGACATTTAATTTTTTCTTTAAGATTTTCTTTAACTTTATGAATTTCTTTTATAATATTTGGATGAATAAAAAATTCTTATCATATGTTTATTCATTTAGTTCCTTTAGGAACACCTTTTATATTAATATTTTTTATGGTAATTATTGAAACATTAAGTAATATTATTCGTCCAATAACTTTGGCTATTCGATTAATAGCAAATATAATTGCTGGTCATTTATTATTAACATTATTGAGAATATTTATTCCA[AGAAGAATTATATTA------]TATATAAATGTATTATTGGTTCAATTAATATTATTAATTTTGGAAGTTTCAGTTTCTTTTATTCAAGCTTATGTTTTTGTTATTTTATTAGTTTTGTATATAAAAGAA
_60_BRACONIDAE_HOMOLOBINAE_Homolobus_sp1_USNMENT01322577_                   ---------------------ATTTTTGATCCTTCAACT[------TTATTT]TTTTCTTTAAATTGAATTTCTTCAATATTATGTTTATTATTTATTCCACAAATTTTTTGATTTAATAAGTCTCGATTAATTTATTTTTTTATGAATATATTAAAATTATTATATTTTGAATTAAAATTATTATTAAAAAATAAATTTAATTTATTAAATTTAATTTTTTTTATTAGATTATTTTTATATGTATTATTTAATAATATTATAGGATTATTTCCTTATATTTTTACTAGATCAAGTCATTTAGTTTTTTCTTTTATTTTTTCTTTATCTATTTGATTAGGTTTAATAGTATTTGGTTGAATTAAAAATACTTTTTATATGCTTATACATTTAGTTCCAGTTGGAACTCCATTTGGTTTAATATTTTTTATGGTTTTAATTGAAAGATTAAGAAATATTATTCGTCCATTAACTTTGGCTATTCGATTAACTGCTAATATAATTTCTGGTCATTTATTATTAACATTATTAAGAAGATTTATTCCT[GATGTATTTTTTATT------]TATTTATTTATTTTAATTATTCAAATATTATTATTATTATTAGAAATTGGAGTATCTGTTATTCAAGCTTATGTTTTTATAATTTTGTTAATTTTATATTTAAAAGAA
_61_BRACONIDAE_HORMIINAE_Acanthormius_sp_CNIN3879_                          ???????????????????????????????????????[????????????]???????????????????????????ATTTGTTTATATATAGTTCCTCAGATTTATTGAATATATAAATCTCGAATTATTTTTTTTTTAAAAATATTTTTTATTAAATTATTTATAGAATTTTATATTATTATAAAATTTAAATATAATATTAATAATATGTTATTTTTTATTACATTTTTTATGTTTCTTTTAATAAATAATTTTATAGGGTTATATTCTTATATTTTTACTAGTTCAAGGCATTTAGTATTTTCAATAATTTTTTCTATTTCAATATGATTAGGGGTTGTGATATTTGGGTGATTTAAAAATACAAAATTTATATTAGTTCATCTTGTTCCTCAAGGAACTCCTTTTTTTTTAATAAATTTTATAGTTTTAATTGAATTATTGAGAAATTTTATTCGTCCTTTAACTTTAGCTGTTCGTTTAACAGCTAATATAATTGCAGGTCATTTATTGTTGACTTTATTAGCTAGTTTTATTCCT[AATCAATTTATTTTA------]TATTTAATTATTTTAATTTTACAATTAATATTATTAATGTTAGAGGTAGCAGTTTCTTTTATTCAATCTTATGTTTTTGTAATTTTAATAATTTTATATTTGAAAGAA
_62_BRACONIDAE_HORMIINAE_Aulosaphobracon_capitatus_CNIN4181_                ---ATATTAAATTTATTTTCTATTTTTGATTCTTATACT[------TTATTA]ATATTTAATAATTGAGTTTCTTCTTTGTTAGGGTTATTAATAATACCACAAATTTATTGATTAATAAATTCTCGTTTAATTTATTTTTTAAATTTATTTATAAAAACTTTATATAATGAATTTAAGGTTATTATAAAGGTTAAATTTAATTTAAATAATTTAATATATATAATTGTTTTATTTATATTTATTATATTTAATAATTTTATAGGTTTATTTCCTTATATTTTTACTAGTTCAAGACATTTAATATTTTCTTTAGTTTTTTCTTTATCAATATGATTAGGTTTAATATTTTTTGGGTGATTAAAAAATACTAAATTTATGTTGGCACATTTAGTTCCTCAAGGAACTCCCTTTGTTTTAATATTTTTTATGGTTATAATTGAATTATTAAGAAATTTAATTCGTTCAATAACATTGGCTATTCGATTAACAGCTAATATAATTGCTGGTCATTTGCTTTTAACGTTATTAGCTAGATTTATCCCT[ATAAATTTAACT---------]TATTTATTAGTATTATTAGTTCAATTGTTATTGTTATCTTTAGAAATAGCGGTTTCTTTGATTCAGTCTTATGTATTTGTTGTTTTAATAATTTTATATTTAAAAGAA
_63_BRACONIDAE_HORMIINAE_Aulosaphoides_sp_CNIN3901_                         ---------------------ATTTTTGATTCTTATACT[------TTATAT]TATTTAAATAATTGAATTTCTTCATTTATTGGTTTAATTTTTTTACCTCAAATTTATTGAATATTAAGATCACGTTTAATTTATATTTATAATAAATTTATATTAATTTTATGGAATGAATTTATTGTTATTATAAAATTTAAATTTAATATTAATAATTTGTTTTATTTTATTGTTTTATTTATATTTATTATATTTAATAATTTTATAGGATTATTTCCATATATTTTTACTAGTTCAAGTCATTTAATATTTTCTTTAAATTTTTCTTTATCAATATGATTAGGTTTGATATTATTTGGTTGATTAAAAAATACAAATTTTATATTTGCTCATTTAGTACCTCAAGGCACACCTTTTATATTAATATTTTTTATAGTAATAATTGAATTATTAAGTAATTTTATTCGTTCTTTTACTTTATCAATTCGTTTAACTGCTAATATAATTGCTGGTCATTTATTATTAACTTTACTTGCATCATTTATTCCT[GAAAATTTATTAATG------]TATTTAATTGTTTTATTTATTCAATTATTATTATTATTATTAGAAATTTCTGTTTCATTAATTCAGTCTTATGTATTTGTGGTTTTAATAATTTTATATTTAAAAGAA
_64_BRACONIDAE_HORMIINAE_Cedria_wichasei_CNIN4021_                          ???????????????????????????????????????[????????????]???????????????????????????ATTGGTTTATTAATTTTACCTCAATTGTATTGATTTATGAATTCACGAATTTTTTTTTTATGAAATTATTTAGTTAAGTTATTATGGATAGAATTTAAAGTAATTATAAAATATAATTTTAATTTAAATAATTTAATTTATTTTATTGTTTTATTTTTATTTATTATATTTAATAATTTTATAGGATTATTTCCTTATATTTTTACTAGATCAAGACATTTAGTTTATTCTTTAATTTTTTCATTATCAATATGATTAGGTTTAATAATTTTTGGTTGATTAAAAAATACTAAATTTATATTAGCTCATTTAGTTCCTCAAGGAACTCCTTTTATATTAATATTTTTTATAGTTTTAATTGAAATATTAAGAAATATTATTCGTCCTATAACTTTAGCTGTTCGTTTAACAGCTAATATAATTGCTGGTCATTTATTATTAACTTTATTGGCTATATTTATTCCG[GATAGATTAATTTTA------]TATATAATTATTTTATTTCTTCAATTATTATTATTAATATTGGAAATTGCAGTTTCAATTATTCAGTCTTATGTTTTTGTAATTTTAATAATTTTATATTTTAAAGAA
_65_BRACONIDAE_HORMIINAE_Hormius_orientalis_CNIN4179_                       ???????????????????????????????????????[????????????]???????????????????????????ATTGGTTTATTTTTTATTCCTCAATTATATTGATTTTTTAATTCTCGTTTATTTTATTTATTTAATAGTTTAATAATATTATTATGGTTAGAATTTAAGGTAATTATAAAATTTAAATTTAATTTAAATAATTTATATTATTTTATTGTATTATTTTTTTTTATTTTATTTAATAATTTTATAGGGTTATTTCCTTATATTTTTACTAGATCTAGTCATTTAATATATTCAATAATTTTTAGTTTATCAATATGATTAGGGTTTATATTTTTTGGTTGATTAAAAAATTTTAAATTTATAATAGCTCATTTAGTACCCCAAGGAACACCTTTTATTTTAATATTTTTTATAGTTTTAATTGAATTATTAAGAAATTTAATTCGCCCAATAACTCTTTGTGTTCGTTTAACAGCTAATATAATTGCTGGTCATTTATTATTAACTTTGTTAGCTAGTTTTATTCCA[AGTAATTTATTAATA------]TATATAATTGTTTTATTGTTTCAATTATTATTGTTAATATTAGAAATTGGGGTTTCAATTATTCAATCTTATGTATTTGTAATTTTGGTAATTTTATATTTGAAAGAA
_66_BRACONIDAE_HORMIINAE_Hormius_sp_CNIN3943_                               ???????????????????????????????????????[????????????]????????????????????????ATAATTGGTTTATTTATTATCCCTCAAGTATATTGATTTTTTAGAACTCGGTTAGTTTATATTTTTTATGAAGTTATAAAATTATTGTATATAGAATTTATTATTATTATAAAATTTAAATTTAATTATAATAATTTATTTTTTTTTATTGTTTTATTTTTTTTTATTATATTTAATAATTTGATAGGGCTATTTCCTTATGTATTTACTAGATCAAGACATTTAATGTTTTCTTTAGTTTTTAGTTTATCTTTATGGTTAGCTGTTATATTTTTTGGTTGATTTAATAATTTTAAATTTATAATAGCTCATTTAGTGCCTCAAGGGACACCTTTTATATTAATATTTTTTATAGTTATGATTGAATTATTGAGTATATTAATTCGCCCTTTAACTTTAGCTATTCGTTTGACAGCTAATATAATTTCTGGTCATTTATTATTGGCTTTATTATCAATATCTGCACCT[AGGGATTTATTTATA------]AATAACCTTCATTCTAATGTAGTTTGAACATTGTTACAATTAGAGTTAGGGGTTGCTTTTATTCAATCATATGTTTTTGTAATTTTGATTATTTTATATTTAAAAGAA
_67_BRACONIDAE_RHYSIPOLINAE_Pseudavga_sp_CNIN4027_                          ATGATACTTAATTTATTTTCTATTTTTGATTCTTATACT[------TTTTTA]TTTTCTTTAAATTGAGTGTCTTCAGTTTTAGGCTTATTAATTTTGCCACAAATTTATTGAACAATAACTTCTCGTTTTATTTTTTTAATTAAAAAATTTTTATATTTATTATGGCTAGAATTTAAGTTAATTATAAAGTATAATTTTAATTTAAATAATTTAATTTATTTTTTAGTTTTATTTATATTTATTATATTTAATAATTTTATGGGATTATTCCCTTATATTTTTACTAGTTCTAGACATTTAATGTATTCATTAATTTTTTCTTTATCTATATGAATTGGAGTTATAATATTTGGGTGGTTAGAAAATACAAAATTCATATTAGCACATTTAGTCCCTCAAGGAACCCCTTTTGTTTTGATATTTTTTATGGTTTTAATTGAAACTTTAAGAAATATTATTCGTCCTATAACTTTGTCTATTCGTTTAACTGCTAATATAATTGCTGGTCATTTATTATTGACTTTATTAGTTAGATTTATTCCA[GATTTGTTTTTATTA------]TATATTATTATTGTTATTATACAGTTAATATTATTAATTTTAGAAATTTCTGTTTCTTTAATTCAATCTTATGTTTTTGTGATTTTAATGATTTTATATTTAAAAGAA
_68_BRACONIDAE_HORMIINAE_Katytermus_palmicola_CNIN3903_                     ------TTGAATTTATTTTCAATTTTTGATTCTTATACT[------TTATAT]TATTTAAATAATTGAATTTCTTCTTTAATTGGATTAATTATAGTTCCTCAAATTTATTGATTTTTTAGATCTCGAATTTTATTTATTGTAAATAAATTTATGAATATTTTATGAAGTGAATTTATTAATATTATAAAATTTAATTTTAATATTAATAATTTATTTATTTTTATTGTTTTATTTATATTTATTATATTTAATAATTTTATGGGGTTATTTCCATATATTTTTACTAGATCTAGACATTTAATATTTTCTTTAATTTTTTCTTTATCAATATGATTAGGTTTAATATTTTTTGGATGAATAAATAATACAAAATTTATATTAGCTCATTTAGTTCCTCAAGGAACACCTTTTGTTTTAATATTTTTTATAGTTTTAATTGAATTATTAAGTAGAATTATTCGTCCATTAACTTTATCAATTCGTTTAACAGCTAATATAATTGCTGGTCATTTATTATTAACTTTATTATCGAGATTTATTCCA[GAAAATTTTTTTATA------]TATTTATTTGTTTTATTAATTCAATTAATATTATTAATATTGGAAATATCTGTATCTTTAATTCAATCTTATGTTTTTGTTGTTCTAATAATTTTATATTTGAAAGAA
_69_BRACONIDAE_HORMIINAE_Parahormius_nitidus_CNIN4190_                      ???????????????????????????????????????[------------]?????????????????????????????????ATATTTTTAATTCCTCAGGGGTTTTGGTTAATAAAATCACGTTTATTTTTTTTAATTGAAAAATTTAATAATTTAATATGATTAGAGTTTAAATTAATTATAAAATTTAATTTTAATATTAATAATTTATTTTATTTTTTGAGGTTGTTTTTATATATTTTATTTAATAATTTTTTAGGTTTATTTCCTTATATTTTTACTAGATCTAGTCATTTGATTTTTTCAATAACATTTAGAGTTTCAATATGATTGGGGGTGATATTTTTTGGTTGGTTAAAAAATACTAAATTTATATTAGTTCATTTAGTTCCTCAAAGAACTCCATTTATTTTAATATTTTTTATAGTTTTTATTGAAATGTTAAGAAATATTATTCGTCCTTTAACTTTATGTGTTCGTTTAAGGGCTAATATAATTGCTGGGCATTTATTATTAACTTTGTTAGTTATAACAATTCCT[GAAAATATATTTATA------]TATATATTTTTATTAATTTTGAATATTATATTGTTAATTTTAGAAGTAGCTGTATCATTTATTCAATCTTATGTTTTTATTATTTTAATAATTTTGTATTTAAAAGAA
_70_BRACONIDAE_HORMIINAE_Pentatermus_striatus_CNIN3904_                     ATGATATTAAATTTATTTAGAATTTTTGATTCTTATACA[------ATTTAT]TTATTAAGTAATTGAGTTTCTTCTTTATTAGGTTTAGTTTTAATTCCTCAAGTTTATTGATTATATTCTTCTCGAATATTATTATTGATACAAAAATTTTTATTATCTTTGTGATTTGAATTTATTATTATTATAAAAAATAAATTTAATATTAATAATTTATATATATTTATTGTTTTATTTGTTTTTATTTTATTTAATAATTTTATAGGGTTGTTTCCTTATATTTTTACTAGATCAAGTCATTTAGTTTATTCTTTAAGGTTTAGACTTTCTATGTGAATTGGTTTAATATTATTTGGTTGAATTAATAATACAAAATTTGTTTTAAGTCATTTAGTTCCTCAAGGAACACCTTTTTTTTTAATATTTTTTATGGTTTTAATTGAAGCATTAAGGAATATTATTCGTCCTGTTACTTTGGCTGTTCGTTTAACAGCAAATATAATTGCTGGTCATTTATTACTAGTTTTATTATCTTCTTTTATTCCT[ATAAATTTATTA---------]TATATTATTTTATTAATTTTTCAATTGGCTTTATTAATATTGGAAATTGGTGTTTCTATAATTCAATCTTATGTTTTTGTTATTTTAATAATTATATATTTAAAAGAA
_71_BRACONIDAE_PROTEROPINAE_Hebichneutes_tricolor_CNC1045812_               ???????????????????????????????????????[????????????]????????????????????????????????????????????????????????????????????????????????????????????????????????????????????????????????????????????????????????????????????????????????????????????????????????????????????????????????????????????????????????????????????????????????????????????????????????????????????????????????????????????????????????????????????????????????????????????????????????????????????????????????????????????????????????????????????????????????????????????????????????????[?????????????????????]????????????????????????????????????????????????????????????????????????????????????????????????????????????
_72_BRACONIDAE_ICHNEUTINAE_Paroligoneurus_sp_USNMENT01322443_               ATGATATTAAATCTTTTTAGAGTATTTGATCCTTCTACA[------TTTTTA]TTTTCATTAAATTGAATATCGAGATTAATAATTTTATTATTATTTCCTCAAATATATTGGATTTTTAAATCTCGTTTTATTTTTTTTTTTTATTTGATATTGATTAATTTATTTAATGAATTTAAATTATTATTAGTTAATAAATTTAATTTATTAAATATTTTATTTTTTTTATCTTTATTTTTTTTTATTATAATTAATAATTTTATAGGTTTATTTCCTTATATTTTTACTAGAACAAGTCATATTATGTTTGCAATAGGGTTTTCTTTATCTATGTGATTGGGATTTATATTTTTTGGGTGAATTTTTAATACAGATTATATATTTATTCATATAGTTCCCCTAGGAACTCCTTTTGCTTTAATATTTTTTATAGTCTTAATTGAAACATTAAGGAATATTATTCGTCCTTTGACTTTATGTATTCGGTTAGTTGCTAATATATTAGCTGGTCATTTATTATTAGTTTTATTAAGAGGGTTTATTTTA[CCTTTACCTTTT---------]TATTTTATTATTTTATTTAGACAATTATTATTATTATCATTGGAGATTGGAGTTTCTTTAATTCAGGCTTATGTGTTTGTAATTTTAATAGTTTTATATTTAAAAGAA
_73_BRACONIDAE_KHOIKHOIINAE_Sania_browni_CNC1045816_                        ---ATATTAAATTTATTTTCTATTTTTGATTCTTCAACT[------AAATTT]TTTTCTATAAATTGATTATCAACATTTTTAGGATTAATTATTTTTCCACAAATTTATTGGATTTTTTATTCACGATTAATATATATATTTAATACAATTTTAATAGTTTTATGAAATGAGTTTAAAATTATTATAAAGTTTAAATTTAATTTAAATAATTTAATTTATTTATTAACATTATTTATATTTATTATATTTAATAATTTTATAGGATTATTTCCTTATATTTTTACAAGGAGAAGACATTTAAGATTTTCTTTAAGAATATCATTAAGAATATGATTTGGATTAATATTATTTGGTTGATTTAAAAATACAACTTTTATATTAATTCATTTAGTTCCTTTAGGAACTCCTTTTATATTAATATTTTTTATAGTTTTTATTGAATTATTAAGAAATATTATTCGGCCATTAACTTTATCAATTCGTTTAGTGGCTAATATAATTGCAGGACATTTATTATTAACATTATTAGGGAATTTTATTTCA[AAATTTTTAATTATT------]TATATTTTTGTATTAATTATTCAGTTAATATTATTGTTTTTAGAAATAGTAGTATCATTAATTCAATCATATGTTTTTGTTATTTTAATATCATTATATTTAAAAGAA
_74_BRACONIDAE_MACROCENTRINAE_Austrozele_sp_USNMENT01322441_                ATGATATTAAATTTATTTGAAATTTTTGATCCTTCAACT[------TTATAT]TTTTCTTTAAATTGAATTTCAAGAATAATTAGATTTTTTATTTTACCACAAATTTTTTGAATAAAAAATTCTCGTTTAATTTGATTAATTAATAAAATAATAATTTTATTATGAATAGAATTTAAATTATTATTAATTAATAAATTTAATTATTTAAATTTAATATTTTTTTTAATTTTATTTATTTTTATTATATTAAATAATTTATTAGGATTATTTTCTTATATTTTTACTAGATCAAGTCATATATTATTTTCAATATGAATTTCTTTTTCTATTTGATTAACATTTATATTATTTGGATGAATTAACAATATAGAATTTATATTTATTCATTTAGTTCCAATAGGAACTCCTTTTATATTAATATTTTTTATAGTTTTAATTGAAACATTAAGAAATTTAATTCGTCCATTAACTTTAAGAATTCGATTATCTGCAAATATAATTGCTGGTCATCTATTATTAATTTTATTAAGAATATTTACTTTA[GATTTAATTAAATTA------]TATTTAATTATTATAATTTTTCAAATTTTATTAATAATTTTAGAAATTGGAGTGTGTTTAATTCAATCTTATGTTTTTGTAATTTTATTAATTTTATATATAAAAGAA
_75_BRACONIDAE_MACROCENTRINAE_Macrocentrus_sp_USNMENT01322585_              ATGATATTAAATTTGTTTGAAGTATTTGATCCTTCAACT[------TTTTAT]TTTTCATTGAATTGATTATCTAATTTAATTGGATATTTAATTTTTCCTCAAATTTATTGAATAAAGAATTCTCGAATAATTTGATTAATAAATAATTTAATAATTAATTTATGAAATGAGTTTAAGATATTGTTATTAGTTAAATTTAATTATTTAAATTTAATATTTTTTTTGGTTTTATTTTTTTATATTATAATAAATAATTTATTTGGTTTATTTTCTTATATTTTTACTAGATCTAGTCATATAGTATTTTCTTTATGAATTTCAATATCAATATGATTAATATTAATATTATTTGGTTGATTAAATAATATAGAGTTTATATTTATTCATTTAGTTCCTATAGGAACTCCATTTTTTTTAATGTTTTTTATGGTTTTAATTGAGTCTTTAAGTAATTTAATTCGTCCTTTAACTTTAAGTATTCGTTTAACAGCTAATATAATTGCTGGTCATTTATTATTAGTTTTATTGAGTATTTTTATTTTA[GATTTATTAAAAATT------]TATATTATTATTTTAATTTTTCAAGTTTTATTAATAATTTTAGAAATTGGTGTAAGAATTATTCAATCTTATGTTTTTGTAATTTTGTTAATTTTGTATTTAAAAGAA
_76_BRACONIDAE_MAXFICHERIINAE_Maxfischeria_tricolor_CNC1045818_             ???????????????????????????????????????[????????????]?????????????????????????????????????????????????????????????????????????????????????????????????????????????????????????????????????????????????????????????????????ATATGTATTATATTATTTATTTTTATT------AATAATTTTTTGGGATTRTTCCCTTATATTTTTACGRGAACTAGACATWTAGTAATTTYAATAAGGCTATCTTTACCAATTTGATTAGGRGTAGTGGGRTTTGGTTGATTTAATAATATAAATTTTATATTTAGACATTTTGTTCCTAAAGGAACTCCWTTTRTTTTAATATTTTTTATGGTTTYAATTGAATTTTTAAGTAATGTTATTCGTCCATTAACTTTAGCTATTCGTTTAACTGCTAATATAATTGCTGGTCATTTATTATTGATTTTATTGAGTAGATTTATTCCT[ATTTTTATTTTT---------]TATTTACCTATATTAATAGCTCAAATAATTTTATTAATATTAGAAGTTTTTGTTGCTTATATTCAATCATATGTTTTTGTGGTTTTMTTAATTTTATATATAAAAGAG
_77_BRACONIDAE_MESOSTOINAE_Andesipolis_sp_CNIN4278_                         ---ATATTAAATTTATTTTCTATTTTTGACCCTTCAACA[------AAATTT]TTTTCATTGAATTGATTATCAAGAATTGTGGGTATATTTTTTTTACCYCAAATTTTTTGATTAATAAAGTCACGGTTTATTTTTTTATTTATTAAATTAGTTAATTTATTATATAATGAATTTATAGTAATTGTTAAAAATAAATTTAATATAATAAATTTATTATTTTATATCAGGTTGTTTATATATATTTTAATGAATAATTTTATAGGGTTATTTCCTTATATTTTTACTAGATCAAGTCATTTGTTATTTTCTTTARGRTTATCTTTACCAATATGGTTAGGATTAATATTATTTGGGTGATTAAATAATACAAAGTTTATATTAGTTCACTTAGTTCCTCAAGGGACTCCATTTATTTTGATATTTTTTATAGTTTTAATTGAATCTTTAAGTAATATTATYCGACCTTTAACTTTRTCAATTCGTTTAACAGCAAATATAATTGCTGGTCATTTATTATTAACTTTATTAAGAAGRTTTATTCCT[GATTTTTTTATTTTA------]TATATAATAGTTTTAATARTTCAATTAATATTATTAATTTTAGAAATTTCAGTTTCTTTAATTCAATCTTATGTATTTGTAATTTTAATAATTTTGTATTTAAAAGAA
_78_BRACONIDAE_MESOSTOINAE_Austrohormius_sp_CNIN4019_                       ---ATATTAAATTTATTTTCTATTTTTGATCCTTCAACA[------AAATTA]TTTAGATTAAATTGATTATCAAGAATATTAGGTTTAATTTTTTTACCTCAAATTTATTGATTAATAAAATCTCGTTTAATTTTTTTATTTTTTAAATTATTAATGGTTTTATATAATGAATTTTTTGTTGTAATAAAAAATAAATTTAATATAATAAATTTAATATTTTATATAAGTTTATTTATATTTATTGTTATAAATAATTTTATGGGGTTATTTCCTTATATTTTTACAAGTTCAAGTCATTTATTATTTTCATTAACTTTGGGGTTACCTATATGATTAGGTTTAATATTTTTTGGTTGATTAAATAATACAAAATTTATGTTAGTTCATTTAGTTCCTCAAGGAACTCCTTTTGCTTTAATATTTTTTATGGTTTTAATTGAATCTTTGAGAAATATTATTCGTCCTATAACTTTATCTATTCGATTAACAGCTAATATAATTGCTGGTCATTTATTATTGACTTTATTAAGAAGATTTATTCCA[GATTTATTAATTCTT------]TATTTAATTATTTTAATTTTACAATTAATATTATTAATTTTAGAAATTTCAGTTTCTTTTATTCAATCTTATGTATTTGTCATTTTGATAATTTTATATTTAAAAGAA
_79_BRACONIDAE_MESOSTOINAE_Doryctomorpha_sp_CNIN4280_                       ATGATATTAAATTTATTTTCTATTTTTGATCCAGCTACA[------AAATTT]TTAAGATTAAATTGATTATCAAGGTTAATTGGTTTATTATTTTTACCTCAAATTTATTGATTATTAAAATCTCGATTAATTTTTTTATTAATATATTTTATTATAATTTTATATAATGAATTTTCTGTAGTTATAAAAAATAAATTTAATTTAAGAAATTTAATTTTTTATATAAGATTATTTTTATTTATTATAATAAATAATTTTATAGGATTATTTCCTTATATTTTTACTAGGTCTAGACATTTAATATATTCTTTAAGATTAGCTTTACCTATGTGATTAGGTTTAATATTTTTTGGGTGATTAAAAAATACAAAATTTATATTAGCTCATTTAGTCCCTCAAGGAACTCCATTTGTTTTAATATTTTTTATAGTTTTAATTGAATCTTTAAGAAATATTATTCGTCCTATAACTTTATCTATTCGTTTGACAGCTAATATAATTGCTGGTCATTTATTATTAACATTATTAAGTAGATTTATTCCA[GATTTATTTTTATTA------]TATTTATTAGTTTTAGTTGTTCAATTAATATTGTTAATTTTAGAAATTTCTGTATCTTTAATTCAATCTTATGTTTTTGTTATTTTAATAATTTTATATTTAAAAGAA
_80_BRACONIDAE_MESOSTOINAE_Hydrangeocola_llaollin_CNIN3058_                 ???????????????????????????????????????[????????????]???????????????????????????????????????????????????????????????ATAAAATCACGTTTAATTTATATTTTTATTAATTTTATTATAATTATATTTAATGAATTTAAAGTTATCGTTAAAAATAAATTTAATATTATAAATTTATTATATTATATAAGGTTATTTATTTTTATTTTAATGAATAATTTTATAGGTTTATTTCCTTATATTTTTACTAGATCTAGTCATTTATTGTTTTCTTTAAGATTAGCTTTACCAATATGAATAGGGTTAATATTTTTTGGGTGGATTGAAAATACTAAATTTATATTAATTCATTTAGTTCCTCAGGGGACTCCTTTTTTATTAATATTTTTTATAGTTTTAATTGAATCTTTAAGAAATATTATTCGACCATTAACTTTATCAATTCGACTTACAGCTAATATGATTGCTGGACATTTATTATTAACTTTATTAAGTAGATTTATTCCA[AGTATATTAATTTTA------]TATTTAATAATTTTAGTAATTCAATTAATATTATTAATTTTAGAAATTTCAGTATCTTTAATTCAGTCTTATGTTTTTGTAATTTTAATGATTTTATATTTAAAAGAC
_81_BRACONIDAE_MICROGASTRINAE_Apantheles_juliodiaze_DHJPAR0013099_          ---ATATTAAATTTATTCTCAATTTTTGACCCCTCAACA[------ATTATT]TTTTCATTAAATTGATTATCAAGATTTATTGGTTTATTTCTAATTCCACAAATTTATTGAATTTTAGATTCACGATTAAATTATTTATTTAAAAAATTAATATTAACTTTATGAAATGAATTTAAAATCATTTTACAAATAAAATTTAATATTAATAATATAATTTATTTAATAGTTTTTTTTATTTTTTTTTTATTTAATAATTTTATAGGTTTATTCCCATACATTTTTACAAGATCTAGACATTTAATTTTTTCATTATGAATTTCATTAAGACTTTGAATAAGATTTATATTTTTTGGTTGATTTAAAAATACTAATTTTATATTTATTCATTTAGTCCCATTAGGAACTCCTTTCTTATTAATATTTTTTATAGTAATTATTGAATTATTAAGTAATATTATCCGACCATTAACTCTATGTATTCGTTTGGTGGCAAATATAGTTGCTGGACATTTATTATTAACTTTATTAGGAAATTTTATATCA[AAATTTTTATTTATT------]TATTTATTTACTTTAATTATTCAATTAATATTAATATTCTTAGAAATAGTAGTATCCTTTATTCAATCATATGTATTCATTATCTTATTAATTTTATATATAAAAGAA
_82_BRACONIDAE_MICROGASTRINAE_Diolcogaster_sp_CNC1065622_                   ---ATATTAAATTTATTTTCAATTTTTGATCCATCAACA[------AAATTT]TTTTCTCTAAATTGATTAAGAACATTTATAGGAATAATATTTATTCCTCAGATTTATTGATCTTTTAGATCTCGCAGAATAACATTAATTAATATAATAATAATTTTATTATGAAATGAATTTAAATTAATTTTAAATTTAAAATTTAATATAAATAATTTAATTTATTTATTAACTTTATTTATATTTTTTGTTTTTAATAATTTTTTAGGATTATTCCCTTATTTATTTACTAGTTCAAGTCATTTAATTTTTTCTTTATGAATTTCTTTAAGAATATGATTAGGATTTATATTTTTTGGATGATTAGAAAATTCAATACATATATTTATTCATTTAGTTCCTTTAGGAACACCTTTTATTTTAATATTTTTTATAATTTTAATTGAATTGTTAAGAAATATTATTCGTCCTTTAACATTATGTATTCGATTGGTAGCTAATATAGTTGCTGGTCATTTATTATTAACATTATTAGGAAATTTTATTTCA[AAATTTTTAATAATT------]TATTTATTTATTTTAGTAATTCAGTTATTATTATTATTTTTGGAAATAGTTGTTTCTTTAATTCAATCTTATGTATTTGTAATTTTATTAATTTTATATATAAAAGAA
_83_BRACONIDAE_MICROGASTRINAE_Microgaster_meridiana_CNC841388_              ---ATATTAAATTTGTTTTCAATTTTTGATCCCTCAACA[------AAAATT]TTTTCATTAAATTGAATATCTACAATAATTGGATTAATTATTTTCCCACAAATTTATTGGTTGATATATTCTCGCTTAGTATATTTACTAATTAATTTAATTAGTTTATTATTTAATGAATTTAAAATAATTTTAAATTTTAAATTTAATTTAAATAATATAATTTTTTTATTAGTTTTTTTTTTATTTTTTGTATTTAATAATTTTATAGGATTATTTCCATATTTATTTACAAGTTCAAGTCATTTAGTATTTTCTTTATGAATTTCTTTAAGTTTATGATTTGGATTTATATCATTTGGATGATTAAAAAATATAAATTATATATTAATTCATTTAGTTCCTTTAGGAACTCCATTTTTATTAATATTTTTTATAGTTTTAATTGAATTATTAAGAAATATTATTCGTCCGATAACTTTATGTGTTCGGTTAGTAGCTAATATAGTTGCTGGTCATTTATTATTAACTTTATTATCAAATTTTATATCT[AAATTTTTAATAATT------]TATTTTTTTATTTTAATTATTCAATTAATATTATTATTTTTAGAAATAATTGTATCATTAATTCAATCTTATGTATTTGTAATTTTATTAATTTTATATTTAAAAGAA
_84_BRACONIDAE_MICROTYPINAE_Microtypus_sp_CNC1045824_                       ???????????????????????????????????????[????????????]????????????????????????????????????????????????????????????????????????????????????????????????????????????????????????????????????????????????????????????????????????????????????????????????????????????????????????????????????????????????????????????????????????????????????????????????????????????????????????????????????????????????????????????????????????????????????????????????????????????????????????????????????????????????????????????????????????????????????????????????????????????[?????????????????????]????????????????????????????????????????????????????????????????????????????????????????????????????????????
_85_BRACONIDAE_MICROTYPINAE_Microtyus_sp_USNMENT01322630_                   ???????????????????????????????????????[????????????]????????????????????????????????????????????????????????????????????????????????????????????????????????????????????????????????????????????????????????????????????????????????????????????????????????????????????????????????????????????????????????????????????????????????????????????????????????????????????????????????????????????????????????????????????????????????????????????????????????????????????????????????????????????????????????????????????????????????????????????????????????????[?????????????????????]????????????????????????????????????????????????????????????????????????????????????????????????????????????
_86_BRACONIDAE_MIRACINAE_Mirax_sp_CNIN3046_                                 ATGATATTAAATTTATTTTCAATTTTTGATRCTTCAACA[---AAATTATTT]TTTTCAATAAATTGAATCTCTAGAGTATTATGAATTTTATTTATACCTCAACTTTATTGATTATTAAGATCACGTTTTTATAATTTTTTGTATATTATGATAATTGGTTTATGAAATGAATTTAAAGTAATTATAAAAGTTCAATTTAATTTGAATAATATAGTGTATTTATTAAGATTATTTATTTTTATTTTATTTAATAATTTTATAGGTTTATTCCCTTATTTATTTACAAGGTCAAGACATTTAATATTTTCATTAAGGTTTTCTTTAAGAATATGATTAGGATTTATAATATTTGGTTGGTTAAATAATGTAACATTTATACTAGTACATTTAGTTCCTATAGGAACTCCTTTTGTATTAATATTTTTTATAGTTATAATTGAATTATTAAGAAATTTAATTCGTCCTTTAACTTTAGCTATTCGGTTAGTTGCTAATATAGTGGCTGGTCATTTATTATTGACATTATTAGGAGATTTTATTTCA[AAATTTTTAATAATT------]TATTTTTTTACTTTAATCATTCAAATAATATTATTATTTTTAGAAATAGTGGTATCTTTTATTCAAGCTTATGTATTTGTAATTTTAATATTATTATATTTAAAAGAA
_87_BRACONIDAE_OPIINAE_Ademon_decrescens_CNIN4295_                          ???????????????????????????????????????[????????????]?????????????????????????????????????????????????????????????????????????????????????????????????????????????????????????????????????????????????????????????????????????????????????????????ATTATATTTAATAATTTTATAGGGTTATTTCCTTATATTTTTACTAGGTCTAGACATTTGGTTTATTCAATAATTTTTTCTTTTTCAATATGATTAGGATTAATGTTATTTGGTTGATTAAAAAATGTTATTTTTATATTAATTCATTTAGTTCCTCAAGGAACTCCTTTTTTTTTAATATTTTTTATAGTTTTTATTGAATTATTAAGAATATTTATTCGTCCTTTAACTTTATCAATTCGTTTAACTGCTAATATAATTGCTGGTCATTTATTATTAACTTTATTAAGAAGATTTATTTCT[AAAATTTTTTTAATT------]TATATATTAATATTAATTGTTCAATTAATATTATTATTATTAGAGGTAGCTGTTTCAATTATTCAATCTTATGTATTTGTAGTATTAATAATTTTATATTTAAAAGAA
_88_BRACONIDAE_OPIINAE_Diachasma_muliebre_USNMENT01322592_                  ---ATATTAAATTTATTTACAATTTTTGACCCACAAATT[------CTAAAA]TATTCAGTTAATTGAATTTCATCCTTATTAATTTTATTTATTATTCCACAAGTTTATTGGGTTTTAAATTCTCGATTAAATTATATATTTACAAAATTTTTAAAAATTTTATGGGATGAATATAAAGTTATTATAAAGTTTAATTTTAATCTAAATAATTTAATTTATTTTAATGTATTATTTATATTTATTATAATAAATAATTTTATAGGGTTATTTCCTTATATTTTTACTAGATCAAGTCATTTAATTTTTTCAATAATTTTTTCTTTATCTATTTGGTTTGGTTTAATATTGTTTGGTTGGGTGAATAATACTATTTTTATATTAGCACATTTAGTGCCTCAAGGAACCCCATTTATATTAATATTTTTTATAGTTTTAATTGAGTTGTTGAGGAGGATTATTCGACCTTTAACATTATCTGTTCGTTTAACAGCTAATATAATTGCAGGTCATTTATTATTGACGTTATTGAGGAGATTTATCCCA[GAATTTTTTTTTTTT------]TATTTGATTGTTTTGTTATTTCAATTATTATTATTATTGTTAGAATTGGCAGTTTCAATTATTCAATCTTATGTTTTTGTAATTTTAGTAATTTTATATTTAAAAGAA
_89_BRACONIDAE_OPIINAE_Diachasmimorpha_longicaudata_USNMENT01322503_        ATGATATTAAATTTATTTTCTATTTTTGATCCTCAAGTT[------TTATGA]ATTTCAATTAATTGAGTATCTAGTTTATTAATTATTTTATTAATTCCACAAATTTATTGAATTTATAATTCTCGATTTAGGTACATATTTATGTTATTTATATATATATTGTGGTTAGAATTTAAAGTTATTTTGAAAGTTAAATTTAATTTAAATAATTTAATTTATGTAAATTTGTTATTTTTTTTTATTTTAATTAATAATTTTATAGGGTTATTTCCTTATATTTTTACTAGATCGAGACATTTAGTTTATTCAGTAATTTTTTCATTATCTATATGATTTGGGGTTATATTATTTGGTTGATTTAAAAATACAAAATTTATATTAATTCATTTAGTTCCTCAAGGTACTCCATTTTTATTAATATTTTTTATAGTATTTATTGAATTATTAAGAAGAATTATTCGTCCTTTAACTTTATCTGTTCGTTTAGCGGCTAATATAATTGCTGGTCATTTATTGTTAGTTTTATTAAGAAGATTTGTACCT[AGTAGATTTATAATA------]TATTTAATAGTTTTATTTGTTCAAATATTATTATTATTATTAGAAACTGGAGTTTCAATTATTCAATCTTATGTTTTTGTTATTTTAATAATTTTATATTTAAAAGAA
_90_BRACONIDAE_OPIINAE_Opius_sp_USNMENT01322597_                            ---ATATTAAATTTATTTTCTATTTTTGACCCACAAACT[------TTAATA]TATTCATTAAATTGGTGTTCTTCAATGTTAATTTTTTTATTTGTTCCTCAGTTTTATTGATTTTTTTTGTCTCGTTATATTTATATATTAATAAATTTTATAAATTTATTATGGAATGAATTTAAGGTAGTTATAAAATTAAATTTTAATATTTATAATTTAATTTATTTTATTGTTTTGTTTTTATTTATTATAGTAAATAATTTTATAGGGTTATTTCCTTATATTTTTACAAGATCTAGACATCTTATTTATTCTATAATTTTTTCTTTAAGAATATGATTAGGATTAATATTATTTGGTTGGTTAAATAATACAGTTTTTATATTAGCTCATTTGGTTCCTCAGGGGACTCCATTTATTTTAATATTTTTTATAGTTTTAATTGAGTTATTAAGAAGAATTATTCGCCCATTAACTTTATGTGTACGTTTAACTGCAAATATAATTGCTGGTCATTTATTATTAACATTATTAAGAAGATTTATTCCA[GATATTTTATTAATT------]TATTTAATTATATTAATAGTTCAATTAATATTATTAATATTAGAAATAGCTGTTTCTATCATTCAATCATATGTTTTTGTAGTTTTAATAATTCTGTATTTAAAAGAG
_91_BRACONIDAE_OPIINAE_Orientopius_belokobylskij_CNIN4297_                  ---ATATTAAATTTATTTTCTGTTTTTGACTCTTATACA[---------TTA]TATCTATCAAACTGATTATCTACATTTTTATTAATATTTTTTATTCCCCAGATTTATTGAATATTAAGTTCACGAATTATTTTTATATTATTTAATTTCATAATAATTTTATTTAATGAATTTAAAATTATTATGAAATTAACTTTTAATTCATATAATTTAATTTATTTTAATGTATTATTTTTATTTATTATAATAAATAATTTTATAGGGTTATTTCCTTATATTTTTACTAGTTCAAGTCATTTAATATTTTCAATAATTTTTTCTTTATCAATATGAATTGGTTTGATGTTATTTGGTTGATTAAAAAATACTATTTATATATTAGCTCATTTAGTTCCTCAAGGGACTCCTTTTATTTTAATATTTTTTATAGTGTTAATTGAATTATTAAGAAATTTAATTCGTTCAATAACTTTATGTGTACGTTTAACAGCAAATATAATTGCAGGTCATTTGTTATTAACTTTATTAAGAAGTTTTGTTCCT[TCAATATTTTTTGTT------]TATATAATTTTTTTAGTAATTCAATTATTATTATTAATATTAGAATTAGCAGTTTCTTTTATTCAAGCTTATGTTTTTGTAATTTTGATAATTTTATATTTAAAAGAA
_92_BRACONIDAE_OPIINAE_Utetes_sp_USNMENT01322452_                           ---ATATTAAATTTATTTTCAATTTTTGATCCTCAAACT[------TTAAAA]TTTTCATTAAATTGATTTTCTACAATATTAATTTTATTAATTTTACCACAAATTTATTGGTTAATAAATTCTCGTTTTATTTTTATTTTTATGAATTTTTTTTTAATTTTATGAAGTGAATTTAAAATTATTATAAAATTTAAGTTTAATTTAAATAATTTAATTTATTTCATTATTTTGTTTATTTTTATTATAGTTAACAATTTTATAGGGTTATTTCCATATATTTTTACTAGATCTAGACATTTAGTTTATTCAATAATTTTTTCTTTATCTATATGAATTGGTTTAATATTATTTGGTTGGTTGAATAATACAATTTTTATATTAGCGCATTTAGTTCCTCAGGGAACTCCTTTTATATTAATATTTTTTATAGTATTTATTGAATTATTAAGAAGAATTATTCGTCCTTTAACTTTATGTGTCCGTTTAACAGCAAATATAATTGCAGGTCATTTATTATTAACTTTATTAAGAAGCTTTATTCCA[AGAGTTTTTTTGATT------]TATTTAATAGTTTTAATTGTCCAATTAATATTGTTATTATTAGAAATAGCTGTTTCAATTATTCAGTCTTATGTATTTGTAGTGTTAATAATTTTATATTTAAAGGAA
_93_BRACONIDAE_ORGILINAE_Orgilus_sp_USNMENT01322598_                        ???????????????????????????????????????[????????????]????????????????????????????????????????????????????????????????????????????????????????????????????????????????????????????????????ATAAAAAATTATTTTAATTTTACAAATTTATTGTTTTTAATAAGTTTATTTATATATATTTTATTTAATAATTTTATGGGATTATTTTCTTATATTTTTACTAGATCAAGTCATTTAGTATTTTCAATAATTTTTTCTTTATCTTTATGGATTTCTTTAATAATATTTGGTTGGTTAAAAAATACATTTTATATATTTATACATTTGGTTCCTGTAGGCACTCCTTTTGTATTAATATTTTTTATAGTAATGATTGAAACATTAAGTAATATTATTCGACCATTAACATTATCAGTTCGATTAACAGCAAATATAATTGCAGGTCATTTATTATTAACATTATTGAGAAATTTTATTCCA[AATTTTTTTTTAATA------]TATATAATTTTTTTAATTTTACAAATTATATTAATAATATTAGAGATTTCTGTTTCATTTATTCAATCTTATGTATTTATTGTTTTGATAATTTTATATTTAAAAGAA
_94_BRACONIDAE_ORGILINAE_Stantonia_sp_USNMENT01322481_                      ???????????????????????????????????????[????????????]???????????????ATTTCTAGAATTTTGGGAATTTTTTTTATTCCTCAGATTTTTTGAATAAAGTTTTCTCGGTTTATTTGATTATTTAATAATTTTATAATAATTTTATTAGTTGAATTTAAATTGTTATTAAAAAATAAATTTAATTTAAATAATTTAGTTTATTTAATAAGTTTATTTTTATTTATTTTATTTAATAATTTTATAGGATTATTTTCATATATTTTTACTAGATCAAGTCATTTAGTTTTTTCAATAATTTTTTCTTTATCTTTATGATTTTCTTTAATATTTTTTGGTTGAGTAAAGAATATAAATCATATATTTATTCATTTAGTTCCTGTAGGGACTCCTTTTATTTTAATGTTTTTTATAGTTATAATTGAAACATTAAGAAATTTAATTCGTCCATTAACATTGTCTGTACGTTTAACTGCTAATATAATTGCTGGTCATTTATTATTAACATTGTTAAGTTTATTTATTCCG[GAAATGTTTTTATTA------]TATTTAATTTTTTTAATTTTACAGCTTATATTAATATTATTAGAAATTTCAGTTTCTTTTATTCAATCTTATGTTTTTATTGTATTAATAATTTTATATATAAAAGAA
_95_BRACONIDAE_PAMBOLINAE_Pambolus_oblongispina_CNIN3050_                   ---ATATTAAATTTATTTTCAGTTTTTGATCCTTATACA[ATTAAAATTTTA]ATTTATTCAAATTGATATTATAGATTATTATGAGTTATAATTTTACCTTCAATTTATTGAGTAATTAATTCTCGTATAAATTATTTTTTTTATTTATTTTTTTTTATATTATATAAAGAATTTAAAGTTATTTTAATAAATATTAAATATAAATATGATTATTTATTTATTATTAGATTATTTTTTTTTATATTATGTAATAATTTTATAGGGTTATTTTCTTATATTTTTACTAGATCAAGTCATTTAATTTTTTCTTTATATTTTGCTTTTATTTTTTGATTTATATCTTTTTTTATGGGTTGATATGAAAATATATTACATATATTTGCACATTTAGTTCCTCAAGGAACTCCTATACTTTTAATAGTTTTTATAGTATTAATTGAATCTTTAAGAAGATTAATTCGTCCAATAACTTTATGTATTCGATTAAGAGCAAATATAATTGCAGGTCATTTATTATTAACTTTATTATCAAATTCAATTCCT[ATAATTTTATTT---------]TATTTACTTTTATTAATAATTCAATTAATATTATTATTATTAGAAATTGCAGTATCAGTTATTCAATCTTATGTTTTTATTTTATTGTTAATTTTATATTATAAAGAA
_96_BRACONIDAE_PAMBOLINAE_Pambolus_Phaenodus_sp_CNIN4025_                   ---------------------ATTTTTGATCCATATTCT[TTTAAATTATTT]ATTTACTTAAATTGATTTTATAGATTAATATGAATTTTTATTCTACCATATATTTATTGATTAATTAATTCTCGATTTAATTATTTTTTTTTTATATTTTTTTTTATATTATATAAAGAATTTAAAGTAATTTTATTAAATATAAAATATAAATATGATTATTTATTTATTATTAGATTATTTTTTTTTATATTATGTAATAATTTTATAGGTTTATTTTCTTATGTTTTTACAAGATCAAGACATTTAATTTTTTCTTTATTTTTTGCATTTATTTTTTGATTTATATCTTTTTTTGCAGGATGATATGAAAATATATTACATATATTTGCTCATTTAGTGCCTCAAGGAACTCCAATAATATTAATATCATTTATAGTATTAATTGAAACTTTAAGAAGATTAATTCGACCAATAACTTTATGTATTCGATTAAGAGCAAATATAATTGCAGGTCATTTATTATTAACTTTATTAGCTAATTCAATTTCT[ATAATTTTATTA---------]TATTGAATTATTTTAATTATTCAATTAATATTATTAATTTTAGAAATTGCAGTATCAATTATTCAATCTTATGTGTTTGTTTTATTATTAATTTTATATTATAAAGAA
_97_BRACONIDAE_PAMBOLINAE_Phaenodus_pallipes_CNIN4292_                      ATGATATTAAATTTATTTTCTGTTTTTGATCCTTATTCA[ATAAAATTATTT]ATTTATTTAAATTGATTTTATAGATTATTATGAATTTTAATTTTACCTTCAATTTTTTGATTAATTAATTCTCGAATTAATTATTTTTTTTATTTATTTTTTTTTATATTATTTAAAGAATTTCAAGTTATTTTATTAAATTTAAAATATAAATATGATTATTTATTTATTATTAGATTATTTTTTTTTATATTATGTAATA?A?????????????????????????????????????????????????????????????????????????????????????????????????????????????????????????????????????????????????????????????????????????????????????????????????????????????????????????????????????????????????????????GGTCATTTATTATTAACTTTATTAGCTAATTCAGTTCCA[ATAATTTTATTT---------]TATTGAATTTTATTAATTATTCAATTAATATTATTAATTTTAGAAATTGCTGTTTCAATTATTCAATCATATGTTTTTGTTTTATYWYTTCCGATCTAT---------
_98_BRACONIDAE_HORMIINAE_Chremylus_elaphus_USNMENT01322599_                 ???????????????????????????????????????[????????????]???????????????????????????????????????????????????????????????????????????????????????????????????????????????????????????????????????????????????????????????????????????ATTGTATTATTTATATKTATTAWRTYTAATAATTTTATAGGTTTATTTCCATATATTTTTACTAGATCGAGTCATTTAATTTATTCTTTGAGATTTTCATTTTCTATATGATTAGGGGTAATATTTTTTGGATGATTTAAAAATATAAAATTTATATTAGCTCATTTAGTTCCTCAAGGAACTCCATTTGTGTTAATATTTTTTATGGTTTTAATTGAATTATTAAGAAATTTAATTCGTCCAATAACTTTAGCTATTCGTTTAACTGCAAATATAATTGCTGGACATTTATTATTAACTTTATTATCAAGATTTATCCCT[AGAAATTTATTAATA------]TATTTTATAGTTTTATTAGTTCAAATAATATTATTAATATTAGAAATAGCTGTTTCATTAATTCAATCTTATGTATTTGTTGTTTTAATAATTTTATATTTAAAAGAA
_99_BRACONIDAE_RHYSIPOLINAE_Allobracon_scorteus_CNIN4192_                   ???????????????????????????????????????[????????????]???ATTGATAATTGAATTTCTAGAATAATTGGTTTTTTATTAATCCCTCAATTATATTGATTATTTAATTCTCGTTTAATTTATATATTAATTAATTTTATAAAAATTTTATGGGGTGAATTTTTAGTAATTATAAAAAATAAGTTTAATATTAATAATTTAATTTTTTTTATTTCTTTATTTATATATATAATATTTAATAATTTTTTGGGTTTATTTCCTTATGTTTTTACGAGTTCTAGACATTTAATTTATTCATTAATTTTTTCTTTATCTATATGATTGGGGATTATATTTTTTGGTTGATTGAAAAATACAATTTTTATATTATCTCATTTAGTTCCTCAGGGTACTCCCTTTTTTTTAATATTTTTTATAGTTATTATTGAAATATTAAGAAATGTTATTCGTCCTATGACTTTGTGTATTCGTTTAAGTGCAAATATTATTGCTGGTCATTTATTATTAACTTTATTAGGTAGATTTATTCCT[AATTTTATTTATTTA------]TATATATTAATTTTATTAATTCAATTAATATTATTAGGTTTAGAAATAGCTGTTTCTTTTATTCAATCTTATGTGTTTATTGTATTAATAATTTTATATTTTAAAGAA
_100_BRACONIDAE_RHYSIPOLINAE_Allobracon_sp_CNIN3887_                        ????????????????????????????????????ACA[------TTAAGT]TATTTAGATAATTGGAGTTCTACTCTTATTGGATTAATAATTTTACCTCAAGTATATTGATTATATAGTTCTCGATTTATTTTATTATTTAATAGATTTTTTTTTATATTATGGATAGAATTAAAAATTATTACAAAATTTAATTTTAATTCAAATAATTTAATTTATTTTATTTCTTTATTTATTTATATTATATTTAATAATTTTTTAGGATTATTTCCTTATATTTTTACTAGTTCTAGACATTTAATTTATTCAATATCTTTTTCTTTATTTTTATGATTAACTGTAATAATATTTGGTTGAATTGAAAATACTAAATTTATATTAGCTCATTTAGTTCCTCAAAGAACTCCTTTTGTTTTAATATTTTTTATGGTTTTAATTGAGATATTAAGAATAATTATTCGTCCCATAACTTTATGTATTCGTTTAAGTGCTAATATAATTGCAGGACATTTATTATTAACATTATTAGGTAGATTTATTCCT[GAAATATTTATATTA------]TATTTTATTGTTTTAATTTTTCAAATATTATTATTAATTTTAGAAATTTCTGTATCAGTGATTCAAGCTTATGTTTTTACTATTTTAATAGTTTTATATTTAAAAGAA
_101_BRACONIDAE_RHYSIPOLINAE_Parachremylus_litchii_CNIN4191_                ???????????????????????????????????????[????????????]??????????????????????????????????????????????????????????????????????????????????????????????????????????????????????????????????????????????????????????????????????????????????????????????????????????????????????????????????????????????????????????????????????????????????ATCTATGATTAGGAATTTTTTTGTTTGGTTGAATTGAAAATATAAAATTTATATTTGCTCATTTAGTTCCCCAAGGAACACCTTTTATATTAATATTTTTTATGGTTTTAATTGAATCTTTGAGAAATATTATTCGACCAATAACTTTAGCTATTCGTTTAACTGCAAATATAATTGCTGGTCATTTATTATTAACATTATTAAGTAGATTTATTCCA[AATTTTTTTATTTTA------]TATATTTTTGTTTTAATTATTCAATTAATATTATTATTATTAGAAATTGGTGTTTCTCTAATTCAAGCTTATGTTTTTACTATTTTAATAATTTTATATTTAAAAGAA
_102_BRACONIDAE_RHYSIPOLINAE_Pseudavga_flavicoxa_CNIN4169_                  ATGATATTAAATTTATTTTCTATTTTTGATCCTTATACT[------TTAATT]GTTTCTTTAAATTGATTATCTAGATTAATTGGTTTAATAATTTTACCTCAAATTTATTGAATTATGAATTCTCGTATAATTTATATAATTAAAAAATTTTTGAATTTGTTATGATTAGAATTTAAAATTATTATAAAGTTTAATTTTAATTTAAATAATTTAATTTATTTTCTAATTCTTTTTTTATTTATTATATTTAATAATTTTATAGGTTTATTTCCTTATATTTTTACTAGATCTAGACATTTAATATATTCTTTAATTTTTTCTTTATCAATATGGCTAGGAATTATAATATTTGGTTGGTTAGAAAATACTAAATTTATATTAGCTCATTTAGTTCCTCAAGGGACCCCTTTTTTATTAATATTTTTTATAGTTTTAATTGAGACCTTAAGTAATATTATTCGTCCTATAACTTTGTCAATTCGTTTGACAGCTAATATAATTGCTGGACATTTATTATTAACTTTATTAGTTAGCTTCATTCCT[GATTTATTTTTATTG------]TATATGTTTATTGTTGTTGTTCAATTATTATTATTAATTTTGGAAGTTTCTGTATCTTTAATTCAATCTTATGTATTTGTTATTTTAATAATTTTATATTTAAAAGAA
_103_BRACONIDAE_HORMIINAE_Hormius_sp_CNIN4023_                              ???????????????????????????????????????[????????????]????????????????????????????????????????????????????????????????????????????????????ATATTTAATAATTTAATAATAATATTGTGGTTAGAATTTAAAGTAATTATAAAATTTAAATTTAATTTAAATAATTTATTTTATTTTATTGTTTTATTTTTTTTTATTTTATTTAATAATTTTATAGGTTTATTTCCTTATATCTTTACTAGATCAAGACATTTAATATATTCAATAATTTTTAGATTATCAATATGATTAGGATTTATATTTTTTGGTTGATTAAATAATTTTAAATTTATATTAGCTCATTTAGTTCCTCAAGGTACTCCATTTGTTTTAATATTTTTTATGGTTTTAATTGAAATATTGAGAAATTTAATTCGTCCAATAACTTTATGTGTTCGTTTAACGGCTAATATAATTGCTGGTCATTTATTATTAACTTTATTATCTAGATTTATTCCT[AGAAATTTATTAATA------]TATATATTGGTTTTATTATTCCAATTATTATTATTATTATTAGAAATTGGGGTATCAGTAATTCAATCTTATGTTTTTGTTATTTTAGTTATTTTATATTTAAAAGAA
_104_BRACONIDAE_RHYSIPOLINAE_Rhysipolis_bicarinator_CNIN4313_               ---------------------ATTTTTGATTCTTATACA[------TTATTT]TATTCTTTAAATTGAGTTTCTTCAATTATTGGATTATTAATATTACCTCAACTTTATTGGATATTTAGTTCTCGTATTATTTATTTATTTAAAAATTTTATATATTTATTATGGGGGGAATTTAAAATTATTATAAAATTTAAATTTAATTTAAATAATTTATTTTATTTTATTGTTTTATTTATATATATTATATTTAATAATTTTATAGGGTTATTTCCTTATATTTTTACAAGATCTAGACATTTAATATATTCATTGATTTTTTCTTTATCAATATGATTAGGTTTAATAATATTTGGTTGGGTAAAAAATACAAAATTTATATTATCTCATTTAGTTCCTCAGGGGACTCCTTTTATTTTAATGTTTTTTATGGTTTTGATTGAAATATTAAGAAATATTATTCGTCCAATAACTTTATCTATTCGTTTAACGGCTAATATAATTGCTGGCCATTTATTATTAACTTTATTGTCTAGGTTTATTCCT[GATATATTTTTATTA------]TATATTATTATTTTAATTGTTCAATTATTATTGTTAATTTTAGAGGTAGCTGTTTCTTTAATTCAATCTTATGTTTTTGTGATTTTAATAATTTTATATTTAAAAGAA
_105_BRACONIDAE_RHYSSALINAE_Acrisis_brevicornis_CNIN4314_                   ---------------------ATTTTTGATCCTTTCACA[------ATATTT]TTATTAAGTAATTGGGTATCTACTATATTAGGGTTAATTTTAATTCCCCAAATTTATTGGTTAATAAATTCACGTATTATTTTTTTGATATTAAGATTTTTAATAATTTTATGGGGGGAGTTTAAAGTAGTTATAAAAGTTAAATTTAATATTAATAATTTAATTTTTTTTATTGTACTATTTTTATTTATTTTTATAAATAATTTTTTAGGATTATTTCCTTATATTTTTACAAGATCAAGGCATTTAGTTTATTCATTAATTTTCTCATTATCTATGTGAATGGGGTTAATATTTTGTGGTTGGTTAATAAATACAAAATTTATATTGGCACATTTAGTTCCTCAAGGAACACCTTTTATATTAATATTTTTTATAGTTTTAATTGAATCTTTAAGGAATCTTATTCGTCCTATAACATTATCAGTTCGTTTAACAGCTAATATAATTGCTGGGCATTTATTATTAACTTTATTAAGAAGGTTTATTCCT[GAATTTTTTATTATA------]TATTTAATTGTTTTATTATTACAAATAATATTATTAGGGTTGGAAGTAGCTGTTTCTATTATTCAATCATATGTTTTTGTAATTTTAATGGTATTATATTTGAAAGAA
_106_BRACONIDAE_RHYSSALINAE_Dolopsidea_indagator_CNIN4284_                  ???????????????????????????????????????[????????????]????????????????????????????????????????????????????????????????????????????????????????????????????????????????????????????????????????????????????????????????????????????????????????????????????????????????????????????????????????????????????????????????????????????????????????????????????????????????????????????????????????????????????????????????????????????????????????????????????????????????????????????????????????????????????????????????????????????????????????????????????????????[?????????????????????]????????????????????????????????????????????????????????????????????????????????????????????????????????????
_107_BRACONIDAE_RHYSSALINAE_Oncophanes_minutus_CNIN4285_                    ---ATATTAAATTTATTTGCTATTTTTGWYCSATGTACA[------TTAGTT]TTTTCTATAAATTGGGTTTCAACTTTTTTAGGATTAATATTTATCCCACAATTATATTGAGTTATAAATTCACGAGTTATTTTTTTATTTAATGAATTTTTATTAATTTTATGAAATGAATTTATGATTGTTATAAAATTTAAATTTAATATTAATAATTTAATTTTTTTTATTACATTATTTTTATTTATTGTTATAAATAACTTTATAGGGCTATTTCCTTATATTTTTACTAGTTCAAGACATTTAGTTTATTCATTAATTTTTTCTTTATCTATATGGTTAGGGATTATATTTTTTGGTTGAATAATAAATACAAAATTTATATTAGCTCATTTAGTACCTCAAGGAACTCCTTTTATATTAATATTTTTTATAGTTTTAATTGAATCTTTAAGAAATTTAATTCGTCCTATAACTTTATCTATTCGATTAACAGCAAATATAATTGCTGGACATTTATTATTAACTTTATTAAGAAGATTTATTCCA[AGATTTATTATTATA------]TATTTAATTGTTTTAGTTGTTCAATTAATATTATTAATTTTGGAAATAGCAGTTTCTATTATTCAAGCATATGTTTTTGTTATTTTAATAGTTTTATATTTAAAAGAA
_108_BRACONIDAE_RHYSSALINAE_Proacrisis_orientalis_CNIN4289_                 ???????????????????????????????????????[????????????]??????????????????????????????????????????????????????????????????????????????????????????????????????????????????????????????????????????????????????????????????ATTTTTTTTATTGTTTTGTTTATATTTATTTTAATAAATAATTTTTTAGGATTATTTCCTTATATTTTTACTAGATCAAGACATTTAGTTTATTCAATAATTTTTTCATTATCAATATGATTAGGTGTTATATTTTTTGGTTGATTAATTAATACAAATTTTATATTAATTCATTTAGTTCCTCAGGGTACTCCTTTTGTTTTAATATTTTTTATAGTTTTAATTGAATTATTAAGAAATTTAATTCGTCCAATAACTTTATCAGTTCGGTTAACAGCTAATATAATTGCTGGACATTTATTATTAACTTTATTAAGAAGA?????????[?????????????????????]????????????????????????????????????????????????????????????????????????????????????????????????????????????
_109_BRACONIDAE_RHYSSALINAE_Pseudobathystomus_vernalis_CNIN4286_            ???????????????????????????????????????[????????????]???????????????????????????????????????????????????????????????????????????????????????????????????????????????????????????????????????????????????????????????????????????ATTTCTTTATTTTTATTTATTATACTAAATAATTTTATAGGATTGTTTCCTTATATTTTTACTAGATCAAGACATTTAGTTTATTCATTAATTTTTTCAATATCAATATGATTGGGGGTGGTATTTTTTGGCTGGATAAAAAATACAAAATTTATATTAGCTCATTTAGTCCCTCAGGGAACTCCTTTTATATTAATATTTTTTATAGTTTTAATTGAATCTCTAAGTAATCTAATTCGCCCAATAACTTTATCAATTCGTTTGACAGCTAATATAATTGCGGGTCATTTGTTATTAACTTTATTGAGAAGA?????????[?????????????????????]????????????????????????????????????????????????????????????????????????????????????????????????????????????
_110_BRACONIDAE_RHYSSALINAE_Rhyssalus_clavator_CNIN4287_                    ---ATATTAAATTTATTTGTAATTTTTGATCCTTGTACT[------TTATTT]TTTTCATTAAATTGATTATCAACTTTTTTAGGATTAATAATTATTCCTCAATTATATTGAATTATAAATTCACGATTTATTTTTTTAATAAATAATTTTTTAATAATTTTATGAGGAGAATTTAAGTTAGTTATAAAATTTAAATTTAATATTAATAATTTAATTTTTTTTATTACATTATTTTTATTTATTATAATAAATAATTTTATAGGGTTATTTCCTTATATTTTTACTAGATCAAGACATTTAATATTTTCATTAATTTTATCAATATCTATGTGAATATCATTAATATTTTTTGGTTGATTAATAAATACAAATTTTATATTAGTTCATTTAGTTCCTCAAGGTACACCCTTTATTTTAATATTTTTTATAGTTTTAATTGAATCTTTAAGAAATTTAATTCGACCAATAACTCTTTCTGTTCGATTAACTGCAAATATAATTGCTGGACATTTATTATTAACTTTATTGAGAAGATTTATTCCA[GATATAATTTTTTTA------]TATCTTATTATTTTAATTTTACAAATTATATTATTAATCTTAGAAATAGCGGTTTCAGTTATTCAATCATATGTTTTTGTAATTTTAATAGTTTTATATTTAAAAGAA
_111_BRACONIDAE_ROGADINAE_Aleiodes_cameronii_CNIN3898_                      ???????????????????????????????????????[????????????]???????????????ATATCAACTTTTTTAAGTTTATTTTTTTTGCCTCAATTATATTGAGTAATAAAATCGCGAATTTTATTTATTATAAATAATTTTTTTATATTATTATATAAAGAATTTATTGTTGTGATAAAGTTTAAATTTAATATAAATAATTTATTATATTTTATTGTTTTATTTATATTTATTATATTTAATAATTTTATGGGTTTATTTCCTTATATTTTTACTAGTTCAAGACATTTAGTTTATTCTATAACTTTTTCTTTATCAATATGATTGGGTTTAATATTTTTTGGTTGATTTAACAATACGAAATTTATGTTAGCTCATTTGGTTCCTTGTGGAACTCCTTTTATGTTGATATTTTTTATGGTTTTGATTGAATTATTAAGAAGATTTATTCGTCCTATAACATTATGTGTTCGTTTGACAGCTAATATAATTGCAGGTCATCTTTTATTAACTTTATTATCAAGTTTTATTCCT[GATGACTTAGTTATT------]TATTTATTTGTATTTATAATTCAATTAATATTGTTAATTTTAGAAGTTTCAGTTTCTTTAATTCAATCTTATGTTTTTGTTATATTAATAATTTTATATTTTAAGGAA
_112_BRACONIDAE_ROGADINAE_Aleiodes_coronopus_Group_CNIN4016_                ???????????????????????????????????????[????????????]???????????????????????????????????????????????????????????????????????????????????????????????????????????????????????????ATTGTAATTATAAAATTTAAATTTAATATCAATAATTTAATTTATTTTGTGGTTTTATTTATATTTATTATATTTAATAATTTTATAGGGATAGTTCCTTATGTATTTACAAGATCTAGTCATTTAGTTTATTCAATAATTTTTTCTTTATCTATATGGTTAGGAATTATATTTTTTGGGTGATTTAATAATACTAAATTTATGTTAGTACATTTAGTTCCTCAAGGAACTCCAGTAGTTTTAATATTTTTTATAGTTTTAATTGAATCATTAAGAAGTTTAATTCGTCCTTTAACTTTGTGTATTCGTTTAACAGCTAATATAATTGCTGGACATTTATTATTAACTTTAGTTAATATATATACACCT[GCAAGATTTTTATTTTAC---]AATTTATTTTATTCAAATTTACAGTTTGGTTTGTTTATACTTGAAGTTGCAGTTTCTTTTATTCAAGCTTATGTTTTAACTGTTTTATTAATTTTATATTTTAAAGAA
_113_BRACONIDAE_ROGADINAE_Aleiodes_sp_CNIN3040_                             ---ATATTAAACTTATTCTCAATTTTTGACCCACAAACT[---------TTA]ATTTTAATAAACTGATTATCTTCATTTTTAGGATTATATATTATACCACAATTTTTTTGAATTTTAACTTCACGAATTTCTTTTTTATTTAATAAATTAATTTTAATTTTATGAAATGAATTTTCAATATTAATGAAATTCAAATTTAATACAACTAATTTAATTTACTTCATTGTACTATTTATATTTATTACATTTAATAATTTTTTAGGGTTATTCCCATATATTTTTACTAGATCAAGTCATTTAATTTTCCCAATAATTTTTGCACTTTCTATATGGTTAGGACTAATAATATTTGGTTGATTTAATAACTTTAAATTTATATTAATTCATTTAGTTCCACAAAATACACCATTTATATTAATATTTTTTATAGTATTAATTGAATTATTAAGAAATATTATTCGACCTTTAACATTATCTATTCGATTAACAGCAAATATAATTGCTGGCCATTTATTATTAACATTATTAGCAATATTTATAAAT[AAAAATTTTCTTGTT------]TATAACATTCTTAATCAAACACAATCAACCTTAATACACTTAGAAATTGCTGTTTCATTCATTCAAGCTTATGTTTTTGTAATTTTAATAATTTTGTATTTAAAAGAA
_114_BRACONIDAE_ROGADINAE_Aleiodes_pilosus_Group_CNIN3884                   ---------------------ATTTTTGACCCTCACACA[---AACACTCTT]ATTTTATCAAATTGAATATCTTCATTTATAGGACTTATATTACTCCCTCAATTTTTTTGATTTTTATCCTCACGAAATTCTTTTATTTTAAATAAATTATTTTTAATATTATGAAATGAATTTTCTATACTTTTAAAATCAAAATTCAATTTAAATAATTTAATTTACTTTATTGTTTTATTTTTATTTATTATATTCAACAATTTTTTAGGTCTATTTCCATATATTTTTACTAGCTCAAGTCATTTAAGATTCTCTTTAACATTCTCATTATCTATATGAATTGCTTTAATAACTTTTGGATGATATAATAATTTTAAATTTATATTAATTCATTTAGTGCCCCAAAACACTCCATTTGTATTAATATTTTTTATAGTATTAATTGAATTATTAAGAAACATTATTCGACCATTAACTTTAGCTATTCGATTAACTGCAAATATAATTGCAGGACATTTATTATTAACTTTATTAGCAATATTTATAAAT[AAAAATTTTTTAATT------]TATAATATTCTTAGAAATACACAAGAAACATTAATACATCTTGAAATCGCTGTTTCAATAATTCAAGCTTACGTTTTTGTAATTTTAATAATTTTATACATAAAAGAA
_115_BRACONIDAE_ROGADINAE_Betylobracon_waterhousei_CNIN4183_                ???????????????????????????????????????[????????????]???????????????????????????????????????????????????????????????????????????????????????????????????????????????????????????????????????????????????????????????????????????ATTGTTTTATTTTTATTTATTATATTTAATAATTTTATGGGATTATTTTCTTATATTTTTACTAGATCTAGGCATTTAGTTTATTCAATAATTTTTTCTTTATCTATATGAGTTGGTTTAATATTATTTGGTTGGATTAATAATACAAAATTTATATTGACTCATTTAGTTCCTCAAAGAACTCCGTTTATTTTAATATTTTTTATAGTATTAATTGAATTATTAAGAAGAATTATTCGTCCTATAACTTTATGCATTCGATTAACTGCAAATATAATTGCTGGTCATTTATTATTAACTTTATTAGCTATATTTTTGCCT[AGAAATTTAATTTTA------]TATAATTTTGTATTTTATTTACAATTAATGTTATTAATTTTGGAAGTTTCTGTTTCTTTAATTCAATCTTATGTTTTTGTTGTTTTGATTATTTTATATTTAAAAGAA
_116_BRACONIDAE_ROGADINAE_Canalirogas_sp_CNIN3883_                          ---------------------ATTTTTGATTATTATACT[---------TTT]TTTTTTACTAATTGATTTTCTTCTTTATTATGTTTAATTTTAATTCCTCAAATTTATTGGTTAATAAATTCTCGATATGTTTATTTAATTGATAAATTTATTAATTTATTATGAAGAGAATTTTTAGTTATTATAGTAAATAAATATAATTTAAATAATTTATTTTATTTTATTGTTTTATTTATTATAATTATATTTAATAATTTTATGGGGTTATTTCCATATATTTTTACTAGGTCTAGACATTTAGTATTTTCTATAATTTTTTCTTTATCTATGTGATTAGGTTTAATATTTTATGGTTGAATTGAAAATACTAATTATATATTAGTTCATTTAGTTCCTCAGGGAACTCCGTTTATATTAATATTTTTTATAGTTTTTATTGAAAGTTTAAGAAATTTAATTCGACCTATAACTTTGTGTATTCGTTTAACAGCTAATATAATTGCTGGTCATTTATTATTGACTTTATTATCTAGTTTTATTCCA[AGATTTTTTTTG---------]TATTTAATTGTTTTTGTTTTACAATTATTATTATTATTATTAGAAGTTGGTGTTTCCGTGATTCAATCTTATGTTTTTGTAATTTTAATAATTTTATATTTTAAAGAA
_117_BRACONIDAE_ROGADINAE_Choreborogas_sp_CNIN3899_                         ???????????????????????????????????????[????????????]???????????????????????????????????????????????????????????????????????????TTGTTTTTTTGAGTTAATTTTATAATAAAAATTTTATGAAATGAATTTATTATTATTATAAAGTTAAAATTTAATGTTAATAATTTATTATATTTTATTGTTTTATTTTTTTTTATTATAATAAATAATTTTATAGGGTTATTTCCGTATATTTTTACTAGATCAAGACATTTAGTTTATTCTTTGGTTTTTTCACTTTCAATGTGATTGGGTTTAATATTTTTTGGGTGAGGTAAGAATATTACTTTTATATTTATTCATTTAGTTCCTCAGGGGACTCCTTTTTTTTTAATATTTTTTATAGTTTTAATTGAGTTATTAAGAAGATTAATTCGTCCATTGACTTTAGGAATTCGGTTAACTGCTAATATAATTGCTGGTCATTTATTACTAGTATTGTTAGGAAGGTTTACCCCT[AATATCTTTAATTTAGTTATA]TTTTCTATTATATTTAGGTTAAATTTGATGTTATTTATATTAGAATTTGGTGTTTCTGTAATTCAGGCTTATGTTTTTGTTATTTTAATAATTTTATATTTAAAAGAA
_118_BRACONIDAE_ROGADINAE_Clinocentrus_sp_CNIN3042_                         ???????????????????????????????????????[????????????]??????????????????????????????????????????????????????????????????????????????????????????????????????????????????????????????????????????????????????ATTAATAATTTATTTATTTTTATTTTTTTATTTATATATATTATATTTAATAATTTTTTAGGATTATTTCCTTATATTTTTACTAGATCTGCTCATTTAGTTTATTCTTTATCTTTTTCATTAAGGATATGATTAGGAGTTATATTTTTTGGATGAATTTGTAATATAAATTTTATATTGATTCATTTGGTTCCTCAAAATACTCCTTTTATATTAATATTTTTTATAGTATTTATTGAGTTATTAAGTAATCTTATTCGGCCTATAACTTTATGTATTCGGCTTTCTGCAAATATAATTGCTGGGCATTTATTGTTAACTTTATTAAGAGGGTTTATTCCG[ATAAATTTATTA---------]TATATTATTATTTTTTTTATTCAACTGATATTATTAATTTTAGAAGTTTCAGTTTCTTTTATTCAAGCTTATGTATTTGTTGTACTAATAATTTTATATTTAAAAGAA
_119_BRACONIDAE_ROGADINAE_Cordylorhogas_sp_CNIN4014_                        ---ATAACTAACCTATTCTCAATTTTTGACCCTAACACT[---------TTA]TTTTTTACTAACTGATTATCTTCTATAATAAGAATAATCATTATCCCCCAAATTTTTTGAATTTTTTCCTCTCGTCCCTTATTTATTGTAAATTTTTTTATTTCAACATTATGAAACGAATGCTACATTTTATTAAAATCTAAATTTAATTTAACTAACTTAATTTATTTTATTGTTTTATTTATTTTTATTGCTGCAAATAATTTTATAGGCTTATTCCCCTATATCTTTACTAGATCAAGTCATTTAATTTTCCCTATAATTTTTTCTTTTTCTATATGAATAGGTCTTATAATTTTTGGGTGATTAAATAACACAAAATTTATATTAATTCATTTAGTCCCACAAAATACACCCTTTGTCTTAATATTTTTTATAGTTTTAATTGAATTACTTAGAAGAATTATTCGTCCTTTAACTCTTTCTATCCGGCTAGCAGCTAATATAATTGCGGGACATTTATTATTAACACTCTTAGCTATTTTTATAAAT[AAAAATTTCTTAACT------]TTTAATTTTTTAAGAATAACTCAACAAATTTTAATACACTTAGAAATAGCTGTATCTTTTATTCAAGCCTACGTTTTTATAATTTTAATAGTATTATATTTAAAAGAA
_120_BRACONIDAE_ROGADINAE_Cornutorogas_sp_CNIN4018_                         ---------------------ATTTTTGATTCTTATACT[------GATTTT]TATATTTATAATTGAATTTCTTCTTTAATTGGTTTATTTTTATTGCCTCAAGTTTATTGAATATTTTATTCACGTTTAATTTATTTATTAATTTATATAATAAATATATTATGAAAAGAATATATTGTAATTATAAAAATTAAATATAATATTAATAATTTATATTATTTTATTGTTTTATTTATATTTATTATAATAAATAATTTTATAGGGTTATTTTCTTATATTTTTACAAGTTCAAGTCATTTAATATATTCAATAATTTTTTCTTTATCAATATGATTAGGATTAATATTATGTGGTTGAATTGAAAATTATAATTATATATTAATTCATTTAGTTCCTCAAGGAACACCTTTTGTTTTAATATTTTTTATAGTTATAATTGAAACATTAAGAAATTTAATTCGTCCTTTAACTTTATGTATTCGTTTAAGAGCTAATATAATTTCTGGTCATTTATTATTGACTTTATTATCTAGATTTATTCCT[AATAATATAATTTTA------]TATTTATTAATATTTATTTTACAATTTATATTACTTTTACTAGAAATTGGAGTTTCATTAATTCAATCTTATGTTTTTGTTGTTTTAATAATTTTATATTTAAAAGAA
_121_BRACONIDAE_ROGADINAE_Facitorius_granulosus_CNIN4203_                   ---ATACTAAATTTATTTTCTATTTTTGATTCTTATACC[---------TTA]TATTTAAATAACTGAGTATCTACTTTATTAGGGGTTATATTTATTCCTCAAATTTACTGAATTATAAATTCTCGTTTAAATTTTTTATTTTATTTGTTTATATTTAAGTTATGGGAAGAATTTAATGTAATTATAAAGGTTAAATTTAATATTATAAATTTATTTTATTTTATTATTATGTTTATATTTATTATATTTAATAATTTTATAGGATTATTTCCCTATATTTTTACTAGATCTAGTCATTTAATTTTTTCTTTAGTATTTTCTTTATCTATGTGAATTGGATTTATATTATTTGGATGAATTAATAACATAAAATTTATATTAGTTCATTTAGTTCCTCAAAGAACTCCTTTTGTACTAATATTTTTTATAGTTTTGATTGAATTATTGAGAAATATTATTCGTCCAATGACTTTATGTGTACGTTTAACTGCTAATATAATTGCGGGACATTTGTTATTAACTTTATTATCTAGATTTATCCCT[TCTAATTTTATTTTT------]TATAATGTAGTTTTTACTTTACAAATATTATTATTATTATTAGAAGTTTCTGTATCTTTTATTCAAGCTTATGTATTTGTAGTTTTAGTAATTTTATATTTAAAAGAA
_122_BRACONIDAE_ROGADINAE_Macrostomion_sumatranum_CNIN4205_                 ???????????????????????????????????????[????????????]????????????????????????ATTTTAGGATTATTATTTATCCCTCAAGTTTATTGATTTTTAAAATCTCGTATTATTTATTTAATAAATGAATTAATAATTATTTTATTTAATGAATTTATTGTAATTTTTAAAAGTAAGTTTAACATTAATAATATTATTTATTTTATTATTTTATATTTTTATATATTATTTAATAATTTTATAGGGTTATTTCCTTATATTTTTACAAGGTCTAGTCATTTAGTTTTTTCTTTAACATTTTCTATATCTATATGATTGGCAGGGTTAATTTATGGGTGATTTAAAAATACTTTACATATATTTGTTCATTTAGTTCCTCAAGGAACTCCCTTTTTTTTAATATTTTTTATAGTGTTAATTGAATTATTAAGAAATTTAATTCGTCCGTTGACTTTATGTGTTCGATTAACAGCTAATATAATTGCTGGTCATTTATTATTAGCTTTATTAGCAGGGTTTATTCCA[AGGAATTTATATTTT------]TTTATTCCTGTTTTTTTTATACAATTTATGTTATTATTATTGGAAGTAGGTGTTTGTTTAATTCAATCTTATGTTTTTATTTTATTAGTAATTTTATATTTAAAAGAA
_123_BRACONIDAE_ROGADINAE_Mesocentrus_sp_CNIN4176_                          ???????????????????????????????????????[????????????]????????????????????????????????????????????????????????????????????????????????????????????????????????????????????????????????????????????????????????????????????????????????????????????????????????????????????????????????????????????????????????????????????????????????????????????????????????????????????????????????????????????????????????????????????????????????????????????????????????????????????????????????????????????????????????????????????????????????????????????????????????????[?????????????????????]????????????????????????????????????????????????????????????????????????????????????????????????????????????
_124_BRACONIDAE_ROGADINAE_Myocron_sp_CNIN4029_                              ---ATATTAAATTTATTTTCTATTTTTGATTTTTATACA[------TTGTAT]AATTTGAATAATTGAGTTTCATCAGTTTTAGTTTTAAGGTTAATACCTCAAATTTATTGATTAATAAGTTCACGTAATATTTTATTATTTTATAATTTTTTAATAATTTTATGGTCAGAATTTATTATTATTATAAAAAATAAATATAATATTATTAATATTTTTTATTTTATTTCTTTATTTATATTTATTATATTTAATAATTTTATGGGGTTATTTCCTTATATTTTTACAAGTTCGAGACATTTAGTTTTTTCAATATTATTTTCTTTTTCTATGTGAATAAGATTAATAATTTATGGTTGATATAAAAATACTAATCATATATTTATTCATTTAGTTCCTCAGGGGACTCCATTTTTTTTAATATTTTTTATAGTTTTGATTGAAATATTAAGAAATTTAATTCGTCCTTTAACTTTGAGGGTTCGACTTACTGCTAATATAATTGCTGGTCATTTATTGTTGACTTTATTATCAAGGTTTATTCCT[AGAAATTTTTTATTC------]TATTTAATTATATTTATTTTACAAATAATATTATTATTTTTAGAAATAGGAGTTTCTTTTATTCAATCCTATGTTTTTGTAATTTTAATAGTTTTATATTTT------
_125_BRACONIDAE_ROGADINAE_Polystenidea_parksi_USNMENT01322620_              ???????????????????????????????????????[????????????]???????????????????????????????????????????????????????????????????????????????????????????????????ATTACAGTTTTATATTTGGAATTTAAATTAATTATGAAGTATAAATTTAATATTAATAATTTAATTTTTTTTTATGTTTTATTTGTTTTTATTATATTAAATAATTTGATGGGGTTATTTCCTTATATTTTTACTAGATCAAGACATTTAGTATTTTCAATAGGGTTTTCTTTAACTATATGAATAGGTTTAATATTTTTTGGTTGATTTAAAAATACAAATTTTATGTTTATTCATTTAGTTCCTCAAGGAACACCTTTTTTTTTAATATTTTTTATGGTTTTAATTGAATTATTAAGTTTATTTATTCGTCCTTTAACTTTGGGAATTCGTTTAAGAGCTAATATAATTGCTGGTCATCTTTTATTAGTTTTATTAGGAAGATTTACTCCT[GAAATTTTTAATTTATTTATA]TATTTGATTATATTTATTTTAAATTTTATATTATTTATATTAGAGTTTGGGGTGTCTATTATTCAGTCTTATGTATTTGTAATTTTAATAATTTTATATTTAAAAGAA
_126_BRACONIDAE_ROGADINAE_Rogas_nigrovenosus_CNIN3895_                      ???????????????????????????????????????[????????????]?????????????????????????????????ATATTATTTATCCCACAAATTTATTGAGTTTTTAATTCACGTTATTGTTATTTAATTAATAAATTTATTAATATGTTATGAGGGGAGTTTATTGTTGTAATGAGGTCAAAATATAATGTTAATAACTTATTTTATTTTATTATTTTATTTATATTTATTATATTTAATAATTTTATAGGGCTATTTCCTTATATTTTTACTAGGAGAAGACATTTAGTATATTCAATAATTTTTTCTTTGTCATTATGATTGGGAGGGATAATTTATGGGTGAAAGGAAAATTTTAAACATATGTTAGTTCATTTAGTACCTCAAGGGACACCTTTTGCTTTAATATTTTTTATAGTATTAATTGAAATATTAAGGAATCTTATTCGTCCAATAACTTTGTGTGTGCGGTTAACGGCTAATATAATTGCTGGGCATTTATTATTGACACTTTTGTCTAGTTTTATCCCT[AGAAGAGTTATTATA------]TATTTTCCTATGTTTATTGTGCAAATAATGTTACTTTCTTTAGAGATTGGGGTGTCATTGATTCAATCTTATGTATTTGTTATTTTAGTAATTTTATATCTTAAGGAA
_127_BRACONIDAE_ROGADINAE_Stiropius_sp_CNIN3052_                            ???????????????????????????????????????[????????????]?????????????????????????????????????????????????????????????????????????????????????????????????????????ATTTTATTTAATGAATTTAAGATTATTATAAAATTTAAATTTAATGTTAATAATTTATTATATTTTAATGTTTTGTTTATTTTTATTTTATTTAATAATTTTATAGGGTTATTTCCTTATATTTTTACTAGATCTAGACATTTAGTATATTCAATTATTTTTTCATTTTCTATATGATTAGGTTTAATAATTTTTGGTTGGGTTAAAAATACAAATTTTATATTTATTCATTTAGTTCCTCAGAATACTCCTTTTTTTTTGATATTTTTTATAGTTTTGATTGAGTTATTAAGAAGATTAATTCGTCCTTTAACTTTAAGTATTCGTTTGACTGCAAATATGATTGCAGGTCATTTATTATTAGTATTATTAGGGGTATTTACTCCT[ATAATTTTTAATTTTTTTTTT]TATATTATTATATTTATTTTAAATTTATTATTATTTATATTAGAATTTGGTGTTTCAATTATTCAATCTTATGTTTTTGTGATTTTGATAATTTTATATTTAAAAGAA
_128_BRACONIDAE_TELENGAIINAE_Tamdaona_sp_CNIN4315_                          ATGATATTAAATTTATTTTCAATTTTTGATCCTTATACT[---TCAATAAAT]TTAACTATAAATTGAATATCAAGTATATTGATTTTAATAATTTTCCCTCAAACTTATTGATTTTATATTTCTCGATATATATTTATATTTAAAAAATTAATTTTAATTTTATGAAATGAGTATAAAATTATTATAAAAAATAAATTTAATTTAAATAATTTAATATATTTTATTGTTTTATTTTTATTTATTATATTTAATAATTTTATAGGATTATTTTCTTATATTTTTACAAGATCTAGTCATTTAATTTATTCTATAATTTTTGCTTTATCTATATGATTAAGAGTAACTTTATTTGGTTGGGTTAAAAATACTCAAATTATATTAATTCATTTAGTTCCTCAAGGAACCCCTTTTATATTAATATTTTTTATAGTTTTAATTGAAACTTTAAGAAGAATTATTCGACCAATAACTTTATCAATTCGTTTAACAGCAAATATAATTGCTGGTCATTTATTATTAACTTTATTAAGAAGATTTATCCCA[AATATATTTATTATA------]TATTTATTTGTTATTATTATTCAATTAATATTATTAATTTTAGAAATAGCAGTTTCAATTATTCAATCATATGTTTTTATCGTATTAATAATTTTATATTTAAAAGAA
_129_BRACONIDAE_ROGADINAE_Triraphis_sp_CNIN4028_                            ---ATATTAAATTTATTTTCTATTTTTGATTCTTACACT[------TCACAA]ATTATTTCTAATTGAGTTTCTTCAGTATTAGGGTTAATTTTATTGCCACAAATTTTTTGGGTAATAAATTCTCGATATATTTATTTAATTAATAAATTTATAATTATTTTATGATCTGAATTTACTGTTATTATAAATTTAAAATATAATATTAATAATTTATTTATTTTTATTGGGTTATTTATGTTTATTATATTTAATAATTTTATGGGGTTATTTCCCTATATTTTTACTAGTTCTAGTCATTTAATATATTCAATGATTTTTTCTTTATCTATATGATTAGGTATTATAATATATGGTTGATTTGAAAATTTAAAACATATATTGATTCATTTAGTTCCTCAAGGAACTCCGTTTGTTTTAATATTTTTTATGGTTTTAATTGAAATATTAAGAAATTTAATTCGTCCTATAACTTTATGTATTCGTTTAACTGCTAATATAATTGCTGGTCATTTATTATTAACTTTATTATCTAGATTTATCCCT[AGTAATTTATTAATA------]TATTTAATTATATTTTTTTTACAATTATTATTATTGATATTGGAAGTTGGGGTTTCTTTAATTCAGTCTTATGTTTTTGTAGTATTAATAATTTTATATTTAAAAGAA
_130_BRACONIDAE_ROGADINAE_Yelicones_delicatus_USNMENT01322497_              ???????????????????????????????????????[????????????]??????????????????????????????????????????????????????????????????ATAAGACGTTTTATGAAATTATTTGTTATGATATTATTATATTTATGAAAGGATTATATTATTATTAGTAAAAGTTTATTTAATATTAATAATATAATTTATTTTATTGGGTTATTTATTTACATTATATTTAATAATTTTATAGGGCTATTTCCTTATATTTTTACTAGATCAAGACATTTAGTTTTTTCAGGAGGGTTTTCTTTAACTATATGAGTTGGTTTAATAATTTTTGGTTGGTTTAACAATACTTTCCATATATTTGTTCATTTAGTACCACAAGGAACTCCATTTATATTGATGTTTTTTATAGTTTTGATTGAGGTATTGAGGAGAATTATTCGTCCTATAACATTGTGTGTTCGTTTGTCAGCTAATATAATTGCGGGTCATTTGTTATTAACATTATTGGCTAGATTTATCCCT[ATAAATTTACTA---------]TATTTTGTAATTTTAATTTTACAGTTATTATTATTAATTTTAGAGTTGTGTGTAGCTTTTATTCAGTCGTATGTATTTGTAGTGTTAATATTGTTATATTTAAAAGAA
_131_BRACONIDAE_ROGADINAE_Yelicones_sp_CNIN3896_                            ???????????????????????????????????????[????????????]??????????????????????????????????????????ATTCCACAAATTTATTGATTTTATATAAGACGTTATTCTAAATTGTTAAATATTTTATTTTATAATTTATGAAAAGAGTATATTGTAATTACGAAAAATTTATTTAATATTAATAATATATTATATTTTATTGGGTTATTTATATATATTATATTTAATAATTTTATAGGGTTATTTCCTTATATTTTTACAAGATCTAGGCATTTAGTTTATTCTATTGGGTTTTCTTTATCTATATGGATTGGTTTAATGATTTTTGGGTGAGTTAATAATATAGAACATATATTTATTCATTTAGTTCCTCAAGGAACTCCTTTTATATTAATATTTTTTATGGTTTGTATTGAGTTATTAAGGAGTATTATTCGTCCTATAACTTTATGTATTCGTTTAACAGCTAATATAATTGCTGGCCATTTATTATTAACTTTATTGTCTAGATTTATTCCT[ACAAATTTATTT---------]TATTTAGTTATTTTATTTTTACAGCTTATGTTATTACTTTTAGAGGTGTCTGTGGCTTTTATTCAATCTTATGTTTTTGTAGTTTTAATATTATTATATTTAAAAGAA
_132_BRACONIDAE_SIGALPHINAE_Minanga_sp_CNC1045829_                          ATGATATTAAATTATTTTAATATTTTTGATCCTTCCACA[------ATTATA]TTGCAATTAAATTGATTATCATCAATTTTAATAATTTTTTTTTTACCTCAAATTTATTGATTTAAAATTTCTCGATTAATAATTATAAAAAAAATTATTATTTTAAATTTATGAAATGAATTTAAAATATTATTAATTAATAAATTTAATTATTTAAATTTAATTTATTTTTTTACATTAATGATAATAATTTTTTTAAATAATTTTTTAGGGTTATTTCCTTACATTTTTACAAGTTCAAGACATTTAGTTTTTTCATTATATTTAAGAATTTCAATTTGATTATCATTAATATTATTTGGATGATTAAAAAATACTGATTTTATATTTATTCATTTAATTCCAATAAATACACCATTTTTATTAATATTTTTTATAGTAATTATTGAAACTTTAAGAAACTTAATTCGACCAATTGCATTATCAATTCGATTAATAGCTAATATAATTGCTGGGCATTTATTAATAACTTTATTAGGTAGATTTATTCCA[AGAATAAAATTT---------]TATATAATTTTTTTAATTATTCAATTAATATTATTATCATTAGAATTTATAGTTTCTTTTATTCAATCTTATGTTTTTACAATTTTATTAATTTTATATTTAAAAGAA
_133_BRACONIDAE_SIGALPHINAE_Sigalphus_sp_USNMENT01322498_                   ???????????????????????????????????????[????????????]???ATATTAAATTGAATTTCTAGAATCTTAGGAATTTTTTTAATCCCACAAATTTATTGAATTAAAAATAGACCAATTATTCACATAATTATGTTAATTATTAACAAATTATGGGGAGAATTTAAAATATTATTAAGCATTAAATTTAATTATTTAAATTTATTTATTTTTTTAAGATTAATAATTATAATTTTTTTAAATAATTTTTTAGGCTTATTCCCATTTATTTTTACAAGATCAAGGCATATGGTGTTTTCTTTATATTTAAGTTTATCAATTTGAATTTCATTAATAATTTTTGGATGATTAAAGAATACAAATTTTATATTAATTCATTTAGTTCCAATAAATACCCCATTTATTTTAATATTTTTTATGGTAATTATTGAAACTTTAAGAAATTTAATTCGACCTTTAACATTATCAATTCGATTAATAGCTAATATAATTGCAGGTCATTTATTATTAACTTTATTAAGAAGTTTTATTCCA[TCATTTTATTTT---------]TATCCAATTTTTTTAGTTACTCAATTAATATTGTTAATATTAGAATATATGGTAGCATTTATTCAATGTTATGTTTTTACAATTTTATTAATTTTATATATAAAAGAA
_134_BRACONIDAE_TELENGAIINAE_Telengaia_ventralis_CNIN4308_                  ATGATATTAAATTTATTTTCAGTATTTGACCCAAATTCA[---AGAATAAAT]ATTTCACTAAATTGAATATCTTCAATAATTATTTTTTTTATTATTCCTCAAATTTATTGAATTTTTAATTCTCGTTATTTATTTATTTTTAAAAAAATTATAATCTTAATATGAAATGAATTTAAAATTATTTTAAAATTTAAATTTAATTTAAATAATTTAAATTTATTAATTATATTATTTTTATTTATTATAGTAAATAATTTTATAGGATTGTTTCCTTATATTTTTACTAGTACTAGCCATTTAATTTTTTCTTTTTCTTTTGCTTTTTCAATATGAATTAGTTTAATAATATTTGGGTGATGAATAAATACAAATCATATATTAATTCATTTAATTCCCCAAGGAACACCATTTTTATTAATATTTTTTATAGTTTTTATTGAATTATTAAGAAATATTATTCGACCTATTACACTATCTATTCGACTAACAGCAAATATAATTGCTGGTCATTTATTAATTACATTATTAAATAATTCAGTTTCA[AAAAATCTAGTTATT------]TATTTTAATATAATTATTGTTCAATTATTATTATTAATTTTAGAAATAGCAGTATCTATTATTCAATCTTATGTATTTGTTATTTTAATAACTTTATATATAAAAGAA
_135_BRACONIDAE_Avga_dorsomaculata_CNIN4188_                                ATGATATTAAATTTATTTTCTATTTTTGATCCTTATACA[---TTAAAATTT]TTTTCTTTAAATTGAATTTCTTCTTTAATTGGTTTATTTTTTTTACCTCAATTATATTGATTAATAAATTCACGTATATCTTATTTAATAATAAAATTTTTAAATATATTATTTAATGAATTTTTAGTTATTTTAAAAAATAAGTTCAATTATAATAATTTAATTTATTTAATTACTTTATTTATATTTATTCTATTTAATAATTTTATAGGTTTATTTTCATATATTTTTACTAGATCAAGACATTTAATTTATTCAATAATTTTTTCTTTATCAATATGAATAGGATTGATAATATTTGGATGACTAAAAAATACTAAATTTATATTAATTCATTTAGTTCCTCAAGGAACACCTTTTGTTTTAATATTTTTTATAGTTATAATTGAAATATTAAGAAATATTATTCGACCTTTAACTTTATCTATTCGTTTAACCGCAAATATAATTGCTGGACATTTATTATTAACATTATTAGGTAGATTTATTCCT[AATATTTTTTTTTTA------]TATTTAATAATTTTAGTAACACAATTATTATTATTAATTTTAGAAATTTCTGTGTCTATTATTCAATCTTATGTTTTTGTTATTTTAATAATTTTATATTTAAAAGAA
_136_BRACONIDAE_Avga_opaca_CNIN4189_                                        ???????????????????????????????????????[????????????]????????????????????????????????????????????????????????????????????????????????????????????????????????????????????????????????????????????????????????????????????????????????????????????????????????????????????????????????????????????????????????????????????????????????????????????????????????????????????????????????????????????????????????????????????????????????????????????????????????????????????????????????????????????????????????????????????????????????????????????????????????????[?????????????????????]????????????????????????????????????????????????????????????????????????????????????????????????????????????
_137_ICHNEUMONIDAE_PIMPLINAE_Pimpla_aequalis_                               ATGATAACAAATTTATTTTCTACATTTGATACATCAACA[---AATATAATT]CTTGAATTAAATTGAATATCTTCATGAATAAATATAATTTTTATCCCAATAATTTTCTGAATATCTTCATCACGATTAATTTTTTTATTAAAATTTTTAATTTTAAAATTATATATTGAATTTAAAATTATTTTAAATAATAAATTTAATTACTTTAATATATTATTTTTTATTTCCTTATTAATTATAATTTTTTTTAGAAATTTTATAGGGTTATTTCCATATATTTTTACTAGATCTAGTCACTTAATTTTTTCTTTATCTTTTTCTTTACCCTTATGATTTAGTTTAATACTTTTTAGTTGATTACAAAATACTAATTATATATTTTCTCATATAATTCCCCAAGGAACACCTATATTTTTAATGCCATTTATAGTTATTATTGAGTCAATTAGAAATATAATTCGTCCTATAACATTAAGAATTCGATTAACAGCTAATATAATTGCTGGACACTTATTATTAACTTTACTAAGTCAAAGAACTTCA[TTAGTAAATATTTATTTA---]ATAATAATTATTATTTTTATCCAAATTATTTTATTAATTTTAGAATTTAGAGTTGCAATTATTCAATCTTATGTTTATTCAATTTTAAGAATTTTATATTTAAAAGAA
_138_ICHNEUMONIDAE_TRYPHONINAE_Netelia_sp_                                  ---ATAAGAAATTTATTTTCAATTTTTGACCCACAAACT[---AGTAATATA]ATTAAAATAAATTGATTATCTTCAATATTAATTATTTTTCTTATCCCAATAAACTTCTTTCTTTTAAAATCACGTATAATCTTTAAATTTAATAAATTTATTTTAAAAATCTATCATGAAATTGAAACTATTATAAAATTTAAATTTAATTTATCAACATCTTTATTTTTTAGAATATTAATAATTATAATTTTAATAAATAATTTTATGGGACTATTCCCTTATATCTTTACAAGATCCAGACATATAATTTTTTCTTTAACAATATCACTACCTTTATGGATAAGAATTATAATTTTTAGTTGTTTAAAAAATAATAAATTTATATTTAGCCATATAATCCCTCAAAGAACCCCTAATATCCTTATACCTTTTATAGTCTTAATTGAATCTATTAGAAATTTAATTCGACCTTGGACTTTATCTATTCGTCTCACAGCTAATATAATTGCAGGACATCTCTTAATTTCTTTAATAAGGGGGTCTCCTTCA[AATCTCTATATA---------]ATATTAATTATTATTATTATACAAATTTTCCTATTAATTTTAGAATTCAGCGTTTCAATTATTCAATCCTATGTTTTTACAATCTTAAGAACTTTATACACTAAAGAA
_139_ICHNEUMONIDAE_XORIDINAE_Odontocolon_albotibiale_                       ATGATAATAAATCTATTTTCCATATTTGATACCTCAACT[---AATATAATT]TTCGAGATAAATTGAATGTCAAGAATTTTAGTAATATTTATTATCCCCCTTCCATATTGATTATACCCCTCTAATTATACCCTATGATTTAGTTATTTAATAAATTTATTAAATAAAGAGTTTAAAATAATTTTAAATAATAAATTTAATTATTTTAACTCTATTTATTATATCACTTTATTTATAATAATTCTAATAAATAATTTTATAGGACTTTTCCCTTATATTTTTACTAGATCTAGTCATATAATTTTTGCCCTATCCATAGCATTACCTATGTGATTAAGATTAATAATATGAGGTTGAAAAAATAATATAAATCATATATTTTCTCATATAATCCCTCAAAGAACTCCTAACATATTAATACCTTTTATAGTATTAATTGAATCAATTAGAAATATTATCCGACCACTAACTTTAACAATTCGTCTAACAGCCAATATAATTGCTGGGCATATTTTATTAACTCTTCTTAGACAAAGAGCTTCC[TCAAACTCTTTTTTAGTAATT]ACATCATTTATTGTCTTTGTTCAAATAATTTTATTAATTTTAGAATTTAGAGTATCCATTATTCAATCATATGTATTTTCAATTTTAAGAACTTTATACACTAAGGAA
_140_ICHNEUMONIDAE_ICHNEUMONINAE_Vulgichneumon_sp_                          ???????????????????????????????????????[????????????]????????????????????????????????????????????????????????????????????????????????????????????????????????????????????????????????????????????????????????????????????????????????????????????????????????????????????????????????????????????????????????????????????????????????????????????????????????????????????????????????????????????????????????????????????????????????????????????????????????????????????????????????????????????????????????????????????????????????????????????????????????????[?????????????????????]????????????????????????????????????????????????????????????????????????????????????????????????????????????
_141_BRACONIDAE_TRACHYPETINAE_Trachypetus_clavatus_USNMENT01322633_         ???????????????????????????????????????[????????????]????????????????????????????????????????????????????????????????????????????????????????????????????????????????????????????????????????????????????????????????????????????????????????????????????????????????????????????????????????????????????????????????????????????????????????????????????????????????????????????????????????????????????????????????????????????????????????????????????????????????????????????????????????????????????????????????????????????????????????????????????????????[?????????????????????]????????????????????????????????????????????????????????????????????????????????????????????????????????????
Megaspilidae_sp_KR2706441                                                   ATGGCTCCTAATTTATTTTCCATTTTTGACCCCTCATCC[---TCTTTACAT]TTCTCATTAAATTGAATGTCTTTAGTATTTATAGTCTTATTTATTCCTCAGAGACTATGACTAATTCCTTCACGTCAAAATAGTCCTTTAAGAATTTTAACAATAAAACTATTTAATGAATTTAAAATTATTTTAAACAATACTCTT---GTAAAAAGAGTGAGAATATTTACTGCAATTTTTACTTTCATTCTTATAAATAACTTTATTAGGTTATTCCCTTACATTTTCACTTCAACAGCTCATTTAAGAATTAGATTAGCTATATCATTGCCAATATGATTAAGATTTATATTTTTTGGGTGATTAAATAACACAAATAATATGTTCAACCATCTAGTCCCTCAAGGGACCCCATCAATTCTCATACCTTTTATAGTTGTAATTGAAAGAATTAGAAACTTAATCCGGCCTTTAACCTTAGCAGTTCGATTAAGAGCTAATATAATTGCTGGGCATTTACTTCTAACTCTTCTCTCTTCCACAGCTACA[AAAGTTTACTTTATTATTTTA]TATTATTCCTTACTACTCAATTATCTCTTATTA???????????????????????????????????????????????????????????????????????????

[ATP8: ORIGINAL SIZE = 171 BP. NON-ALIGNABLE BASES FROM POSITION 136 TO 157 = 21 DELETED BP. FINAL LENGTH OF GENE ALIGNMENT = 150 ANALYZABLE BASES]
_1_BRACONIDAE_ACAMPSOHELCONINAE_Urosigalphus_sp_USMET01322614_              ATTCCTCAAATATCGCCTATAGATTGATTAATTTTAATAATTTATTTTTGAATATTATATTTATTTTTAATAATTATAATATATTTTTTAATAAATAATTTTTTTAAAAATTTACTTTTTATTTCTAATAAAAAA[ACT------------------]TTTAAATTAAAATGA
_2_BRACONIDAE_CHELONINAE_Adelius_fasciipenis_USNMENT01322246_               ATTCCACAAATATCACCAATGGATTGAGCTTATTTA---ATTTATATAATTATATTTAATTTTTTAGTTGTAGTTACTTTTATTTATTATATATATTTTTAC?????????????????????????????????[?????????????????????]???????????????
_3_BRACONIDAE_AGATHIDINAE_Agathis_sp_USNMENT01322249_                       ATTCCTCAAATATCTCCTATAAATTGATTATTTTTAATATTTTATTTTTTAATTATTTATATAATATATATAATTTTAATTTTTTTTTTATTTAAATTTAAATTTTTAAAAATAAAAATTAAAAAAAAAAATTAT[AAA------------------]TTTAATTTAAAATGA
_4_BRACONIDAE_AGATHIDINAE_Bassus_cinctus_USNMENT01322251_                   ATACCACAAATATCACCAATAAATTGATTATTATTAATAAATTATTTTTATATTATTTATTTTATAATTATAATTATAATTTATTTTTATATATATAAAAATAAAATTTTATTAAATAATTATAATAATAATAAT[ACT------------------]TATAAATTTAAATGA
_5_BRACONIDAE_AGATHIDINAE_Cremnops_virginensis_USNMENT01322238_             ATTCCTCAAATAAGTCCTATAAATTGATTTTTATTATTTATTTATTTTTTTTTAATTTATTTAATTTTTATATTTTTATTTTATTTTAGTTTTAAATTTAAATTTTTATCTAATAAATTAATAAAAAAAAAAAAT[---------------------]TATTATATAAAATGA
_NEW_ALYSIINAE_Chorebus_sp_USNMENT01322422                                  ATCCCACAAATATCACCTATAGATTGATTAATTTTATCAATATTTTTTTTATTAATTTATTTTATAGTTTTTTTAATAGTTTATTTTATTTTAAATTTAAATATAAATTTTAATAATAAAACGAAAAATTTAAAT[TTAAACTAT------------]TTTAATTTAATTTGA
_NEW_ALYSIINAE_Coelinius_robinae_USNMENT01322424                            ATTCCACAAATATCTCCTATAGATTGATTAATTTTATCAATTTTTTTTTTATTTATTTATTTTTTAAGATTTTTAATAATTTATTTTTTATTAAGGGTAAATATAAAAAATAGTAGTTTAAAAATTTTTAATAAG[GAT------------------]TTTAATTTTAAGTGA
_NEW_ALYSIINAE_Dacnusa_sp_USNMENT01322698                                   ATTCCACAAATATCTCCTATAGATTGATTAATTTTATCAATATTTTTTTTATTTATTTATTTTTTAGTTTTAATAATAATTTATTTTTTATTAAATTTAACTGTTAATAATAAATTTAATTTAAAAAAATTAAAT[TTAAATTAT------------]TTTTATTTAAATTGA
_NEW_ALYSIINAE_Epimicta_griffithsi_USNMENT01322426                          ATACCACAAATATCTCCTATAGATTGATTAATTTTATCAATTTTTTTTTTAATAACTTATTTTTTGAGAGTTATAATTATTTATTATTTATTAAAATTAAATTTTAAAAAAAAAAAATTAGAAATTAATTTAAAT[AAT------------------]TTTTATTTAAAATGA
_NEW_ALYSIINAE_Symphya_sp_USNMENT01322254                                   ATTCCTCAAATATCTCCTATAGATTGATTTATTTTATCATTTTTTTTTTTAATTATTTATTTTTTAAGATTAATTATAATTTATTTTTTTTTTAATTTTATTATTAATAATAAAAATAATTATTTAAATTCTTTA[AAAAAAATTAAT---------]TTTTATTTAAATTGA
_6_BRACONIDAE_ALYSIINAE_Asyntactus_rhogaleus_CNIN4298_                      ATTCCACAAATATCTCCTATAGATTGATTAATTTTATCAGTTTTTTTTTTATTAATCTATTTTTTTAGTCTTTTAATAATCTATTTTTTAATAACTTTTAAATTTAAAAATTTAAAATTTAAAAATAATTTAAAA[TTA------------------]TTTAATAAAAATAAT
_7_BRACONIDAE_ALYSIINAE_Gnathopleura_sp_CNIN3057_                           ATTCCACAAATATCCCCAATAGATTGATTAATACTATTAATTTTTTTTATTATTATTTATTATTTATTATTTTTTTTAATAATTTTATGATTTGAATTTAAAATTATTTTAAAATCTAAA???????????????[?????????????????????]???????????????
_8_BRACONIDAE_ALYSIINAE_Neorthostigma_macrops_CNIN4299_                     ATTCCACAAATATCTCCTATAGATTGATTTATGTTATCAATTTTTTTTTTATTAATTTATTTTTTAAGATTTTTAATAATTTATTTTTTAAATATATATATAAATAAAAATTTAATTTTAAATTTAAATTTAAAT[ATAAAA---------------]TATTTAATAAATTGA
_9_BRACONIDAE_ALYSIINAE_Pseudopezomachus_kasparyani_CNIN4318_               ATCCCACAAATATCTCCTATAGATTGATTAATTTTATCAATTTTTTTTTTATTTATTTACTTTTTAAGATTTATAATTATTTATTTTTTATTAAAATTAAATTTTAAAATTAATAAATTATTATTAAAAAATGAT[TTAGAG---------------]TTTATTTTTAATTGA
_10_BRACONIDAE_APHIDIINAE_Pseudephredus_Aphidiinae_CNIN4276_                ATTCCTCAAATAGCTAATATAGATTGATTATTATTGATAATTTATTTTTTAATTATTTTTTTGTTTATTATAGTTTTTTTTTATTTTATTTTAAAAATTACCTTAAAATTTAATTTAGATGTATATAATAAAAAT[TAT------------------]TTTTTATTAAAATGA
_142_BRACONIDAE_APHIDIINAE_Acanthocaudus_tissoti_USNMENT01322493            ATTCCACAGATATCTTCTATAGATTGATTAATATTAATACTATTTTTTTTGTTTGTTTTTTATTTATTTATAATTATAATTTATTTTTTAATATCTATTTGTTTTATGAAAATTAAATTTAATTTAGGTAAAAGT[TAT------------------]TTTAATGTAAAATGA
_143_BRACONIDAE_APHIDIINAE_Aphidius_sp_USNMENT01322235                      ???????????????????????????????????????????????????????????????????????????????????????????????????????????????????????????????????????[?????????????????????]???????????????
_11_BRACONIDAE_APOZYGINAE_Apozyx_penai_CNC1045801_                          ATCCCTCAGATATCTTCAATAGATTGATTTATATTAATATTTTATTTTTTATTTACTTATTATACAATGATGGTAATAATTTATTTTTTAAAAGATTTATTTTTAAAAGTAAATATTAAAGTTAAATTAAGAAAT[---------------------]TATTTAGTTAAATGA
_12_BRACONIDAE_BRACHISTINAE_Blacus_sp_USNMENT01322548_                      ATCCCACAAATATCTCCTATAAATTGATTTATATTAATAATTTATTTTTCAATAATTTATTTATTATTAATTAGTATAATTTATTATATATTTAAATATAATTTAAATAAATTTATAAAATTAATTCAAATTAAA[ATAATTTTA------------]TTTAATATTAAATGA
_13_BRACONIDAE_BRACHISTINAE_Grypokeros_fuscifemur_CNC1045806_               ATTCCTCAGATATCTCCGATAGATTGATTTTTTTTAATAAATTATTTTTTGTTATTATATTTTATTTTTATATTATTTATTTATTTTTTAATTTTTAAAAAAKTTATTAVVGTATATAAT???????????????[?????????????????????]???????????????
_14_BRACONIDAE_BRACHISTINAE_Diospilus_sp_CNIN3041_                          ATACCACAAATATCTCCTATAGATTGATTAATATTAATAATTTATATAATAACAATTTATTTTTTAATTATATTAATAATTTATTTTTTATATTTAAATAATTTATTAAAAATAAAATTTTTAATTAAAAATAAT[TTT------------------]TTTTCTTTAAAATGA
_15_BRACONIDAE_BRACHISTINAE_Diospilus_sp_USMET01322575_                     ATTCCTCAAATATCACCCATAGATTGATTTATACTAATAATTTATATAATAATAATTTATTTTTTAGTTATATTAATAATTTATTTTTTATATTTAAATAATTTAATTAAAATAAAATTTTTAATTAAAAATAAT[TTT------------------]TTTTTATTAAAATGA
_16_BRACONIDAE_BRACHISTINAE_Schizoprymnus_sp_USNMENT01322549_               ???????????????????????????????????????????????????????????????????????????????????????????????????????????????????????????????????????[?????????????????????]???????????????
_17_BRACONIDAE_BRACONINAE_Eunesaulax_sp_CNIN4283_                           ATACCACAAATATCACCTATAGATTGATTGATTTTGTCATTTTTATTTTTAATAATTTATTTTATTGTTTTTTTAATAATTTATTTTTTTATTAAATTAAATATTTTAAATGTAAATAATAAATTAAATTTTATT[AGATTAAATTTT---------]TTTAAAGTTAAATGA
_18_BRACONIDAE_BRACONINAE_Coeloides_scolytivorus_USNMENT01322554_           ATTCCACAAATATCTCCTATAGATTGATTTATTTTATCTTTATTTTTTTTATTAATTTATTTATTAGTATTTATAATGATTTATTTTTATATAAAAATAAATTATTCATATATATATAAAAAAATAAATCAAAAT[TATTATATT------------]TATAAA---------
_19_BRACONIDAE_BRACONINAE_Cyanopterus_sp_CNIN3045_                          ATTCCACAAATATCTCCCTTAGATTGATTAATTTTATCTTGTTTTTTTTTATGTATTTATTTTATTATTTTTTTAATAATTTATTTTTTTATAAAGGTTAATTTTTATTTATTTAAAGGTAAGGAATATATTTTT[AAGGAAAAAAGT---------]TATAAATTAAAATGA
_20_BRACONIDAE_CARDIOCHILINAE_Retusigaster_noguerai_CNC924603_              ATTCCACAAATAGCAAATATAAGTTGAGTTTCATTACTAATATATTTTATTTTAGTTTATCTTGTTACGGGTGTTCAATTGTATTTTTTAATAAAGGCTGATCCTAAATCTATTAGAACAAAAATTATTAAA???[?????????????????????]???????????????
_21_BRACONIDAE_CARDIOCHILINAE_Toxoneuron_viator_USNMENT01322468_            ATTCCCCAGATATCTAATTTAAATTGGGTTATTATTATAATTTATTTATTAATGGTTTATGGTGTATTTATGGTTAATATTTATTTTTTTTATAAGACTGATATTAACAATCAAAAATGTAGATTTAAATTAAAA[CTCAAGGATAAA---------]TTTATTTTAAATTGA
_22_BRACONIDAE_CENOCOELIINAE_Capitonius_chontalensis_USNMENT01322558_       ATACCACAAATATCACCAATAGATTGATTTATATTAATAATTTATTTTTTAATAATTAATTATTTTTTAATAATTTATTTATATTTTATAATTAATAAAATTATTAAGTTTGATATAAAATTAATAAAAAAGATG[AAT------------------]TTTAAATTGAAATGA
_23_BRACONIDAE_CENOCOELIINAE_Aulacodes_nigriventis_USMEN01322459_           ATTCCTCAGATATCATCTTTAGATTGATTTATTTTGTTAATTTATTTTCTTTTAGTTTATTATTTATCAGTAATCTATTTATATTTTTTTTTTAAGAAAATTATAAAGAAGAGGAAGAAGGAGGGGAGAAAT???[?????????????????????]???????????????
_24_BRACONIDAE_CENOCOELIINAE_Cenocoellius_ashmeadii_USNMENT01322645_        ATTCCACAAATATGTCCTATAGATTGATTTATTTTAATAATTTATTTTTTAATTATTTATTATTTAATAATAATATATATTTATTTTTATATAAAAATTAATATTTTTATAAAGTTTAGGAAGAAGAGATTAAAT[TTA------------------]???????????????
_25_BRACONIDAE_CHARMONTINAE_Charmon_extensor_USNMENT01322559_               ATACCTCAAATATCACCTATAAATTGATTTATAATATATTTATATATCATTTTGATTTATTTTTTTTTAATAATAATGGTATATTTTTTTATGGTAAAAATTTTAAATAATGATAGTAAAAATTTT?????????[?????????????????????]???????????????
_26_BRACONIDAE_CHELONINAE_Chelonus_sp_USNMENT01322561_                      ATTCCTCAAATATCACCTATATATTGATTTTTTTTAATGTTATTTAATTTAATTAATTTTTTAGTTTTTATAATATATTTATATTTTATAGTTTTTAATAATTTTTTTTTAATAAAAATTATTTAT?????????[?????????????????????]???????????????
_27_BRACONIDAE_CHELONINAE_Phanerotoma_sp_USNMENT01322562_                   ATTCCTCAATTATCTCCAATATATTGGTTTATTTTAATAATAATATTTTTTTTTAAGAACAAAAATATTAATGCACTGTCTGACAGTAAGCAAATAAGT????????????????????????????????????[?????????????????????]???????????????
_28_BRACONIDAE_CHELONINAE_Phanerotomella_longipes_CNC924617_                ???????????????????????????????????????????????????????????????????????????????????????????????????????????????????????????????????????[?????????????????????]???????????????
_29_BRACONIDAE_DORYCTINAE_Heterospilus_sp_CNIN3037_                         ATACCACAAATATCAAATTTAGATTGATTTATATTAAGATTTTATTTTATTTTTATTTATTTTTTATCAATTATTATTATAAATTTTATAAATTATAGATTTAATTTTTTAATAAATTTAAATTTAAAGCGAAAA[AATTATTTTTTTGAAAAT---]AATAATTTAATTTGA
_30_BRACONIDAE_DORYCTINAE_Labania_ficophaga_CNIN3682_                       ATTCCACAAATATCTAATTTAGATTGGGGTGTTTTAAGAGTTTATTTTATTATTTTATTTAATTTATCTTTAATATTAATAAATTTTTTAATATATGGTATTAATTTAATTTTAATAAATTTTTATTTTAAGTTA[---------------------]???????????????
_31_BRACONIDAE_DORYCTINAE_Allorhogas_crassifemur_CNIN3684_                  ATTCCTCAAATATCAAACTTAGATTGATTAATTTTAATAATTTATTTTTTTATTTTATATAATATTTTAATTTTAATAATTAATTTTTTAATTAATAATATTGATTTATTTTTATTAGATTTATTTAAGTTAACT[TTA------------------]TTTAAGTAT??????
_32_BRACONIDAE_DORYCTINAE_Allorhogas_scotti_CNIN3686_                       ATTCCACAAATATCAAATTTAGATTGATTATTTTTAAGTTTTTATTTTATTTTTTTGTATTGGATATTTTTTATATTATTTAATTTTTTAAATTATGGTATTAGTTTAATATTTAATAATTTATTAAAAAGAAAA[ATTAAATTATTTAAATTT---]AAAATTAATTGAAAA
_34_BRACONIDAE_DORYCTINAE_Eodendrus_eous_CNIN4303_                          ATTCCACAAATAAGACCTATAGATTGAATTTTTATAACTTTATTTTTTTTTTTAATTTATTTTTTATATTTTATATTAATTTATTATATAGTTTTTTATTTTGAAAAGGTTTTGTTTAATAAAAAGATTATTAAT[AAA------------------]TATTAT?????????
_35_BRACONIDAE_DORYCTINAE_Euscelinus_sarawacus_CNIN4311_                    ATTCCTCAAATAGCTCCTATAGATTGAATTTTTATGACTTTATATTTTTTATTAATTTATTTTTTTTATTTAGTAATTATTTATTATATAATTTTTTAT????????????????????????????????????[?????????????????????]???????????????
_36_BRACONIDAE_DORYCTINAE_Ficobolus_paniaguai_CNIN3418_                     ATTCCTCAAATATCTAATTTAGATTGATTTTTTTTAAGATTTTATTTTATTTTAATTTATTATTTATCTTTATTTATAATTTTTTTTTTAAATTATGGAATTAATTTGATATTTAATGAGTTAAAAATTATTAAT[TTAAAGGATTTT---------]???????????????
_37_BRACONIDAE_DORYCTINAE_Lissopsius_sp_CNIN3039_                           ATACCACAGATGTCACCTATAGATTGATTTTTATTATTTATTTATTTTTATATAATTTATTTTATGTCTGTATTGATAATTTATTTTTTTTTTCAAGTATTTATTAAAGAAAATTTAAAAGGAAAATTTAGAATA[AATCAG---------------]TTTAAATTAATTTGA
_38_BRACONIDAE_DORYCTINAE_Monitoriella_rufithorax_CNIN3420_                 ATACCTCAAATATCAAGATTAGATTGATTAATTTTAATAATATATTTTATTTTTATTTATTTTTTATTATTAATTATAATTAATTTTTTAATATATTTAAATTTATATATTAAAAAAATTGAAATTAAAAATAAA[TTTATT---------------]TATAATTTAATTTGA
_39_BRACONIDAE_DORYCTINAE_Mononeuron_duguetiae_CNIN3416_                    ATACCACAAATATCAAATTTAGATTGAATAATATTAATAATTTATTTTATTTTGTTATATAATTTATTTTTAATAATTATTAATTTTTTAAATTATGGAATTGAATTAATAATATTAAGATTAAAATTTAATTTA[ATTATTAATAAATTAAAT---]TTTAATTTAAAATGA
_40_BRACONIDAE_DORYCTINAE_Percnobracon_stenopterus_CNIN3047_                ATTCCACAAATAGCTAATTTAGATTGATTAATATTAAGATTATTTTTTATTATATTATATAATGTTACTTTATTTTTAATTAATTTTATTAATTTTGGTGTAAATATAATTTTAAATTTAGAAAAAATTGATGAC[TTAGATTTTAATAATAAT---]TATTATCATTAT???
_41_BRACONIDAE_DORYCTINAE_Plesiopsenobolus_mesoamericanus_CNIN3483_         ATTCCACAAATATCTAATTTAGATTGATTGTTTTTAATGATTTATTTTATTTTATTATTTTTTATTTTTTTAATAAAAATTAATTTTTTAGTAAGTAATATAAAGTTATTTATAATAGATTTTATTATTGTTGAT[TTATTA---------------]AAAAAAAGTTAT???
_42_BRACONIDAE_DORYCTINAE_Psenobolus_parapygmaeus_CNIN3497_                 ATACCACAAATATCTAATTTGGATTGATTGATTTTAATAGTTTATTTTATTTTATTATTTTATGGAGGAGTATTAATAATTAATTACTTAATTAGTAATATTAAATTATTTTTAATAAATTTATTAATAGAAAAT[AATTTA---------------]ACAAAAAAT??????
_43_BRACONIDAE_DORYCTINAE_Rhaconotus_sp_CNIN3056_                           ???????????????????????????????????????????????????????????????????????????????????????????????????????????????????????????????????????[?????????????????????]???????????????
_44_BRACONIDAE_DORYCTINAE_Sabinita_sp_CNIN3683_                             ATACCACAAATATCTAATTTAGATTGGTTAATATTAATATTTTATTTTATTTTATTGTATATTATTTCTTTATTTATAATTAATAATTTAATTAATAATTTAATTTTATTTTTAACAAATTTTAAAGAAAGTACT[TATTTAATAAAAAGTTAT---]TTTAATTATAAATGA
_45_BRACONIDAE_DORYCTINAE_Spathius_elegans_USNMENT01322433_                 ATTCCTCAAATATCACCTATAGATTGATTTTTTTTATCAATTTTTATCTTATTTATTTATTTTATATTATTAATTTATTGTTATTATATTAATTATTTAAATATTAGTTTAAATAATTTAATTGTTATTAATTTA[AAAAAAAAT------------]TATAAATTAAATTGA
_46_BRACONIDAE_DORYCTINAE_Stenocorse_bruchivora_CNIN3043_                   ATACCTCAAATATCTCCATTAGATTGATTAATATTAATAATTTATTTTTTAAGATTATTTTTTTTTTTAATAATAATAATTTATTTTTTAAATTTAATAAGATTTGATAAAAAATTAAGTAAAAAATTGATTGAT[ATAAAT---------------]???????????????
_47_BRACONIDAE_EUPHORINAE_Meteorus_sp_USNMENT01322447_                      ???????????????????????????????????????????????????????????????????????????????????????????????????????????????????????????????????????[?????????????????????]???????????????
_48_BRACONIDAE_EUPHORINAE_Peristenus_sp_CNIN3049_                           ATTCCTCAAATATCTCCAATAAATTGAATAATATTAATAGTTAATTTTCATATTATTTATTTAATT------GTATTAAATTATATTTATTTTAATATTTTTTTTAATATAAATAAGATAAATAAATTTAATAAT[ATAAATTTAAATATT------]TATAAAATAAAATGA
_49_BRACONIDAE_EXOTHECINAE_Colastes_Pseudophanomeris_unicolor_CNIN4304_     ATTCCACAAATATCTCCTATAGATTGATTAAGTTTATCATTATTTTTTTTATTAATTTATTTTTTAAGATTTGTTATTATTTATTTTTTATTAAATTTAAATTTGAAAAATATAAATTTTTCTGTTAAAAAAAAA[AATAAT---------------]???????????????
_50_BRACONIDAE_EXOTHECINAE_Shawiana_CNIN3889_                               ATACCACAAATATCTCCAATAGATTGATTATCTTTATCATTATTTTTTTTAATCATTTATTTTTTGAGGTTTTTGATAATTTATTTTTTTTTTAATTTAAATATTAAAAATAAACAGATTTTAATTAATAAAAAA[AAT------------------]TTTTTTTTTAGTTGA
_51_BRACONIDAE_EXOTHECINAE_Colastinus_crustatus_CNIN4312_                   ATTCCACAAATATCACCTATGGATTGATTAATTTTATCAATATTTTTTTTATTAATTTATTTTTTAAGATTTATAATAATTTATTTTTTATTAAATTTAAATTTAAAAAATAGGCAAAATTTAAATTTAAGTAAG[TTA------------------]???????????????
_52_BRACONIDAE_EXOTHECINAE_Shawiana_lapponica_CNIN4307_                     ATTGATAGATTATCCCCTATAGATTGATTAATTTTATYATTATTTTTTTTATTTATTTATTTTTTAAGATTTATAATTATTTATTTTTTATTAAATTTAAATTTAAAAAATTTACAGATTTTAAGAAAAAATAAA[AATAAT---------------]TTTTTTTTAATTTGA
_53_BRACONIDAE_EXOTHECINAE_Vietcolastes_rhaconotus_CNIN4317_                ATACCTCAAATATCTCCAATAGATTGATTATTTTTATCAATATTTTTTTTAATAATTTATTTTTTTAGCTTTATAATAATTTATTTTATAATAATATTTAAATTAAAAAAATTTAAAAATAAATTATTTAAAAAT[AAT------------------]TTTTATTTAAATTGA
_54_BRACONIDAE_EXOTHECINAE_Xenarcha_lustrator_CNIN4296_                     ???????????????????????????????????????????????????????????????????????????????????????????????????????????????????????????????????????[?????????????????????]???????????????
_55_BRACONIDAE_TELENGAIINAE_Gnamptodon_sp_CNIN3881_                         ATTCCTCAAATATGTTCTATAGATTGATTAATTTTATCAATTTTTTTCTTATTTATTTATTATTTAAGTTTATTAATATTATATTTTTTAATTTTTAATATAAAAATTAAATCTAATAATTTAATAAATTTTAAA[AAAATT---------------]TTTTTTTTAAAATGA
_56_BRACONIDAE_TELENGAIINAE_Gnamptogaster_astrachanica_CNIN4302_            ATTCCTCAAATATCACCTATAGATTGATTAATATTATCTTTATTTTTTTTAATAATTTATTTTATTAGATTTCTTTTAATATATTTTTTAATAAATTTAAATCTAAAAAATGATTGTTATATAAATAAAGATATT[TCTTTAAAAAAT---------]TTTTTTTTAAAATGA
_57_BRACONIDAE_TELENGAIINAE_Neognamptodon_CNIN3882_                         ???????????????????????????????????????????????????????????????????????????????????????????????????????????????????????????????????????[?????????????????????]???????????????
_58_BRACONIDAE_HELCONINAE_Helcon_nunciator_pedalis_USNMENT01322576_         ATACCTCAAATATCTCCAATAGATTGATTATTATTAAATATTTATTTTTTATTAATTTATAAATTAATATTATTAATAATTTATTTTATAATAAAAAATAATTTTGATATAAAAATAAGATTAATTAAAAATAAT[AAATTA---------------]ATTACTTAT??????
_59_BRACONIDAE_HOMOLOBINAE_Exasticolus_sp_USNMENT01322476_                  ATTCCTCAAATATTATCTTTAAATTGAATATTTTTATTTTTTTATTTTTTATTTATTTATTTAATTTTATTTATTTTATTATTTTATTATTTTATTGAATTTATAATTTTATATTTAAAATTTTTTGATAATTTT[AGTAAT---------------]TATAGTATAAAATGA
_60_BRACONIDAE_HOMOLOBINAE_Homolobus_sp1_USNMENT01322577_                   ATACCTCAAATATCTTGTATAAATTGATTAATTTTAATATTTTATTTTTTTTTAATTTATTTAATTTTGATAATTTTGATTTATTATATAATAAATAATAAAATT??????????????????????????????[?????????????????????]???????????????
_61_BRACONIDAE_HORMIINAE_Acanthormius_sp_CNIN3879_                          ATTCCACAAATATCTCCTATAGATTGAATATTTTTATCTTTATATTTTTTATTGGTTTATTATTTATTAATAATATTTATTTATTATTTAATTAAATTAAATATTAAAAAATTGATTTTTCATATTGATTTAATT[AATTAT---------------]???????????????
_62_BRACONIDAE_HORMIINAE_Aulosaphobracon_capitatus_CNIN4181_                ATTCCACAAATATCTCCAATAGATTGATTATTTTTATCTTTATATTTTTTATTTATTTATTATTTATTTATATTAATAATTTATTATTATATATTTTATGTTTATAATTTTTTTGAGATTAATAAAATTAATAAT[GTT------------------]TATTTAATTAATTGA
_63_BRACONIDAE_HORMIINAE_Aulosaphoides_sp_CNIN3901_                         ATTCCTCAAATATCTCCTATAGATTGATTATTTTTATCTATTTATTTTTTGTTTATTTATTATTTATTTATAATAATAATTTATTTTATATATTATTATAGTTTTATATTAATTAATTTTAATAATATATCTTAT[TTT------------------]TATAAAATTAATTGA
_64_BRACONIDAE_HORMIINAE_Cedria_wichasei_CNIN4021_                          ATTCCACAAATATGTCCAATAGATTGATTTTTTTTATCTATTTATTTTTTAATAATTTATTTTTTATTTATATTATTAGTTTATTATATAATTATAATTAATATAAATATTAAATTATTAGAAAAGAAAAATCTA[TGT------------------]TTTAATTTTAAT???
_65_BRACONIDAE_HORMIINAE_Hormius_orientalis_CNIN4179_                       ATTCCACAAATATCATCAATAGATTGGTTATTTTTATCTATATATTTTTTATTTATTTATTGATTATTCATGGTTATATTTTATTATTTAATTAAATTTAGATTTAATCGAAGTGAATTAAATTTAAATAATATT[TCA------------------]TTTAGATTTTATTGA
_66_BRACONIDAE_HORMIINAE_Hormius_sp_CNIN3943_                               ATTCCTCAAATATCTTCTATAGATTGATTAATATTGTCATTATATTTTTTAATTATTTATTTTATTTATATACTTATAATATATTATTTGATTATTTTGGATTTATTTATTAAAGATTATTTAAATTTTAATATA[AATTTA---------------]TTT????????????
_67_BRACONIDAE_RHYSIPOLINAE_Pseudavga_sp_CNIN4027_                          ???????????????????????????????????????????????????????????????????????????????????????????????????????????????????????????????????????[?????????????????????]???????????????
_68_BRACONIDAE_HORMIINAE_Katytermus_palmicola_CNIN3903_                     ATACCACAAATATCTCCAATAGATTGATTATTTTTATCTATATATTTTTTATTTATTTATTATTTGTTATTAATTTTAATTTATTATATTATATTAAATTTGTTTATTAATAAAATAAATAAATTTAATAATTTA[ATTAAATTAAAT---------]TTTAAATTAATGTGA
_69_BRACONIDAE_HORMIINAE_Parahormius_nitidus_CNIN4190_                      ATTCCACAAATATCTCCTATTGATTGATTAGTTATATATTTTTATTTTATTTTTATTTATTATTTAATAATAATTTTTTTATTTTTTTTTAATTTTTTTTTAAAAATAAATAAAATTTATATTAAAAATAATTTA[TATAAA---------------]???????????????
_70_BRACONIDAE_HORMIINAE_Pentatermus_striatus_CNIN3904_                     ATTCCTCAAATATCTTATATGGATTGATTGATTTTAATAATTTATTTTTTAGTTATTTATTATTTATTTATAATTATGATTTATTATTTTTATACTTTAAAGTTTAAAAAAGTTAATCATAAATTTAATTCATTG[GTTGAT---------------]TTTAAAATTTTTTGA
_71_BRACONIDAE_PROTEROPINAE_Hebichneutes_tricolor_CNC1045812_               ???????????????????????????????????????????????????????????????????????????????????????????????????????????????????????????????????????[?????????????????????]???????????????
_72_BRACONIDAE_ICHNEUTINAE_Paroligoneurus_sp_USNMENT01322443_               ATTCCTCAAATATCTCCAATGAATTGATTTATTTTAATTATTTATTTTTTAATGAATTATTCTTTAATCATAATAATAATTTATTATATGTTTTATTTAAAAGTTTTGTGTTTTATAATTAATAATTTAGATAAT[AAATTT---------------]TTTAAATTTAAATGA
_73_BRACONIDAE_KHOIKHOIINAE_Sania_browni_CNC1045816_                        ATTCCTCAAATATCTCCTATAGATTGATTAATATTGATATTATATTTTTTTATAATTTATTTTATATTTTTAGTTAATATTTATTTTATTATAAAAATTTATTTAACTAATATTAAGAAGGAATTAAATTGTAAA[AAT------------------]TTTTTTTTGAAATGA
_74_BRACONIDAE_MACROCENTRINAE_Austrozele_sp_USNMENT01322441_                ATTCCTCAAATATATTCTATAAATTGAATTTTTTTAATAATATATTTTTTATTAATTTTATATTTTTATATATTATTATTATATTTTTTACATTTTTATTTAAAATTTAAAAAATTAAATAATAATAATAATAAT[AATTTAAAT------------]TTTAAAATTAAA???
_75_BRACONIDAE_MACROCENTRINAE_Macrocentrus_sp_USNMENT01322585_              ATTCCTCAAATATATTCAATTAATTGATTTATATTATTAATTTATTTTATATTTATTATTTATATTTTTATATTAATATTATTTTTTTTTAAAAGTAAATTTTTTATTAAAATAAATTTAAAAGATGTTAATAAA[AGATTT---------------]TTAATA---AAATGA
_76_BRACONIDAE_MAXFICHERIINAE_Maxfischeria_tricolor_CNC1045818_             ATTCCTCAAATATCTCCAATTTCATGAATTATTTTAATTTTAATTGTWTTATTTACTMTTTRTATTATTTTTATATTTTTTTATGTTTATAAAATTTTTTGAGTTTATCGATTTATGAATAATAAAATAAWAYAK[AAT------------------]TTTRTAAAAAAATGA
_77_BRACONIDAE_MESOSTOINAE_Andesipolis_sp_CNIN4278_                         ???????????????????????????????????????????????????????????????????????????????????????????????????????????????????????????????????????[?????????????????????]???????????????
_78_BRACONIDAE_MESOSTOINAE_Austrohormius_sp_CNIN4019_                       ATTCCACAAATATCACCTATAGATTGATATATATTAATAATTTATTTTTTAATTTTAATAATTATTTATATAATTTTAATTTATTTTTTGTTATATAGAATAAAAAATAAAAATATTTTAATAAATAATTTTATT[AAAAATAAA------------]TTTTTAAAAAATTGA
_79_BRACONIDAE_MESOSTOINAE_Doryctomorpha_sp_CNIN4280_                       ATACCACAAATATCTTCAATGGATTGATTATTATTAATAGTTTATTTTTTATATATTTTTTTTATTTATATTTTAATAATTTATTATTATTTAAAATATAATTTATTTAATAAAGGATATAAATTACATAAAAAT[ATT------------------]TTTAAATTTAAATGA
_80_BRACONIDAE_MESOSTOINAE_Hydrangeocola_llaollin_CNIN3058_                 ATTCCACAAATATCTCCTATAGATTGATTAATTGTAATGTTATATTTTTTATTTTTATTATTTTTATATATTGTTGTAGTTTTTTTTTTTTCACATATTAATATAGGTAAAAAATATAAATTTAAAAAAACTAAT[---------------------]TTTAAAAAAAAATGA
_81_BRACONIDAE_MICROGASTRINAE_Apantheles_juliodiaze_DHJPAR0013099_          ATTCCACAAATATCTCCTATAGATTGATTATTTTGAATAATATATTTTTTATTAATTTATTTTTTTTTTTATATAAATTTATATTTTAATATTAAATTAAATATTAAAAAACTAAATTTTAATTTAATAAAAAAT[TCA------------------]TATTTAAATAAATGA
_82_BRACONIDAE_MICROGASTRINAE_Diolcogaster_sp_CNC1065622_                   ATTCCACAAATATCTCCTATAGATTGAACAATAATATTATTATTTTTTTTAATAATTTATTTATTAATTTTAGTAATAATTTATTTTATAATAAAATATAAATTAATTTTAAAAAAAAATTATTTAAAAAAAATT[AAAATT---------------]TTTAATCAAAAATGA
_83_BRACONIDAE_MICROGASTRINAE_Microgaster_meridiana_CNC841388_              ATTCCTCAAATATCTCCAATGGATTGAATTATATTAATAATTTATTTTTTTTTTATTTATTTTATTTTTTTTGTTAATATATATTTTATTTTAAAAATTAATTTAAATTCAAAAAAGTTAAATTTAAATTTTTTA[AAT------------------]TATTTAAATAAATGA
_84_BRACONIDAE_MICROTYPINAE_Microtypus_sp_CNC1045824_                       ???????????????????????????????????????????????????????????????????????????????????????????????????????????????????????????????????????[?????????????????????]???????????????
_85_BRACONIDAE_MICROTYPINAE_Microtyus_sp_USNMENT01322630_                   ???????????????????????????????????????????????????????????????????????????????????????????????????????????????????????????????????????[?????????????????????]???????????????
_86_BRACONIDAE_MIRACINAE_Mirax_sp_CNIN3046_                                 ATACCACAAATATCACCTATAGATTGAATTATATTAATATTTTATTTTTTATTAATATATATATTTATTTTAATAAATTTATATTTTATAATAAAATTTAATTTAATCAGTATAAAGAATAAATTGGTGTCTTAT[AAT------------------]TTTTTAATAAAATGA
_87_BRACONIDAE_OPIINAE_Ademon_decrescens_CNIN4295_                          ATTCCACAAATATCTCCTATAGATTGATTAATTTTATCAATATATTTTTTATTAATTTATTTTTTAAGAGTTTTAATAATTTATTTTATAATAGATTATAAATTAATAAAAATAAGTAATTTTAAATTAAAA???[?????????????????????]???????????????
_88_BRACONIDAE_OPIINAE_Diachasma_muliebre_USNMENT01322592_                  ATTCCACAAATATCTCCAATAGATTGACTTATGTTATCATTATTTTTTTTATTAATTTATTTTTTAGGATTAATTTATGTATATTTTTTAATAAATTTAAATTTTAATTTAGATATTATAAAAAAA?????????[?????????????????????]???????????????
_89_BRACONIDAE_OPIINAE_Diachasmimorpha_longicaudata_USNMENT01322503_        ATTCCACAGATGTCACCTATAGATTGATTAATTTTATCTTTTTTTTTATTATTAATTTATTTATTAGGTTTAATATATTTATATTTTATAATTGAAGTTAATTTAAATAATAATTATATTTTTAAGAAAAATAAT[---------------------]TTTTTTATTAATTGA
_90_BRACONIDAE_OPIINAE_Opius_sp_USNMENT01322597_                            ATACCACAAATATCTCCATTAGATTGATTAATTTTATCAATTTTTTTTTTAATAATTTATATTTTTATTGTTTTAATAGTCTATTTTTTTATAAATTTAAAAATTAAAATTTTTTTAAATAATAATTTTGAATAT[---------------------]TTTCAGTTAAATTGA
_91_BRACONIDAE_OPIINAE_Orientopius_belokobylskij_CNIN4297_                  ATTCCACAAATATCTCCTATGGATTGATTTATTTTATCAATATTTTTTTTAATAATTTATTTTTTTAGAATTATAATGATTTATTTTTTATTATTAAATTTTAAGGAAAATTTAGTTTTAAAGGTTTTAAAATAT[AAT------------------]TTT????????????
_92_BRACONIDAE_OPIINAE_Utetes_sp_USNMENT01322452_                           ATTCCACAAATATCACCAATAGATTGATTAATTTTATCAATTTTTTTTTTAATTATTTATTTATTTATTTTAATGATAATTTATTTTTTAATAAAATTTAATTTAAAAAGTTATACAAAAAAATATTTAAAAAGA[---------------------]???????????????
_93_BRACONIDAE_ORGILINAE_Orgilus_sp_USNMENT01322598_                        ATTCCACAAATATCTTCTTTAGATTGATTTATATTAATAAATTATTTTTTATTGATTTATTTATTTATATTTTTATTGATTTATTATTTGATTAAATTCAAATTTTTAAATAATAATTATAATATTAATAATTTA[AATTTT---------------]TTAAAATTAAAATGA
_94_BRACONIDAE_ORGILINAE_Stantonia_sp_USNMENT01322481_                      ATCCCACAAATATCTCCTTTAGATTGATTTATATTAATAAATTATTTTTTATTAGTTTATTTTTTAATAATATTAATAATTTATTTTATATATAAAGTTAAAGTTAATAATTTAAATAATATAAATTTAAATAAT[TTTTTTTTTTTTTTAAAA---]???????????????
_95_BRACONIDAE_PAMBOLINAE_Pambolus_oblongispina_CNIN3050_                   ???????????????????????????????????????????????????????????????????????????????????????????????????????????????????????????????????????[?????????????????????]???????????????
_96_BRACONIDAE_PAMBOLINAE_Pambolus_Phaenodus_sp_CNIN4025_                   ATTCCTCAAATATGTCCAATAAATTGATTTAATATATCTTTAAATTGAAATTTTTTTTATTTATTATTATTTATTATTTTATATTTTTATTTTCAAAATTTTAAAAAAATTGAAAATAATTATTTTAAAATTAAA[TTTTTTAAT------------]TATAATATAATTTGA
_97_BRACONIDAE_PAMBOLINAE_Phaenodus_pallipes_CNIN4292_                      ATTCCTCAAATATGTCCAATAAATTGATTTACAATATCTTTTAATTTAAGTTTTTTTTATATGTTTTTATTTATAATTTTATATTATTATTTTCAAAACTTTAAAAAAATTGAAAAAAAAAATTTTAAAATAAAA[AAAATTATTAAATATAAA---]???????????????
_98_BRACONIDAE_HORMIINAE_Chremylus_elaphus_USNMENT01322599_                 ???????????????????????????????????????????????????????????????????????????????????????????????????????????????????????????????????????[?????????????????????]???????????????
_99_BRACONIDAE_RHYSIPOLINAE_Allobracon_scorteus_CNIN4192_                   ???????????????????????????????????????????????????????????????????????????????????????????????????????????????????????????????????????[?????????????????????]???????????????
_100_BRACONIDAE_RHYSIPOLINAE_Allobracon_sp_CNIN3887_                        ATTCCTCAAATATCCCCTATTGATTGATTATATATATTTAATTATTTTACAACTGTTTATTGAATTTTTATATCATTTATTTATTTTTATACAAATACAAGTATTGGTGTAATTGAAATTTCAAATAAAATAAAT[TTTAAA---------------]TTTAATTTTTTTTGA
_101_BRACONIDAE_RHYSIPOLINAE_Parachremylus_litchii_CNIN4191_                ???????????????????????????????????????????????????????????????????????????????????????????????????????????????????????????????????????[?????????????????????]???????????????
_102_BRACONIDAE_RHYSIPOLINAE_Pseudavga_flavicoxa_CNIN4169_                  ATACCACAGATATCCCCTATAGATTGATTTATTTTATCATTATATTTTTTGTTAATTTATTTTTTTATTTTATTAATTGTTTATTTTATTTATAATTTAGATTTTTTTAGAGTTAGAGATAAAAAATTTAATTAT[?????????????????????]???????????????
_103_BRACONIDAE_HORMIINAE_Hormius_sp_CNIN4023_                              ATTCCACAGATATCTTCTATAGATTGATTATTTTTATCTATTTATTTTTTATTTATCTATTGATTATTTATAGTTATATTTTTTTATTTATTTAAAATTAATTTTAATCAAATTGATTTAGATTTTAATGATATA[ATTGTA---------------]TATAATTTTTATTGA
_104_BRACONIDAE_RHYSIPOLINAE_Rhysipolis_bicarinator_CNIN4313_               ATCCCACAAATATCACCTATAGATTGATTAATTTTATCAATATATTTTTTAATTATTTATTATTTTATAATGTTAATTATTTATTTTATATTAAATTTAAATTTTTTTAATTCTAATTTAAAAATAGTTGAAAAA[AATAATTTATTTGAA------]TATTTTTTTAAATGA
_105_BRACONIDAE_RHYSSALINAE_Acrisis_brevicornis_CNIN4314_                   ATACCTCAGATATCTCCTATAGATTGATTAATTTTAATATTGTATTTTTTATTTATTTATTATTTATTTATAATTTTATTATATTTTATTATAAAAAATTTTTTTGAAATAAAAAAAATTATTAATTTGGAAAAT[AAT------------------]TTTAAATTTAAATGA
_106_BRACONIDAE_RHYSSALINAE_Dolopsidea_indagator_CNIN4284_                  ???????????????????????????????????????????????????????????????????????????????????????????????????????????????????????????????????????[?????????????????????]???????????????
_107_BRACONIDAE_RHYSSALINAE_Oncophanes_minutus_CNIN4285_                    ATTCCACAGATGTCTTCTATAGATTGATTGTTTTTAGTTTTATTTTTTTTATGTATTTATTATATATTTATAATTATATTATATTTTTTGTTTAAAAATTTTTTAAATTTTAATAAGATTAAAAAATTTAATAAT[AAT------------------]TTTAATTTGAAATGA
_108_BRACONIDAE_RHYSSALINAE_Proacrisis_orientalis_CNIN4289_                 ???????????????????????????????????????????????????????????????????????????????????????????????????????????????????????????????????????[?????????????????????]???????????????
_109_BRACONIDAE_RHYSSALINAE_Pseudobathystomus_vernalis_CNIN4286_            ???????????????????????????????????????????????????????????????????????????????????????????????????????????????????????????????????????[?????????????????????]???????????????
_110_BRACONIDAE_RHYSSALINAE_Rhyssalus_clavator_CNIN4287_                    ATACCACAAATATCACCAATAGATTGATTTTTTTTAATAATTTTTTTTTTATTTATTTATTATTTATTTATAATTTTATTATTTTTTTTATTTAAAGTGTGATTGAATTTAATAAATAAAAATATTTTGGTAAAA[AAT------------------]TTTAAATTAAAATGA
_111_BRACONIDAE_ROGADINAE_Aleiodes_cameronii_CNIN3898_                      ATTCCACAAATATGTTCAATAGATTGATTTTTATTATTTAATTATTTTTTATTAGTTTATTTATTAGTAATAAGATTAATTTATTTTATTATTTTAATTTATATTGGAAAAAAAACATTAGAGTTGAAAATTTTA[AAG------------------]TATGATATTTTTTGA
_112_BRACONIDAE_ROGADINAE_Aleiodes_coronopus_Group_CNIN4016_                ATTCCTCAAATATCTCCTATAGATTGATTTTTTTTATCTTTGTATTTTTTATATATTTATTATTTATTTTTGATTATAATTTATTTTATATTTATAATTAATTTTAATAAAAAAATTATTTTAGTTAAATTAAAT[TTT------------------]TTTAAAGTTTTATGG
_113_BRACONIDAE_ROGADINAE_Aleiodes_sp_CNIN3040_                             ATTCCACAAATATCTCCTATAAATTGATTATTATTATCACTATTATTTTTATTCATTTATTATATCATATTAATATTAATATACTTTTATTCAAATATAAATTTAAAAAACAAAAAAATTAATTTAAAATTTAAA[AAT------------------]TTTAAAATTCTA???
_114_BRACONIDAE_ROGADINAE_Aleiodes_pilosus_Group_CNIN3884                   ATTCCACAAATAAGACCAATAAATTGATCATTCCTAATATTATTTTTCATATATTCATACATTATATTTATATCAATCATTTATTTTTACCATAATATAAACATTAATAATAAAAATTTAATTTTAAAATCTAAA[AATTTC---------------]???????????????
_115_BRACONIDAE_ROGADINAE_Betylobracon_waterhousei_CNIN4183_                ATTCCACAAATATCTCCAATAGATTGATTTTTTTTATCAATTTTTTTTTTAGTTATTTATTTATTTTTTATAGTTTATATTTATTTTTGTTTTAATAATATTTTAGAAAATGATTTTAAAAATTTTAATTTTAAT[GTT------------------]TATAGTTTAAAGTGA
_116_BRACONIDAE_ROGADINAE_Canalirogas_sp_CNIN3883_                          ???????????????????????????????????????????????????????????????????????????????????????????????????????????????????????????????????????[?????????????????????]???????????????
_117_BRACONIDAE_ROGADINAE_Choreborogas_sp_CNIN3899_                         ATTCCACAAATATCTCCTATAGATTGATTAATTATATTATTTTATTTTTTAATTATTTATTATATATTTTTATTATTTATTTTTTATTATTCAAGATTTAAATATGAT???????????????????????????[?????????????????????]???????????????
_118_BRACONIDAE_ROGADINAE_Clinocentrus_sp_CNIN3042_                         ATTCCTCAAATATCTACAATAGATTGATTACTGTTAATATGTTATTTTCTATTAAATTATTATTTAATCATAGTTTTATTATATTATTTTTATTTATTTAAATTAAAGTTTTATAAGGGCCAAGGGGTAATTTTA[AAG------------------]TATTTAATTAATTGA
_119_BRACONIDAE_ROGADINAE_Cordylorhogas_sp_CNIN4014_                        ATTCCACAGATATCACCAATAAATTGACTATTTATTTCATTATTTTTCTTAACTACTTACTACCTAGTTCTTTTAATAATTTTTTACTCTATAAAATTTTATTTAGAAAAAAATAAAATTAATCTAAATTTAAAA[AAT------------------]TTCAAAATATCATGA
_120_BRACONIDAE_ROGADINAE_Cornutorogas_sp_CNIN4018_                         ???????????????????????????????????????????????????????????????????????????????????????????????????????????????????????????????????????[?????????????????????]???????????????
_121_BRACONIDAE_ROGADINAE_Facitorius_granulosus_CNIN4203_                   ATACCACAAATATCTCCTATTGATTGATTTTTTATATCATTATTTTTTTTATTTATTTATTACATATTTTTTATGCTTATTTATTATCTAATTATTTTAAAAATAAGTAAAATTGAACAAAAAAATATTTTAAAG[---------------------]TTTAAT?????????
_122_BRACONIDAE_ROGADINAE_Macrostomion_sumatranum_CNIN4205_                 ATTCCACAAATATCCCCTATAGATTGACTTTTTTTATTTATTTATTTTTTTATAATTTTTTATTTGATGGGTATTTTATTTTATTTTTTGATAAATTATTTTTTTAATAAAAATAAAAAATTATTTAATAAAAAT[GGGAAA---------------]TTTAAAAAAAATTGA
_123_BRACONIDAE_ROGADINAE_Mesocentrus_sp_CNIN4176_                          ???????????????????????????????????????????????????????????????????????????????????????????????????????????????????????????????????????[?????????????????????]???????????????
_124_BRACONIDAE_ROGADINAE_Myocron_sp_CNIN4029_                              ATTCCTCAAATATCTCCAATAGATTGATTTTTATTATCTTTATTTTTTTTTTTTATTTTTTTTTTAGTTGTTTTATTAGTATATTATTTATTTAAAAAATTATTTTTTTACAGTAATCATTTATTTAATAAAAAT[---------------------]???????????????
_125_BRACONIDAE_ROGADINAE_Polystenidea_parksi_USNMENT01322620_              ATTCCACAAATATCTCCTATAGATTGATTATTATTATTATTATTATTTTTATTTATTTATTATCTTTTTATAATAATTATTTATTTTTTTTTTAATTATACTTTAAAATTTGAAGAAGTAAATAATTTTTATACT[AAT------------------]TTTAAAATTA?????
_126_BRACONIDAE_ROGADINAE_Rogas_nigrovenosus_CNIN3895_                      ATTCCTCAAATATCACCCATAGATTGATTATTTTTATCTATTTTTTTTTTATTTTTATATTATTTATTTACAATATTAATTTATTATACAATCAAATACTTATTTAAAAAAAAAAGAAAT???????????????[?????????????????????]???????????????
_127_BRACONIDAE_ROGADINAE_Stiropius_sp_CNIN3052_                            ATTCCACAGATATCATCAATAGATTGATTATTTTTATCTTTTTTTTTTTTATTTATTTATTATATATTTTTATTAATGGTTTATTATATAATATTGGTTAAATTAATTTATTTAAATTCAATTTTTAAGGTAAAT[---------------------]TTTAAATTA??????
_128_BRACONIDAE_TELENGAIINAE_Tamdaona_sp_CNIN4315_                          ATTCCACAAATATCTAATATAGATTGATTTTTTATATCAATATTTTTTTTATTCTGTTATTTTATTTTAATAACAATAATTTATTATTTTTATTTAAATTTTAAGTTAAAATTAAATTATAAAATAAAAAACAAT[AAAAAT---------------]TTTTTATTTAAATGA
_129_BRACONIDAE_ROGADINAE_Triraphis_sp_CNIN4028_                            ATTCCACAAATATCTCCTATAGATTGATTTTTTTTATCAATTTTTTTTTTATTAATTTTTTTTATATTAATTTTAATAATTTATTATTTAATTAATTTAATTTTTAATAAATTAATTATT???????????????[?????????????????????]???????????????
_130_BRACONIDAE_ROGADINAE_Yelicones_delicatus_USNMENT01322497_              ATTCCCCAAATGGCTCCTATAGATTGGTTATTTTTATTATTATTTTTTTTTTATATTTATTTTTTATTAATTGTATTTATTTATTTTTTATATAAATATAGGTTAATAAGAAGTGTAAGTAAAAAAGATGTTTTT[TAT------------------]TTTGAATTAGTTTGA
_131_BRACONIDAE_ROGADINAE_Yelicones_sp_CNIN3896_                            ATTCCTCAGATAGCTCCTATAGATTGATTATTATTATTATTATTATTTTTTTTTATTTATTTTTTATTAATTATTTTTATTTATTTTTTTTATAAGAGTTATTTGTATAAGGTTAGA??????????????????[?????????????????????]???????????????
_132_BRACONIDAE_SIGALPHINAE_Minanga_sp_CNC1045829_                          ATACCTCAAATATCCCCAATAAATTGATTAATTTTAATATTATTTTTTATTTTTAATTACTTAATAATTATAATTTTAATTTATTATATATTTAATTTTAAATTAAATTTTAAAATAAATTTACCTACAAAAAAA[ATA------------------]TTTTATTTAAAATGA
_133_BRACONIDAE_SIGALPHINAE_Sigalphus_sp_USNMENT01322498_                   ATCCCTCAAATATCTAGAATAAATTGATTAATTTTAATATTATATTTTTTATTAATTTATTATTTTATTATAGTTATAGTTATTAATTTAATAAATATTAATTTTTATTTAATTGAAAAATTTAATATTTTAAAA[AAA------------------]TTTTGAATAAAATGA
_134_BRACONIDAE_TELENGAIINAE_Telengaia_ventralis_CNIN4308_                  ATTCCACAAATAGCTTCTTTAGATTGATTAATATTATTTATTTATTTTTTTTTAATTTACTTAACAAATTTAATTTTTATAAATTATTATTATTTTTATTTTATTAATAAAAAATCTTTAAATAAAAAAAAAATT[AAC------------------]TTTATTTTTAAATGA
_135_BRACONIDAE_Avga_dorsomaculata_CNIN4188_                                ATCCCTCAAATGTCTCCTTTAGATTGATTATACCTTAGATTGTATTTTTTATTAATTTTTTTTTTAATAATATTATTAATTTATTTTATAATTCATAAAAAATTTGAATTTAATAAAATTAATAAATTAAAAAAA[AATATT---------------]TTTAAATTAAATTGA
_136_BRACONIDAE_Avga_opaca_CNIN4189_                                        ???????????????????????????????????????????????????????????????????????????????????????????????????????????????????????????????????????[?????????????????????]???????????????
_137_ICHNEUMONIDAE_PIMPLINAE_Pimpla_aequalis_                               ATTCCTCAAATAGCCCCTTATAATTGACTAAATTTA---TTTATTATATTTAACTTTTTATTAATATACTTAATTACTAATATATATTTTTTAAATTTTAAAATAAATTTATCAAAAAAAATAAAATTAATTATT[ATTAAACATCTA---------]TATATATGAAAATGA
_138_ICHNEUMONIDAE_TRYPHONINAE_Netelia_sp_                                  ATCCCTCAAATATCACCTTTTAATTGACTCCTATTAAATTTATACTTTACAATAATTATAATTTTATTAATAATTATTATCTATTATTTTATGCCCCCCCTTAATAAAAAATCACTTTATTCTACCCCAGAATAT[TTA------------------]TATAAATTTAAATGA
_139_ICHNEUMONIDAE_XORIDINAE_Odontocolon_albotibiale_                       ATTCCTCAAATAGCACCATATAATTGATTAATTATATATATTACTTTTAACTCTCTTATTTTTATAACAATAACTATAATCCATTCAATACCCCCTCTAATATCCCCCCAACCCCATTCAAAATTTGTTAAAAGA[AAAAAATTCTTT---------]TATAAATGAAAATGA
_140_ICHNEUMONIDAE_ICHNEUMONINAE_Vulgichneumon_sp_                          ???????????????????????????????????????????????????????????????????????????????????????????????????????????????????????????????????????[?????????????????????]???????????????
_141_BRACONIDAE_TRACHYPETINAE_Trachypetus_clavatus_USNMENT01322633_         ATTCCACAAATATCTAGTATAAATTGATGTTTATTA------TATATTTATTTTTTAATAGTTTATTATGTTTTTATTATAGCTTTTTTTTATTATAGTAAAATTGAAGTAAGTTGTAAAAAATTAGAAATTAGG[GAATATAAA------------]TTTATTATAAAATGA
Megaspilidae_sp_KR2706441                                                   ATCCCACAAATAGGACCTATAATATGAACTTTAAGTTTAATCTACTCTTTAATAATTATTATAATATTTTTTATTTTAATTCACTATATTTCATCGCCTATCAAATTAAAATCTTCATATAGCAGCTCGCCCTTA[AAGCTCAATAATGCTCTTTAT]ATAAAATGAAAGTGA

[COB]
_1_BRACONIDAE_ACAMPSOHELCONINAE_Urosigalphus_sp_USMET01322614_              AAATTTAATAAA---TTAATTATATTAATTTCAACTTCTTTAATTAAATTACCAACCCCTATTAATTTATCAATTTGATGAAATTTTGGATCTTTATTAGGATTATTTTTAATAATTCAAATTATTACAGGATTATTTTTATCAATACATTATATTCCTAATGTAAATTATGCTTTTAATAGAATTATTCATATTATAAATGATGTAAACTATGGTTGATTTATACGATTAATTCATATAAATGGAGCATCTTTTTTTTTTATATGTGTTTATTTACATATTGGTCGAGGTATTTATTATAATTCATATAAATTTATCTATACATGATATGTAGGTATTATAATTTTATTAATTATAATAGGAACAGCTTTTATAGGGTATGTATTACCTTGAGGACAAATATCTTTTTGGGGAGCAACAGTTATTACAAATTTATTGTCAGCATTACCTTATATTGGTCAAATATTAGTTGAATGATTATGAGGAGGATTTTCAGTTGAAAATCCAACTTTAAATCGATTTTATTCATTCCATTTTATTTTACCTTTTATTTTATTAATAATAGTAATAATTCATTTAATATATCTTCATGAAACTGGGTCAAATAATCCCTTAGGATTAAATAGAAACTTTTATAAAATTAATTTTCATAATTATTTTTCCTTAAAAGATATTTTAGGATATATAATTATTATATATATATTTATTTATATAATTATTGAATATCCCTACTTAATAGGTGATCCAGAAAATTTTTTAATAGCCTCCTGTATAATTACCCCTATACATATTCAACCAGAATGATATTTCTTATTTGCTTATACAATTTTACGTACAATTCCTAATAAACTTGGAGGAGTAATTGCTTTACTTATATCAATTTTAATTTTATTTATTTTACCTATATTA------ATAAGAAAATTTCAATCTTTAACCTTTTATCCTATTAATCAATTAATATTTTGAATTTTTATTTGTAATTTTTTTATATTAACTTGACTAGGATCTCAACCAATTGAATACCCATTTACTTTATTAAATCAAATTTATACAATTATATACTTTTCCTACTTTATTATT
_2_BRACONIDAE_CHELONINAE_Adelius_fasciipenis_USNMENT01322246_               ??????????????????????????????????????????????????????????????????????????AATATGAAATTTTGGTTCTTTATTAGGATTATGTTTAGTAATTCAAATTTTAACAGGATTATTTTTATCAATACATTATGCTTCTCATATTGATTATTCATTTTATAGAATCATTCATATTATAAATGATGTAAATTATGGATGATTAATTCGATTAATACATATAAATGGAGCTTCAATATTTTTTATTTGTATTTATATACATATTGGGCGGGGTTTATATTATCAATCTTATAAATTAATTATAGTATGAATTGTAGGAACAATTTTATTATTATTATTAATAATAATTGCTTTTATAGGATATGTTTTACCATGAGGTCAAATATCTTTTTGGGGCGCAACAGTTATTACAAATTTAATTTCTGCTATTCCATGAATTGGAAATGAATTAGTTGAATGGTTATGAGGAGGATTTTCTGTTGGTAATTCAACTTTAAATCGATTTTATAGATTTCATTTTCTAATACCTTTTATTTTACTATTTGTAGTAATTATCCATTTAATATATTTACACATTAGAGGTTCAAATAATCCTTTGGGGGTAAAAAGAAATTATTATAAAATTATTTTTCATAATTATTTTTCATTAAAAGATATTTTAGGATTTATTATTTTATTTTATATGTTAATAATTTTAGTTTTTGAAAATCCATTTATATTAAGTGATCCAGAAAATTTTTTAGAAGCTAATTCTATAGTTACTCCAGTTCATATTCAACCAGAATGATATTTTTTATTTGCTTATACAATTTTACGTTCTATTCCTAATAAATTAATAGGAGTAATTATATTATTTATATCAATTGTAATTTTGTTAAWTWWMYMTWWWTWWWWK---AYAAATAAATTTCAAAGAATATCATTTTATCCTTTAAACCAAATTTTATTTTGGTATTTTGTTAATGTTTTTATTATGTTAACTTGATTAGGTATACAATTAGTAGAATATCCATTTGTTTTTATAAGTCAATTATTTATAGTTATTTATTTTTTATATTATTTTATA
_3_BRACONIDAE_AGATHIDINAE_Agathis_sp_USNMENT01322249_                       ???????????????????????????????????????ATTTTAAAATTACCTACTCCTATTAATATTACTTTTATATGAAATTTTGGTTCATTATTAGGAATATGTTTAATAATTCAAATTATTTCTGGTTTATTTTTATCTATACATTATGCAGCTAATGTAAATTATGCTTTTTTTAGAATTATTCATATTTTACAAGACGTTAATTATGGATGATTAATACGATTAATTCATATAAATGGAGCATCAATATTTTTTTTTTTTGTTTATTTACATATTGGACGAGGTTTATATTATTCTTCATTTAAATTTATAAATACATGAATAATTGGTGTTTTAATTTTATTTATAATAATAGGAATTTCATTTATAGGATATGTTTTACCTTGAGGACAAATATCATTTTGGGGAGC?ACTGTTATTACTAATTTAGTTTC?ACTATTCCATATATAGGAACTATAATTGTTGAATGATTATGAGGAGGATTTTCTGTAGATAATTCTACATTAAATCGATTTTATTCTTTACATTTTTTTTTACCTTTTATTTTATCTTTAATAATTATAATTCATTTAATATTTTTACATGAAACTGGATCTTCAAATCCTTTAGGATTAAATAGAAATTATTATAAGATTTATTTTCATAATTATTTTATATTAAAAGATTTATTTGGATTTATTATTATATTAATAATTTTTATAATTATTATTATTGAAAATTCTTATTTATTTTCAGATCCTGAAAATTTTATTATAGCTAATTCTTGTAGAACTCCTGTTCATATTCAACCAGAATGATATTTTTTATTTGCATATTCAATTTTACGATCTATTCCTGATAAATTAAGAGGTGTTATTGCTTTAGTAATATCAATTTTAATTTTAATAATATTACCTATATTATTA---AAATTTAAATTTCAAAGAACTTATTTTTATTATTATAATCAATTATATTTTTGAATATTTTCATTTAATTTTTTTATATTAACATGATTAGGTGCTCAATTAGTTGAATATCCTTTTATACAATTAAGACAAATCTGTACAATTTTTTATTTTTTATATTTTTTTATA
_4_BRACONIDAE_AGATHIDINAE_Bassus_cinctus_USNMENT01322251_                   ---ATGAAAAAT---TTATTTAAATTATTCAAAAAAAATATTATTAAATTACCAACTCCCATTAATATTAATTTTATATGAAATTATGGATCATTATTGGGAATATGTTTATTAATTCAAATTATTTCAGGATTATTTTTATCAATACATTATGCAGCTAATGTAAATTATTCATTTTTTAGAATTATTCATATTATTCAAGATGTTAATAATGGTTGATTAATACGATTAATTCATATGAATGGAGCTTCAATATTTTTTTTTTTTGTATATTTACATATTGGACGAGGAATTTATTATTCATCATTTAAATTTTTAAATACATGAATAATAGGAATTATTATTTTATTTTTTATAATAGGAATTTCATTTATAGGGTATGTATTACCTTGAGGTCAAATATCATTTTGAGGAGCTACAGTTATTACTAATTTAGTTTC?ACTATTCCTTATATTGGAAATATAATTGTTGAATGATTATGAGGTAGATTTTCAGTTGATAATTCTACTTTAAATCGATTTTATTCTTTACATTTTTTTTTACCTTTTATTTTATCTTTAATAATTATAATTCATTTAATATTTTTACATGAATATGGATCTTCTAATCCTATTGGTATAAATAGAAATTATTATAAAATTTATTTTCATAATTACTTTACTTTAAAAGATTTATTTGGATTTATTATTATATTATTAATTTTTATATATATTATTATTGAAAATTCTTATATATTTGCTGATCCTGAAAATTTTATTATAGCTAATTCATGTAGAACCCCAGTTCATATCCAACCTGAATGATACTTTTTATTTGCATATTCAATTTTACGATCAATTCCTAATAAATTAAGAGGAGTAATTGCCTTAATTATATCAATTTTAATTTTAATAATTTTACCTTATTTAATT---AAATATAAATTTCAAAGTTTAAATTTTTATTATTATAATCAAATTTATTTTTGAATATTTATTTTTAATTTTTTTTTATTAACTTGATTAGGATCTCAATTAGTTGAATACCCATATATAAAATTAAGTCAAATTAGAACAATTTTTTATTTTTTATATTATTATTTA
_5_BRACONIDAE_AGATHIDINAE_Cremnops_virginensis_USNMENT01322238_             TTAATGAAAAAT---TTATATATAATAATTAAAAAATCTATTTTTGATTTACCAACACCTGTTAATATTACTTTTATATGAAATTATGGTTCTTTATTAGGATTATGTTTAATAATTCAAATTATTTCTGGATTATTTTTATCTATACATTATGCTTCAAATATTGATTATGCTTTTTTTAGAATTATTCATATTTTACAAGATGTAAATAATGGTTGATTATTACGATTAATTCATATAAACGGTGCTTCAATATTTTTTTTTTTTGTTTATTTACATATTGGTCGAGGATTATATTATTCTTCTTTTAAATTTATTAATACTTGATTTATTGGAATTTTAATTTTTTTTTTAATAATAGGCACTGCTTTTATAGGATATGTATTACCTTGAGGTCAAATATCTTTTTGGGGTGCTACAGTTATTACTAATTTAGTTTCTACTATCCCTTATATAGGTGATATAATTGTTCAATGATTATGAGGAGGATTTTCTGTTGATAATCCAACATTAAATCGATTTTATTCTTTTCATTTTTTAATACCCTTTATTTTATTATTTTTAGTTATTATTCATTTAATTTTTTTACATGAAACTGGATCTTCAAATCCATTAGGTTTAAATAGAAATTATTATAAAATTAATTTTCATAATTACTTTACTTTGAAAGATTTATATGGTTATATTTTAATATTAACTATTTTTTTTATATTAATTATTGAAAATTCTTATATTTTTTCTGATCCTGAAAATTTTATTATAGCTAATAGAAGAAGAACTCCTGCTCATATCCAACCTGAATGATATTTTTTATTTGCTTATACTATTTTACGTTCTATCCCTAATAAATTAAGTGGTGTAATTGCTTTATTAATATCAATTATAATTTTATTTTTTTTACCTTTTATGTTA---AATTTTAAATTTCAAAGTTTATATTTTTATTACTTAAATCAAATTTATTTTTGATTATTTATTATAAATTTTATTATATTAGTTTGATTAGGTGCCCAATTAGTGGAATACCCTTATGTTAATTTAAGACAATATTGTACTATTTTTTATTTTTCTTATTATTTTTTA
_NEW_ALYSIINAE_Chorebus_sp_USNMENT01322422                                  TTAAAAAAAAACATAATTTTAGAAATTTTAAGTAATTCTTTAGTAAAATTACCTACTCCCGTAAATATTAGTATTTGATGAAATTTTGGATCTTTATTAGGTTTATGTTTAATTATTCAAATTATTTCTGGTTTATTTTTATCTATACATTATACTTCAAATATTGAATATTCTTTTTTTAGTATTATTCATATTATTCAAGATGTTAATTATGGTTGAATAATACGTTTAATTCATATAAATGGTGCATCTTTATTTTTTATTTGTGTTTATTTACATATTGGTCGGGGGTTATATTATGGTTCATTTAAATTTACTAAAACATGATTAATTGGGGTAATTATTTTATTGTTAATAATAGGGACTGCTTTTTTAGGGTATGTTTTACCTTGAGGTCAAATATCTTTTTGAGGTGCTACAGTTATTACTAACTTATTATCTGCATTACCTTATATTGGTACTATATTAGTAGAATGATTATGGGGGGGGTTTTCTGTTGATAATGCTACCTTAAATCGATTTTATTCATTTCATTTTTTATTCCCTTTTATTTTGTTAATAATAGTTATAATTCATTTAATATTTTTACATGAGACTGGGTCTAATAATCCTTTAGGGGTTAATAGAAATAATTATAAAATTATTTTTCATAATTATTATACATTAAAAGATATTTTAGGGTTTATTTTATTACTTTTATTATTATTATTAATTATTTTTGAGTATCCTTATTTATTAGGTGACCCAGAAAATTTTATTATAGCTAATTCTATAATTACTCCTGTTCATATTCAACCTGAATGATATTTTTTATTCGCTTATACAATTTTACGTTCTATTCCTAATAAATTAAGAGGGGTTATTGCTTTGTTAATATCAATTTTAATTTTAATAATTATACCTTTTATTTAT---AAAATAAATTTTCGTGGGGTATCTTTTTATCCAATTAGACAAATTTATTTTTGATTTTTTGTAAGATGTGTAATTTTATTAACTTGATTAGGGGCCCAACCAGTTGAGTATCCTTATGTTGAATTAAGTCAAATTTTAACTTTATTTTATTTTTTTTATTATTTTATA
_NEW_ALYSIINAE_Coelinius_robinae_USNMENT01322424                            ATAAAAAAAAGTATACTTTTAAGAATTTATAATAATTCTTTAGTAAAATTACCAACTCCAATTAATATTAGAATTTGATGAAATTATGGTTCTTTATTAGGTATATGTTTAATAATACAAATTATTTCTGGGTTATTTTTATCTATACATTATACTTCAAATATTGAATATTCTTTTTTTAGAATTATTCATATTATTCAAGATGTAAATTATGGGTGAATAATACGATTAATTCATATAAATGGGGCATCTTTTTTTTTTATTTGTGTTTATATTCATATTGGGCGAGGGTTATATTATGGTTCTTATAAATTTTTAAAAACTTGATTAATTGGAATTATAATTTTGCTATTAATAATAGGAACAGCTTTTTTAGGATATGTTTTACCTTGAGGGCAGATGTCATTCTGAGGAGCTACAGTTATTACAAATTTATTATCAGCATTGCCTTATATTGGAGGTATATTGGTTGAGTGGTTATGAGGGGGGTTTTCTGTTGATAATGCTACTTTAAATCGATTTTATTCTTTACATTTTATATTACCTTTTATTTTATTAATAATAGTTATAATTCATTTAATATTTTTACATGAGACAGGGTCTAATAATCCTTTAGGGGTAAACAGTAATAATTATAAAATTATTTTTCATAATTATTTTAGGTTAAAAGATATTTTAGGGTTTATTTTTATTTTAATATTATTATTATTAGTTATTTTTGAGTATCCTTATTTATTAGGGGATCCTGAAAATTTTATTATAGCTAATTCAATAATTACTCCTATTCATATTCAACCAGAATGATATTTTTTATTTGCTTATACAATTTTACGTTCTATTCCTAATAAATTAAGAGGGGTTATTGCTTTATTGATATCAATTTTAATTTTAGTAATTATACCTTTTATATAT---AAAGCGCAATTTCAAGGAGTTGCATTTTATCCATTAAATCAATTATATTTTTGGATGTTTTTTAATTGTGTTATTATGTTGACTTGATTAGGAGCTCAATTGGTGGAATTTCCTTATGTTGAGTTAAGACAAATTTTAACATTATTTTATTTTATTTATTACTTTATA
_NEW_ALYSIINAE_Dacnusa_sp_USNMENT01322698                                   TTAAAAAAAAATATAATTTTAATAATTTTAAGAAATTCTTTAGTTAAATTACCTTCTCCTGTAAATATTAGTATTTGATGAAATTTTGGGTCTTTATTAGGGGTATGTTTAATTATTCAAATTATTTCTGGGTTATTTTTATCTATACATTATACTTCAAATATTGAATATTCTTTTTTTAGAATTATTCATATTATTCAAGATGTAAATTATGGATGAATAATACGATTAATTCATATAAATGGAGCTTCAATTTTTTTTATTTGTGTTTATTTACATATTGGTCGAGGACTTTATTATGGTTCTTATAAATTTATAAAAACTTGAAGAATTGGTGTATTAATTTTTTTAATAATAATAGGAACAGCTTTTTTAGGATATGTTTTACCTTGAGGTCAAATATCATTTTGAGGTGCAACAGTAATTACAAATTTATTATCTGCATTACCTTATATTGGAAAAATATTAGTAGAATGATTATGAGGAGGATTTTCTGTTGATAATGCTACTTTAAATCGATTTTATTCTTTTCATTTTTTATTACCTTTTGTATTATTAATAATAATTATGATTCATTTAATATTTCTTCATGAAACTGGGTCTAATAATCCTTTAGGTATTAATAGTAATAATTATAAAATTATTTTTCATAATTATTTTACATTAAAAGATATTTTAGGATTTATTTTAATATTAATATTATTAATATTAATTATTTTTGAATATCCTTATTTATTAGGAGATCCTGAAAATTTTATTATAGCTAATTCTATAGTTACTCCAGTTCATATTCAACCAGAATGATATTTCTTATTTGCTTACACAATTTTACGATCAATCCCTAATAAATTAAGAGGAGTTATTGCATTATTAATATCTATTTTAATTTTATTAATTTTACCTTTTATTTAT---AAAACACAAATACAAGCTTTATCTTTTTATCCTATTAGACAAATTTATTTTTGATTTTTTTTCAATTGTGTAATTTTATTAACTTGATTAGGAGCTCAACCTGTTGAATACCCTTATGTTGAATTAAGACAAATTTTAACTGTATTTTATTTTTTTTATTATTTA---
_NEW_ALYSIINAE_Epimicta_griffithsi_USNMENT01322426                          TTTAAAAAAAAATTAATTTTAAGAATTTTAAATAATTCTTTAGTAAATTTACCTACCCCTATTAATATTAATATTTGATGAAATTTTGGGTCTTTATTAGGGATATACTTAATTATTCAAATTATCACCGGCTTATTTTTATCTATACATTATACATCAAATATTGAATATTCATTTTTTAGAATTATTAATATTATTCAAGATGTTAATTATGGGTGAATAATACGTTTAATTCATATAAATGGAGCTTCTTTTTTTTTTATTTGCGTTTATTTACATATTGGTCGAGGAATATATTATTCTTCTTTTAAGTTAAAAAAAACTTGAACAATTGGAGTATTAATTTTAATAATAATAATAGGGACAGCTTTTTTAGGATATGTGTTACCTTGAGGTCAAATATCTTTTTGAGGTGCAACAGTAATTACAAATTTATTGTCAGCAATCCCTTATATTGGAACTATATTAGTAGAATGATTATGAGGAGGATTTTCTGTTAATAATGCTACTTTAAATCGATTTTATACGTTCCATTTTTTATTACCTTTTATTTTAATAATAATAATTATAATTCATTTAATATTTTTACATGAAACAGGATCTAATAATCCTTTAGGTATTAATAGTAATAATTATAAAATTATTTTTCATAATTATTATAGATTAAAAGATATTTTAGGATTTATTTTTATATTATTATTATTATTGATTTTTATTTTTGAAGCCCCTTATATATTAAGAGACCCTGAAAATTTTATTATAGCTAATTCTATAATTACTCCTATCCATATCCAACCAGAATGGTATTTTTTGTTTGCTTATACAATTTTACGTTCAATTCCTAATAAATTAAGAGGAGTAATTGCTTTATTATTATCTATTTTAATTTTAATAATTATACCTTTTATTTAT---AAAAATCAATTTCAAGGGATATTTTTATACCCAATTAGACAAATTTATTTTTGAATTTTTTTTAATTGTGTAATTTTATTAACTTGATTAGGAACTCAACCTATTGAATCCCCTTATACTGAATTAAGTCAAATTTTAACATTAATTTATTTT???????????????
_NEW_ALYSIINAE_Symphya_sp_USNMENT01322254                                   TTTAAAAAAGAAATAATTTTAAGAATTTTTTATAATTCTTTAGTTAAATTACCTACTCCATTAAATATTAGAATTTGATGAAATTTTGGATCTTTATTAGGTTTATGTTTAATAATTCAAATTATTACTGGGTTATTTTTGTCCATACATTATATATCTAATATTGAATATTCTTTTATTAGTATTATTCATATTATTCAAGATGTTAATTATGGGTGAATAATACGTTTATTACATATAAATATAGCTTCAATTTTTTTTTTTTGTATTTATTTACATATTGGTCGAGGTTTATATTATGGTTCTTTTAAGTTTAAAAAAACATGATTAATTGGAGTTATAATTTTATTATTATTAATAATAACAGCTTTTTTAGGCTATGTTTTACCTTGGGGACAAATATCATTTTGAGGAGCTACAGTTATTACTAACTTATTATCTGCCTTACCTTATATTGGATTAATATTAGTTGAATGATTATGAGGGGGATTTTCTGTTAATAATGCAACTTTAAATCGATTTTACACATTACATTTTTTAATACCTTTTATTTTATTTATAATAATTTTAATTCATTTAATATTTCTTCATGAAACTGGTTCAAATAATCCTTTAGGTGTAAATAGTAATAATTATAAAATTATTTTCCATAATTATTTTACATTGAAAGATATTTTAGGGTTTATTATTTTAATTATAAATTTATTAATAATTATTTTTGAATCACCATATTTTTTAAGTGATCCAGAAAATTTTATTATAGCTAATTCTATAGTTACACCTATTCATATTCAACCTGAATGATATTTTTTATTCGCTTACACTATTCTACGCTCAATTCCTAATAAATTAAGAGGTGTTTTAGCTTTAATTTTTTCAATTTTAATTTTATTAATTTTACCTTATATATAT---ATAAATCAATTTCAAAATTTAACTTTTTATCCTTTAAATCAATTATATTTTTGATATTTTTTTAATTGTTTAATTTTATTAACTTGATTAGGAGGACAATCAATTGAAACTCCATATGTTAAATTAAGACAAACTTTAACTTTATTTTATTTTTTATTTTATTTTTTA
_6_BRACONIDAE_ALYSIINAE_Asyntactus_rhogaleus_CNIN4298_                      ???????????????ATTTTAAATATTTTTAGTAACTCTTTAATTAAACTTCCTTCCCCTATTAATATTAGAATTTGGTGGAATTTTGGTTCTTTATTAGGTTTATGTTTAATAATTCAAATTGTTTCTGGGGTATTTTTATCTATACATTATATTTCTCATATTGATTATTCTTTTTACAGAGTTATCAGAATTATTCAGGATGTAAATTATGGTTGATTAATACGATTAATTCATATAAATGGGGCATCATTTTTTTTTATTTGTGTGTATGTGCATATTGGTCGGGGGATATATTATGGGTCTTATAAACTTTTAAAACCTTGATTTGTTGGTGTTTTAATTTTATTGCTAATAATAGGTACAGCATTTTTAGGATATGTTTTACCTTGAGGACAAATATCTTTTTGAGGGGCTACAGTTATTACAAATTTATTATCTGCTTTACCTTATATTGGAGGAATATTAGTAGAATGGTTATGAGGAGGGTTTTCTGTTGATAATGCAACTTTAAATCGATTTTATTCTTTACATTTTTTATTACCTTTTATTTTATTAGTTTTAATTATTATTCATTTAATATTTTTACATGAAACAGGGTCAAATAATCCTTTAGGAATTAACAGAAATAGTTACAAAATTATTTTCCATAATTATTATACATTAAAAGATTTAATTGGTTTTATTATTTTTTTTTTAATTTTATTAATTTTTATTTTTGAGTTCCCTTATTTATTAGGGGATCCTGAAAATTTTATTATAGCTAATTCAATAATAACACCAATTCATATTCAGCCTGAATGATATTTTTTATTTGCATATACAATTTTACGTTCAATTTCTAATAAATTAAGAGGGGTAATTGCTTTATTGATATCTATTTTAATTTTAATGATTTTACCTTTTATTAAT---AAAAATCAGTTCCAAGGTGTAAGGTTTTATCCTTTAAGGAAAATTTATTTTTGAATATTTATTAGAAGGGTAATTTTATTAACTTGGTTAGGAGCTCAACCAGTTGAGTATCCTTATGTTGAATTAAGACAAATTTTAACAATATTTTATTTTTTTTTTTTTTTTTTA
_7_BRACONIDAE_ALYSIINAE_Gnathopleura_sp_CNIN3057_                           ???????????????????????????????????????????????????????????????????????????????????????????????????????????????????????????????????????????????????????????????????????????????????????????????????????????????????????????????????????????????????????????????????????????????????????????????????????????????????????????????????????????????????????????????????????????????????????????????????????????????????????????????????????????????????????????????????????????????????????????????????????????????????????????????????????????????????????????????????????????????????????????????????????????????????????????????????????????????????????????????????????????????????????????????????????????????????????????????????????????????????????????????????????????????????????????????????????????????????????????????????????????????????????????????????????????????????????????????????????????????????????????????????????????????????????????????????????????????????????????????????????????????????????????????????????????????????????????????????????????????????????????????????????????????????????????
_8_BRACONIDAE_ALYSIINAE_Neorthostigma_macrops_CNIN4299_                     ?????????????????????????????????????????????????????????????????????????????????????????????????????????????????????????????????????????????????????????????????????????????????????????????????????????????????????????????????????????????????????????????????????????????????????????????????????????????????????????????????????????????????????????????????????????????????????????????????????????????????????????????????????????????????????????????TTSMTWAWWYTKKTWYGATGATAGTTGAATGATTATGAGGAGGATTTTCTGTTGATAATTCAACATTAAATCGATTTTATTCTTTGCATTTTTTATTACCATTTATTTTATTATTAATAGTATTAATTCATTTAATATTTTTACATGAAACTGGATCAAATAATCCTTTAGGGTTAAATAGTAATAATTATAAAATTATTTTTCATAATTATTATACATTAAAGGATATTTTAGGATTCATTTTTATTATTTTTTTATTATTAATAATTAATTTTGAATATCCTTATATTTTAGGTGACCCTGAGAATTTTATTATAGCTAATTCTATAATTACACCTATTCATATTCAACCTGAATGATATTTTTTATTTGCTTATACTATTTTACGTTCAATTCCTAATAAATTAAGAGGTGTTATTGCTTTATTAATATCAATTTTAATTTTATTAATTTTACCATTTATATAT---AAAATACAATTTCAAGGTTTAATTTTTTATCCTTTAAGACAAATTTTATTTTATATTTTTTTTAATAATATTATTTTGTTAACTTGATTAGGTGGACAAATTGTTGAGTATCCTTTTGTTGAATTAAGACAAATTTTGACTAGATYRKAWTTTTTATATTATTTTTTA
_9_BRACONIDAE_ALYSIINAE_Pseudopezomachus_kasparyani_CNIN4318_               TTAAAAAAAAATATAATTTTAGAAATTTTAAGTAATTCTTTAGTAAAATTACCATCTCCAATTAATATTAGAATTTGATGAAATTTTGGATCTTTATTAGGATTATGTTTAATTATTCAAATTATTAGGGGGGTATTTTTATCAATACATTATACTTCTAATATTAGATATTCTTTTTTAAGAATTATTCATATTATTCAAGATGTTAATTATGGGTGATTAATACGATTAATTCATATAAATGGAGCTTCTTTTTTTTTTATTTGTGTATATTTACATATTGGGCGAGGGCTATATTATGGTTCTTATAAATTTATTAAAACATGAATAATTGGGGTTATTATTTTATTATTAATAATAGGTACTGCTTTTTTAGGGTATGTTTTACCATGAGGTCAAATATCTTTTTGAGGAGCTACTGTTATTACAAATTTATTATCTGCTTTACCTTATATTGGAGGGGTATTAGTAGAATGATTATGAGGAGGATTTTCTGTTGATAATGCTACTTTAAATCGTTTTTATTCTTTTCATTTTTTATTACCTTTTATTTTATTAATAATAGTAATTATTCATTTAATATTTTTACATGAAACTGGATCAAATAATCCTTTGGGGATTAATAGTAATAATTATAAAATTATTTTCCATAATTATTTTACATTAAAAGATATAGTAGGGTTTATCTTATTAATTTTTTTATTTATAATAATTATTTATGAGGCTCCTTATTTATTAAGAGATCCTGAAAATTTTATTATAGCTAATCCAATAGTAACACCAGTTCATATTCAACCTGAATGATATTTTTTATTTGCATATACTATTTTACGTTCTATCCCTAATAAATTAAGAGGAGTAATTGCATTATTAATATCTATTTTAATTTTATTAATCATACCTTTTATTTAT---AATAATTATTTTCAAGGATTATCTTTTTACCCTTTTAGACAAATTTACTTTTGATTTTTTTTTAATGTAGTTTTATTATTAACTTGATTAGGGGCTCAACCAGTAGATTCCCCTTATGTTGAGTTAAGACAAATTTTAACAATATTTTATTTTTTATTTTATTTTATA
_10_BRACONIDAE_APHIDIINAE_Pseudephredus_Aphidiinae_CNIN4276_                ATAAAAAAAAATATTTTATTATCATTATTAAATGATTCAATTATTAAGCTCCCATCTCCCGTTAATATTTCTATTTGATGAAATTTTGGGTCTTTGTTAGCTTTATGTTTAATAATTCAATTTTTATCGGGAATTTTTTTATCTATACATTATACAGGTAATGTTGATTATTCATTTTTTAGGGTTGTTCATATTGTTCAAGATGTAAATTATGGTTGGCTAATACGTTTAATTCATATAAATGGAGCTTCTTCTTTTTTTTTTTGTGTTTATTTTCATATTGGTCGGGGATTTTATTATGGATCTTATAAATTAATTCACACTTGGTTTGTGGGGGTTATTATTTTATTATTAATAATAGGAACTGCTTTTATAGGGTATGTCTTACCTTGGGGCCAAATATCATTCTGGGGTGCTACAGTAATTACTAATTTATTATCTGCTGTTCCTTATATTGGTCAAATAATGGTAGAGTGATTGTGGGGGGGATTTTCTGTAGGCAATGCCACACTAAATCGGTTTTATTCTATTCATTTTTTATTGCCCTTTATTTTAATTATAATAATTATAATTCATTTAATATATTTGCATGAAACGGGGTCTAATAATCCATTGGGGTTAAATAGTAATTTTTATAAAATTCAATTGCATAATTATTTTACTTTAAAAGATATTTTAGGATTTATTATTTTAATCTTGTTATTAATATATGTAATTATAGAATGTCCTTATTTATTGGGGGATTCTGAAAATTTTTTAATAGCTAATTCTATGGTTACTCCCATACATATTCAACCTGAGTGGTATTTTTTATTTGCCTACACAATTTTACGGTCAATCCCTAATAAATTAAGAGGAGTAATTGCTTTATTATTATCTATTTTAATTTTAATAATTAAACCATTTGTTAAT---AAAATAATATTTCAGGGGATTGGATTTTACCCTATTAGACAAATAATTTTTTGAAATTTTTTATGTATTTTTTTATTATTAACTTGGTTGGGGGCTCAGCCAGTAGATTATCCTTATGTTGAATTGAGGCAAGTTTTAACTATTTTATATTTTTTTTATTAT------
_142_BRACONIDAE_APHIDIINAE_Acanthocaudus_tissoti_USNMENT01322493            TTAAAAAAAAATATAATTTTAAGTTTATTAAGAGATTCATTAATAAAATTACCAACTCCTGTTAATATTTCTATTTGATGAAATTTTGGAGTTTTATTAGGTGGTTGTTTAATAATTCAGTTTTTATCTGGATTATTTTTATCTATGCATTATGTTTCAAATATTAATTATTCTTTTTTTAGGGTAATTCATATTATTCAAGATGTTGATTATGGGTGATTTATACGGTTAATTCATATAAATGGAGCATCTTTTTTTTTTTTTTGTGTTTATTTTCATATTGGTCGTGGTATTTATTATGGTTCTTATAAATTAATTTATGTATGATTTATTGGAATTTTAATTTTATTATTAATAATAGGTACAGCATTTATAGGATATGTTTTACCTTGAGGGCAAATATCATTTTGAGGCGCCACAGTAATTACAAATTTATTATCAGCTATTCCTTATATTGGTCAAATAATAGTTGAATGAATTTGAGGGGGATTTTCTGTTGATAATGCTACTTTAAATCGATTTTATTCTTTTCATTTTTTACTACCTTTTGTTTTAATTATATTTATTATAATTCATTTAATATACTTACATGAAACTGGATCTAATAATCCTTTAGGGGTTAGGAGAAATTATTATAAAGTTATTTTTCATAATTATTTTACATTAAAAGATATTTTAGGATTTATTATTTTAATTTTTTTATTATTATATATTGTTATAGAAAATCCTTATGTTTTAGGGGATCCTGAGAATTTTGTTATAGCTAATTCAATAGTAACTCCAGTTCATATTCAACCTGAGTGGTATTTTTTATTTGCTTATACAATTTTACGATCTATTCCTGATAAATTAAGTGGGGTAATTGCTTTATTATGTTCTATTTTGGTTTTGTATTTTATACCTTTTTTAAATAAAAAAAATTATTTTCAAGGTTTATTATTTTATCCATTAGGTCAAATTATTTTTTGAATATTTGTGTGTATTTTTTTATTACTAACTTGATTAGGGGCTCAACCTGTAGATTACCCTTATGTAGAAATAAGTCAATTATTAACTTTTTTATATTTTAGATATTTTATTTTA
_143_BRACONIDAE_APHIDIINAE_Aphidius_sp_USNMENT01322235                      ATAAAAAAAAATATTTTATTAGCAATATTAGATAAATCTTTATTTAAATTACCAACTCCAGTTAATGTATCTATTTGATGAAATTTTGGGAGATTATTAGGTTTATTTTTGATAGTACAATTAATTTCAGGTTTATTTTTATCAATACATTATGTTTCTAATATTAATTATTCATTTTTTAGGATTATTCATATTATTCAAGATGTTAATTATGGGTGATTAATACGATTAATTCATATAAATGGAGCTTCATTTTTTTTTTTTTGTGTATACTTTCATATTGGTCGTGGATTATATTATGGTTCTTTTAAATTAATATATACTTGATTTGTTGGTATTATAATTTTTTTATTAATAATAGGAACTGCTTTTATAGGATATGTTCTACCTTGAGGACAAATATCTTTTTGAGGGGCTACTGTAATTACTAACTTATTATCTGCTATTCCATATATTGGTCAAATAATAGTTGAATGATTATGAGGAGGATTTTCAGTTGATAATTCAACTTTAAATCGATTTTATACTTTTCATTTTTTAATACCTTTTATTTTAATTATATTAGTTTTAATTCATTTAATATTTTTACATGAAACTGGGTCTAATAATCCATTAGGAGTAAATAGAAATTTATATAAAATCTCTTTTCATAATTATTATACTTTAAAAGATTTATTAGGTTTTATAATTTTAATTATTTTATTAATAATTATTGTTATAGAATTCCCTTATATTTTAGGAGACCCAGAAAATTTTGTTATAGCAAATTCTATAATTACTCCTGTCCATATTCAACCTGAATGATATTTTTTATTTGCTTATACTATTTTACGTTCAATTCCTGATAAATTAAGAGGTGTAATAGCTTTATTGATATCTATTTTAATTTTATATTTAATGCCTATTTTAAATATAAAAAATAAATTTCAAAGATATTTTTTTTACCCCCTAAATCAAATATATTTTTGATTTTATATTTGTATTTTTTTAATATTAACTTGATTGGGATCTCAACCAGTTGATTATCCTTATGTTGAATTAAGACAAATTTTAACTATTATATATTTTTTA????????????
_11_BRACONIDAE_APOZYGINAE_Apozyx_penai_CNC1045801_                          TTAAAAAATAATATTTTATTAAGTGTAGTAAGAAATCTGTTAATTAAATTACCTAGACCTGTTAATATTTCAATTTGATGAAATTTTGGGTCTTTATTAGGATTGTGTTTAATAATTCAAATATTAACAGGGTTATTTTTATCTATACATTATGTTTCAAATGTAGATTATTCTTTTTTTAGAGTGATTCATATTATTCAAGATGTAAATTATGGGTGATTTATACGGTTGATACATATAAATGGGGCTTCATTTTTTTTTATATGTGTGTATATACATATTGGACGAGGGCTATATTATGGTTCTTATAAGTTAGTTTACCCTTGAATTATTGGAGTTTTGTTGTTGTTATTAATAATGGGAACTGCATTTATGGGATATGTTTTGCCTTGAGGTCAAATATCTTACTGGGGGGCTACTGTTATTACAAATTTATTATCCGCTATTCCTTATGTTGGTACATTTATAGTTGAATGATTATGGGGGGGATTTTCTGTTAATAATTCTACTTTAAATCGATTTTATTCAATTCATTTTATTCTTCCTTTTATTTTATTATTAATAGTTGTTATTCATTTGATATTTCTTCATGATGTTGGGTCAAGAAATCCAATAGGGTTAGAAAGAAATTTCTATAAAATTATTTTTCATAATTATTATATTTTGAAAGATGCTGTAGGGATATTAATTTTAATAATTATTTTAATAATAGTAATTTTTGAAACACCTTACATTTTAGGGGACCCAGAAAATTTTATTATAGCTAACTCTATAGTAACTCCTGTTCACATTCAGCCTGAGTGATATTTTTTATTTGCATACACTATTTTACGGTCTATCCCCAATAAATTAAGGGGGGTGATTGCTTTATTAGCTTCTATTTTAGTTTTGTTAGTGAAACCTATTATTGGA---AATTTAAATTTTCAAGGGGTAACATTTTATCCATTAAGACAATTATTTTACTGAATTTTTGCAAGAAATTTAATTTTATTAACTTGATTAGGGGCTCAACCTGTAGAGTACCCTTTTGTAGAATTAAGACAAATTTTGACTTTAATTTATTTTTTATTTTATTTTATT
_12_BRACONIDAE_BRACHISTINAE_Blacus_sp_USNMENT01322548_                      TTAAAAAAAAATATATTAATAAATATAATTAGAGATATATTAATTAATTTACCTACACCTGTAAATATCTCAATTTGATGAAATTTTGGATCTTTACTGGGGTTATTTTTAATAATTCAAATTATTACTGGAATTTTCTTATCAATACATTATGTTCCGAGAATTAATGATTCATTTTTAAGAGTTATTCATATTATACAAGATGTTAATTATGGGTGATTTATACGTTTGATACATATAAATGGAGCTTCTTTATTTTTTATTTGTGTATATTTTCATATTGGTCGAGGTATTTATTATGGATCTTATAAATTAATTAATGTTTGATATATAGGGGTAATTATTTTATTTTTAATAATAGGAACAGCTTTTATAGGATATGTGTTACCTTGAGGTCAAATATCTTTTTGAGGGGCTACTGTTATTACAAATTTATTATCAGCAATTCCATATATTGGACAAATTTTAGTTGAATGATTATGAGGAGGGTTTTCAGTTAGGGGGGCTACATTAAATCGATTTTTTAGATTCCATTTTTTATTTCCATTTATTTTAAGTGCTATAGTTTTAATTCATTTAATGTTTTTACATGAATCAGGATCAAATAATCCTTTAGGTGTAAAAAGAAATTTTTATAAAATTAAATTTCATAATTTTTTTACTTTAAAAGATTTAGTTGGATTTTTAATTATTATCTTATTTTTTTTAATTATTAATTTAGAATTTTCTTATATATTAGGGGATTCAGAAAATTTTATTAAAGCTAATTCTATAGTAACCCCTGTTCATATTCAACCTGAATGATATTTTTTATTTGCTTATACAATTTTACGATCTATCCCTAATAAATTAAGAGGGGTTATTGCATTAGTAGCTTCAATTTTAATTTTATTAATTATACCTTTTTTAAGA---GTAAGGAAATTTCAATCTAATAATTTTTACCCAATTAGACAAATTTATTTTTGAATATTTGTTTCAATTTTTTTATTATTAACTTGATTGGGTGCCCAACCGGTTGAATCCCCTTATATCATTTTAAGTCAACAAATTACTATTTTATATTTTTTATATTTTTATTTA
_13_BRACONIDAE_BRACHISTINAE_Grypokeros_fuscifemur_CNC1045806_               ???????????????????????????????????????????????????????????????????????????????????????????????ATTAGGTTTATTTTTAATGATTCAAATTTTAAMTGGTTTATTTTTATCCATACATTATGTATCTAATATTAATTATTCTTTTTTTAGAATTATTCACATTATGCAAGATGTAAATTATGGGTGATTTATACGGTTATTACATATAAATGGAGCTTCATTTTTTTTTATTTGTGTTTATATTCATATTGGGCGAGGAATATTTTATGGATCTTATAAATTAATTTATACATGAATTATTGGTGTTTTAATTTTATTAGTAATAATAGGCACAGCATTTATAGGGTATGTTTTGCCATGGGGTCAAATATCTTTTTGAGGTGCGACAGTTATTACTAATTTATTATCAGCTTTACCTTATATTGGATTAATATTAGTTGAATGATTATGAGGAGGATTTTCAGTAGGTAATTCTACACTAAATCGATTTTATACGTTTCATTTTTTATTCCCATTTATTTTAATATTTATGGTAATTCTTCATTTAATATTTTTACATGAGACTGGGTCAAATAATCCTATAGGATTAAATAGAAATTTTTATAAAATTAGGTTTCATAATTATTTTACATTTAAAGATTTAGTTGGATTTTTAATTATTTTATTAAGACTAGTTTTAATTGTATTGGAATACCCTTATATTTTAGGGGACCCAGAAAATTTTTTAATAGCTAATTCTATAGTAACCCCTGTTCATATTCAACCTGAATGATATTTTTTATTTGCTTATACAATTTTACGGTCTATTCCAAATAAGTTAAGAGGGGTAATATATCTA?????????????????????????????????????????????????????????????????????????????????????????????????????????????????????????????????????????????????????????????????????????????????????????????????????????????????????
_14_BRACONIDAE_BRACHISTINAE_Diospilus_sp_CNIN3041_                          ATAAAAAAAAATTTAATTTTAAATTTAATTAATAACATATTAATTAAATTACCAACCCCCATAAATATCTCAATTTGATGAAATTTTGGTTCATTATTAGGTATATTTCTAATAATTCAAATTTTAACTGGAATTTTTTTATCTATACATTATGTATCTAATATTAGGTATTCATTTTACAGCATTATTCATATTATACAAGATGTTAATTACGGCTGATTAATACGATTAATTCATATAAATGGAGCTTCATTCTTTTTTATTTGTGTTTATATACATATTGGCCGAGGAATTTATTATGGTTCATATAAATTAATTTATACATGAAATATTGGAGTAATTATTTTATTATTAATAATAGGAACAGCATTTATAGGATATGTATTACCATGAGGACAAATATCATTTTGAGGAGCAACAGTAATTACAAATTTACTTTCAGCACTACCTTATATTGGACAAATTTTAGTTGAATGATTATGAGGGGGATTTTCTGTAGATAATTCAACTTTAAATCGATTTTACACATTTCATTTCATTATACCTTTTATTTTAATTATTTTAATTTTAGGTCATTTAATATATTTACATGAAACTGGATCCAACAATACTATAGGTTTAATTAGTAATAATTATAAAATTAAATTTCATAATTATTTTTCATATAAAGATCTTGTAGGATTTTTACTTATTTTATTAATTTTATTATTAATAATTTTAAAATATCCTTATATTTTAAGAGACCCCGAAAATTTTCTAATGGCTAATTCAATAATTACTCCTTTACATATTCAACCTGAATGATATTTTTTATTTGCTTATACTATTTTACGATCAATTCCTAATAAATTAAGAGGAGTTATTGCTCTATTATTATCAATTTTAATTTTATTAATTATACCATTTATTAAT---AATAGAAAATTTCAAAATTTAAAATTTTACCCTATTAATCAAATTTACTTTTGAATATTTGTATTTATTGTTTTAATATTAACTTGGTTGGGAACACAACCAGTTGAATATCCTTATTTTAAAATAAGTCAAATTTTAACAATTATATATTTTATTTATTTTTATTTA
_15_BRACONIDAE_BRACHISTINAE_Diospilus_sp_USMET01322575_                     ATAAAAAAAAATATAATCTTAAATTTAATTAACAATATATTAATTAAATTACCTACTCCTGTAAATATTTCAATTTGATGAAATTTTGGTTCACTCTTAGGAATATTTTTAATAATTCAAATTTTAACTGGAATTTTTTTATCTATACACTATGTATCTAATATTAGATATTCATTTTATAGAGTTGTTCATATTATACAAGATGTTAATTATGGATGATTAATACGATTAATTCACATAAATGGAGCTTCTTTTTTTTTTATTTGTGTTTACATACATATTGGTCGAGGAATCTATTATGGATCATACAAATTAATTTATACTTGAAGAATTGGGGTAATTATTTTATTAATAATAATAGGAACAGCATTTATAGGATATGTTTTACCATGAGGTCAAATATCATTTTGAGGAGCAACAGTAATTACAAATTTACTTTCAGCACTACCATATATTGGACAAATATTAGTTGAATGATTATGAGGAAGATTTTCTGTTGATAATTCAACTTTAAATCGATTTTATACATTTCATTTCATTATACCTTTTATTTTAATTATTTTAGTTCTAGGGCATTTAATATACCTCCATGAAACAGGATCTAATAATCCTTTAGGATTAATTAGAAATAATTATAAAATTAAATTTCATAATTATTTTACATATAAAGATATTGTAGGATTTTTATTAATTTTATTAATCTTTTTATTAATAATTTTAAAATATCCTTATATATTAGGAGACCCAGAAAATTTCTTAATAGCTAACTCTATAATCACTCCTCTACATATCCAACCTGAATGATATTTTTTATTTGCTTATACCATTTTACGATCAATTCCTAATAAATTAAGAGGAGTTATTGCTTTATTATTCTCAATTTTAATTTTATTAATTATACCATTAATAAAT---AAAAGAAAATTTCAAAGTAATAGATTTTATCCTATTAATCAAATTTATTTTTGATTATTTATATTTATTGTAATTATATTAACTTGATTAGGTGCCCAACCAGTTGAATACCCTTATTTTGGGCTAAGTCAAATTTTAACAATTATATATTTTATTTATTTTTATTTA
_16_BRACONIDAE_BRACHISTINAE_Schizoprymnus_sp_USNMENT01322549_               ---------------ATTATAAAATTAATTAATAATACATTAATTAAATTACCTACACCAATAAACATTAATATATGATGAAATTTTGGTTCATTATTAGGTATATTTTTATTAATTCAAATTTTAACTGGATTATTTTTATCAATACATTATATCTCTAATGTAAATTATTCTTTTTTTAGTATTATTCACATTATAAAAGATGTTAATTACGGATGACTTATACGATTAATTCATATAAATGGGGCATCTTTTTTTTTCATTTGTGTTTATTTCCATATTGGACGAGGAATTTATTATAGATCATATAAATTATTAAAAACTTGAATAATCGGAGTAATAATTTTATTAATTATAATAGGAACAGCTTTTATAGGCTATGTACTACCTTGAGGACAAATATCATTTTGGGGAGCTACTGTTATTACTAACTTAATTTCAGCAATTCCTTTTATTGGTCAAATAATTGTAGAATGATTATGAGGAGGATTTTCAGTAAATAATTCCACTTTAAATCGATTTTATACATTTCATTTCATTATACCATTTATTTTAATATTAATGGTAATAATTCATTTAATATATTTACATAATACAGGATCTAATAATCCTTTAGGATTTAATAGAAATTTCTATAAAATTAGATTTCATAATTATTTTACACTTAAAGATTTAATAGGATTTTTAATTATATTATTTTTATTTATTATTATTATTATAAAATATCCATATATTTTAAGAGACCCAGAAAATTTCATTATAGCTAATTCTATAGTAACTCCAATTCATATTCAACCAGAATGATATTTCTTATTTGCTTACACAATTTTACGTTCCATTCCTAATAAATTAAGAGGTGTAATTGCTTTATTAATATCAATTTTAATTTTAATAATTATACCATTTTTTAAT---AATTCAAAATTTCAAAGTATATATATATACCCACTTAATCAAATTTATTTTTGATTTTTTATTTTAATTTTCATTATTTTAACTTGACTAGGAGCCAAACCTGTTGAACAACCTTTTATTACAATAAGACAATTAATTACTATATTATATTTTATATATTTTTTTTTA
_17_BRACONIDAE_BRACONINAE_Eunesaulax_sp_CNIN4283_                           TTAAAGAAAAATAAAATTTTAAAAGTTTTTAGAGATTCTTTAATTTTTTTACCTAGACCAGTTAATATTAATTTATGGTGAAATTATGGTTCTTTATTAGGTTTATGTTTAGTTATTCAATTTATTTCTGGTTTATTTTTATCTATGCATTATACTTCAAATATTAATTATTCTTTTAATAGATTAATTCATATTATTCAAGATGTTAATTATGGGTGATTAATACGATTAATTCATTTAAATGGGGCTTCATTATTTTTTATTTGTATTTATTTACATATTGGTCGAGGTTTATATTATGGATCATATAAATTAAAGGAAACTTGATTAAGTGGGGTAACAATTTTATTTTTATTGATGGGAACAGCTTTTTTAGGATATGTTTTACCCTGGGGGCAAATATCATTTTGAGGGGCTACAGTAATTACAAATTTATTATCAACTTTACCTTATATTGGGGAAATAGTGGTAGAATGATTATGAGGGGGGTTTTCTGTTGATAATGCAACTTTGAATCGATTTTATACTTTACATTTTTTAATACCTTTTATTTTAATTTTAATAATTTTTTTACATTTAATTTTTTTACACGAAAAAGGATCTAATAATCCTTTAGGAGTTAATAGAAATAATTATAAAATTATTTTTCATAATTATTTTACAATTAAGGATTTATTGGGTTTTGTTTGAATATTTTTATTTTTTTTTTTTTTAATTTTTCAAAATTCTTATTTATTAGGGGATCCAGAAAATTTTATTATAGCTAATTCTATAGTTACTCCAATTCATATTCAACCTGAATGATATTTTTTATTTGCTTATACGATTTTACGTTCAATTCCTAACAAATTAAGGGGAGTGATTGCTTTATTATTATCAATTTTAATTTTAATAATTATACCATTTTATTAT---AAGGTTAAATTTCAAGGGTTAAATTTTTATCCTATAAGACAATTTTTTTTTTGGTTATTTATAAATAGATTTTTTTTATTAACTTGATTAGGAGCGAAACCAGTTGAATATCCATATATTGAAATAAGACAATTTTTAACTATAATTTATTTTTTATATTATATTATA
_18_BRACONIDAE_BRACONINAE_Coeloides_scolytivorus_USNMENT01322554_           ??????????????????????????????ATTGATGATATTATTAATTTACCAACACCAGTAAATATTAGATTTTGATGAAATTTAGGATCTTTATTAGGTTTATGTTTAGTAATTCAATTAATTTCTGGATTATTTTTATCTATACATTACACAGCAAATATTGAATATTCTTTTAATAGAATTATTCATATTATTCAAGATGTAAATTATGGATGATTAATACGTTTAATTCACTTAAATGGAGCTTCATTATTTTTCATTTGTATTTATATACATATTGGACGAGGGTTATATTATGGTTCATATAAATTAATTAAAACTTGATTATCAGGAGTTATTATATTATTATTATTAATAATAATTGCTTTTTTAGGATATGTATTACCTTGAGGTCAAATATCTTTCTGAGGAGCTACAGTTATTACAAATTTATTATCAGCTTTCCCTTATATTGGACAAATATTAGTAGAATGATTATGAGGTGGATTTTCTGTTAATAATGCTACTTTAAATCGATTTTATACATTACATTTTCTATTTCCATTTATTTTAATTATTTTTATTATATTACATTTAATATTTTTACATGAAAAAGGGTCAAATAATCCTTTAGGAGTAATAAGAAATTATTATAAAATTATTTTTCATAGTTATTTTACATATAAAGATTTTTTAGGTTTTATATGAATAATTATTTTATTCATTTTTTTAGTACTTGAATATCCTTATTTATTAGGAGATCCTGAAAATTTTATTGCAGCAAATTCAATGGTTACTCCTATTCATATTCAACCTGAATGATATTTTTTATTTGCTTATACAATTTTACGTTCAATTCCTAATAAATTAAGAGGAGTAATTGCCTTATTTATATCAATTTTAATTATAATAATTATACCTTTTTTAACT---AAACATAAATTTCAAAGTTTAATATTTTATCCTTTAAGACAAATTTATTATTGATTATTTTTTAATTGTTTTATCTTATTAACTTGATTGGGGGCTCAACCAGTTGAATATCCTTTTATAGAAATTAGTCAAATTTTAACTATATTTTATTTTATTTTTTATATTTTA
_19_BRACONIDAE_BRACONINAE_Cyanopterus_sp_CNIN3045_                          TTTAAAAAAAATGTAATTTTAAAGGTTTGTGGGGATTCTTTGATTTATTTACCAAGACCTGTTAATATTAATTTATGATGGAATTTTGGATCTTTATTAGGGTTATGTTTAATTATTCAAATTATTTCAGGGTTATTTTTATCAATACATTATACTTCAAATATTAATTATTCATTTAATAGATTAATTCATATTATTCAAGATGTAAATTATGGTTGATTAATACGATTGATTCATTTGAATGGTGCTTCTTTTTTTTTTATTTGTATTTATATTCATATTGGTCGTGGATTATATTATGGTTCTTATAAGTTAAAAGTTACTTGATTAGTAGGGGTAATAATTTTATTTTTATTAATAGGTACTGCATTTTTAGGATATGTCTTACCTTGGGGACAAATATCTTTTTGAGGGGCAACAGTTATTACTAATCTTTTATCAACTGTTCCTTATATTGGAAATTTATTAGTTGAGTGATTATGGGGGGGATTTTCTGTTGATAATGCAACTTTAAATCGTTTTTATACTTTTCATTTTTTATTACCTTTTATTTTAGTTGTGATAGTTATAATTCATTTAATTTATTTACATGAAAAAGGATCTAATAATCCATTAGGGGTTAATAGAAATAATTATAAAATTATTTTTCATAATTATTATTCTTTAAAAGATATAATAGGATTTTTTTTTATATTTTTAATTTTTATATATGTAATTTTTGAAAATTCTTATTTATTAGGTGATCCTGAGAATTTTATTGTAGCTAATCCTATAGTTACTCCTGTACATATTCAACCAGAGTGATATTTTTTATTTGCATATACAATTTTGCGATCTATTCCTAATAAATTGAGAGGTGTTATTGCATTATTATTGTCTATTTTAATTTTAATTGTAATACCTTTTATATATAAAAAAATAAAATTTCAAGGGTTAGTATTTTATCCAATAAGACAAATTTATTATTGATGATTTTTTTGTAGGGTTTTATTATTAACTTGATTGGGGTCTAAACCTGTTGAGTATCCATTTGTAGAGTTTAGTCAAATTTTAACTATTTTTTATTTTTTTTATTATATTTTA
_20_BRACONIDAE_CARDIOCHILINAE_Retusigaster_noguerai_CNC924603_              ???????????????????????????????????????????????????????????????????????????????????????????????????????????????????????????????????????????????????????????????????????????????????????????????????????????????????????????????????????????????????????????????????????????????????????????????????????????????????????????????????????????????????????????????????????????????????????????????????????????????????????????????????????????????????????????????????????????????????????????????????????????????????????????????????????????????????????????????????????????????????????????????????????????????????????????????????????????????????????????????????????????????????????????????????????????????????????????????????????????????????????????????????????????????????????????????????????????????????????????????????????????????????????????????????????????????????????????????????????????????????????????????????????????????????????????????????????????????????????????????????????????????????????????????????????????????????????????????????????????????????????????????????????????????????????????
_21_BRACONIDAE_CARDIOCHILINAE_Toxoneuron_viator_USNMENT01322468_            TTGAAAAATGATATTTTAATGAAAGCCTTAAGAGGAATACTAATTAAGTTACCTACCCCTATTAATTTATTTGTTTGATGAAATTTTGGTTCTTTATTAGGAATTTGTTTAATAATACAAATTTTTACTGGATTATTTTTGACAATACATTATGTTTCAAATGTGGATTATTCATTTTTTAGTATTATTCATATTATAAAAGATGTTAATTTTGGTTGATTACTACGTATAATTCATATAAATGGAGCTTCATTTTTTTTTATATGTATTTATATACATATTGGGCGGGGACTTTATTATGGTTCTTATAAACTGAAAATAGTTTGAATTTTTGGGATTTTAATTTTATTTATATTAATAGGGACTGCATTTATAGGTTATGTTTTACCTTGAGGTCAAATATCATTTTGAGGTGCGACAGTGATTACTAATTTATTATCTGTACTTCCTTATTTAGGTGAATTTTTTGTTGAGTGATTATGAGGGGGGTTTTCAGTTAATAATGCGACTTTAAATCGATTTTATAGATTTCATTTTGTTATACCTTTTATTTTATTAGGTTTAGTGATTTTTCATTTACTTTATTTACATGAATTGGGGTCTAATAATCCATTAGGTGTTAATAGAAATTATTATAAAATTATTTTTCATAATTATTATTCATTAAAGGATGTTTTAGGTTTTATAATTTTTTTTATAATTTTAGGTTATATTATTTTGCAGGTACCATATTTAATAGGTGATCCAGAAAATTTTTTAGAAGCAAATTCTATAGTTACTCCTGTTCATATTCAACCTGAGTGATATTTTTTATTTGCTTATACTATTTTACGGTCAATTCCAAATAAATTTAGGGGTGTAATTGCTTTATTTATATCTATTTGTATATTATTTTTTATAATATTTTTTTAT---AATAATAATTTACAAGGTCACACTTTTTACCCCTTAAATCAAATTTATTTTTGATTTTTTGTTAGTAATTTATTAATTTTGACATGGTTAGGGGCTCAACCTGTTGAATATCCTTATATATTAATTAGACAAATTATAACTTTAAATTATTTTTTATTTTATTTTATA
_22_BRACONIDAE_CENOCOELIINAE_Capitonius_chontalensis_USNMENT01322558_       ???????????????????????????ATTAATAATTCATTAATTAAATTACCAACTCCTATTAATATTTCTGTTATATGAAATTTTGGATCATTATTAGGTTTATGTTTAATTATTCAAGTTTTAACAGGTTTAATTTTAACTATACATTATGTATCTAATATTAATTATTCTTTTTATAGAGTTATTCATATTATACAAGATGTTAATTATGGTTGATTAATTCGTTTAATACATATGAATGGTGCTTCAATATTTTTTATTTGTGTTTATATACATATTGGTCGGGGTATATATTATGGTTCATATAAGTTTATTATTGTTTGAATAATTGGTGTATTAATTTTATTTTTAATGATAGGAACAGCTTTTATAGGATATGTTTTACCTTGAGGACAAATATCATTTTGAGGAGCTACTGTAATTACTAATTTAGTATCAGCTTTACCTTTTATTGGCCAAATATTAGTTGAATGATTATGAGGTGGATTTTCAGTTGAAAATCCAACATTAAATCGATTTTATACTTTTCATTTTTTTTTACCTTTTATTTTAATGTTTATAATTGTTTTACATTTAATATATTTACATGAAATTGGATCTAATAATCCTTTAGGTTTGTATAGAAATTTTTATAAAATTAAATTTAATAATTACTTTGTTTTTAAAGATTTAGTTGGATTTATAATTTTATTATATTTATTAATTTTTATTGTATTAGAATATCCTTATATTTTAAGTGATCCAGAAAATTTTATTATAGCTAATTCAATAATTACACCTTTTCATATTCAGCCAGAATGATATTTTTTATTTGCTTATACTATTTTACGTTCAATTCCAAGTAAATTAATTGGTGTTTTAGCTTTATTGTTATCTATTTTAGTTTTATTATTAATACCTTTTTTAAAT---ATTAATAAATTTAAAGGCTTAATAAATTATATAATTAGAAAAATTTATTTTTGATTTTTTACAAGAATTGTAATTTTATTAACTTGATTAGGGTCCCAACCAGTTGAGTATCCTTATGTTGTGTTAAGTCAATATTGTACTTTTTTATATTTTTTATATTTTTTTATG
_23_BRACONIDAE_CENOCOELIINAE_Aulacodes_nigriventis_USMEN01322459_           ??????????????????????????????ATAAAATCTTTAGTTTATCTACCTACTCCAGGTAATATTTCAATTTTTTGAAATTTTGGTTCATTATTGGGATTGTGTTTAATCATTCAAGTTTTAACAGGATTAATTTTAACTATGCATTATGTATCAAATATAAATTATTCATTTATTAGAGTTATTCATATTATGCAAGATGTTAATTATGGATGATTAGTTCGATTAATTCATATAAATGGGGCGTCAATATTTTTTGTTTGTGTTTATATTCATATTGGTCGGGGAATTTATTATGGATCTTATAAGTTCAAGACAGTGTGAAGATTGGGGGTGATTATTTTATTTTTGATGATAGGGACGGCTTTTATAGGATATGTTTTACCTTGGGGGCAGATATCATTTTGAGGGGCAACTGTAATTACTAATTTACTTTCAGCTTTGCCATTTATTGGTCAAATATTAGTTGAATGATTGTGGGGGGGATTTTCAGTTGGTAATCCAACTTTAAATCGATTTTATACATTTCATTTTGTATTGCCATTTATTTTAATATTTTTTGTAATCTTACATTTAATATATTTACATAATACTGGATCAAGAAATCCATTAGGAGTTAGGAGAGATTTTTTTAAGATTAAATTTCATAATTATTTTGTAATTAAAGATTTATTGGGATTTATAATTTTATTTTATTTGTTGATAATTATTGTCTTAGAGGTACCATATATTTTAGGTGATTCAGAAAATTTTATTATAGCAAATTCAATGGTAACACCTTTTCATATTCAACCTGAATGATATTTTTTGTTTGCTTATACTATTTTACGTTCTATTCCTAATAAGTTATCAGGTGTATTAGCTTTAGTTATATCTATTTTAATTTTATTTTTTATACCTTATTTAAAT---GTAAGAAAATTTAAGGGGTTAAACAATTATGTATTTAGGCAAATTTGTTATTGATTTTTTATTAGGAATGTAATTTTATTAACTTGGTTAGGGTCACAGCCTGTTGAATATCCTTTTATTGGTCTTAGGCAATTATGTACATTATTTTATTTTTCATATTTTTTTATT
_24_BRACONIDAE_CENOCOELIINAE_Cenocoellius_ashmeadii_USNMENT01322645_        ????????????????????????TTGATAAATTCTTCTTTAATAAATTTACCTACACCGGTAAATATTTCAATTTGATGGAATTTTGGTTCATTATTAGGTTTATGTTTATTAATTCAATTTTTAACGGGGTTAATTTTAACTATGCATTATGTTTCTAATATTAATTATTCATTTTATAGAATTATTCATATTATGCAAGATGTTAATTATGGATGATTAATTCGATTAATTCATATAAATTGTGCTTCAATATTTTTTATTTGTGTATATTTACATATTGGTCGAGGATTGTATTATGAATCTTATAAGTTAAAAGTGGTTTGAAATTTTGGATTATTGATTTTTATTTTAATAATAGGTACTGCATTTGTTGGTTATGTTTTACCTTGGGGTCAAATATCATTTTGGGGTGCTACTGTTATTACAAATTTAGTGTCAGCATTACCTTTTATTGGAGAAATATTAGTAGAATGAGTGTGAGGAGGATTTTCTGTTGATAATTCAACATTAAATCGATTTTATACATTTCATTTTCTTTTACCTTTTATTTTAATTATTATAGTATTTATACATTTAATTTATTTACATGAAACAGGATCTAATAATCCTTTAGGTTTAAATAGAAATTATTATAAAATTAAATTTTATAGATATTTTGCTTTAAAAGATTTAGTTGGATTTCTTATTTTAATTTATATTTTGGTAATTATTGTGTTAGAATATCCATATTATTTAAGTGATCCAGAAAATTATATTATAGCTAATTCAATAATTACTCCTATACATATTCAACCTGAATGGTATTTTTTATTTGCATATACAATTTTACGGTCAATTCCAAATAAATTAGGGGGAGTAATAGCTTTATGTTCTTCTATTTGTATATTATTTTTATTATCTAAATATATAAGAAATTTTAATAAATTTCAAGGTAATAAATTTTTGGTTAATAAAATTATTTTTTGATTTTTTGTAAGGGATTTTTTTATTTTAACTTGATTGGGATCTCAACCTGTTGATTATCCTTTTGTATTTATTGGACAATTATGTACAGTATATTATTTTAGATTTTATTTTATT
_25_BRACONIDAE_CHARMONTINAE_Charmon_extensor_USNMENT01322559_               ATGAAAAAAAATTTAATTTTAAATTCTTTAAATAATATATTAATTAAATTGCCTTCCCCCACAAATATTAATATTTGATGAAATATAGGTTCTATATTAGGTTTATATTTAATTATTCAATTATTATCTGGTATTTTTTTATCAATACATTATACTTCTCATGTAGATTATTCTTTTTTTAGAATTATTCACATTATACAGGATATTAATTATGGTTGATTTATACGATTAATTCATATAAATGGGGCTTCTTTTTTTTTTATTAGTGTTTATTTACATATTGGACGGGGGATTTATTATGGGTCTTATAAATTGGTTAATGTTTGAATTATTGGGGTAATAATTTTACTTATAATAATAGGGATTGCTTTTTTGGGGTATATTTTACCTTGGGGTCAAATATCATTTTGAGGGGCTACTGTTATTACTAATTTAATTTCAGTAATTCCTTTTTGAGGTAATATTATTGTTGAATGAGTATGAGGAGGGTTTTCAATTAGAAATTCTACTTTAAATCGATTTTATAGATTTCATTTTTTATTTCCTTTTATTTTAGTTGTATTAGTAATATTACATTTAATTTATTTACATGAAAAAGGTTCAAATAATCCTTTAGGTTTAAATAGAAATTTTAATAAAATTATTTTTCATAAATATTTTTCATTAAAAGATTTATTAGGATATTTAATTATATTGATTTTATTTATATATATTATTTTATTAAATCCTTATGTTTTAGGGGATCCTGATAATTTTTTAATAGCTAATCCTATAGTGACTCCTGTCCATATTCAACCTGAATGATATTTTTTATTTGCTTATAGAATTTTACGTTCAATTCCAAATAAAATAGGAGGGGTTTTAGGTTTATTATTTTCTATTTTAATTTTATTAATTTTACCTTTTTTAAGTTTTAATTTAAAATTTCAAGGTATAATTTTTTATCCTTTTAACCAAATTTTGTTTTGATTTTTTTTTTTTAATTTATTAATATTAACTTGATTGGGTAGTCAAGGGGTAGAATATCCTTTTATTATAATGGGTCAAGTTTCTATAATTATTTATTTTTTTTATTATTTTATT
_26_BRACONIDAE_CHELONINAE_Chelonus_sp_USNMENT01322561_                      ATAAAAAAAGATTCTATTATAATTTTATTAAATAATATATTAATTATTTTACCAAGACCAATAAATTTAAATATTTTTTGAAATTTTGGATCTTTAATAGGTTTATGTTTAATTATACAAATTTTTACAGGTTTATTTTTATCAATGCATTATGTGGCCAATATTGATTATTCATTTTTTAGAATTATTCATTTAATAAATGATGTAAATTATGGTTGATTAATTCGTTTAATTCATATAAATGGGGCATCATTATTTTTTATTTGTATTTATATACATATTGGTCGTGGTTTATATTATCAATCTTATAAATTAAAAAAAACTTGATTAATTGGAGTTATTTTATTATTATTATTAATAATAATTGCTTTTTTAGGTTATGTTTTACCATGAGGACAAATATCATTTTGAGGGGCTACGGTAATTACAAATTTATTATCAGTAGTACCTTATGTTGGTATTAGATTAGTTGAATGATTATGAGGAGGATTTTCCGTAAATAATAATACATTAAATCGATTTTATAGATTACATTTTTTAATACCATTTATTTTATTAATATTTGTAATTATTCATTTAATTTATTTACATGATTATGGTTCAAATAATCCTTTAGGATTAAAAAGTGATTATTATAAAATTGTTTTTCATAATTATTATAGAATTAAAGATTTATTAGGTATATTAATTTTAATTATGTTTTTAATAATTATAATTTTTTTGGAACCATATATTTTAGGTGATCCAGAAAATTTTTTAGAAGCTAATTCATTAGTTACTCCTATTCATATTCAACCAGAATGATATTTTTTATTTGCATATACAATTTTACGTTGTATTACAAATAAATTTATAGGTGTAGTTTTATTATTAATGTCAATTTTAATTTTATTTATTTTACCTTTTTTAAAT---AAAAATAATTTTCAAAGTTTAAGATTTTATCCTATTAATCAAATTTTATTTTGATTTTTTTTAAATATTATAATTATATTAACATGATTGGGTATACAAGTTGTAGAATATCCATTTATTTTTTTAAGTCAATTTTATATAATTATATATTTTTTTTTTTAT------
_27_BRACONIDAE_CHELONINAE_Phanerotoma_sp_USNMENT01322562_                   ATAAAAAAATATATTTTATTAAATTTTATAAATAATATAATTAAAGATTTACCTACACCAGTAAATATTAATTATTTATGAAATTTTGGTTCATTATTAGGTATAACCCTAATAATTCAAATTTTAAGAGGATTTTTTTTATCAATACATTATATTTCTGATATTAAATATTCATTTGTAAGAATTATTGATATTATAAATAATATTAATTATGGTTGAATTTTACGTTTAATTCATATAAATGGAGCTTCAATATTTTTTTTTTTTATTTACATTCATATTGGACGAGGACTATATTATCATTCTTACAAAATAAAAGAAGTTTGATTAATTGGTGTATTAATTTTATTTTTATTAATAGGAATTGCATTTATAGGGTATGTTTTACCTTGAGGACAAATATCATTTTGAGGAGCAACAGTAATTACTAATTTAATTTCTGCAATTCCATATATTGGTAAAATAATTGTAGAATGATTATGAGGTGGATTCTCAGTTGATAAATCAACTTTAATTCGATTTTATAGAATTCATTTTTTTCTACCTTTTATTTTAATTTTTTTAGTATTAATTCATTTAATTTTTTTACATATATATAGATCAAATAATCCTTTAGGAGTAAAAAGAAAATATTATATAATTATTTTTCATTCATATTTTAGTTTAAAAGATTTTTTAGGAATATTAATTTTTTTAATTCTATTCTATTATTTAATAATTAATTATTCATATATTTTAAGAGATTCAGAAAATTTTTTAGAAGCTAATTCAATAATTACTCCATTACATATTCAACCAGAATGATATTTTTTATTTGCTTATACAATTTTACGATCAATTCCTAATAAATTATTAGGTGTAATAATGTTAATTATATCAATTTGTATATTATTTTTAATACCATTTTTTTTA---AAATCAAAATATATAAGATTATATTTTTATCCAATAAGACAATTTAATTTTTGATATTTTTTAAATATTTTATTAATGCTAACTTGATTAGGGATACAAGTAGTAGAATATCCTTTTATTTTAATTAGACAAATTTATATATTAAAATATTTTAGATATTATTACTTA
_28_BRACONIDAE_CHELONINAE_Phanerotomella_longipes_CNC924617_                ATAAAAAAAAATATGTTATTAAAATTAATAAGAGATATACTATTATATTTACCTACCCCTATTAATATTAGGATTTTTTGAAATTTTGGATCATTATTAGGAGTGTGTTTAATTATACAAATTTTAACTGGGTTATTTTTAACAATACATTATGTATCTAATGTAAATTATTCTTTTGAAAGTATTATTYATATTATGAATGATATTAATTATGGGTGATTAATTCGTTTTATTCATATAAATGGAGCTTCTATATTTTTTATTTGTATTTATATACATATTGGACGAGGAATTTATTATAGATCTTATAAAATTGTTAGGGTATGATTAATTGGGGTAATTATTTTATTAATATTAATAATAACAGCATTTGTTGGGTATGTTTTACCTTGAGGGCAAATGTCTTTTTGGGGGGCTACTGTAATTACTAATTTATTGTCTGTATTGCCTTATTTAGGTCAAGTTTTAGTAGAATGATTATGAGGGGGGTTTTCAGTAGGTAATGCAACTTTAAATCGATTTTATAGATTTCATTTTTTGTTACCTTTTATTKTATTAATATTAATATTAAT?AAAATAAAAGTACGMTTTTTYGATCT??????????????????????????????????????AAATTATTTTTCATAATTATTTTTCTATTAAAGATTTAGTGGGAGGATTAATTTTTTTTTTTTTTTTAATATTTTTAGTATTAGAAAATTCTTATTGTTTAGGAGATTCTGAAAATTTTATTGAAGCAAATTCGATGGTGACTCCTATTCATATTCAGCCTGAATGATATTTTTTATTTGCTTATTCTATTTTGCGTTCAATTCCTAATAAATTTATAGGGGTATTAATATTAATAATATCTATATTAAATTTA????????????????????????????????????????????????????????????????????????????????????????????????????????????????????????????????????????????????????????????????????????????????????????????????
_29_BRACONIDAE_DORYCTINAE_Heterospilus_sp_CNIN3037_                         ????????????????????????ATATTTAAAGATTCTTTAATAAAATTACCTACACCAGTAAATATTAGATATTGGTGAAATTTTGGGTCATTATTGGGGTTATGTCTAATAATTCAGATTATTACAGGGTTATTTTTATCTATGCATTATATATCAAATATTAATTATTCATTTTTTAGAATTATTCATATTATTCAAGATGTAAATTATGGGTGGTTGATACGGTTAATTCATATAAATGGGGCATCTTTTTTTTTTATTTGTTTATATTTTCATATTGGTCGGGGGATTTATTATAGATCTTTTAAGTTTATTTCAACTTGATTTGTTGGGGTGTTTATTTTTTTATTTACTATAGGGATTGCATTTTTAGGGTATGTGCTACCTTGGGGTCAAATATCTTTTTGAGGGGCTACTGTTATTACAAATTTAATTTCTGCTGTTCCATATATTGGTCAAATAATTGTAGAGTGACTATGGGGGGGGTTTTCAGTGGATAATGCAACTTTAAATCGATTTTATACGTTACATTTTTTACTCCCATTTATTTTAGTTGTTATAGTAATTTTACATTTATTATTTCTTCATGAGACTGGTTCAAATAACCCTTTAGGGTTAAGAAGAAATTATTATAAAATTATATTTCATAATTATTTTACTATTAAAGATATTTTAGGGGTGTTAATATTTTTATATTTTTTTATAATTTTAGTTTTTGAGTTTCCTTATATTTTAGGGGATCCAGAAAATTTTATTATAGCTGATTCAATAGTAACCCCTGTTCATATTCAACCTGAATGATATTTTTTATTTGCCTATACAATTTTACGGTCAATTCCCAATAAATTAAGGGGGGTAGTTGCTTTATTGATATCTATTTTAATTTTATTAATTATACCATTTATTTAT---AAAAATAAATTACAGGGATTAGAATTTTATTCTTTAAATCAGATTTATTATTGGATATTTTTTAATAGAGTTATTTTACTAACTTGGTTAGGGGCTCAACCAGTTGAGTATCCTTTTATTTTAATAAGTCAAATTTTAACAATTTTTTATTTTTTATATTATTTTTTT
_30_BRACONIDAE_DORYCTINAE_Labania_ficophaga_CNIN3682_                       ???????????????ATTTTTAAAATGATTAATAATTCTTTATTAAAATTACCTACTCCTGTAAGAATTAATATTTGGTGAAATTTTGGGTCTTTATTAGGGCTATGTTTGGGTATCCAAATTATTACAGGTTTATTTTTATCAATACATTATATATCTAATATTAATTATTCTTTTTTTAGAATTATTCATATTATTCAAGAAGTAAATTATGGCTGGCTTATACGATTAATACATATAAATGGGGCTTCTATTTTTTTTATTTGTGTTTTTTTACATATTGGTCGTGGATTATATTATGAATCTTTTAATTTGAAAGAAGTTTGAGTTATTGGAGTTTTTATTTTATTATTAATAATAGCAATTGCTTTTTTAGGGTATGTTTTACCTTGGGGGCAGATATCTTTTTGAGGGGCTACTGTAATTACAAATTTAATTTCAGCTATTCCTTATATTGGGCAAATAATTGTAGAGTGATTATGAGGAGGATTTTCAGTTGATAATGCTACTTTAAATCGGTTTTATACATTACATTTTATTTTTCCATTTTTATTATTAATTTTAGTTATGATTCATTTGTTATTTTTACATGAAACGGGTTCAAGAAATCCTTTAGGATTGAATAGAAATTTTTATAAAATTTTATTTCATAATTATTATACTTTAAAAGATATATTAGGGTTTATATTTATAATTTTATTATTTTTAATGTTAATATTTGAAACCCCTTATTTATTAAGTGATCCTGAAAATTTTATTATGGCAAATTCTTTAATTACACCAATTCATATTCAACCAGAGTGGTATTTTTTATTTGCTTATACTATTTTACGGTCTATTTCAAATAAACTAAGAGGTGTGATTGCACTAATTATATCAATTTTAATTTTATTACTTTTTATTTTTATA------AAAAGAAATTTTCAAGGGTTAAGATTTTATTTTGTTAATCAAATTTATTATTGATTATTTTTTAATATTTTTATTTTATTGACTTGATTAGGATCTCAGCCTGTCGAGTATCCATTTATTTTACTGAGACAAATTTTAACAATTTTATATTTTTTATATTTTTTTTTT
_31_BRACONIDAE_DORYCTINAE_Allorhogas_crassifemur_CNIN3684_                  ATGAAAAATAATGAATTTTTAAAAATTATTAATAATTCTTTAGTAAAATTACCTTCACCAGTAAATATTAGTTTATGATGAAATTTTGGATCTTTATTAGGATTATGTTTAATTATTCAATTTATTACAGGCTTATTTTTATCAATACATTATATATCTAATATTTATTATTCTTTTTATAGAATTATTCATATTATTCAAGATGTAAATTATGGGTGATTAATACGTTTATTTCATATAAATGGGGCTTCTTTTTTTTTTATTTGTGTTTATATTCATATTGGACGAGGAATATATTATGGATCTTATATTTTAAAAGAAACTTGACTAATTGGGGTAATAATTTTATTATTAATAATAGGAACAGCATTTTTAGGTTATGTTTTACCTTGGGGTCAAATATCTTTTTGGGGGGCGACAGTTATTACAAATTTAATTTCTGCTTTACCTTTAATTGGACATATGCTTGTTGAATGATTATGAGGAGGATTTTCTGTTGATAATGCTACTTTAAATCGATTTTATACTTTACATTTTTTAATACCATTTATTTTAATATTAATAATTATATTACATTTAATATTTTTACATGAAACTGGGTCAAATAATCCCTTAGGTGTAAATAGAAATTTTTATAAAATTTTATTTCATAATTATTATACATTAAAAGATTTGTTAGGATATATATATATATTATCATTATTTTTATATTTAAATATTCAATATCCTTTTTTATTAGGAGATTCTGAAAATTTTATTTTAGCTAATTCTTTAGTGACCCCAGTTCATATTCAACCTGAATGATATTTTTTATTTGCTTATACAATTTTACGATCAATTCCTAATAAATTAGGGGGGGTAATTGGACTTTTATTTTCTATTTTAATTTTAATAGTTTTGCCATTTTTG------AAGTTAAAATTTCAAGGGTTAAGATTTTTTCCTATTAATCAAATTTATTATTGATTATTTTTAAATATATTAATTTTATTAACTTGATTAGGGTCTCAGCCTGTAGAATATCCTTATATATTTTTAAGACAAATTTTAACTTTTTTATACTTTTTATATTTTTATTTA
_32_BRACONIDAE_DORYCTINAE_Allorhogas_scotti_CNIN3686_                       TTTAAAGAATTTTTAATTTTATTAATAGTTAAAAATTCTTTAATAAAATTACCTTCTCCGGTAAATATTAATTTATGATGAAATTATGGCTCAATATTGGGGTTATGTTTAATTATTCAAATTATTAGAGGCCTTTTTTTATCTATACATTATATATCTAATATTAATTATTCTTTTTATAGAATTATTCATATTATTCAAGATGTTAATTATGGGTGATTAATGCGGTTGATACATATAAATGGAGCTTCTTTTTTTTTTATTTGTGTTTATTTACATATTGGTCGGGGGTTATATTATGGATCTTATAAATTAAAAGAAACATGAATTATTGGGGTATTAATTTTATTGTTTATAATAGGGACTGCTTTTTTAGGGTATGTTTTACCTTGGGGTCAGATATCATTTTGAGGGGCTACAGTTATTACAAATTTAATTTCTGCTATCCCTTATGTAGGACAAATAATTGTAGAGTGATTATGGGGGGGGTTTTCTGTTGATAATGCCACATTAAATCGATTTTATACTTTACATTTTCTTTTACCATTTATTTTGGTAATAATGGTAGGAATTCATTTATTATTTTTACATGAGACTGGATCTAATAATCCTCTGGGGGTTAAAAGAGATTATTATAAAATTTTATTTCATAATTATTATACTTTAAAAGATATTTTAGGATATATTTATTTTTTTATATTATTTATAATTTTAATTTTTGAATTTCCTTATTTATTAGGAGATCCTGAAAATTTTATTATAGCTGATTCTATAGTTACTCCTGTTCATATTCAACCTGAATGGTATTTTTTATTTGCTTATACAATTTTACGTTCAATTCCTAATAAACTTAGGGGAGTTATTGCTTTATTATTGTCAATTTTAATTTTAATAATTTTACCTTTTATA------AAAAGTAATTTTCAGGGGTTAAGATTTTATCCCCTTAGACAAATATATTATTGAGTTTTTTTAAATTTAGTAATTTTATTAACTTGATTAGGAGCTCAGCCTGTTGAGTATCCATTTGTTATATTAAGACAAATTTTAACAATTTTTTATTTTTCATATTTTTTTATA
_34_BRACONIDAE_DORYCTINAE_Eodendrus_eous_CNIN4303_                          TTAAAAAATAATGTTATTGTAAAAATATTTATAAATTCTTTAGTTAAATTACCTACTCCAGTAAATATTAGACTTTGATGAAATTTTGGTTCATTATTAGGAGTATGTTTAATAATTCAATTAATTACTGGAATTTTTTTATCAATACATTATACTTCAAATATTCAATATTCTTTTTATAGAATTATTCATATTATTCAAGATGTTAATTATGGTTGATTAATACGATTATTACATATAAATGGAGCTTCATTTTTTTTTATTTGTGTATATTTACATATTGGTCGAGGTCTATATTATGGTTCTTATAAATTAATAAAAACTTGAATTATTGGAGTATTAATTTTATTAATTATAATGGGAACAGCATTTTTGGGATATGTTTTACCTTGAGGTCAAATATCATTTTGAGGAGCAACAGTAATTACAAATTTAGTATCTGCATTACCTTATATTGGTCAAATATTAGTAGAGTGATTATGGGGGGGATTTTCAGTAGATAATGCTACATTAAATCGATTTTATTCATTACATTTTTTAATACCTTTTATTTTAATTTTAATAGTATTTATACATTTATTATTTTTACATGAAACTGGTTCAAATAATCCTTTAGGATTAAAAAGAAATTATTATAAAATTTCTTTTCATAATTATTTTTCATTAAAAGATTTAATAGGATTTTTATGATTATTTTTAATATTATTATTAATTATTTTAGAAAGTCCATATTTATTAGGAGATCCTGAAAATTTTGTTATAGCTAATTCTATAGTTACACCTGTTCATATTCAACCTGAATGATATTTTTTATTTGCTTATACAATTTTACGATCAATTCCTAATAAATTGAGAGGAGTAATTGCATTATTATTATCAATTTTAATTTTAATAATTAAAATTTTTTAT------AAAATTAATTTTCAAAGCTTATCTTTTTATCCTTTAAATCAAATTAATTATTGATTATTTTTAAATTGTGTTATTTTATTAACTTGATTAGGATCTCAACCAGTAGAATACCCTTTTGTTGAAATTAGTCAAATTTTAACTGTTTTTTATTTTTTTTTTTAT------
_35_BRACONIDAE_DORYCTINAE_Euscelinus_sarawacus_CNIN4311_                    ATAAAAACCAATATAATTTTGAAAATGTATATAAATTTTTTGGTTAAATTACCAACTCCTATTAATATTAGATTATGATGAAATTATGGTTCATTATTAGGATTATGTTTAATTATTCAATTAATTACAGGTTTATTTTTATCAATACATTATACTTCTAATATTTTATATTCTTTTAATAGAATTATTCATATTATTCAAGATGTAAATTATGGTTGAATAATACGTTTAATACATATAAATGGAGCTTCATTTTTTTTTATTTGTGTATATATTCATATTGGACGTGGTTTATATTATGGTTCTTTTAAATTAAAAAAAACTTGATTAATTGGAGTGTTAATTTTTTTAGTAATAATAGGAACAGCTTTTTTGGGATATGTTTTACCTTGAGGTCAAATATCTTTTTGAGGGGCTACAGTTATTACTAATTTAGTTTCAGCTTTACCATATATTGGTCAAATAATTGTGGAATGATTATGAGGTGGATTTTCTGTTGATAATGCTACATTAAATCGATTTTATACATTACATTTTTTAATACCTTTTTTGTTAATTGTTATAGTTATAATTCATTTAATATTTTTGCATGAAACTGGATCAAATAATCCATTGGGTTTATTTAGAAATTATTATAAGATTATTTTTCATAATTATTTTATTTTAAAAGATTTAATAGGATTTTTATATTTAATTATATTATTAATGTTTATTGTATTTGAATATCCTTATATTTTAGGAGATCCTGAAAACTTTATTATAGCTAATTCAATAGTTACTCCTGTTCATATTCAGCCTGAATGATATTTTTTATTTGCTTATACAATTTTACGTTCAATTCCTAATAAATTAAGAGGTGTATTAGCCTTATTATTTTCTATTTTAATTTTAATAGTAATAATTTTCTAT------AAAATAAAATTTCAAAGATTAATTTTTTATCCAATTAATCAAATTATATATTGATTTTTTTTTAATTTTTTAATTTTATTAACATGATTGGGATCTAAAGTTAAGAAAGCTACTCTAATTATT?????????????????????????????????????????????
_36_BRACONIDAE_DORYCTINAE_Ficobolus_paniaguai_CNIN3418_                     ------------TTGTTAATTAAAATATTTGTTAATTTTTTAATTAAATTACCTACTCCTGTAAATATTAGATTTTGATGGAATTTTGGATCTATATTAGGTTTATGTTTAATTATTCAATTTATTTCTGGATTATTTTTATCTATACATTATATATCACATATTCAGTATTCATTTTTTAGAATTATTCAAATTATTCAAGATGTAAATAGGGGATGATTTATGCGATTAATTCATATAAATGGGGCTTCTATTTTTTTTATTTGTGTATATTTACATATTGGTCGTGGATTATATTATGGTTCTTTTAAATTTAAAGGGGTTTGATTTATTGGAATTTTAATTTTATTATTAATAATAATAACAGCTTTTTTAGGATATGTATTACCATGGGGACAAATATCTTTTTGAGGAGCTACAGTAATTACAAATTTAATTTCTGCAATTCCTTATATTGGACAAATAATTGTTGAATGATTATGGGGAGGGTTTTCTGTTGATAATGCTACTTTAAATCGTTTTTATTCATTACATTTTTTTATACCATTTATTTTATTAGTTTTAATTTTATTACATTTAATATTTTTACATGAGACTGGTTCAAGCAATCCTTTAGGAGTGAGAAGAAATTTTTATAAAATTTTATTTCATAGATATTTTACTTTAAAAGATATTTTAGGATATATGTATATATTAATAATATTTTTAATATTAATTTTTGAAGAACCTTATATATTAAGAGATCCAGAGAATTTTGTTGAAGCTAATTCAATAATTACTCCTATTCATATTCAACCTGAATGATATTTTTTATTTGCTTATACTATTTTACGTTCAATTCCTGGAAAATTAAGAGGAGTAATTGCTTTATTATTATCAATTATAATTTTAATAATTATACCTTTTTTA------AAAATAAATTTTCAGGGGATGAGATTTTATTATTTTAATCAGATTTATTATTGATTTTTTGTTAATATTTTTTTATTATTAACGTGATTAGGGGGTCAACCAGTTGAATATCCTTTTATTTTTTTAAGTCAAATTTTAACAATTTTATATTTTATTTATTTTATTTTA
_37_BRACONIDAE_DORYCTINAE_Lissopsius_sp_CNIN3039_                           ---------------ATTTTAAATATAATAAAAAATTCATTAGTTAAATTACCCACACCTGTAAATATTAGATTATGATGGAATTATGGGTCATTATTGGGGATATGTTTAATAATTCAAATTATTACAGGGTTATTTTTATCTATACATTATATATCCCATGTAAATTATTCTTTTAATAGAATTATTCATATTATTCAAGATGTAAATTATGGGTGATTAATACGATTGATACATATAAATGGGGCTTCTTTTTTTTTTATTTGTGTATATATTCATATTGGACGGGGTTTATATTATGGTTCATTTAAATTTATAAGTACTTGATTTGTTGGGGTATTTATTTTATTAGTTATAATAGGAACAGCATTTTTAGGATATGTTTTACCTTGAGGGCAAATATCTTTTTGGGGGGCAACTGTAATTACAAATTTGATTTCTGCAGTTCCTTATGTAGGAATTATGATTGTTGAGTGATTATGGGGTGGATTTTCTGTAGATAATGCTACTTTAAATCGATTTTATACATTACATTTTTTAATACCTTTTATTTTAACTGTTATAGTTTTAATTCATTTATTATATTTACATGAAACTGGATCAAATAATCCATTAGGATTAAATAGTAATTTTTATAAAATTATGTTTCATAATTATTTTACAATTAAAGATTTTTTGGGATTTATTTTTTTTTGGTTATTTTTTTTATTAATTATTTATGAGTATCCATATGTATTAGGTGATCCTGAAAATTTTATTATAGCTGATTCTATGGTTACCCCAGTTCATATTCAGCCTGAATGATATTTTTTATTTGCTTATACAATTTTACGTTCAATTCCAAATAAATTGAGAGGGGTAATTGCATTATTAATATCAATTTTAATTTTATTAATTATGCCTTTTATATAT---AAAAATAAGTTTCAGGCTTTAAGATTTTATCCATTAAGACAATTTTATTATTGAATTTTTTTTAGGATAGTAATTTTATTAACATGATTAGGGGGGCAGGCGGTTGAGTATCCTTTTATAATTTTAAGGCAAATTTTAACATTCATATATTTTATATATTTTTTTTTA
_38_BRACONIDAE_DORYCTINAE_Monitoriella_rufithorax_CNIN3420_                 TTTAAAAATAATTTATTATTAAAAATTATAAATAATTCATTAATAAAATTACCTTCTCCAATTAATATTAATTTATGGTGAAATTTTGGATCAATATTAGGATTGTGTTTATTAATTCAATTATTTACAGGGTTATTTTTATCAATACATTATATATCTAATATTATTTATTCATTTTATAGAATTATTCATATTATTCAAGATGTAAATTATGGATGATTAATACGATTAATACATATAAATGGAGCTTCATTTTTTTTTATTTGTATTTATTTGCATATTGGACGAGGAATTTATTATGGATCTTATTATTTAATAATACCTTGATTAATTGGGGTTGTAATTTTATTAATTTTAATAGGGGTAGCTTTTTTAGGATATGTATTACCATGAGGACAAATATCTTTTTGAGGAGCTACTGTTATTACAAATTTAATTTCAGCTATTCCTTATGTTGGACAAATAATTGTTGAATGATTATGAGGAGGGTTTTCTGTTGATAATGCAACTTTAAATCGATTTTATACTTTACATTTTTTATTACCATTTATTTTAATTATATTAATTATTATACATTTAATATTTTTACATGAAAAAGGATCTAATAACCCTTTAGGATTAAAAAGAGATTTTTATAAAATTTTATTTCATAATTATTATACTTTAAAAGATTTTATAGGATTTATATTATTTATTATAATTTTTTTAATTTTAATTTATGAATATCCTTATATATTAAGAGATTGTGAAAATTTTATTATAGCAAATTCTATAGTAACTCCAGTTCATATTCAACCTGAGTGATATTTTTTATTTGCTTATACAATTTTACGATCAATTCCTAATAAATTAAGAGGGGTTATTGCTTTATTGATATCAATTATAATTTTAATAATTATACCTTTTTTA------AATAGAAATTTTAAAGGATTAAGATTTTATTTATTAAATCAAATTTATTATTGAATATTTTTAAATATTATAATTTTATTAACTTGATTAGGATCTCAACCGGTTGAATATCCTTTTATTTTTATAAGACAAATTTTAACTTTTATATATTTTTTATATTATTTTTTA
_39_BRACONIDAE_DORYCTINAE_Mononeuron_duguetiae_CNIN3416_                    TTTAAAGAGTTTATGATTTTTAGAATAGTTAAAGATTCTTTAATAAAACTTCCTTCCCCTATTAATATTAGGTTATGATGAAATTTTGGGTCTTTATTAGGGTTGTGTTTAATTATTCAAATTATTACTGGTTTATTTTTATCAATACATTATATATCAAATATTAATTATTCTTTTTTTAGAATTATTCACATTATTCAAGATGTAAATTATGGTTGATTTATACGATTAATACACATAAATGGGGCTTCATTTTTTTTTATTTGTGTTTATTTACACATTGGACGTGGTTTATATTATGGGTCTTATAATTTAGTTGCAACTTGATCAATTGGGGTATTTATTTTATTATTTATAATGGGGACTGCATTTTTAGGATATGTTTTACCTTGAGGACAAATATCTTTTTGGGGGGCTACTGTTATTACAAACTTAATCTCTGCTGTTCCTTATGTTGGTCAAATAATTGTTGAATGATTATGGGGGGGGTTTTCTGTTGATAATGCAACATTAAATCGGTTTTATACATTACATTTTCTTTTACCTTTTATTTTAGTGGCTATAGTTGGTATTCATTTAATATTTCTACATGAAACTGGATCTAATAATCCTCTTGGAGTTAGAAGAAATTTTTTAAAAATTTTATTTCATAATTATTATACTTTGAAAGATATATTAGGATATATTTATTTTTTTTTATTATTTTTAATTTTAATTTTTGAGGCTCCTTATATATTAGGAGATCCAGAAAATTTTATTATAGCTGATTCTATAGTTACTCCCGTTCATATTCAGCCAGAATGATATTTTTTATTTGCATATACAATTTTACGGTCTATCCCCAATAAATTAAGAGGAGTAATTGCTTTATTATTATCAATTTTAATTTTATTAGTTTTACCTTATATA------AAAAGTAAATTTCAAGGAGTTTCTTTTTATCCATTTAACCAATTTTTTTATTGATTATTTTTAAATATTGTTATTTTATTAACTTGATTAGGGGCCCAACCAGTTGAATATCCATTTATATTTATAAGACAAATTTTAACTTTAATATATTTTAGTTATTTTTTTTTA
_40_BRACONIDAE_DORYCTINAE_Percnobracon_stenopterus_CNIN3047_                ATTAAAAATTATTTAATTTTAAATATTCTTAGGAATTCTTTAATTAAATTACCCACTCCTGTTAATATTAGTTATTGGTGAAATTTTGGTTCATTATTGGGAGTTTGTTTAATTATTCAGTTGGTTACTGGGCTGTTTTTATCAATACATTATATATCTAATATTAATTATTCTTTTTATAGTATTATTCATATTATACAAGATGTTAATTATGGTTGATTTATACGATTAATACATATAAATGGGGCTTCATTTTTTTTTATTTGTGTTTATTTACATATTGGTCGTGGTTTATATTATGGATCTTTTAAATTAAGATCTGTATGAGTAATAGGTGTATTTATTTTATTAATGATAATAGGAACAGCTTTTTTAGGGTATGTTTTGCCATGAGGTCAAATATCTTTTTGAGGGGCAACTGTTATTACAAATTTAATTTCAGCCGTTCCTTATATTGGTCAAATAATTGTTGAATGATTATGGGGGGGATTTTCTGTGGATAATGCTACATTGAATCGATTTTATACTTTACATTTTTTAATACCTTTTATTTTAACAGTATTAGTAATTTTACATTTATTATTTTTACATGAAACAGGATCTAATAATCCCTTAGGATTAAAAAGAAATTTTTATAAAGTATTATTTCATAATTATTTTTCATTTAAAGATATTTTGGGATTTATTAGATTTTTTATATTGTTTTTATTTTTAATTTTTGAATATCCCTATATTTTAGGGGATCCTGAAAATTTTATTATAGCTGACTCTATAGTTACTCCAGTTCATATTCAACCAGAATGATATTTTTTATTTGCTTATACAATTCTACGATCAATTCCAAATAAATTAAGGGGTGTAATTGCTTTATTATTATCTATTTTAATTTTATTAATTTTACCAGTTTTATAT---AAAGTTAATTTTCAGGGAATTAGGTTTTACCCTATTAGACAAGTTTATTATTGAATATTTTTAAATTTTTTTATTTTATTAACTTGGTTAGGGGCTCAACCTGTAGAATATCCTTTTGTAATTTTAAGACAAATTTTAACAATTTTATATTTTATATATTTTTTTATA
_41_BRACONIDAE_DORYCTINAE_Plesiopsenobolus_mesoamericanus_CNIN3483_         ---------------ATTTTTAATTTAATTAATAATTCTTTAATTAAACTACCTACACCTGTTAATATTAGTTTATGGTGGAATTTTGGTTCTTTATTAGGTTTATGTTTAATAATTCAATTAATTACAGGTATTTTTTTATCTATACATTATATACCTAGAATTTATTATTCTTTTTTCAGGATTATTCATATTATACAGGATGTAAATTATGGTTGATTTATACGTTTAATACATATAAATGGAGCTTCTTTTTTTTTTATTTGTGTTTATGTACATATTGGTCGAGGCTTATATTATGGTTCTTATAATTTAAAATTAACTTGAATTATTGGAGTTTTTATTATTTTATTAATAATAGGAACAGCTTTTTTAGGATATGTTCTCCCTTGAGGTCAGATATCTTTTTGAGGGGCTACTGTTATTACAAATTTAATTTCAGCTGTCCCTTATGTTGGTCAAATAATTGTAGAATGAGTTTGAGGGGGATTTTCTGTAGAAGCTCCTACTTTAAATCGATTTTATTCATTACATTTTTTTTTTCCTTTTGTTTTAATTTTTATAGTAGGTGTACATTTACTGTTTTTACATGAAACAGGTTCAAATAATCCTTTAGGGGTAATAAGTGATTATTATAAAGTTTTATTTCATAATTATTATACATTAAAAGATATTTTAGGGTTTATTTTTTTTTTTATTATTTTTTTATGTTTTCTCTTTGAATTTCCTTACATTTTAGGTGATCCAGAAAATTTTATTATGGCTGATTCTATAGTGACTCCTATTCATATTCAACCTGAATGATATTTTTTATTTGCTTATACTATTTTACGTTCTATTCCTAATAAATTAAGGGGGGTAGTAGCATTAGTTATATCAATTATAATTTTAATAATTTTATCTTTTATA------ACTATTAATTTTAAAGGTTTGCAATTTTATCCTATTAGACAAATTTATTTTTGAGTTTTTTTTAATGTAGTTTTATTATTAACTTGATTAGGCGCTCAACCTGTTGAGTATCCTTTTGTTTTTTTAAGACAGGTATTAACTATTATATATTTTAGATATTTTTTTATA
_42_BRACONIDAE_DORYCTINAE_Psenobolus_parapygmaeus_CNIN3497_                 ATTAAAAATTTTTTAATTTTTGATATTATAAATAATTCTTTGATAAAATTACCTTCTCCTGTAAATATTAGGGTATGGTGAAATTATGGTTCATTACTAGGTTTATGTTTAATTATTCAAATTTTATCTGGGTTATTTTTATCCATACATTATATATCAAATATTGATTATTCTTTTTTTAGAATTATTCATATTATTCAGGATGTAAATTATGGATGATTTATACGATTAATTCATATAAATGGAGCTTCATTTTTTTTTATTTGTGTATATTTACATATTGGGCGAGGTTTATATTATAATTCTTATAATTTAAAAGAGACTTGAATAGTTGGGGTATTTATTCTTTTATTAATAATAGGTACAGCATTTTTAGGCTATGTTTTACCTTGGGGACAGATGTCTTTTTGAGGGGCTACAGTAATTACAAATTTAATTTCTGCTATCCCTTATGTAGGGCAAATAATTGTAGAATGATTATGAGGGGGATTTTCCGTTGATAATTCAACATTAAATCGATTTTATTCATTACATTTTTTTTTTCCTTTTATTTTAATTGCCTTAGTAGTTGTTCATTTATTATTTTTACATGAAACTGGGTCTAATAATCCGCTAGGAGTTAAAAGAGATTATTATAAAATTTTATTTCATAATTATTATACTTTAAAAGATATTTTAGGATACATTATTTTTTTTATATTTTTTATATTTTTAATTTTTGAGAGCCCTTATATTTTAGGAGATCCTGAAAATTTTATTATAGCTGATTCTATAGTTACTCCTGTTCATATTCAACCTGAATGATATTTTTTATTTGCATATACTATTTTACGATCTATTCCTAATAAGTTAAGAGGGGTAATTGCTTTATTATTATCAATTTTAATTTTAATTATTTTATCTTTTTTA------GGGATAAAATTTCAAGGGTTACAATTTTATCCTTTAAATCAAGTATATTATTGATTATTTTTTAATATAGTTTTATTATTAACTTGATTAGGGGCCCAGCCTGTTGAGTATCCATTTGTTCTTTTAAGACAAATTTTAACTGTAATATATTTTATATATTTTTTTATA
_43_BRACONIDAE_DORYCTINAE_Rhaconotus_sp_CNIN3056_                           ATGAAAAAAAATTTATTAATTAATATTTTTAAGGATTCATTAGTAAAATTACCTTCTCCAGTAAATTTGAATTTATGGTGAAATTATGGATCATTATTAGGGTTATGTTTAATAGTTCAATTAATTTCTGGTTTATTTTTATCAATACATTATGTTTCTAATATTAATTATTCTTTTTTTAGAATTATTCATATTATACAAGATGTTAATTATGGTTGATTAATACGTTTAATTCATATAAATGGGGCTTCATTTTTTTTTATTTGTGTTTATTTACATATTGGACGGGGGATATATTATGGTTCTTATAAACTTATTAATACATGAATTGTTGGGGTTATTATATTATTAATAATAATAGGAATTGCTTTTTTAGGGTATGTTTTACCTTGAGGACAAATATCATTTTGAGGGGCTACAGTTATTACAAATTTAGTTTCAGCAATTCCTTATATAGGTCAAATATTAGTTGAGTGATTATGGGGGGGGTTTTCAGTTGATAATTCTACTTTAAATCGTTTTTATACTTTACATTTTTTTTTACCTTTTGTTTTAATTATTATGATTTTAATACATTTAATATTTTTGCATGAAACTGGTTCTAATAATCCTTTAGGATTAAATAGAGATTATTATAAGATTATTTTTCATTTTTATTATAGAATTAAAGATTTAATAGGATTTTTATGAATATTATTAATATTAATATTTATTGTTTTAGAATTTCCATATTTATTAGGAGACCCAGAGAATTTTATTATAGCTAATTCGATAATTACGCCTGTTCATATTCAACCTGAATGGTATTTTTTGTTTGCTTATACAATTTTACGTTCAATTCCAAATAAATTAAGAGGAGTTATTGCTTTATTAATATCAATTTTAATATTATTTAGTTTAATATTTTAT------AAAATAAAATTTCAAAATTTAAGATTTTATCCTTTAAATCAATTTTATTTTTGAATGTTTGTAAATTGTTTAATTTTATTAACTTGATTAGGAGCTCAACCTGTTGAATATCCTTTTGTGGAATTTAGTCAAGTATTAACATTATTTTATTTTTCATATTATTTTTTA
_44_BRACONIDAE_DORYCTINAE_Sabinita_sp_CNIN3683_                             ???????????????????????????ATTATAAATTCTTTGTTAAAGTTACCTTCACCTGTTAATATTAGATTATGATGAAATTATGGTTCTTTATTAGGTTTGTGTTTTATAATACAAATTATTAGGGGGTTATTTTTATCTATACATTATAGATCAAATATTTTTTATTCTTTTTATAGAATTATTCATATTATTCAAGATGTAAATTATGGTTGATTTATACGTTTAATTCATATAAATGGAGCATCATTTTTTTTTATTTGTGTTTATTTACATATTGGACGTGGTTTGTATTATGGATCATATAATTTAAAAGGACCTTGATTTATAGGGGTTATTATTTTATTATTAATAATAGGTACAGCTTTTTTAGGGTATGTTTTACCTTGAGGTCAAATATCTTTTTGAGGGGCTACTGTAATTACTAATTTAATTTCAGCAATTCCTTATATTGGTCAAATAATTGTTGAATGGTTATGAGGAGGATTTTCTGTTGATAATTCAACTTTGAATCGTTTTTATTCTTTACATTTTTTTTTACCCTTTATTTTAATTAGTATAGTAATATTACATTTATTATTTTTACATGAAACTGGGTCTAATAATCCTTTAGGTGTTTTAAGAAATTATTATAAAATTTTATTTCATAATTATTATACTTTAAAAGATATTTTAGGGTATATAATTTTTATTATAGTATTTTTATATTTAATTTTTGAATTCCCTTATTTGTTAGGAGATCCTGAAAATTTTATTATAGCTAATTCTATAGTTACTCCTGTTCATATTCAACCTGAATGATATTTTTTATTTGCTTATACTATTTTACGATCAATTCCTGATAAATTAAGGGGGGTTATTGCTTTGTTGATATCAATTTTAATTTTAATAATTTTATCTTTTTTA------AATAGAAAATTTCAAGGTAGACAATTTTATCCTTTTAATCAATTTTATTATTGATTTTTTTTTAGTTTAGTTTTATTATTAACTTGATTAGGGGCTCAACCTGTGGAGTATCCTTTTGTTTTATTAAGTCAAATTTTTACTTTTTTATATTTTATATATTTT------
_45_BRACONIDAE_DORYCTINAE_Spathius_elegans_USNMENT01322433_                 TTTAAAAAAAATTTAATTTTAATAATTTTTAATGATTCTTTAGTTAAGTTGCCAAGACCTATTAATATTAGATTATGATGAAATTTTGGTAGTTTATTAGGATTATGTTTAATAATTCAAATTATTACAGGTTTATTTTTATCTATACATTATACTTCAAATATTAATTATTCTTTTTTTAGAATTATTCATATTATTCAAGATGTTAATTTTGGGTGGTTAATACGATTAATACATTTTAATGGGGCTTCATTTTTTTTTATTTGTGTTTATATTCATATTGGCCGTGGGTTATATTATGGGTCTTATAAATATACTAAAACTTGAATATTTGGTGTATTTATTTTTTTATTAATAATAGGAACTGCTTTTTTAGGGTATGTATTACCATGAGGACAAATATCATTTTGAGGGGCTACAGTTATTACAAATTTGGTTTCAGCTATTCCTTATATTGGACAAATAGTAGTTGAATGATTATGAGGGGGATTTTCTGTGGATAATGCTACTTTAAACCGATTTTATACTTTACATTTTTTAATACCTTTTATTTTAATTATAATAGTTTTAATTCATTTAATATTTCTACATGAAACTGGGTCAAATAATCCTTTAGGGGTTAATAGAAATTTTTATAAAATTATTTTTCATAATTATTTTACAATTAAAGATTTAATGGGATTTTTATGATTAATTTGATTTTTTACATTAATTATTTATGAGTTTCCCTATATTTTGGGGGATCCTGAAAATTTTGTTATAGCAAATTCAATAGTTACACCTGTACATATTCAACCAGAGTGATATTTTTTATTTGCTTATACAATTTTACGTTCAATTCCTAATAAATTAAGAGGAGTGATTGCTTTATTAATATCAATTTTTATTTTATTAACTATATCATTTATTAAT---AAAGGTAATTTTCAAAGTTTGATATTTTATCCTTTAAATCAAATTTATTTTTGGATATTTTTTAATATTGTAATTTTATTAACATGATTAGGAGCTCAACCTGTTGAATATCCTTTTGTAATTTTAAGACAAGTTTTAACAGTTTTATATTTTGTATTTTATTTTATA
_46_BRACONIDAE_DORYCTINAE_Stenocorse_bruchivora_CNIN3043_                   ATTAAAGATAATTTAGTTTTAAATTTATTAGTGGAATCAATTTTAAAGTTACCATCTCCAGTCAACATTAATTTATGATGAAATTTTGGATCTTTATTAGGTTTATGTTTAATTATTCAAATTATTACTGGTTTATTTTTATCAATACATTATATATCAAATATTAATTATTCATTTAATAGAATTATTCATATTATTCAAGATGTAAATTATGGATGATTAATACGATTGATACATATAAATGGTGCATCTTTTTTTTTTATTTGTGTTTATATTCATATTGGTCGTGGTTTATATTATGGATCTTTTAAAAATTTAATAACATGAGTTATTGGGGTAATTATTTTATTGTTAATAATGGGGACAGCTTTTTTAGGGTATGTTTTACCTTGAGGTCAGATATCTTTTTGAGGAGCTACTGTAATTACAAATTTAATTTCAGCTATTCCTTATATTGGTCAAATAATTGTTGAATGGTTATGAGGAGGATTTTCTGTTGATAATGCTACATTAAATCGATTTTATTCATTACATTTTCTTTTACCTTTTATTTTATTAGTTTTTGTAGTTATTCATTTAATATATTTGCATTCTTCAGGGTCAAATAATCCATTGGGAACAAATAGAGATTTTTACAAAATTTTATTTCATAATTATTATACTTTAAAAGATTTAATAGGATATATATGATTTTTTTTATTTTTTATATATATTGTTTTAGAATTTCCTTATATTTTAGGAGATCCAGAAAATTTTATTAAGGCAAATTCAATAATTACACCTGTTCATATTCAACCTGAATGATATTTTTTATTTGCTTATACAATTTTACGTTCTATTCCTGATAAATTAAGTGGGGTAATTGCCTTATTAATATCAATTTTAATTTTATTAATAATGCCATTTTTATAT---AAAGGTAATTTTCAAGGCTTAGTATTTTACCCATTAAACCAAAGATTTTATTGAATTTTTTTTAATAGAGTTTTATTATTAACTTGATTGGGGGCTCAACCAGTTGAATATCCTTTTGTTAGATTAAGACAAATTTTAACTTTACTATATTTTTTTTTTTAT------
_47_BRACONIDAE_EUPHORINAE_Meteorus_sp_USNMENT01322447_                      ??????????????????ATTAAAATTTTTTTTAATTCTATATTAAATTTGCCTACTCCAATTAATTTGACTATTTTTTGAAATTTTGGTTCTTTATTAGGAATTTGTTTGGTTATTCAATTATTAAGGGGTATTTTTTTAACAATACATTATACGGCTCATGTAGAATATTCTTTTATAAGTATTATTCATATTATACAAGATGTAAATTATGGTTGATTAATTCGGTTAATTCATATAAATGGAGCTTCAATATTTTTTATTTGTGTTTATTGTCATATTGGTCGAGGAATTTATTATGGATCTTATAAATTAAAAATAGTTTGATTTATAGGAATTTTTATTTTATTAATAATAATAATAATTGCTTTTTTAGGATATGTTTTACCTTGAGGTCAAATATCTTTTTGAGGGGCTACTGTAATTACTAATTTATTATCTGCTATTCCTTTTTATGGTCAAATATTAGTTGAATGGTTATGAGGTGGGTTTTCAGTTAGAAATTCAACTTTAAATCGATTTTACACTTTGCATTTTTTAATACCTTTTATTTTATTAATATTAGTTATTATTCATTTATTTTATTTACATCAAAGTGGCTCTAATAATCCTTTAGGAGTAAAAAGAAATTTTTATATAATTAAATTTCATATTTATTTTACTTTAAAAGATTTAGTTGGTTTTATGTTATTAATTTATTTATTAATATTTATTATTTTAGAATATCCAAATATTTTAGGGGATTCTGAAAATTTTTTAATAGCAAATCCTATAGTTACACCTATACATATTCAACCTGAATGATATTTTTTATTTGCTTATACTATTTTACGTTCAATTCCTAATAAATTTGGAGGAGTTTTATCTTTATTATTATCTATTTTAATTATTATAATTTTTTTATTTATTGAT---AAAACTAATTATCAAAATTTAATAAATTATCCTTTAAATCAATTTTATTTTTGAAGGTTTATTATAAATGTTATAATATTAACTTGATTAGGAATACAATTAGTAGAAGAGCCATTTATTTTTTTAAGACAAATTATAACTGTTTATTATTTCATTTATTATTTTTTA
_48_BRACONIDAE_EUPHORINAE_Peristenus_sp_CNIN3049_                           ???????????????????????????????????????????????????????????????????????????????????????????????????????????????????????????????????????????????????????????????????????????????????????????????????????????????????????????????????????????????????????????????????????????????????????????????????????????????????????????????????????????????????????????????????????????????????????????????????????????????????????????????????????????????????????????????????????????????????????????????????????????????????????????????????????????????????????????????????????????????????????????????????????????????????????????????????????????????????????????????????????????????????????????????????????????????????????????????????????????????????????????????????????????????????????????????????????????????????????????????????????????????????????????????????????????????????????????????????????????????????????????????????????????????????????????????????????????????????????????????????????????????????????????????????????????????????????????????????????????????????????????????????????????????????????????
_49_BRACONIDAE_EXOTHECINAE_Colastes_Pseudophanomeris_unicolor_CNIN4304_     TTAAAAACAAATATTATTTTAGAAATTTTAGGTAATTCTTTAGTTAAATTACCTACACCTGTGAATATTAGAATTTGATGAAATTTTGGGTCTTTACTTGGATTATTTTTATTAATACAAATTATTACTGGTTTATTTTTATCAATACATTATACATCACATATTGAATATTCATTTTTTAGAATTATTCATATTATTCAAGATGTAAATTATGGGTGAATAATGCGTTTATTACATATAAATGGAGCCTCTTTTTTTTTTATTTGTGTTTATTTACATATTGGACGAGGTTTATATTATGGTTCTTATAAATTTTTAAAGACTTGAATAATTGGGGTAATAATTTTTTTATTAATAATAGGAACAGCTTTTTTAGGATATGTTTTACCATGAGGACAAATATCTTTTTGGGGAGCTACTGTTATTACAAACTTATTATCAGCTTTACCTTATGTTGGATCTATATTAGTTGAATGATTATGAGGAGGGTTTTCTGTGGATAATGCTACTTTAAATCGATTTTATTCTTTTCATTTTTTATTTCCTTTTATTTTATTAATAATAGTAATAATTCATTTAATATTTTTGCATGAAACTGGGTCTAATAATCCTTTGGGGATTAATAGAAATAATTATAAAATTATTTTTCATAATTATTTTACTTTAAAAGATATTTTAGGATTTTTGTTAATAATTTTTTTTTTAATAATTATTATTTTTGAGTATCCTTATTTATTAGGAGATCCTGAAAATTTTATTATAGCAAATTCTATATTAACTCCTATTCATATTCAACCAGAATGATATTTTTTATTTGCTTATACAATTTTACGTTCTATTCCCAATAAATTAAGAGGTGTTATTGCTTTATTAATATCAATTTTAATTTTAATAATTTTACCCTTTATTAAT---AAAAGTAAATTTCAAGGATTATCTTTTTATCCAATTAGACAAATTTATTTTTGATTTTTTTTTAATTGTGTAATTTTATTAACTTGATTGGGGGCCCAACCTGTTGAATACCCTTATGTTGAATTAAGACAAATTTTAACTTTATTTTATTTTTTTTATTATTTTTTA
_50_BRACONIDAE_EXOTHECINAE_Shawiana_CNIN3889_                               TTAAAAACAAATATAATTTTAGAAATTTTAAGGAATTCTTTAGTTAAATTACCTACTCCAGTAAATATTAGAGTTTGATGAAATTTTGGTTCTTTATTAGGGTTATGTTTAATAATACAAATTGTTACTGGTTTATTTTTATCTATACATTATACTTCAAATATTGAATATTCTTTTTTTAGAGTTATTCATATTATTCAAGATGTAAATTATGGTTGAATAGTACGATTGTTTCATATAAATGGAGCTTCATTTTTTTTTATTTGTGTTTATTTACATATTGGTCGTGGGTTATATTATAGTTCTTTTAAATTTTTAAAAACTTGAATAATTGGGGTAATAATTTTTTTAATAATAATAGGTACAGCTTTTTTAGGGTATGTTTTACCTTGGGGTCAAATATCATTTTGAGGGGCCACAGTTATTACAAATTTATTATCTGCTTTACCTTATGTTGGGGGTATGTTAGTTAATTGATTATGGGGTGGATTTTCAGTAGATAATGCTACTTTAAATCGATTTTATTCTTTACATTTTTTGTTGCCATTTATTTTATTAATAATAGTAATAATTCATTTAATATTTTTACATGAGACTGGGTCAAATAATCCATTAGGAATTAATAGAAATAATTATAAAATTATTTTTCATAATTATTTTACATTAAAGGATATTTTAGGATTTTTATTAATAATTTTTTTTTTACTAATTATTGTTTTTGAGTATCCCTATTTGTTAGGGGACCCTGAAAATTTTATTATAGCTGATTCTATATTAACTCCCATACATATCCAACCAGAATGATATTTTTTATTTGCGTATACTATTTTACGTTCTATTCCTAATAAATTAAGAGGGGTTATTGCTTTATTAATATCAATTTTGATTTTAATAATTTTACCTTTTATTAGT---AAAAATAAATTTCAAAGAATATCTTTTTATCCATTAAATCAAATTTATTTTTGATTTTTTTTAAATTGTGTAATTTTATTAACTTGATTAGGGGCCCAGCCAGTAGAGAATCCTTATATTGAAATGAGTCAAATTTTGACTTTATTTTATTTTTTATATTATTTTTTG
_51_BRACONIDAE_EXOTHECINAE_Colastinus_crustatus_CNIN4312_                   TTAAAAACAAATATAATTTTATCTATTTTGAGAGATTCATTAGTTAAATTACCAACTCCGGTAAATATTAATGTATGATGAAATTTTGGATCATTATTAGGATTATGTTTAATTATTCAAATTATTACTGGTTTATTTTTATCAATACATTATACTTCTAATGTTGAATATTCATTTTTTAGTATTATTCATATTATTCAAGATGTAAATTATGGTTGATTAATACGTTTAATACATATAAATGGTGCTTCTTTTTTTTTTATTTGTGTATATTTACATATTGGACGTGGTTTATATTATGGTTCATATAAATTTATAAAAACATGAATAGTTGGGGTTTTAATTTTATTATTAATAATAGGAACTGCTTTTTTAGGGTATGTTTTACCTTGAGGTCAAATATCTTTTTGAGGGGCTACAGTTATTACAAATTTATTATCAGCATTACCTTATATTGGTTCTATATTGGTAGAGTGGTTATGGGGTGGTTTTTCTGTAGATAATGCTACTTTAAATCGATTTTATACTTTTCATTTTTTATTACCTTTTATTTTATTAATGATAGTTTTAATTCATTTAATATTTTTACATGAAACCGGATCTAATAATCCTTTAGGGATTAATAGAAATAATTATAAAATTATTTTTCATAATTATTTTTCACTAAAAGATATTTTAGGATTTTTAATTTTATTTTTTTTTTTATTAATAATTGTTTTTGAATATCCTTATATATTAGGAGATCCAGAAAATTTTATTATAGCTAATTCTATAGTTACTCCTGTCCATATTCAACCTGAATGATATTTTTTATTTGCTTACACAATTTTACGGTCAATTCCTAATAAATTAAGAGGTGTTATTGCTTTATTAATATCAATTTTAATTTTAATAATTATACCTTTCATTTAT---AAAAATAAATTTCAAGGATTAGAATTTTACCCTTTTAGACAAATTTATTTTTGATTGTTTGTTAGATGTGTGGGGTTATTAACTTGATTAGGAGCCCAACCTGTTGAATATCCATATGTTGAATTAAGTCAATTTTTAACTATTTATTATTTTATATATTATTTTTTA
_52_BRACONIDAE_EXOTHECINAE_Shawiana_lapponica_CNIN4307_                     ??????????????????????????????????????????????????????????????????ATCKKWAKWGCA?????????????????????GGCTTATGTTTAATATTACAAATTATTACTGGTTTATTTTTATCTATACATTATACTTCAAATGTTGACTATTCATTTTTTAGAATTATTCATATTATTCAAGATGTTAATTATGGTTGACTAATACGCTTATTACATATAAACGGTGCTTCTTTTTTTTTTATTTGTGTATATATACATATTGGTCGTGGTTTATATTATGGATCATATAAATTTATAAAAACTTGAATAGTTGGTGTATTAATTTTATTATTAATAATAGGAACTGCATTTTTAGGGTATGTTTTACCTTGAGGC???????????????????????????????????????????????????????????????????????????????????????????????????????????????CTTTTTAATAATTATTATTTTTGA????????????????????????????????????????????????????????????????????????????????????????????????????????????????????????????????????????????????????????????????????????????????????????????????????????????????????????????????????????????????????????????????????????????????????????????????????????????????????????????????????????????????????????????????????????????????????????????????????????????????????????????????????????????????????????????????????????????????????????????????????????????????????????????????????????????????????????????????????????
_53_BRACONIDAE_EXOTHECINAE_Vietcolastes_rhaconotus_CNIN4317_                ???????????????ATTTTAAAAATTTTATCTAATTCTTTAATTAAATTACCTAGACCTGTAAATATTAATATTTGATGAAATTTTGGTTCTTTATTAGGAATATGTTTAATATTACAAATTATTACAGGATTATTTTTATCTATACATTATTGTTCTAATATTAATTATTCATTTTTAAGAATTATTCATATTATTCAAGATGTAAATTATGGATGATTAATTCGTTTAATTCATATAAATGGAGCTTCATTTTTTTTTATTTGTGTATATTTTCATATTGGTCGAGGTTTATATTATGGATCTTATAAATTTATAAAAACTTGATTAATTGGAGTATTAATTTTTTTAATAATAATAAGAACTTCTTTTTTAGGGTATGTTTTACCTTGAGGACAAATATCATTTTGAGGAGCTACTGTAATTACAAATTTAGTTTCAGCTTTACCTTATATTGGATCAATATTAGTTGAATGATTATGAGGAGGATTTTCTGTAAATAATGCAACATTAAATCGATTTTATACTTTACATTTTTTATTACCATTTATTTTAATTATATTAATTTTAATTCATTTAATTTTTCTTCATGAAACTGGGTCTAATAATCCTTTAGGGATTAATAGAAATAATTATAAAATTATTTTTCATAATTATTACACATTAAAAGATTTTTTAGGATTTTTATGATTATATTTTATTTTAATATTATTTATTTTAGAAACACCTTATATTTTAAGAGATCCAGAAAATTTTATTATAGCTAATTCAATAATTACTCCAATTCATATTCAACCAGAATGATATTTTTTATTTGCTTATACAATTTTACGATCAATTCCTAATAAATTAAGAGGGGTAATTGCATTATTAATATCAATTTTAATTTTAATAATTTTACCTTTTATTCAT---AATAATAAATTCCAAAATTTATCATTTTACCCATTTAATCAAATTTATTATTGATTCTTTTTCAATTTAATAATTTTATTAACATGATTAGGTGCTCAACCTGTTGAAGTACCATTTATAGAATTAAGACAAATTTTAACTATTTTATATTTTTCTTATTATTTTTTA
_54_BRACONIDAE_EXOTHECINAE_Xenarcha_lustrator_CNIN4296_                     TTAAAAACAAATATTATTTTAGAAATTTTAGGTAATTCTTTAGTAAAATTACCGACTCCAGTAAATATT????????????????????????????????????????????????CAAATTATTACAGGTTTATTTTTGTCAATACATTATACTTCCCATATTAGTTATTCTTTTTTTAGGATCATTCATATTATTCAAGATGTAAATTATGGGTGAATAATACGATTATTACATATAAATGGGGCTTCTTTTTTTTTTATTTGTGTTTATTTACATATTGGTCGAGGTTTATACTATGGATCTTATAAGTTTATAAAAACTTGAATAGTAGGAGTAATAATTTTACTATTAATGATAGGTACTGCTTTTTTAGGATATGTTTTACCTTGAGGACAAATGTCTTTCTGAGGGGCAACTGTAATTACAWMTWWWWWM???????????????????????????????????????????????????????????????????????????????????????????????????????????????????????????????????????????????????????????????????????????YCTTTAGGTATTAATAGAAATAACTATAAAATTATTTTTCATAATTATTTTACATTAAAGGATATTTTAGGATTTTTATTATTAATTTTTTTTTTAATAATTATTATTTTTGAATATCCTTATTTATTAGGGGATCCTGAARMTYTTMYA????????????????????????????????????????????????????????????????????????????????????????????????????????????????????????????????????TCTATTTTACCATTTATTAAT---AAAAATAAATTTCAAGGATTATCTTTTTATCCTTTAAGACAAATTTATTTTTGATTTTTCTTTAATTGTGTTATTTTATTAACTTGATTAGGAGCTCAACCTGTAGAATACCCTTTTGTTGAATTAAGACAAATTTTAACTTTA????????????????????????
_55_BRACONIDAE_TELENGAIINAE_Gnamptodon_sp_CNIN3881_                         ATAAAAAAACATTTAATTTTTAAAATTTTTAGTGACTCATTAATTAAATTACCAACTCCAATTAATATTAGATTATGGTGAAATTTTGGTTCTTTATTAGGGGTATGTTTACTAATACAAATTATTACCGGGCTATTTTTATCAATACATTACATTTCAAATATCAATTATTCTTTTTTAAGAATTATTCATATTATTCAAGATGTTAATTTTGGTTGATTTATACGATTGATACATATAAATGGGGCGTCATTTTTTTTTATTTGTGTTTATTTACATATTGGACGGGGATTATACTATGGTTCATTTAAATTTTATAAAACTTGATCAATTGGTATTTTAATATTATTAATAATAATAGGGATTGCTTTTTTAGGGTATGTATTGCCTTGAGGTCAAATATCTTTTTGGGGGGCTACTGTAATTACAAATTTATTATCCGCATTACCTTACATTGGCTTAATATTAGTTGAATGATTATGAGGGGGGTTTTCAGTTGACAATGCAACTTTAAATCGATTTTATTCATTACATTTTTTATTACCATTTATTTTAATAATTTTAGTTGTTATTCATCTAATATTTTTACATGAAACAGGGTCTAATAATCCTTTAGGTTTAAATAGAAATTATTATAAAATTATTTTTCATAATTATTTTTCAATCAAAGATTTTATGGGATTTTTATGATTATTTATATTTTTTTTATTTATTAATTTAGAATTTCCTTATATTTTAGGGGATTCAGAAAATTTTATGATAGCTAATTCAATAATTACCCCTGTTCACATTCAACCTGAATGATATTTTTTATTTGCATACACAATTCTTCGATCAATCCCTAATAAACTAAGAGGAGTTATTGCTTTATTAATATCAATTTTAATTTTATTAATTTTAACTATTATAAAT---AATACCCAATTTCAAAATTTAATATTTTACCCTATAAGACAGATTTATTTTTGAATTTTTATTAATTATTTTCTTCTTTTAACTTGGCTGGGGGCCCAGCCAGTTGAGTACCCCTTTATAGAAATAAGTCAAATTTTAACTATTAATTATTTTAGTTATTTT------
_56_BRACONIDAE_TELENGAIINAE_Gnamptogaster_astrachanica_CNIN4302_            ATACAAAAACATTTAATTTTAAAAATTATAAATAATTCATTAGTAAAATTACCTAGACCGGTAAATATTAGATTATGATGAAATTTTGGTTCATTATTAGGATTATGTTTAATTATTCAAATTATTACAGGACTTTTTTTATCTATACATTACACATCAAATATTAATTATTCTTTTTTTAGAATTATTCATATTATTCAAGATGTAAATTATGGATGATTAATACGTTTAATACATATAAATGGAGCATCATTTTTTTTTATTTGTGTTTATTTACATATTGGTCGGGGTTTATATTATGGTTCTTATAAATTTTTCAAAACATGAAGAATTGGAGTTATTATTTTATTATTAATAATAGGAACTGCTTTTTTAGGATATGTTCTTCCTTGAGGTCAAATATCATTTTGAGGAGCAACTGTAATTACAAATTTATTATCTGCTTTACCTTATATTGGAGTTATATTAGTTGAATGATTATGAGGAGGATTTTCTGTTGATAATGCTACATTAAATCGATTTTATTCTTTACATTTTTTACTGCCATTTATTTTATTAATATTAGTAATTATTCATTTAATATTTTTACATGAAACAGGATCAAATAATCCTTTAGGTTTAAATAGAAATTATTATAAAATTATTTTTCATAATTATTTTACTATTAAAGATTTAATAGGATTTTTATGATTAATTATATTATTTTTATTAATTATTTTTGAATTTCCTTATATATTAGGTGATCCAGAAAATTTTATTATAGCAAATTCAATAGTAACTCCTGTTCATATTCAACCTGAATGATATTTTTTATTTGCTTATACTATTCTTCGATCAATTCCTAATAAATTAAGAGGAGTTATTGCTTTATTATTATCAATTTTAATTCTTTTAATTTTACCTTTTATTAAT---AAAACTAAATTTCAAAATTTAATATTTTACCCATTAAGACAAATTTATTATTGAATCTTTATTAATATTTTTTTAATTTTAACTTGATTGGGGGCTCAACCTGTTGAATATCCATTTGTAGAAATAAGTCAAATTTTAACATTAAATTATTTTCTTTTTTTTTTTATT
_57_BRACONIDAE_TELENGAIINAE_Neognamptodon_CNIN3882_                         ATAAAAAAACATGAAATTTTTTCAATTTTAAATAATTCTTTAATTAATTTACCTAGACCTATTAACATTAATTTATGATGAAATTTTGGATCTTTATTAGGTTTATGTTTAATTATTCAAATTATAACAGGATTATTTTTATCAATACATTATACATCTAATATTGATTATTCATTTTTTAGAATTATTCATATTATTCAAGATGTTAATTATGGATGATTTATACGATTATTACATATAAATGGAGCTTCTTTTTTTTTTATTTGTGTATATATTCATATTAGACGAGGACTTTATTATAATTCTTTTAAATTAATTAAAACATGAAGAATTGGGACAATAATTTTATTAGTTATAATAGGAACAGCATTTTTAGGGTATGTTCTTCCTTGAGGTCAAATATCTTTTTGAGGAGCAACAGTAATCACAAACTTAGTATCTGCTTTACCTTATATAGGACAAATATTAGTAGAATGATTATGAGGTGGATTTTCAGTTAATAATGCTACTTTAAATCGATTTTATACTTTACATTTTTTAATACCTTTTATTTTATTAATAATAGTAATAATTCATTTATTATTTCTACATGAAACTGGTTCAAATAATCCATTAGGGGTTAATAGAAATTTTTATAAAATTATTTTTCACAATTATTTTTCAATTAAAGATTTATTAGGATTTTTATTTTTTATTTTTATATTTTTATTTATTGTTTTAGAATACCCATATATTCTTGGAGATCCTGAAAATTTTATTATAGCAAATTCTATAATTACTCCTGTTCATATTCAACCAGAATGATATTTTTTATTTGCTTATACTATTTTACGTTCAATTCCTAATAAATTAAGGGGAGTTATTGCCTTATTATTATCAATTTTAATTTTATTAATTTTACCTTTTGTTGAT---AAAGCAAATTTTCAAAGATTAAGATTTTATCCTTTAAATCAAATTTATTATTGAATTTTTATTAATATTGTTATTTTATTAACATGATTAGGRGMYCAACCAGTTGAATCTCCATTTATAGAATTAAGTCAAATTTTAACTTTAAATTATTTTATATATTACTTAATT
_58_BRACONIDAE_HELCONINAE_Helcon_nunciator_pedalis_USNMENT01322576_         ATAAAAAAAAATTTAATTTTAATTTTAATTAATGATATATTAATTAAATTACCTACTCCAGTAAATATTTCAATTTGATGAAATTTAGGTTCTATATTAGGAATATTTTTAATTATTCAAATTATTACAGGTTTATTTTTATCAATACATTATGTTTCAAATATTAATTATTCATTTATTAGAATAATTCATATTATACAAGATGTAAATTATGGATGATTAATACGATTATTACATATAAATGGAGCTTCATTTTTTTTTATTTGTGTTTATATTCATATTGGTCGAGGAATTTATTATGGATCATATAAATTAATTTATACATGATTAATTGGAGTAATAATTTTATTATTAATAATAGGAACTGCTTTTATAGGTTATGTATTACCATGAGGACAAATATCATTTTGAGGGGCTACAGTTATTACAAATTTATTGTCTGCTTTACCTTATATTGGTCAAATTTTAGTAGAATGATTATGAGGTGGATTTTCTGTTGATAATTCAACATTAAATCGATTTTATACATTTCATTTTTTAATACCTTTTATTTTATTTATAATAGTTATTATTCATTTAATATATTTACATGAAATAGGTTCTAATAATCCTTTAGGATTAAATAGAAATTTTTATAAAATTATATTTCATAATTATTTTACTTTAAAAGATTTATTAGGATACTTAATTATTTTAATAGTATATATTTATATTATTTTAGAAATTCCTTATATTTTAGGTGACCCAGAAAATTTTTTAATAGCAAATTCAATAATTACACCAATTCATATTCAACCTGAATGATATTTTTTATTTGCTTATACAATTTTACGTTCAATTCCTAATAAATTAGGAGGAGTAATAGCTATAATTAGATCAATTTGTATATTATTAATTTTACCATTATTAAATATAAAAATTAATTTTCAATCTTTAATATTTTATCCAATTAGACAAATTTATTTTTGATTTTTTTTTTTTTATGTAATTATATTAACATGATTAGGATCTCAACCAGTTGAAAGTCCTTTTATTTTTTTAGGACAAATTTTTACTATTTTATATTTTATATATTTT------
_59_BRACONIDAE_HOMOLOBINAE_Exasticolus_sp_USNMENT01322476_                  ATAAAAAAAAATATATTATTAAAATTAATTAATGAAACTTTGATTAAATTACCTTCACCAGTTAATATTTCTTTATGGTGAAATTTAGGATCTTTATTAGGATTATTTTTAATAATTCAAATTATTACGGGATTATTTTTATCTATACATTATGTAGCAAATGTAAATTATTCTTTTTTAAGAGTTATTCATATTATACAGGATGTAAATTATGGGTGGTTAATACGTTTAATACATATAAATGGAGCTTCTTATTTTTTTATATTAGTATATATTCATATTGGACGAGGAATATATTATGGTTTATATAAGTCTAATTATACTTGAAATGTGGGGGTAATAATTTTATTATTAATAATAAGAACAGCTTTTATAGGTTATGTATTGCCTTGAGGTCAAATATCTTTTTGGGGGGTTACAGTAATTACAAATTTAGTATCAGCTTTCCCTTATTTTGGTTTAATTTTAGTTGAATGATTATGAGGTGGATTTTCTGTTGATAATATAACTTTAAATCGATTTTATACTTTTCATTTTTTATTACCTTTTATGATTTTTTTTATAGTGATAATTCATTTAATATTTTTACATGAAAAAGGTTCAAGCAATCCTTTAGGGTTAAATAGAAATTTTTATAAAATTAGATTTCATAATTATTTTATTTTAAAAGATTTATTATTATATATTTTATTATTTATAACTTTTATGTATTTAATTATTATAATACCTTATAATTTAGGAGATCCAGATAATTTTTTTGAGGCTAATCCTATGGTTACTCCAAAACATATTCAACCTGAATGATATTTCTTATTTTCTTACACTATTTTACGTTCAATTCCAAGGAAAGTTGGGGGGGTAATAGGGTTGATATTATCTATTTTGATTTTATTTTCAATACCTTATTTAAAT---AAATGTAAATTTCAAAGGTTAAGATTTTATTTTTTCAATCAAATTTATTTTTGAATATTTTTTTTTAATATCATTATTTTAACTAAATTTGGTTCAAAACCATCTGTTTATCCATATTTAATTTTTAGTCGAATATGTTCATTTTTTTATTTTTTTTATTTT------
_60_BRACONIDAE_HOMOLOBINAE_Homolobus_sp1_USNMENT01322577_                   ATAAAAAGTAATATAATTTTATTTTTAATTAATAATATATTAGTAAAATTACCTTCTCCAATTAATATTTCAATTTGATGAAATTTAGGATCTTTATTAGGATTATTTTTAATTATTCAGTTTATTACTGGTTTATTTTTATCAATACATTATGTATCAAATATTAATTATTCTTTTTATAGAATTATTCATATTATACAAGATGTTAATTATGGTTGATTAATACGTTTAATTCATATAAATGGAGCTTCATTTTTTTTTATTTGTGTATATTTACATATTGGTCGGGGTTTATATTATGGATCTTATAAATTAATATATACTTGATTTTTAGGGGTGTTAATTTTATTAATAATAATAGGAACTGCTTTTATAGGATATGTTTTACCTTGGGGTCAAATATCATTTTGAGGGGCAACGGTTATTACAAATTTATTATCTGCTTTACCTTATATTGGAAAATTTTTAGTTGAATGATTATGAGGAGGATTTTCTGTTAGTAATTCTACTTTAAATCGATTTTATACTTTTCATTTTATTATACCTTTTATTTTAATAATTTTAGTAATTATACATTTAATATATTTACATATTACTGGTTCAAATAATCCTTTAGGATTAAATAGAAATTTTTTTAAAATTAGATTTCATAATTATTTTATTTTAAAAGATTTATTAGGTTATTTAATTATTTTATTTATATTTATATATATTATTATAGAATTACCATATATTTTAGGAGATCCTGATAACTTTATTATAGCTAATTCTATAGTTACTCCAGTACATATTCAACCAGAATGATATTTTTTATTTTCATATACTATTTTACGTTCAATTCCTAATAAATTAGGGGGGGTAATAATATTAATAATATCAATTATAATTTTATTTTTATTGCCTATATTAAAT---AAATATAAATTTCAAAGTTTAAATTTTTATTTTTTAAATCAATTATATTTTTGATTTTATTTTTTAAATATTATTATATTAACTTGACTAGGATCTCAACCTGTTGAATATCCTTATATAATTTTAAGTCAAATATTTACAATTTTTTATTTTATATATTAT------
_61_BRACONIDAE_HORMIINAE_Acanthormius_sp_CNIN3879_                          ????????????????????????ATTATAAGTAACTCTTTAATTTATTTACCTACACCTATAAACATTAGTTTATTTTGAAATTTTGGTTCTTTATTAGGTTTATGTTTATTAATTCAATTTATTAGAGGTATTTTTTTATCAATACATTATATACCTAATATTGATTATTCTTTTTTTAGAATTATTCATATTATTCAAGATGTTAATTATGGTTGATTAATACGTTTAATTCATATAAATGGGGCTTCTTTTTTTTTTATTTGTGTATATATTCATATTGGTCGTGGGATTTATTATGGTTCATTTAAATTAATTAAAACTTGACTAGTTGGAGTAATTATTTTATTAATAATAATAGGAACAGCTTTTTTAGGATATGTTTTACCTTGAGGTCAAATATCTTTTTGAGGGGCTACAGTTATTACAAATTTGGTTTCTGCTTTACCTTATGTAGGTCAAATATTAGTTGAATGATTATGAGGAGGATTTTCTGTTGGTAATTCAACTTTAAATCGATTTTATACTTTACATTTTTTATTACCTTTTATTTTAATAATTTTTGTTGTTGTTCATTTATTTTTTTTACATGAAACTGGTTCAAATAATCCTTTAGGATTAAATAGAAATTTTTATAAAATTATTTTTCATAATTATTTTTCTTTAAAAGATTTTATAGGAATATTTTGATTAATTTTTATTTTATTTTTAATTGTTTTAGAATTTCCTTATATATTAAGAGATCCTGAAAATTTTATTATGGCTAATTCTATAGTTACACCTGTTCATATTCAACCTGAATGATATTTTTTATTTGCTTATACAATTTTACGTTCAATTCCTAACAAATTAAGAGGTGTTATTGCATTATTAATATCAATTTTAATTTTAATAATTATACCTTTTATTTAT---AATATAAAATTTCAAAGTTTATCTTTTTATCCATTAAATCAATTATTATATTGATTTTTTTTTTTTATTGTTTTATTATTAACTTGATTGGGGGCTAAACCTGTAGAGGATCCTTATATTATAATGAGTCAATTAATAACAATTTTTTATTTTTTTTTTTATTTTATA
_62_BRACONIDAE_HORMIINAE_Aulosaphobracon_capitatus_CNIN4181_                TTAAAAAAAAATGTTTTATTAAATATTATAAGAGATTCTTTAATTTATTTACCTACACCATTAAATATTAGATTATGATGAAATTTTGGGTCTTTGTTAGGTTTATGTTTAATTATTCAGTTAATTACTGGATTATTTTTATCAATACACTATACTTCTAATATTAATTATTCTTTTTTTAGAATTATTCATATTATTCAAGATGTAAATTATGGGTGGGTTATACGTTTGTTGCATATAAATGGAGCGTCTTTTTTTTTTATTTGTGTTTATATTCATATTGGCCGTGGTCTTTATTATGGGTCTTATAAATTAATAAAAACTTGAATTGTAGGGGTTATTATTTTTTTAATAATAATAGGAACTGCTTTTTTAGGATATGTTTTACCCTGGGGTCAGATATCTTTTTGGGGGGCAACTGTTATTACAAATTTAGTTTCCGCTATTCCGTATATTGGTCAAATATTAGTTGAATGATTGTGAGGGGGATTTTCTGTAGATAATGCTACTTTAAATCGTTTTTATACTTTACATTTTTTAATGCCTTTCATTTTAATAATATTAGTAATTATTCATTTATTATTTTTACATGAAACTGGTTCTAATAATCCGTTGGGTGTTAATAGAAATTTTTATAAGGTTATTTTTCATAATTATTATTCTTTAAAAGATTTAATAGGATTTTTGTGACTTTTTATATTATTAATATTTATTGTTTTAGAATATCCTTATTTACTAGGGGATCCAGAAAATTTTATTATAGCTAATTCTATAGTTACCCCGGTTCATATTCAGCCAGAATGATATTTTTTATTTGCTTATACTATTCTTCGTTCAATTCCAAATAAATTAAGTGGGGTAATTGCTTTATTAATATCTATTTTAATTTTATTAATTATACCATTTTTATAT---AAAAATAATTTTCAAAATTTATCTTTTTACCCTATTAGTCAGATTTATTTTTGAATATTTTTTTATAGGGTTTTATTATTAACTTGATTAGGGGCTCAAATAGTAGAATATCCTTTTGTGGAAATAAGACAAATTTTAACTATTTTTTATTTTTCTTTTTATTTTTTA
_63_BRACONIDAE_HORMIINAE_Aulosaphoides_sp_CNIN3901_                         TTAAAAAAAAATTTTATTTTAAATATTATAAGAAATTCTTTAATTTATTTACCTAGACCAGTAAATATTAGATTATGATGAAATTTTGGTTCTTTATTAGGTTTATGTTTAATTATTCAATTAATTTCAGGTTTATTTTTATCTATACATTATACTTCTAATATTAATTATTCTTTTTTTAGAGTAATTCATATTATTCAAGATGTTAATTATGGTTGATTAATACGATTAATTCATATAAATGGGGCATCTTTTTTTTTTATTTGTGTTTATTTACATATTGGTCGTGGTTTATATTATGGTTCTTATAAATTATATAAAACTTGATTAATAGGTGTTATAATTTTATTACTAATAATAGGAACAGCTTTTTTAGGGTATGTATTACCTTGGGGTCAAATATCTTTTTGAGGGGCGACAGTTATTACTAATCTAGTTTCTGCTGTTCCTTATATTGGACAAATATTAGTTGAATGATTATGAGGAGGATTTTCTGTTGATAATGCTACTTTAAATCGATTTTATACTTTACATTTTTTATTACCTTTTGTTTTGATTATAATAGTAATTATTCATTTAGTATTTTTACATGAATCTGGTTCTAATAATCCTTTAGGATTAAATAGAGATTTTTATAAAATTATTTTTCATAATTATTATTCTTTGAAAGATTTATTAGGATTTATTATAATAATTATAATTTTTATATTTTTTGTTTTAGAATATCCTTATATTTTAAGGGATCCTGAAAATTTTATTATGGCTAATTCAATAGTTACACCTGTACATATTCAGCCAGAGTGATATTTTTTGTTTGCTTATACTATTTTACGTTCAATTCCTAATAAATTAAGTGGGGTAATTGCTTTATTAATATCTATTTTAATTTTAATAATTATACCTTTTTTATAT---AAAATAAAATTTCAAAATTTAATATTTTATCCATTAAGACAAATTTATTTTTGAAGTTTTTTTTTTGTAGTAGTTTTATTAACATGATTAGGAGCTCAACCTGTTGAATACCCATATGTAATTTTAAGGCAAATTTTAACAATTTATTATTTTTTGTATTATTTTTTA
_64_BRACONIDAE_HORMIINAE_Cedria_wichasei_CNIN4021_                          TTAAAAAAAAATATTTTATTAAGCATTTTTAGAAATTCTTTAATTTATTTACCTAGACCCGTAAATATTAGGTTATGATGAAATTTTGGATCTTTATTAGGTATATGTTTATTAATTCAAATTATTTCTGGTTTATTTTTATCTATACATTATATTTCTAATGTAGATTATTCTTTTTTTAGAATTATTCATATTATTCAAGATGTAAATTATGGTTGATTAATACGATTAATTCATATAAATGGTGCTTCTTTTTTTTTTATTTGTGTTTATTTACATATTGGTCGTGGGATTTATTATGGATCTTTTAAATTAGTAAAAACTTGAATAATTGGAATTTTAATTTTTTTAGTAATAATAGGAACTGCTTTTTTAGGATATGTATTACCTTGAGGTCAAATATCTTTTTGAGGGGCGACAGTTATTACAAACTTAGTCTCTGCTATTCCTTATATCGGTCAGATAATTGTAGAATGATTATGAGGAGGATTTTCTGTAAATAATGCAACTTTAAATCGATTTTATACTTTACATTTTTTATTTCCTTTTATTTTAGCATTAATAGTTGTAATTCACTTAGTTTTTTTACATGAAACAGGGTCAAATAATCCTTTAGGTCTTAATAGAAATTTTTATAAAATTATTTTCCATAATTATTATACTTTAAAAGATTTAATAGGAATATTTTGATTGATTATATTTTTATTATTAATTGTTTTACAATATCCTTATTTATTAGGAGACCCCGAAAATTTTATTATAGCAAATTCTATAGTTACTCCTGTTCATATTCAACCAGAGTGATATTTCTTGTTTGCTTACACAATTTTACGTTCTATTCCTAATAAATTAAGAGGGGTAATTGCTTTATTAATATCAATTTTAATTTTATATATTTTACCATTAATTTAT---AAAAATAAATTTCAAAGGTTAAGATTTTATCCTCTTAATCAAATTTATTTTTGATTTTTTGTTTATAGATTAATTTTATTAACTTGATTAGGGGGGCAACCAGTTGAGTACCCTTATATAATTTTAAGTCAAATTTTAACTATTTTTTATTTTAGATATTATTATTTA
_65_BRACONIDAE_HORMIINAE_Hormius_orientalis_CNIN4179_                       TTAAAAAAAAATTTAATTTTGCATGTAATTAGAGATTCATTAATTTATTTACCTAGACCTATTAATATTAGTTATATATGAAATTTTGGATCTTTGTTAGGTTTATGCTTAATTATTCAAATTATTAGAGGCTTATTTTTATCTATACATTATACTTCTCAAATTAGATTTTCTTTTTATAGAATTGTTCATATTATTCAGGATGTAAATTATGGTTGATTAATACGTTTAATTCATATAAATGGAGCTTCTCTTTTTTTTATTTGTGTTTATTTACATATTGGGCGTGGTTTATATTATGGTTCTTATAAATTAATAAAAACTTGAATAATTGGTGTAATAATTTTTTTATTTATGATAGGTATCGCTTTTTTAGGATATGTATTACCATGGGGTCAAATATCTTTTTGGGGTGCAACTGTTATTACAAATTTGGTATCTGCTGTACCTTATATTGGTCAAATATTAGTTGAATGATTATGAGGTGGATTTTCTGTTGATAATGCAACTTTAAATCGTTTTTATACTTTGCATTTTTTATTACCTTTTATTTTATTAATAATAGTAATTATTCATTTGATTTTTTTACATGAGTATGGGTCTAATAATCCCTTAGGTGTTAATAGAAACTTTTATAAAATTATTTTTCATAATTATTTTTCTTTAAAAGATTTGTTAGGATTTGTAGTATTTTTTATTTTTTTTATATTTATTGTATTTGAATATCCCTATATTCTTGGAGACCCAGAAAATTTTATTATAGCTAATTCTATAGTTACTCCTATTCATATTCAACCTGAGTGATATTTTTTATTTGCTTATACTATTTTACGTTCTATTCCCAATAAATTAAGAGGGGTTATTGCCTTATTAATATCAATTCTAATTTTAATAATTATACCATTTTTATAT---AAAACTAAATTTCAAAATATAGTTTTTTACCCTTTTAGTCAAATTTATTTTTGATTATTTTTTTTTAGAGTATTAATATTAACTTGGTTGGGGGGTCAAATTGTTGAATATCCCTATATTGAAGTTAGGCAATGTTTCACTTTATTTTACTTTATATTTTATTTATTA
_66_BRACONIDAE_HORMIINAE_Hormius_sp_CNIN3943_                               ????????????????????????ATTATTAGGGAGTCTTTAATTTATTTGCCTAGACCTGTAAATATTAACTATATATGGAATTTTGGGTCTTTAATAGGTTTATGTTTAATTATTCAAATTATTAGAGGGATTTTTTTATCAATACATTATATTCCTCAAATTGGGTATTCTTTTTTTAGAGTAATTCATATTATACAGGATGTAAATTATGGTTGGTTGATACGATTAATTCATATAAATGGGGCTTCATTTTTTTTTATTTGTGCTTATTTTCATATTGGACGAGGGTTATATTATGGTTCATTCAAATTAATATATACTTGAGTTATTGGGGTTATAATTTTTTTACTAATAATAGGTACCGCTTTTTTAGGGTATGTGCTACCTTGGGGGCAAATATCTTTTTGGGGGGCTACAGTGATTACAAATTTAGTTTCTGCCATTCCTTATGTAGGTCAGATATTAGTAGAGTGATTATGAGGAGGATTTTCTGTGGGTAACCCTACTTTGAATCGATTTTATACTTTACATTTTTTATTACCATTTATTTTAGTTATTTTAGTAGTTATTCATTTAGTTTTTTTACATGAAAGTGGGTCTACTAACCCTTTAGGAGTTAAAGGAGATTTTTATAAAATTATTTTTCATAATTATTTTTCAATTAAGGATATTATAGGGTTTATTATTTTTTTTATTTTTTTTATATTTATATTATTAGAATATCCATATATTTTAGGAGATCCAGAAAATTTTATTATGGCTAATTCAATGGTTACCCCTGTTCATATTCAACCAGAATGATATTTTTTATTTGCTTATACTATTTTACGTTCAATCCCTAGAAAATTAAGAGGTGTGATTGCTTTATTAATATCAATTTTAATTTTATTAATTATACCATTTTTATAT---AAAACAAAATTTCAAAGGTTAAAATTTTATCCATTTAGACAGATTTATTTTTGGATATTTTTATGTTGTGTCATTATATTAACTTGGTTAGGGGGCCAGCCAGTAATTTATCCTTATATTGAGGTTAGGCAATTTTTTACAATATTTTATTTTGGTTATTATTTATTA
_67_BRACONIDAE_RHYSIPOLINAE_Pseudavga_sp_CNIN4027_                          ------ATAAATATTTTATTACAAATTATTAGAAATTCTTTAATTTATTTACCTAGGCCGGTAAATATTAGTTTATGATGAAATTTTGGTTCTTTATTAGGGGTTTGTCTTATTTTACAAATTGTCACTGGGTTATTTTTATCTATACATTATACTTCTAATATTAATTATTCTTTTTTAAGGGTAATCCATATTATTCAAGATGTAAATTATGGGTGGTTTATACGTTTATTACATATAAATGGTGCATCAGTTTTTTTTATTTGTGTATATTTACATATCGGTCGTGGGTTATATTACGGTTCATTTAAATTAATAAAAACTTGATTTATTGGTGTTTTAATTTTTTTATTAATAATAGGTACTGCTTTTTTAGGGTATGTTTTGCCTTGGGGTCAAATATCTTTTTGAGGGGCTACTGTTATCACAAATTTATTATCTGCTTTACCTTATGTAGGTATTATATTAGTTGAATGATTATGGGGGGGGTTTTCGGTAGATAATGCTACTTTAAATCGTTTTTATACTTTACATTTTTTATTACCATTTATTTTATTAATATTAGTAGTTACCCATTTAGTTTTTTTACATGAAACAGGGTCAAATAACCCTTTAGGGGTAAATAGCAATTTTTACAAAGTTATTTTTCATAATTATTTTACTTTAAAAGATTTAATAGGGTTTTTATGAAAGTTTATTTTTTTATTATTAATTGTTTTAGAATACCCTTATATTTTAGGGGACCCTGAAAATTTTATTATAGCTAATCCTATAATTACCCCAGTTCATATTCAGCCTGAATGATATTTTTTATTTGCGTATACTATTTTACGGTCTATTCCTAATAAACTAAGGGGGGTTATTGCTTTATTAATATCAATCTTAATTTTACTAATTATACCTTTCTTATAT---AAAAATAAATTTCAAAATTTATCATTTTATCCTTTTAGAAAATTTTATTTTTTTTTATTTTTTTTTAATTTATTATTATTGACTTGACTGGGGGCTCAGCCGGTAGAATACCCTTTTGTAGAAGTAAGTCAAATTCTAACTATTTTTTATTTTTTATATTATTTTTTA
_68_BRACONIDAE_HORMIINAE_Katytermus_palmicola_CNIN3903_                     TTTAAAAAAAATACATTATTAATAATTTTTTCTAATTCTTTAATTTATTTACCTAGACCAATAAATATTAGTTTATGATGAAATTTTGGCTCTTTATTAGGGGTATGTTTAATAATTCAATTAATTACAGGCTTATTTTTATCAATACATTATACTTCAAATATTAATTATTCTTTTTTTAGGATTATTCATATTATTCAAGATGTAAATTATGGTTGATTAATACGTTTAATTCATATAAATGGAGCTTCATTTTTTTTTATTTGTGTATATATTCATATTGGACGGGGATTATATTATGGATCTTATAAATTAATAAAAACTTGATTAATAGGGGTAATAATTTTATTAATAATAATAGGAACTGCTTTTTTAGGATATGTTTTACCTTGAGGTCAAATATCATTTTGAGGGGCTACTGTAATTACTAATTTATTATCAGCTTTACCATATGTAGGCCAAATAATAGTTGAGTGATTATGAGGAGGATTTTCTGTTGATAATGCTACTTTAAATCGATTTTATACTTTACATTTTTTATTACCTTTTATTTTAATAATTATAGTTTTAATTCATTTAGTATTTTTACATGAATGAGGTTCAAATAATCCTTTAGGTTTAAATAGGAATTTTTATAAAATTATTTTTCATAATTATTTTTCAATTAAAGATTTAATAGGATTTATTTATTTATTTTTTTTTATAACTTTAATTATTTTAGAATATCCTTATTTATTAGGAGATCCAGAAAATTTTATTATAGCTAATTCTATAATTACTCCAGTTCATATTCAACCAGAATGATATTTTTTATTTGCTTACACAATTTTACGTTCAATTCCTAATAAATTAAGTGGAGTTTTAGCTTTATTAATATCAATTTTAATTTTAATTATTATACCTTTTTTATAT---AAAAATAAATTTCAAAATTTAGTTTTTTATCCGTTAAGTCAAATTTATTTTTGATTATTTTTTAATATTGTAATATTATTAACTTGATTAGGAGCTCAACCAGTAGAATATCCTTTTATTTTTTTAAGTCAATTTTTAACTTTAATATATTTTTTATATTATTTTTTA
_69_BRACONIDAE_HORMIINAE_Parahormius_nitidus_CNIN4190_                      ??????????????????ATTAATATTATAAGAGAATCTTTAATTTACCTACCTAGACCTGTTAATATTTCAATTTGATGAAATTTTGGGTCTTTATTAGGGGTGTGTTTATTAATACAAATTATTAGTGGTTTATTTTTGTCTATACATTATGTTTCAAATATTAGTTATTCTTTTTTTAGTGTAGTTCATATTATACAAGATGTAAAATATGGTTGACTAATACGTTTGATTCATTTAAATGGAGCTTCAATATTTTTTATTTTTATTTATTTGCATATTGGTCGGGGGTTATATTATGGTTCTTATAAACTTTTTAAAACATGGGTTTTAGGGGTTTTAATTTTATTTTTATTAATGGCTATTGCTTTTTTAGGGTATGTCTTGCCTTGAGGTCAAATATCTTTTTGAGGGGCTACAGTTATTACAAATTTAGTATCAGCTATTCCTTATATTGGGGGTATATTAGTTGAATGACTATGAGGAGGGTTTTCGGTTAATAATGCTACTTTAAATCGATTTTATTCTTTTCATTTTTTATTACCTTTTATATTATTAATAATAGTAGTTATTCATTTATTTTATCTTCATGAAACAGGATCAAATAACCCTTTAGGGATTAATAGAAATTTTTATAAAATTATTTTTCATAATTATTTTTCTATTAAAGATATTTTAGGAATAATTTATTTTTTTATTGTAATTATTTTAATTATTTTAGAATTTCCTTATGTTTTAGGTGATCCAGAAAATTTTATTATAGCTAATTCTATAGTTACTCCAGTTCATATTCAACCTGAATGATATTTTTTATTTGCTTATACTATTTTACGTTCAATTCCTAATAAATTAAGAGGGGTAATAGCTTTGGTTTTATCAATTTTAATTTTATTTATTTTACCTTTTTTTAAT---CAAAATAATTTCCAAAGTTTAAAATTCTACCCAATTAATCAAATTTATTTTTGATTATATTTTTTTAATTTAGTTTTATTGACTTGATTGGGGGCTCAACCAGTTGAATCTCCCTTTGTTGAAATAAGCCAAATTTTAACTTTATTTTATTTTTTATATTAT------
_70_BRACONIDAE_HORMIINAE_Pentatermus_striatus_CNIN3904_                     TTAAAAAAAAATGTTATTTTAAAAGTTTCTAGAGATTCTTTAGTTTATTTGCCTAGGCCTGTAAATATTAGATATTGATGAAATTTTGGGTCTTTATTAGGTTTGTGTTTAATTATTCAGTTAATTACTGGAATTTTTTTATCAATACACTATACTGCTAATATTAATTATTCTTTTTTTAGGGTTGTTCATATTATACAGGATGTAAATTATGGTTGATTAATACGTTTAATTCACATAAATGGAGCATCATTTTTTTTTATTTGTGTATTTTTACATATTGGTCGTGGTTTATATTATGGTTCTTATAAACTTATTAAAACTTGATTTGTTGGGGTATTTATTTTATTGGTTATAATAGGAACAGCATTTTTAGGGTATGTTTTACCTTGAGGACAAATATCATTTTGAGGGGCTACTGTAATTACAAATTTATTGTCAGCAATTCCTTATATTGGAACTTTTTTAGTTGAGTGGTTATGAGGTGGATTTTCTGTTGACAATCCTACTTTAACTCGGTTTTATTCATTACATTTTCTTATACCTTTTATTTTAGTTATAATAGTAATGGTTCATTTAGTATTTTTACATGAATATGGTTCTAATAATCCTTTGGGGTTAAATAGGAATTTTATAAAAATTATTTTTCATAATTATTTTACTTTTAAAGACTTATTAGGATTTTTATTTTTGATTATATTTTTGATAATTATTGTTTTAGAATATCCTTATTTTTTAGGTGATCCAGATAATTTTTCTGGGGCTAATCCTATAGTAACCCCTGTTCATATTCAGCCTGAATGATATTTTTTATTTGCTTATACTATTTTACGTTCAATTCCTAATAAATTGAGGGGGGTTATTGCCTTATTAATATCAATTTTAGTTTTATTAGTTTTACCATTTTTACGT---TCTAATAAATTTCAAAGGTTAACTTTTTATCCTTTTAGACAAATTTATTTTTGAATTTTTGTTTATATTTTTATGTTATTGACATGGTTAGGGTCTCAACCTGTAGAGTATCCTTTCGTTATTCTTAGTCAAATTTTAACTTTTATATATTTTATATTTTATTTTTTA
_71_BRACONIDAE_PROTEROPINAE_Hebichneutes_tricolor_CNC1045812_               ??????????????????????????????????????????????????????????????????????????????????????????????????????????????????????????????????????????????????????????????????????????????????????????ATTCATATTATAACAGATGTAAATTATGGTTGATTAATACGATTATTACATATAAATGGAGCTTCAATATTTTTTATTATAATTTATATTCATATTGGTCGAGGAATTTATTATAGATCTTATAAATTAATATATGTTTGATTTGTAGGAATTTTAATTTTATTATTATTAATAATAACAGCTTTTATAGGATATGTATTACCTTGAGGTCAAATATCATTTTGAGGAGCTACAGTTATTACAAATTTATTATCAGCATTACCTTATTTAGGTCAATATTTAGTTGAGTGATTATGAGGTGGATTTTCAGTAGATAATTCTACTTTAAACCGATTTTATAGTTTACATTTTTTAATACCATTTGTATTATTAATAATAGTAATTATTCATTTAATTTATTTACATGAAAAAGGAYYWWWTAATCCTWWAGGATTAAAAAGAAATTTTTATAAAATTATTTTTCATAATTATTATAGATATAAAGACATTTTAGGATTTTATATTATAATTTTTATTTTAATAATTTTAATTATTGAAAATCCTTATTTAATAGGAGATCCTGAAAATTTTTTAGAAGCAAATTCTATA?????????????????????????????????????????????????????????????????????????????????????????????????????????????????????????????????????????????????????????????????????????????????????????????????????????????????????????????????????????????????????????????????????????????????????????????????????????????????????
_72_BRACONIDAE_ICHNEUTINAE_Paroligoneurus_sp_USNMENT01322443_               ATAAAGAATAATTTAATTTTAAATATTGTTAATAGGTTTTTAATTGTTTTACCTACCCCTGTTAATATTTCTTTATTTTGAAACTTCGGGTCCTTATTAGGGTTTTGTTTAATTATTCAAATTTTAACTGGTGTATTTTTATCTATACATTATTGTGCTCATGTTGATTATTCTTTTTATAGGATTATTCATATTATAAAAGATGTGAATTATGGGTGGTTGATTCGTTTATTCCATATAAACGGGGCTTCTTTTTTTTTTATTTGTGTATATTTTCATATTGGCCGAGGGATTTATTATGGGTCTTATAAGTTATTAAGAGTTTGAATTATTGGGGTTTTTATTCTGTTAATAATAATGGGGACTGCTTTTATAGGGTATGTATTACCTTGGGGGCAAATATCTTTTTGAGGTGCTACAGTAATTACAAACTTAGTATCGGCCTTACCTTATGTGGGAACTATGTTAGTGGAATGATTATGAGGTGGGTTTTCAGTTGGTAATTCTACTTTAAATCGGTTTTATAGGTTTCATTTTGTTATGCCTTTTATTTTATTAATATTAGTAATTTTACATTTATTATATTTACATGAAACAGGATCTAATAATCCATTGGGGGTTTCAAGAAATTATTATAAAATTATTTTTCATAATTATTATAGAGTAAAAGATTTATTGGGGATACTTATTTTATTTTATATACTTTTATATTTAATTTTAGAGTCTCCTTATTTATTAGGGGATCCTGAAAATTTTATTAAAGCTGATTCAATGGTTACCCCCTTACATATTCAACCTGAGTGGTATTTTTTATTTGCTTATACTATTCTTCGTTCTATTCCTAATAAATTAGGAGGGGTGGTGGCTTTATTACTTTCTATTTTAATTTTATTAATTAAGTTTTTTTTAAAT---AAAAGTAATTTTATAAATTTATCTTTTTATCCTTTTAGTCAAATTTATTATTGAGTTTTTATTAATATTTTTTTAATATTGACGTGGTTAGGGGGATGTCCTGTAGAAATACCTTATATTTTTATTAGTCAATTTTTTACTTTAATATATTTTATATATTTTTTTTTA
_73_BRACONIDAE_KHOIKHOIINAE_Sania_browni_CNC1045816_                        ???????????????????????????????????????????????????????????????????????????????????????????????????????????????????????????????????????????????????????????????????????????????????????????????????????????????????????????????????????????????????????????????????????????????????????????????????????????????????????????????????????????????????????????????????????????????????????????????????????????????????????????????????????????????????????????????????????????????????????????????????????????????????????????????????????????????????????????????????????????????????????????????????????????????????????????????????????????????????????????????????????????????????????????????????????????????????????????????????????????????????????????????????????????????????????????????????????????????????????????????????????????????????????????????????????????????????????????????????????????????????????????????????????????????????????????????????????????????????????????????????????????????????????????????????????????????????????????????????????????????????????????????????????????????????????????
_74_BRACONIDAE_MACROCENTRINAE_Austrozele_sp_USNMENT01322441_                TTTAAAATAAATTTAATTTTAAAATATATTAATAAAATAATTATTAGATTTCCTTCTCCAAATAATATTACAATTATATGGAATTTTGGATCAATTTTAGGATTATTTATAATAATTCAATTAATAAGAGGAATTTTTTTAACAATACATTATTGTCCTAATATTATATTTTCATTTTATAGAATTATTCATATTATACATGATGTAAATTGAGGATGATTTTTACGATTAATACATTTAAATGGGGCTTCAATATTTTTTATCTGTGTATATATTCATATTGGACGAGGAATATATTATGGTTCTTATAAATTATTTAAAGTTTGAATTATTGGAGTAATTATTTTATTATTAATAATAATAACAGCTTTTATAGGGTATGTATTACCATGAGGTCAAATATCATTTTGAGGAGCTACTGTAATTACAAATTTAATTTCAACTATTCCTTATTTAGGGGAAATATTAGTTCAATGAATTTGAGGAGGATTTTCAGTTGATAATGTTACATTAAATCGATTTTATTCTTTTCATTTTTTAATACCATTTATTTTATTAATATTTATTTTAATTCATTTAATTTTTTTACATGAAAATGGATCTAATAATCCTTTAGGAATTTTAAGAAAATTTTATATAATTAAATTTCATAATTATTTTAGAATTAAAGATTTATTAGGATTTTTATTTATTTTATATTTATATATATATATAATTATTCAAACACCTAATTTAGTTAGAGATCCAGATAATTTTTTAATAGCAAATTCAATAATTACTCCTATTCATATCCAACCTGAGTGATATTTTTTATTTGCTTACACTATTTTGCGTTCAATTCCTAATAAATTAGGAGGAGTAATTGGACTTTTAATATCAATTTTAATTTTACTAATATTAATTTTATTAAATAAAAATTTAAAATTTCAATCTTTAATTTTTTATTTTATTAATCAATATTTATTTTGAATATTTTTTATAATTTTCATTATTTTAACTTGATTAGGAGGAAAACCTGTAATATACCCATTTATTAATTTAAGAAAAATTTTTACAATTTTATATTTTTTATATTTTATTTTA
_75_BRACONIDAE_MACROCENTRINAE_Macrocentrus_sp_USNMENT01322585_              ATAAAAAAAAATTTAATATTAAATTTAATTAATAATATATTAATTAGTTTTCCTTCTCCTAGTAATATTTCAATTTGATGAAATTTTGGATCTATATTAGGATTTTTTTTAATTGTTCAATTGATTAGAGGTGTTTTTTTAACGATGCATTATTGTTCAAATATTATATATTCATTTTATAGAATTGTTCATATTATACATGATGTTAATTGTGGTTGATTAATTCGTTTTATTCATATAAATGGTGCTTCAATATTTTTTATTTGTGTTTATGTTCATATTGGACGAGCTTTATATTATGGTTCTTATAAATTATTTAAGGTTTGAACATTAGGTGTATTAATTTTATTGTTAATAATAATAATTGCTTTTATGGGTTATGTATTACCTTGAGGTCAGATGTCATTTTGAGGTGCGACAGTAATTACAAATTTAGTTTCAGCAATTCCTTATTTAGGAAATTTTATAGTTCAGTGAATTTGAGGGGGATTTTCAGTTGATAATGCAACATTAAATCGATTTTATACTTTTCACTTTATTTTACCTTTTGTTTTAATAATATTTGTTTTTTTACATTTAATTTTTTTGCATGAAAGTGGGTCAAATAATCCATTGGGTATTAAAAGAAATTTATATATAATTAAATTTCATAATTATTTTAGTTTAAAAGATTTATTTGGATTTATAATTTTAATTTATTTATTTTTATATTTAATTATCCAAATACCTAATTTGTTAGGAGATCCAGATAATTTTATAATAGCTAATTCTATGATTACTCCTATTCATATTCAACCTGAATGATATTTTTTATTTGCTTATACTATTCTTCGTTCTATTTCTAATAAATTAGGAGGGGTTATTGGTTTATTAATATCAATTTTAATTTTATTGTTTATTCCTTTTTTAAATTTAAATTTTAAATTTCAATCATTATTATTTTACTCAATGAATCAATATTTATATTGATTTTTTATTTTAATTTTTATATTTTTAACTTTATTAGGAGGTAAACCTGTTGAATATCCTTATATTTTTTTTAGACAAATGTTTATATTTTTGTATTTTTTTTACTTTATT---
_76_BRACONIDAE_MAXFICHERIINAE_Maxfischeria_tricolor_CNC1045818_             ??????????????????ATAAAATTAATTAATTCTATTTTAATTAAATTRCCTACDCCAGTTAATATTTCAGTATGATGAAATTTTGGGTCTTTRTTGGGAGTATGTTTAATTGTTCAAATTATTACAGGTTTATTTTTGTCAATACATTATACAGCRAATATTGATTATTCTTTTTGRAGTATTATTCATATTATTCAAGATGTAAATAATGGSTGATTAATACGATTATTACATATAAATGGAGCTTCTTTTTTTTTTTTKTGTGTTTATTTACATATTGGACGAGGAATTTATTATGGRTCTTATAAATTAATTAAAACATGATTAATTGGRGTTATAATTTTATTAATAATAATAATAACAGCATTTATAGGATATGTTTTACCATGAGGACAAATATCATTTTGAGGGGCTACTGTTATTACTAATTTAGTTTCAGCTTTACCTTATATTGGAGGTATAATTGTAGAATGATTATGRGRAGGATTTTCAGTTGGTAAYTCAACTTTAAATCGATTTTATACTTTTCATTTYTYAATACCTTTTATTTTAGTAATAATAGTAATRTTACATTTAATATTTTTACATGAAACAGGATCTAATAATCCTTTAGGTGTAAATAGAAATAATTATAAAATTATATTTCATAGATATTTTACTTTAAAAGATATTGTTGGRTTTATTTTTATATTATTATTATTAATAAGTRTTAATTTATATYTTCCTTTTATYTTAGGGGATCCTGAAAATTTTATTGAAGCRAATTCTATAATTACTCCAATTCATATTCAACCAGAATGATATTTTTYATTTGCTTATAGAATTTTACGATCTATTCCTAATAAATTAMGTGGAGTAGTTGCTTTAATAGCTTCTATTATTATTTTAATRATTTTACCATTTTTTAAA---GGRTATAATTTTCAAGGGATTAGAATRTATCCTATTAATCAAATRTATTTTTGATTTTATWTTTCTAAAATAATTTTATTAACATGRTTGGGRGGTCAAGAAATTATATTTCCTTATGTAGAAATTAGTCAAATTTTTACATTTTTATATTTTATATATTATTTTATA
_77_BRACONIDAE_MESOSTOINAE_Andesipolis_sp_CNIN4278_                         ATAAAAAAAAATATTTTATTAAGTTTAATTAATGATTCATTGATTAAGCTTCCTTCACCTGTAAATATTTCAATTTGATGAAATTTTGGATCTTTATTAGGGTTATGTTTAATTATTCAGTTTATTACAGGTTTATTTTTGTCTATACATTATGTRTCTAATATTAATATATCTTTTTATAGAATTATTCATATTATTCAAGATGTTAATTATGGGTGATTAATACGGTTGATTCATATAAATGGGGCATCATTTTTTTTTATATGTGTATATGTTCATATTGGACGAGGTATTTATTATGGGTCTTATAAATTAATTCATACTTGATTGGTAGGAGTAATTATTTTATTATTGATAATAGGAACTGCTTTTATAGGRTATGTTTTACCTTGAGGGCAAATATCTTTTTGAGGGGCTACTGTAATTACAAATTTGTTATCAGCTTTACCTTATATTGGAAGATTATTAGTAGAATGATTATGGGGAAGATTTTCTGTTGATAATTCAACTTTAAATCGATTTTATAGGTTTCATTTTCTYTTACCTTTTATTTTAATRATAGTAGTTTTAATTCATTTAATATATTTACATGAAACTGGGTCTAATAATCCTTTAGGGTTAGATAGAAATTTTTATAAAATTATTTTTCATAATTACTTTACATTAAAAGATATTTTAGGRTTTGTTATTTTAATTTTAGCTTTAATGTTTATTGTTTTAGAAAATCCATATATTTTAGGAGATCCAGAAAATTTTGTTGAAGCTAACCCTATAGTTACTCCAGTGCATATTCAACCAGAATGATATTTTTTATTTGCTTATACAATTTTGCGGTCAATTCCRGATAAGTTAAGAGGAGTAATTGCGTTATTGTTATCAATTTTAATTTTAATAATTATACCTTTTATCAAT---AAAGTTAATTTTCAAGGTTTAAAGAATTATCCTATTAATCAATTTTATTTTTGAATTTATTTTTGTATATTARTGGTATTAACTTGATTAGGGGCTCAGCCTGTTGAGTACCCTTTTGTTGARTTGAGACAAATTTTAACAATTTTATATTTTTTATATTATTTTATT
_78_BRACONIDAE_MESOSTOINAE_Austrohormius_sp_CNIN4019_                       TTTAAAAAAAATATTTTATTAGAATTGATTAATAATTCTTTAGTAAAATTACCTACACCAGTTAATATTTCAATTTGATGAAATTTTGGGTCTTTATTAGGGTTATGTTTAGGGATTCAATTAATTACTGGATTATTTTTATCAATACATTATGTTTCTAATTTAAATTTATCTTTTAATAGTATTATTCATATTATTCAAGATGTTAATTATGGGTGGTTAATACGATTAATTCATATAAACGGAGCTTCTTTTTTTTTTATTTGTGTATATTTTCATATTGGTCGAGGAATTTTTTATGGTTCTTATAAATTAATTCATACTTGAATTATTGGAGTTGTAATTTTGTTACTTATGATAGGTACAGCTTTTATAGGTTATGTTTTACCATGAGGACAAATATCTTTTTGGGGGGCTACTGTAATTACTAATTTATTATCAGCTTTACCTTATGTTGGACAAATACTTGTTGAGTGATTATGAGGGGGGTTTTCTGTGGATAATGCAACTTTAAATCGATTTTATACTATTCATTTTCTTTTGCCTTTTGTGTTAATAATAATAATTTTAATACATTTAATATATTTACATGAGACAGGGTCTAATAATCCTTTAGGAGTAAATAGAAATTTTTATAAAATTAGATTTCATAATTATTTTACATTAAAAGATATTGTAGGATTTTTAATTTTAATATTATTATTAATATTAATTGTTTTAGAATATCCTTATGTTTTAGGTGATCCAGAAAATTTTGTTGAGGCAAATTCTATAGTTACCCCAGTTCATATTCAACCTGAATGATATTTTTTATTTGCTTATACTATTTTACGGTCAATTCCTGATAAATTAAGTGGAGTTATTGCTTTATTAATATCAATTTTAATTTTAATAATTTTACCATTTATTAGA---AATACAAATTTTCAAGGATTGAAAAATTATCCAATTTCTCAAATTTATTTTTGAATTTATTTTTTTGTTTTATTTTTATTAACTTGATTAGGGGCTCAACCTGTTGAGTATCCATTTGTTGAATTAAGACAGATTTTAACAATTTTATATTTTTTGTATTATTTTTTA
_79_BRACONIDAE_MESOSTOINAE_Doryctomorpha_sp_CNIN4280_                       ATAAAAAAAAATTTGTTACTAAATTTATTTAATGATTCTATTGTAAAATTACCAACTCCTGTAAATATTTCAATTTGATGAAATTTTGGATCTTTATTGGGTTTATGTTTAATTATTCAAGTTTTAACTGGTTTGTTTTTATCTATACATTATGTATCTAATGTAAATTATTCTTTTTTTAGATTAATTCATATTATTCAAGATGTTAATTATGGTTGATTTATACGATTAATACATATAAATGGTGCTTCTTTCTTTTTTTTTTGTGTATATTTTCATATTGGTCGGGGTATTTATTATGGTTCTTTTAAATTAGTTTATACATGATTAGTAGGAGTTATTATTTTATTATTAATAATAGGGACAGCTTTTATAGGATATGTATTACCTTGAGGTCAAATATCATTTTGAGGAGCTACTGTAATTACAAATTTATTATCAGCTTTACCTTATGTTGGTCAAATATTAGTTGAGTGATTATGAGGAGGGTTTTCAGTAGATAATGCAACTTTAAATCGATTTTATTCTATTCATTTTTTATTACCCTTTTTATTAATAGTGGTAGTTTTAATTCATTTAATATATTTACATGAGACAGGGTCAAATAATCCTTTAGGTGTTAATAGTAATTTTTATAAAATTATTTTTCATAATTATTATACTTTAAAAGATATTTTAGGATTTATTTTAATAATTTTATTATTATTATTTATTGTTATATTATTTCCTTATATTTTAGGTGATCCTGAAAATTTTGTTATAGCAAATTCAATAGTTACACCTGTTCATATTCAACCTGAATGATATTTTTTATTTGCTTATACTATTTTACGATCTATTCCTAATAAATTAAGAGGGGTTATTGCTTTATTAATATCTATTCTTATCTTAATAAGTAAACCTTTTATTTAT---AAAAATAATTTTCAAGGATTATTTTTTTATCCATTTGGTCAAGTTTATTTTTGAATATTTTTTTGTATATTATTATTATTAACTTGATTAGGGTCTCAGCCTGTTGAATATCCTTTTATTGAATTAAGACAAGTTGTAACAATTTTATATTTTATATATTATTTTTTA
_80_BRACONIDAE_MESOSTOINAE_Hydrangeocola_llaollin_CNIN3058_                 ATAAAAAAAAATATAATTTTAAAGTTAGTGTATAGATCTATTATTAATTTACCAACTCCTGTTAATATTTCAATTTGGTGAAATTTTGGGTCTTTATTAGGTTTATGTTTAATAATTCAATTTTTAACTGGGTTATTTTTATCAATGCATTATGTGTCAAACATTAATTTATCATTTATGAGAATTATTCATATTATTCAAGATGTAAATTATGGGTGATTAATACGTTTATTGCATATGAATGGGGCTTCATTTTTTTTTATAATAGTATATTTACATATTGGTCGAGGTTTATATTATGGTTCATATAAATTAGTGTATACTTGAATAATTGGGGTAATAATTTTATTTTTAATAATAGGGACGGCTTTTATAGGATATGTTTTACCATGGGGCCAAATATCTTTTTGAGGGGCTACAGTTATTACAAATTTATTATCTGTTATTCCTTATATTGGTCAAATATTAGTTGAATGATTATGGGGAGGGTTTTCAGTAGATAATTCTACTTTGAATCGATTTTATACTTTTCATTTTTTATTGCCTTTTGTTTTAATTATAATAGTTTTAGTTCATTTAATATTTTTACATGAAACAGGCTCAAATAACCCTTTAGGTGTAAATAGTAATTTTTACAAAATTATTTTTCATAATTATTTTACTTTGAAAGATATATTGGGGTTTATAATTATGATTTTATTATTATTATTTATTGTTTTGGAAACTCCATATATTTTAGGAGATCCTGAAAATTTTATTGAAGCAAATTCTATATTGACTCCTATACATATTCAACCAGAATGATATTTTTTATTTGCTTATACTATTTTACGTTCTATTCCTAATAAATTAAGAGGGGTTATTGCTTTATTATTTTCTATTTTAATTTTATTAATTATACCATTTATTAAT---AAAACAAATTTTCAAGGAATTTCAAATTATCCTATTAATCAAATTTATTTTTGGGGATTTTTAGGTTTATTTATTATATTGACTTGATTAGGGGCGCAACCTGTAGTATATCCATTTGTGAGGTTAAGTCAAATTTTAACTATTTTGTATTTTATATTTTATTTTTTA
_81_BRACONIDAE_MICROGASTRINAE_Apantheles_juliodiaze_DHJPAR0013099_          ???????????????????????????????????????????????????????????????????????????????????????????????????????????????????????????????????????????????????????????????????????????????????????????????????????????????????????????????????????????????????????????????????????????????????????????????????????????????????????????????????????????????????????????????????????????????????????????????????????????????????????????????????????????????????????????????????????????????????????????????????????????????????????????????????????????????????????????????????????????????????????????????????????????????????????????????????????????????????????????????????????????????????????????????????????????????????????????????????????????????????????????????????????????????????????????????????????????????????????????????????????????????????????????????????????????????????????????????????????????????????????????????????????????????????????????????????????????????????????????????????????????????????????????????????????????????????????????????????????????????????????????????????????????????????????????
_82_BRACONIDAE_MICROGASTRINAE_Diolcogaster_sp_CNC1065622_                   ------------ATTTATTTAAATTATTTAAATATAATATTAATTAATTTACCAACTCCTTTAAATATTTCTATTTTATGAAGTTTTGGTTCTTTATTAGGATTATGTTTATTAATTCAAATTATTAGGGGTTTATTTTTATCTATACATTATTCAGCTAATATTAATTATTCTTTTTTTAGAATTATTCATATTATAAAAGATGTAAATTATGGTTGATTAATACGATTAATTCACATAAATGGAGCTTCAATATTTTTTATATGTATTTATATACATATTGGTCGTGGTTTATATTATGGTTCTTATAAATTAATTTATGTATGATTTATTGGTGTAATAATTTTATTATTATTAATAATAACAGCTTTTATAGGATATGTTTTACCTTGAGGTCAAATATCATTTTGAGGGGCTACTGTTATTACAAATTTATTATCTGCTTTACCTTATTTAGGAATTATTTTAGTTGAATGATTGTGAGGTGGATTTTCAGTTGATAATGCTACATTAAATCGTTTTTATAGATTTCATTTTTTAATACCTTTTATTTTATTAATAATAGTTATAATTCATTTAATATTTTTACATAAAGTTGGATCTAGAAATCCATTAGGATTAAATAGAAATAATTATAAAATTATTTTTCATAATTATTTTACTTTAAAAGATTTAGTTGGATTTTTAATTTTAATTTTATTTTTAAATATTTTAGTTTTTCAAAATCCATATAAGTTAGGTGATCCTGAAAATTTTATTGAAGCTAATTCTATAGTTACACCAATTCATATTCAACCTGAGTGATATTTTTTATTTGCTTATACAATTTTGCGTTCAATTCCAAATAAATTAAGAGGAGTTATTGCTTTAATATTGTCAATTTTGATTTTAATAATTTTACCTTTTTTTAAT---TTAAGAAATTTTCAATCTATACAATTTTATATAATTAATCAAATTTATTTTTGATTTTTTATTATAAATATTATTATATTAACTTGATTAGGTTCACAACCAGTTGAATATCCTTTTATTTTAATTAGTCAAATTTTTACTTTTTTTTATTTTTTTTATTATTTTTTA
_83_BRACONIDAE_MICROGASTRINAE_Microgaster_meridiana_CNC841388_              ???????????????????????????????????????????????????????????????????????????????????????????????????????????????????????????????????????????????????????????????????????????????????????????????????????????????????????????????????????????????????????????????????????????????????????????????????????????????????????????????????????????????????????????????????????????????????????????????????????????????????????????????????????????????????????????????????????????????????????????????????????????????????????????????????????????????????????????????????????????????????????????????????????????????????????????????????????????????????????????????????????????????????????????????????????????????????????????????????????????????????????????????????????????????????????????????????????????????????????????????????????????????????????????????????????????????????????????????????????????????????????????????????????????????????????????????????????????????????????????????????????????????????????????????????????????????????????????????????????????????????????????????????????????????????????????
_84_BRACONIDAE_MICROTYPINAE_Microtypus_sp_CNC1045824_                       ATAAAAAAAAATTTAATTTTTAGTATAGTAAATAATATATTAGTAAAATTACCATCTCCTGTTAATATTTCAATTTGGTGAAATTTGGGTTCTTTGTTAGGTTTATTTCTAATTATTCAAATTTTAACTGGTTTATTTTTATCTATACATTATGCATCTAATGTACATATTTCTTTTTTTACTATTATTCATATTATACAAGATGTAAATTATGGTTGATTTATACGATTAGTCCATATAAATGGGGCTTCTTTTTTTTTTATTTGTGTTTATTTACATATTGGTCGGGGTTTGTATTATGGATCTTATAAATTAATAAAAACATGAATGGTTGGAGTAATAATTTTTCTTATTATAATAGGGACGGCTTTTATAGGGTACGTTTTACCTTGAGGTCAAATATCTTTTTGAGGAGCAACAGTTATTACAAATTTGTTATCTGCCTTACCTTACGTAGGGGTTTATTTGGTTGAATGATTATGGGGGGGATTTTCTGTTGATAATGCCACATTAAATCGTTTTTATACCTTTCATTTTGTTATACCTTTTATTTTATTAGTTTTAGTTATTATGCATTTAATATTTTTGCATGAAACAGGGTCTAATAATCCTTTAGGGTTAAATAGAAATTTTTATAAAATTAGATTTTATAATTATTTTGTATTAAAAGATTTATTAGGATATTTACTTTTTTTATATTTATTTTTATTGGTTGTCATTGAAACTCCTTATATTTTAGGTGACCCTGATAATTTTGTTATGGCTAATTCTATAGTTACTCCTGCTCATATTCAACCTGAGTGATATTTTTTATTTGCTTATACAATTTTACGATCTATCCCAAACAAATTAAGGGGAGTGATTGCTCTATTAATGTCAATTTTAATTTTAATTTTTATTCCTTTTTTAAAT---CAAGTTAAATTTCAAGGCATATCTTTTTATCCTCTAAGTCAATTAATTTTTTGATTTTTTTTTTTTAATATTATTATATTAACATGAATGGGGTCTCAACCAGTTGAATATCCTTATGTAATTTTTAGTCAATTATTTACCATTATTTATTTTTTATATTATTTTTTA
_85_BRACONIDAE_MICROTYPINAE_Microtyus_sp_USNMENT01322630_                   ???????????????????????????????????????????????????????????????????????????????????????????????????????????????????????????????????????????????????????????????????????????????????????????????????????????????????????????????????????????????????????????????????????????????????????????????????????????????????????????????????????????????????????????????????????????????????????????????????????????????????????????????????????????????????????????????????????????????????????????????????????????????????????????????????????????????????????????????????????????????????????????????????????????????????????????????????????????????????????????????????????????????????????????????????????????????????????????????????????????????????????????????????????????????????????????????????????????????????????????????????????????????????????????????????????????????????????????????????????????????????????????????????????????????????????????????????????????????????????????????????????????????????????????????????????????????????????????????????????????????????????????????????????????????????????????
_86_BRACONIDAE_MIRACINAE_Mirax_sp_CNIN3046_                                 ATAAAAACTAATTTAATATTAAAATTAATAAGAGATATATTAGTTAAATTACCAACTCCAATAAATATTTCAATTTGATGAAATTTTGGATCTTTATTAGGATTATGTTTAATTGTACAAATCTTAACTGGTTTATTTTTATCAATGCATTTTACAGCTCACGTTGATTATTCATTTTATAGAATTATTCATATCATAAAAGATGTTAATTATGGGTGGTTAATACGTTTATTACATATAAACGGGGCCTCTGTATTTTTTATTTGCATTTATAGACATATTGGTCGTGGCATTTATTACGGTTCTTACAAATTAATTAAGGTTTGATTAGTAGGGGTAATATTATTATTATTATTAATAATAACTGCTTTTATAGGGTATGTGTTGCCTTGAGGTCAAATATCTTTTTGGGGAGCTACAGTAATTACAAATTTATTATCAGCTTTACCTTATTTAGGACAAATATTAGTTGAATGATTATGAGGGGGATTTTCCGTTGATAACGCTACATTAAATCGATTTTATAGATTTCATTTTTTAATACCTTTTATTTTATTAATATTTGTTATTATTCATTTAATATTATTACATGAAAAAGGGTCTAGGAATCCTTTAGGGGTGAGTAGAAATAATTATAAAATTATTTTTCATAATTATTTTACTTTAAAAGACTTAGTAGGATTTTTAATTTTAATTATTATACTACTTTATATAGTTATACAATCCCCTTATTTAATAGGGGATCCTGAAAATTTTTTAGAGGCAAATTCTATGGTAACACCATTTCATATTCAACCTGAATGATATTTTTTATTTGCTTATACAATTTTACGGTCTATCCCTAATAAATTAAGGGGGGTAATTGCTTTATTAATATCTATTCTAATTTTAATTATTATAGTATTTATTAAT---AAAAATAATTTTCAAAGTTTACAATTTTACCCAATTAATCAATTTTTATATTGATTATTTATTTTTAATTTTTTAATTTTAACTTGATTAGGGGCCCAACCAGTGGAGCATCCGTTTGTTTTTATTAGACAAATTTTTACTATTATCTATTTTTTATATTATTTTTTG
_87_BRACONIDAE_OPIINAE_Ademon_decrescens_CNIN4295_                          ???????????????????????????????????????????????????????????????????????????????????????????????????????????????????????????????????????????????????????????????????????????????????????????????????????????????????????????????????????????????????????????????????????????????????????????????????????????????????????????????????????????????????????????????????????????????????????????????????????????????????????????????????????????????????????????????????????????????????????????????????????????????????????????????????????????????????????????????????????????????????????????????????????????????????????????????????????????????????????????????????????????????????????????????????????????????????????????????????????????????????????????????????????????????????????????????????????????????????????????????????????????????????????????????????????????????????????????????????????????????????????????????????????????????????????????????????????????????????????????????????????????????????????????????????????????????????????????????????????????????????????????????????????????????????????????
_88_BRACONIDAE_OPIINAE_Diachasma_muliebre_USNMENT01322592_                  ATAAAAAAAAATAAAATTTTAGAGATTTTAAATAATTCTCTAATTAATTTACCTTCACCAGTAAATATTAGGATTTGGTGAAATTTTGGATCTTTATTAGGTTTATTTTTAATCATTCAATTAATTTCTGGGGTGTTTTTGTCAATACATTATGTTGCTCATTTAGATTTTTCTTTTATGAGGGTTATTCATATTATTCAAGATGTAAATTATGGTTGGTTGATGCGGTTAATTCACATTAATGGAGCTTCATTTTTTTTTATTTGTGTATATATTCATATTGGTCGTGGTTTATATTATGGGTCTTATAAATTTTTAAAAACTTGGTTAATTGGGGTATTTATTTTTATATTAATAATGGCTATTGCTTTTTTAGGGTATGTTTTACCTTGAGGACAAATATCATTTTGAGGGGCTACAGTTATTACTAATTTATTGACAGCTTTCCCTTATATTGGGGTGATATTTGTTGAATGATTATGAGGAGGGTTTTCTGTTGGTAATGCAACTTTAAATCGGTTTTATTCATTACATTTTTTAATACCTTTTATTTTACTTTTAATAGTTGTAATTCATTTAGTATTTTTACATGAGACTGGGTCGAATAATCCTTTAGGGGTAAGAAGGGATAATTATAAGATTATTTTCCATAATTATTATACTTTGAAAGATTTATTAGGATTTGTTTATTTTTTAATAATTTTTATATTAATTGTTTATGAGTTACCTTATATATTAGGGGATCCAGAGAATTTTATTATAGCTAATTTTATAGTTACTCCAGTCCATATTCAACCTGAATGATATTTTTTATTTGCCTATACAATTTTACGTTCAATTTCTAATAAATTAAGGGGGGTTATTGCATTATTAATATCAATTTTAATTTTATTAATATTACCTTTTATTAAT---TTAAATAAATTTCAGGGGTTGTTTTTTTATCCTATAAGACAGGTTTATTATTGATTTTTTTTAGGGTGTTTAATATTATTAACTTGACTAGGGGGCCAATCAGTTGAATATCCTTTTGTTGAGTTAAGAAAATTTTTTACTTACTTTTATTTTATATATTATTTTTTA
_89_BRACONIDAE_OPIINAE_Diachasmimorpha_longicaudata_USNMENT01322503_        TTAAAATCTAATAAAATTTTAGAAATTTTGGATAATTCATTAATTAAACTCCCCTCCCCAGTAAATATTAGATTATGATGAAATTTTGGATCATTATTAGGTT?ATGTTTATTAATTCAAATTATTTCTGGGTTATTTTTATCTATACATTATACTGCACATATTGAATATTCATTTTTTAGAATTATTCATATTATTCAAGATGTAAATAATGGGTGGTTAATACGTTTAATTCATATTAATGGGGCATCATTTTTTTTTATTTGTGTTTATATACATATTGGGCGTGGGTTATATTATGGTTCATATAAATTTGTAAAAACATGAATAGTAGGGGTTTTAATTTTATTAATTATAATAGGAACTGCTTTTTTAGGGTATGTATTACCTTGAGGTCAAATATCATTTTGAGGGGCTACTGTTATTACAAATTTAATATCAGCATTACCCTATGTTGGTTCAATATTTGTAGAATGATTATGAGGTGGGTTTTCTATTAATAATGCTACTTTAAATCGATTTTATACTTTACATTTTTTATTACCTTTTATTTTATTAATAATTGTTATTATTCATTTAATGTTTTTACATGAAACTGGGTCTAATAATCCTTTAGGGGTATCTAGAGATAATTATAAAATTATTTTTCATAGATATTATACTTATAAAGATTTATTAGGATTTATATATTTTATTATATTTTTTATATTTATTATTTATGAAATACCTTATTTTTTAGGAGACCCAGAAAATTTTATTATAGCAAACTCTTTAGTTACTCCGGTTCATATCCAGCCAGAGTGATATTTTTTATTTGCTTATACTATTTTACGTTCTATTCCAAATAAATTGAGGGGGGTTATTGCTTTATTAATGTCTATTTTAATTTTATTAATTTTACCATTTTTACATAAAAATATATGTTTTTTAGGTTTAGCTTTCTACCCATTTAGACAAGCTTATTTTTGGATATTTGTTAATTGTGTAATTTTATTAACTTGATTAGGTAGTCAATCTGTTGAGCAACCATTTATTGATTTGGGTATGAGAGCTACAAATTTTTATTTTACTTTTTATTTG---
_90_BRACONIDAE_OPIINAE_Opius_sp_USNMENT01322597_                            ATAAAAAAAAATTTAGTTTTAGAAGTATTTTCTAATTCTTTAATTAAGTTACCGTCTCCCGTTAATATTAGTATTTGATGAAATTTTGGTTCTTTATTAGGATTATGTTTAATTATTCAAATTATTTCGGGGTTGTTCTTGTCTATACATTATGTATCAAATGTTGATTATTCATTTTTAAGAATCATTCATATTATTCAAGATGTAAATTATGGGTGGTTAATTCGATTAATTCATATGAATGGGGCATCTTTTTTTTTTATTTGTGTTTATTTACATATTGGTCGGGGGATATATTATGGTTCTTTTAAGTTTTTTAAAACTTGATTAATTGGGGTTTTAATTTTATTTTTGATAATAGGAACTGCTTTTTTAGGATATGTTTTACCTTGAGGACAAATATCATTTTGGGGGGCTACTGTAATTACAAATCTAGTTTCTGCTGTTCCTTATATTGGAGGGGTTTTAGTAGAGTGATTGTGGGGGGGATTTTCTGTGGGCAATTCAACTTTAAATCGATTTTATACTTTTCATTTTTTATTTCCTTTTATTTTATTAGTTATAGTTACTGTACATTTAATTTTTTTACATGAAACTGGGTCAGGGAATCCTCTGGGGGTAGAGAGTAATAATTATAAAATTATTTTTCATATATATTTTACATTAAAAGATTTATTAGGATATATAGTAATATTAATAATTTTAATTTTAGTAATTTATCAATATCCCTATATTTTAAGTGACCCAGAAAATTTTATTATAGCAAATTCTATAATTACTCCTGTGCATATTCAACCAGAGTGATATTTTTTATTTGCTTATACTATTTTACGGTCAATTCCTGATAAATTAAGAGGGGTAGTTGCTTTAATTTTATCAATTTTAATTTTAATAATTTTACCTTATTTATAT---AAAAATAATTTAAAAGGTAATACATTTTATCCAGTTAATCAAATTTATTTTTGATTTTTTTTTAATAGGGTTATTTTATTAACTTGACTAGGGTCTCAACCAGTTGAGTATCCTTTTATAGAATTAAGTCAAATTTTAACATTTTTTTATTTTTTATATTATTTCTTA
_91_BRACONIDAE_OPIINAE_Orientopius_belokobylskij_CNIN4297_                  ---------------ATTATTGAGATTTTTAGAAATTCTTTAATTAAATTGCCAACACCTATAAATATTAATGTGTGATGAAATTTTGGTTCTTTATTAGGTTTATGTTTAATAACTCAAATTATTACAGGGTTATTTTTATCTATACATTATTGTTCTAATATTAATTATTCATTTTTTAGTATTATTCATATTATTCAAGATGTTAATTATGGCTGATTAATACGTTTAATTCATATGAATGGGGCTTCATTTTTTTTTATTTGTGTATATTTACATATTGGGCGAGGCTTATATTATGGTTCTTATAAATTTATAAAAACTTGAATAGTTGGGATTTTAATTTTATTATTAATAATAGGAACAGCTTTTTTAGGATATGTTCTACCTTGAGGTCAAATATCTTTTTGGGGAGCTACAGTAATTACAAATTTATTATCTGCTTTACCTTATATTGGATTTATATTGGTTGAGTGATTATGAGGAGGATTTTCAGTTGATAATTCTACTTTAAATCGATTTTATTCTTTACATTTTTTATTACCTTTTATTTTATTAATAATAGTAATAATTCATTTATTATTTTTACATGAAACTGGGTCCAATAATCCTTTAGGGGTTAATAGTAATAATTATAAAGTTATTTTCCATAATTATTTTAGTTTAAAAGATTTATTAGGATTTATTTATTTAATTATAATTATAATATATATTATTTTAGAAACCCCATATATGTTAAGGGATCCTGAAAATTTTATTAAAGCTAATTCTATAGTAACCCCAATTCATATTCAACCAGAATGATATTTTTTATTTGCATATACAATTTTACGTTCTATTCCAAATAAATTAAGGGGTGTCATTGCTTTATTAATATCAATTTTAATTTTAATAATTATACCTTTTTTGTAT---AAAAATTATTTTCAAGGGCTAGTGTTTTATCCTTTAAGACAAATTTATTTTTGAATTTTTTTTAATTTTATTTTATTGTTAACTTGATTAGGAGGTCAGTTGGTTGAATACCCATTTGTTGAATTAAGACAAATTTTAACTTTAATATATTTTATATACTATTTTATA
_92_BRACONIDAE_OPIINAE_Utetes_sp_USNMENT01322452_                           ---------------ATTGTAAAAATTTTGATAGGGTCATTAGTAAAATTGCCCTCCCCTGTTAATATTTCATTTTGATGAAATTTTGGGTCATTATTAGGGGTATGTTTAATTATCCAAATTATTAGGGGGTTATTTTTATCTATACATTATACATCTAATATTGAATATTCTTTTTATAGAATTATTCATATTATTCAAGATGTTAATTATGGTTGGTTAATACGTTTAATTCATATAAATGGAGCATCTATATTTTTTATTTGTGTTTATTTACATATTGGGCGTGGGTTATATTATAATTCTTTCAAATTGATTAAAACTTGATTTATAGGAGTTTTAATTTTATTATTAATGATAGGAACAGCTTTTTTAGGGTATGTTTTACCTTGAGGGCAGATATCTTTTTGGGGTGCTACTGTTATTACAAACTTATTATCAGCTGTTCCTTATTTAGGAATTATATTAGTAGAGTGGCTTTGAGGTGGATTTTCTGTTGGGAATGCAACTTTAAATCGTTTTTATTCTTTACATTTTTTATTACCATTTGTTTTGTTAATAATAGTAGTTGTACATTTAGTATTTTTGCATGAGACTGGATCTAATAATCCTTTAGGGGTTAATAGAAATAATTATAAAATTATTTTTCATAAATATTTTACTTTAAAAGATTTTATTGGATTTTTATATCTTTTTATAATTTTATTGTTAATTGTTTTAGAATTTCCTTATTTATTAGGGGATCCTGAAAATTTTATTATAGCTAATTCCATAGTTACTCCAGTTCATATTCAGCCTGAATGATATTTTTTATTTGCTTATACAATTTTACGATCTATTCCTGATAAATTAAGTGGAGTTATTGCTTTATTAATATCGATTTTAATTTTATTAGTTTTACCATTTATTTAT---AAAAATAAATTTCAAAGTATAATATTTTACCCATTTGGTCAGATTTATTTTTGGTTTTATTTTAATTGTGTAATTTTATTAACATGATTAGGGTCTCAACCAGTTGAGTATCCATTTGTAATTTTAAGTCAGGTTATAACTTTATTTTATTTTATATATTATTTTTTA
_93_BRACONIDAE_ORGILINAE_Orgilus_sp_USNMENT01322598_                        ATAAAAAAAGATATATTATTAAATATTATAAATAATATATTATATAAATTACCTTCTCCCGTAAATATTTCAATTTGATGAAATTTAGGTTCGTTATTAGGTTTATTTTTAATTATTCAAATTTTATCAGGTTTATTTTTAACAATACATTATGTTTCTAATGTGAATTATTCTTTTTTTAGAATTGTTCACATTATACAAGATGTAAATTATGGTTGATTAATGCGTTTAATTCATATAAATGGGGCATCATTTTTTTTTATTTGTGTTTATATTCATATTGGTCGTGGTATATATTATGGATCTTATAAATTGATAAAAACATGATTTGTAGGAGTTTTAATTTTATTAATTATAATAGGGACAGCATTTATAGGATATGTTTTACCTTGAGGACAAATATCTTTTTGGGGCGCTACAGTTATTACAAATTTATTATCTGCTTTACCTTATGTGGGGATAAATTTAGTCGAATGATTATGGGGGGGATTTTCTGTTGATAATTCAACTTTAAATCGATTTTATACTTTTCATTTTATTATACCTTTTATTTTATTAATAATAGTAATTTTACATTTAATATTTTTACATTTGACTGGTTCAAATAATCCTATAGGATTAAATAGAAATTTTTATAAAATTAGATTTTATAATTATTTTTCTATTAAAGATTTATTGGGTTATTTAATTATATTAATTTTATTTTTTTTTGTAATTTTAGAATATCCATATATTTTAGGAGATCCAGATAATTTTTTAATAGCAAATTCAATAATAACTCCTGCTCATATTCAGCCAGAATGATATTTTTTATTTGCTTATACTATTTTACGTTCTATCCCAAATAAATTAAGCGGTGTAATTGCTTTAATAATATCTATTTTAATTTTAATGGTAATACCAATGATTAAT---TATATAAAATTTCAATCTTTATATTTTTATCCTATTAGACAATTTTATTATTGAGTATTTATTTGTAATGTTTATATGTTAACTTGGTTAGGTTCACAATTGGTAGAAAACCCTTTTATTTATATAAGACAAATTTTTACATTAATATATTTTTTATATTTTTTTTTA
_94_BRACONIDAE_ORGILINAE_Stantonia_sp_USNMENT01322481_                      TTAAAAAGTGATAGTTTATTAAATATATTAAATAGAATATTATATAAATTACCTTCACCAGTAAATTTATCTATTATATGAAATATGGGGTCATTATTAGGATTATTCTTAGTTGTTCAAGTTTTATCAGGATTATTTTTAACAATACATTATGTCTCTAATGTTAATTATTCATTTTATAGAATTATTCATATTATGCAAGATGTAAATTTTGGTTGATTAATACGATTAATTCATATAAATGGTGCTTCATTTTTTTTTATTTGTGTATATTTACATATTGGACGTGGAATATATTATGGTTCTTATAAATTAATTAAAACTTGAATTGTTGGTGTTTTAATTTTTTTAATAATAATAGGTACTGCTTTCATAGGGTATGTATTACCATGAGGACAGATATCTTTTTGAGGTGCTACTGTAATTACTAATTTATTATCAGCTTTACCATATATTGGTCAAATTTTAGTTGAATGATTATGAGGCGGATTTTCTGTTGATAATTCAACTTTAAATCGATTTTATACATTTCATTTTATTATGCCATTTATTTTAATTGTTTTAATTATGTTACATTTAATATTTTTACATGAAACTGGTTCAAATAATCCTTTGGGGTTAAATAGTAATTATTATAAAATTACTTTTTATAATTACTTTAGATTAAAGGATTTATTGGGTTATTTAATTTTTTTACAATTTTTTTTTTATGTTATTTTACAAAATCCTTACATGTTGGGGGATCCTGATAATTTTATAATGGCTAATTCTATAGTTACTCCGGTTCATATTCAGCCTGAATGATATTTTTTATTTGCTTATACAATTTTACGGTCTATTCCTGATAAATTGAGGGGGGTAATTGCTTTATTATTATCTATTTTAATTTTATTATTATTACCTTTTTTATAT---AAGTATAAATTTCAATCATTAATATTTTATCCTACTAGTCAAATTTATTTTTGAATTTTTGTATGTAATATTATTATATTAACTTGGCTAGGATCTAAGGTAGTTGAAATTCCTTTTATTTTTTTATGTCAAGTTAGGACAATTATACATTTTATATATTTTTTTTTA
_95_BRACONIDAE_PAMBOLINAE_Pambolus_oblongispina_CNIN3050_                   TTAAAAAATCATATATTATTAAGAGTTTTTATAAATTTTTTAGTAAAATTACCTAGACCAATTAATATTAGATTATTTTGAAATTTTGGTTCATTGTTAGGTTTATGTTTAATAATTCAATTTATTTCAGGATTATTTTTATCTATACATTATATTTCAAATGTTAATTTTTCATTTGATAGAATTATTTTTATTATTCAAGATGTAAATTATGGGTGATTTATACGATTAATCCATATAAATGGAGCTTCTTTTTTTTTTATTTGTATTTATTTACATATTGGTCGAGGACTATATTATGGTTCATATAAATTATTTGAAACTTGAAATATTGGAGTAATTATTTATTTATTATTAATAATAACTGCATTTTTAGGGTATGTTTTACCTTGAGGACAAATATCATTTTGAGGAGCTACTGTTATTACAAATTTAGTTTCAGCTATTCCTTATTTGGGTCAAATAATTGTAGAATGATTATGAGGAGGATTTTCAGTTGATAATGCTACATTAAATCGATTTTATACTTTTCATTTTTTAATACCTTTTATTTTAGTAATTTTTATTATTTTACATTTAATATTTTTACATGAATCAGGATCAAATAATCCTTTAGGATTAAAAAGAGATTTTTATAAAATTATTTTTCATAACTATTTTACTTTAAAAGATTTAATAGGATTTATATGATTAATATTTTTTTTACTATTAATTATTTTTGAATATCCTTATTTATTAGGAGATCCTGAAAATTTTATTAAAGCTAACCCAATAATTACTCCTGTTCATATTCAACCAGAATGATATTTTTTATTTGCTTATACAATTTTACGATCAATTCCAAATAAATTAAGAGGGGTAATTGCTTTATTAATATCAATTTTAATTTTAATAATTTTACCTTTTTTAAAT---AATAATAATTTTCAATCAATAAGATTTTATCCTTTTATACAAATTTTTTTTTGATTTTTTATTTCAATTGTTATTTTATTAACTTGATTAGGGAGTCAATTAGTTGAATATCCTTATATAGAAATTAGTCAAATCTTAACCATTTTATATTTTAGATTTTATATTTTA
_96_BRACONIDAE_PAMBOLINAE_Pambolus_Phaenodus_sp_CNIN4025_                   TTAAATAATAATTTATTAACAAAAATTTTTATAAATTTTTTAGTAAAATTACCCAGACCAGTTAATATTAGATTATTTTGAAATTTTGGTTCTTTATTAGGATTATGTTTAATTATTCAATTTATTTCTGGTTTATTTTTATCAATACATTATATTTCACATATAAATTTTTCTTTTGATAGAATTATTTTAATTATTCAAGATGTAAATTATGGTTGATTTATACGATTAATTCATATAAATGGAGCATCTTTTTTTTTTATATGTATTTATTTACATATTGGTCGAGGATTATATTATGGTTCATATAAATTAATAGAAACTTGAAATATTGGAGTTATTATTTTTTTATTACTAATAATAACTGCTTTTTTAGGATATGTTTTACCTTGAGGTCAAATATCATTTTGAGGAGCAACAGTAATTACAAATTTAGTTTCTGCAATTCCTTATTTAGGACAAATAATTGTTGAATGATTATGAGGAGGATTTTCAGTTGATAATGCAACTTTAAATCGATTTTATACTTTTCATTTTTTAATACCTTTTATTTTAGTAATTTTTGTTATTATACATTTAATATTTTTACATGAATCAGGTTCAAATAATCCTTTAGGATTAAATAGAAATTTTTATAAAATTATTTTTCATAATTATTTTACTTTAAAAGATTTAATAGGATTTTTTTGATTAATATTTTTTTTATTAATTATTATTTTTGAAAATCCTTATTTATTAGGAGATCCTGAAAATTTTATTAAAGCAAATCCAATAATTACTCCTGTTCATATTCAACCTGAATGATATTTTTTATTTGCTTATACAATTTTACGATCAATTCCTAATAAATTAAGAGGTGTAATTGCTTTATTAATATCAATTTTAATTTTAATAGTTATACCTTTTTTAAAC---TTTAATAATTTTCAATCAATAAGATTTTATCCATTTATACAAATTTTTTATTGAATTTTTATTAATATTGTAATTTTATTAACTTGATTAGGAGCTCAACCTGTTGAATATCCATTCATAGAAATTAGTCAAATTTTAACTATTTTATATTTTTCTTTTTATATTTTA
_97_BRACONIDAE_PAMBOLINAE_Phaenodus_pallipes_CNIN4292_                      TTAAATAATCATATACTAATAAAAGTTTTTATAAATTTTTTAATAAAATTACCTAGACCAATTAATATTAGTTTATTTTGAAATTTTGGTTCATTATTAGGATTATGTTTAATTATTCAATTTATTTCTGGTTTATTTTTATCAATACATTATATTTCAAATGTAAATTTTTCATTTGATAGAGTAATTTTTATTATTCAAGATGTTAATTATGGTTGATTAATACGATTAATACATATAAATGGAGCATCTTTTTTTTTTATTTG??????????????????????????????????????????????????????????????????WGRAGTAATTATTTATTTATTATTAATAATAACTGCTTTTTTAGGATATGTTTTACCTTGAGGACAAATATCATTTTGGGGAGCTACAGTTATTACAAATTTAGTTTCTGCAATTCCTTATTTAGGACAAATAATTGTAGAATGATTATGAGGT---TTT???????????????????????????????????????????????????????????????GTAATTTTCATTATTTTACATTTAATATTTTTACATGAATCAGGATCAAATAATCCTTTAGGATTAAAAAGAGATTTTTATAAAATTATTTTTCATAACTATTTTACTTTAAAAGATTTAATAGGGTTTTTATGATTAATATTTTTCTTATTTTTAATTATTTTTGAATATCCATATTTATTAGGAGATCCTGA?????????????GCTAATCCTATAATTACTCCAATACATATTCAACCAGAATGATATTTTTTATTTGCTTATACAATTTTACGATCTATTCCAAACAAATTAAGAGGAGTAATTGCTTTATTAATATCAATTTTAATTTTAATAATTTTACCTTTATTAAAT---TTTAATAATTTTCAATCAATAAGATTTTATCCATTTATACAAATTTTTTATTGAATTTTTGTTTCAATTGTTATTTTATTAACTTGATTAGGAACTCAAACAGTTGAATATCCTTTTGTAGAAATTAGTCAAATTTTAACAATTATATACTTTAGATTTTATATTTTA
_98_BRACONIDAE_HORMIINAE_Chremylus_elaphus_USNMENT01322599_                 TTAAAAAATAATAAAATTTTGAGAATTTTTAGAAATTCTTTAATTTATTTGCCTAGACCTATAAATATTAATTTATGATGAAATTTTGGTTCTTTATTGGGTATATTTTTAGCTATTCAATTTTTAACGGGGTTATTTTTATCTATACATTATACTTCTAATATTAATTATTCTTTTTTTAGAATTATTCATATTATTCAAGATGTAAATTATGGGTGATTGATACGTTTAATTCATATAAATGGAGCTTCATTTTTTTTTATTTGTGTTTATATTCACATTGGTCGGGGGATATACTATGGTTCTTATAAATTATTTAAAGTTTGATTTATTGGGGTATTTATTTTATTAATAATAATAGGAACAGCTTTTTTAGGGTATGTGTTACCTTGAGGTCAAATATCTTTTTGAGGGGCTACTGTTATTACAAATTTAGTTTCTGCTATTCCTTATTTAGGACAAATATTAGTAGAATGATTATGAGGTGGGTTTTCGGTTAATAATGCTACTTTAAATCGATTTTATACTTTACATTTTTTATTACCTTTTATTTTAGTTGTATTAGTAATTATTCATCTAATATTTTTACATGAAACAGGGTCAAATAATCCTTTAGGGTTAAATAGAAATTTTTATAAAATTATTTTTCATAATTATTTTTCTTTAAAAGATTTATTAGGTTTTATTTGAATATTAATAATATTTATATTAATTGTTTTAGAATATCCATATTTACTAGGAGATCCTGAAAATTTTATTATAGCCAATTCAATAGTTACCCCTGTACATATTCAACCTGAATGATATTTTTTATTTGCTTATACAATTTTACGATCTATTCCTAATAAATTGAGAGGTGTAATTGCTTTATTAATATCAATTTTAATTTTATTAATTTTACCTTTTTTGAAT---AAAAATAAATTTCAAAATTTAATTTTTTATCCTTTAAATCAATTTTTATTTTGGTTATTTTTTTTTAATGTTTTAATTTTAACTTGGTTGGGGGCTCAACCAGTAGAATCTCCTTTCATTTTTTTAAGACAATTAATAACTTTATTTTATTTTATGTATTATTTTTTA
_99_BRACONIDAE_RHYSIPOLINAE_Allobracon_scorteus_CNIN4192_                   ??????????????????????????????????????????????????????????????????ATTAGGTTTTGATGAAACTTTGGTTCTTTACTGGGTATTTGTTTAATAGTTCAAATTATTTCAGGGGTTTTGTTATCTATACATTATGTTTCTAATATTAATTATTCATTTATAAGAATTATTCATATTATTCAAGATGTTAATTATGGTTGAGTTATACGTTTAATTCATATAAATGGGGCTTCTTTATTTTTTGTTTGTGTATATTTTCATATTGGTCGGGGCTTATATTATGGGTCATTTAAATTAATAAAAACATGATTTATTGGTGTAATTATTTTTTTAGTAATAATAGGTACAGCATTTTTAGGAARATCGSAAGAGCCCGATCTGATATCCGATTGAGGGGCTACGGTTATTACAAATTTACTTTCTGCTGTTCCTTATTTTGGGCCCATATTAGTTGAATGGCTATGAGGTGGATTTTCTGTAGATAATCCTACTCTAAATCGTTTTTATTCTTTACATTTTTTATTACCTTTTATTTTGCTATTATTAGTTATTATTCATTTAACTTTTTTACATGAAACAGGTTCTAATAACCCTCTAGGTTTAAATAGAAATTTTAATAAAGTTATTTTTCATAGTTATTACACY????????????????????????????????????????????????????????????????????????????????????????????????????????????????????????????????????????????????????????????????????????????????????????????????????????????????????????????????????????????????????????????????????????????????????????????????????????????????????????????????????????????????????????????????????????????????????????????????????????????????????????????????????
_100_BRACONIDAE_RHYSIPOLINAE_Allobracon_sp_CNIN3887_                        TTAAAAAAAAATAATATTTTAAAAATTTTTAGTAATTCTTTAATTTATTTACCTAGTCCTGTAAATATTAATTTATGGTGAAATTTTGGATCATTATTAGGAATTTGTTTAATAATTCAAATTCTTACTGGTTTATTTTTATCAATACATTATGCTTCAAATATTAATTATTCATTTATTAGAATTATTCATATTATTCAGGATGTAAATTATGGTTGATTAATGCGATTAATTCATATAAATGGGGCTTCTTTTTTTTTTATTTGTGTTTATTTACATGTTGGTCGTGGGGTATATTATGGTTCTTATAAATTAATTAAAACTTGGTTAGTTGGAGTAATTATTTTATTAATAATAATAGGTACAGCTTTTTTAGGGTATGTATTACCTTGGGGTCAAATATCTTATTGAGGGGCAACAGTAATTACTAATTTAGTTTCTGCTTTACCATATTTAGGACAAAGATTAGTAGAATGATTATGAGGAGGATTTGCAGTAGAAAATGCTACTTTAAATCGATTTTATTCTTTACATTTTTTATTACCTTTTATTTTAATAGTTTTAGTATTAGTTCATTTAATATTTTTACATGAAACAGGATCTAATAATCCTTTAGGGGTAAATAGAAATTATTATAAAATTATTTTTCATAATTATTATACTTTAAAGGATTTAATAGGATTTTTTTGATTAATTTTGTTAATGATATTTATTGTTTTAGAATATCCTTATATATTAGGTGACCCAGATAATTTTATTATAGCTAACCCTATAGTTACACCAGTTCATATTCAACCTGAATGATATTTTTTATTTGCTTATACAATTTTACGTTCTATTCCTAATAAATTAGGAGGGGTTATTGCTTTATTGATATCAATTTTAGTTTTATTATTTATTCCTATTATTAAT---AAACATAAATTTCCAAATATTATGTTTTATCCTTGAAATCAAAGATATTATTGAGTATTTGTAACAATTTTTATTTTATTAACTTGGTTAGGAGGACAAGTTGTTGAGTATCCTTTTGTAGAAATTAGTCAATTTTCTACTATTTTATATTTTATATATTTTTTTGTT
_101_BRACONIDAE_RHYSIPOLINAE_Parachremylus_litchii_CNIN4191_                ???????????????????????????????????????????????????????????????????????????????????????????????????????????????ATAATTCAGATTATTAGAGGATTATTTTTATCAATACATTATACATCTCATGTAAATTTATCTTTTTTTAGAATTATTCATATTATACAAGATATTAATTATGGTTGATTAATACGATTAATTCATATAAATGGTGCATCATTTTTTTTTATTTGTGTATACTTACATATTGGACGAGGATTATATTATGGATCATATAAATTAATAAAAACTTGAATAATTGGAGTAATAATTTTATTAGTTATAATAGGAACAGCATTTTTAGGGTATGTTTTACCATGAGGACAAATATCATTTTGAGGAGCAACAGTTATTACAAATTTATTATCAGCTTTGCCTTATTTAGGAACAATATTAGTTGAATGGTTATGAGGAGGATTTTCTGTTGATAATGCTACTTTAAATCGATTTTATAGATTACATTTTTTAATGCCTTTTATTTTATTAATAATAATAGTAATTCATTTAGTATTTTTACATGACAAAGGGTCTAATAATCCATTAGGAGTGTCAAGAAATAATTATAAAATTATTTTTCATAATTATTTTGTTTTAAAAGATTTAATAGGATTTTTTATTTTTTTTTTTTTATTAATTATTATTATTTTAGAATATCCTTATATTTTAGGAGACCCAGAAAATTTCATTCAAGCTAATBMTAKRADYACACCTGTACATATCCAACCCGAATGATATTTCTTATTTGCTTACACTACACGACGCTC??TTCCGAWYWAATTAAGTGGAGTTATTGCTTTACTATTATCAATTTTAATTTTAATAATTAAACCTTTTATTTAT---AATAATAAATTTCAAAACTTAAGATTTTATCCTTTAAGACAAATATATTTTTGAATATTTGTATCTTCTGTATTATTATTAACATGATTGGGAGCTCAACCTGTTGAA????????????????????????????????????????????????????????????
_102_BRACONIDAE_RHYSIPOLINAE_Pseudavga_flavicoxa_CNIN4169_                  TTAAAAACTAATGTTTTATTAAAAGTTATGAGAAATTCTTTAATTTATTTACCTAGACCAGTAAATATTAGATTATGATGAAATTTTGGTTCATTATTAGGTTTATGCTTAATAATTCAAATTGTCACTGGTTTATTTTTATCTATACATTATGCCTCAAATATTAATTATTCTTTTATTAGGGTAATTCATATTATTCAAGATGTAAATTATGGTTGGATTATACGGTTATTACACATAAATGGGGCATCTTTTTTTTTTATTTGTGTTTATTTACATATTGGACGTGGCTTATATTATGGTTCATTTAAATTAATAAAAACTTGATTAATTGGGGTAGTTATTTTATTAATAATAATGGGGACTGCTTTTTTAGGGTATGTTTTACCTTGGGGGCAAATATCTTTTTGAGGGGCTACTGTAATTACAAATTTATTATCTGCATTACCTTACATCGGTAGGATACTAGTTGAATGGTTATGAGGGGGGTTTTCGGTAGATAATGCCACCTTGAATCGATTTTATACTTTACATTTTTTACTACCATTTGTTTTATTAATATTAGTTATTATTCATTTAGTTTCATTACATGAAACTGGATCAAATAACCCTTTAGGATTAAATAGTAATTTTTATAAAATTATTTTTCATAATTATTACACTATAAAAGATTTAATAGGATTTTTATGGTTATTAATTTTAATATTTATTATTGTGTTAGAGTACCCATATATTTTAGGAGACCCTGAAAATTTTATTATAGCTAATCCTATAGTTACTCCTGTTCATATTCAACCAGAATGATATTTTTTATTTGCTTATACTATTTTACGTTCTATCCCTAATAAATTAAGAGGAGTAGTTGCTTTATTACTTTCAATTTTAATTTTAATAATTATACCTTTTTTATAC---AAAAATAAGTTTCAAAACTTAAGATTTTACCCGTTAAGACAAATTTATTTTTGAATATTTTTTTTTAATTTATTTTTATTAACTTGGTTAGGGGCTCAACCAGTAGAATACCCTTTTGTAGAAATTAGACAAATTTTAACTATCTATTATTTTTTATATTATTTTTTA
_103_BRACONIDAE_HORMIINAE_Hormius_sp_CNIN4023_                              TTAAAAAAAAATTTAATTTTGCGAGTAGTTAGTAATTCATTAATTTATTTACCAAGACCAGTAAATATTAGATATATATGAAATTTTGGATCTTTATTGGGTTTATGTTTAATTATCCAGATTATTAGAGGTTTATTTTTATCTATACATTATACTTCACAAATTAGATATTCTTTTTATAGAATTGTTCATATTATTCAAGATGTAAATTATGGTTGATTAATACGTTTAATTCATATAAATGGTGCATCATTTTTTTTTATTTGTGTTTATTTACATATTGGTCGTGGATTATATTATGGTTCATATAAATTAATAAAAACTTGAATTATTGGTGTGATAATTTTTTTATTTATAATGGGAATTGCATTTTTAGGATATGTATTACCCTGGGGACAAATGTCTTTTTGGGGGGCTACTGTTATTACAAATTTATTATCTGCTGTACCTTATATTGGACAAATATTAGTTGAGTGATTATGAGGAGGATTTTCTGTTGATAATGCAACTTTAAATCGATTTTATACTTTACATTTTTTATTACCATTTATTTTATTAATGATAGTAATTATTCATTTAATTTTTTTACATGAATATGGATCTAATAATCCATTAGGGGTTAATAGAAATTTTTATAAAATTATTTTTCATAATTATTTTTCAATTAAAGATTTATTAGGATTTATTATATTTTTTATTTTATTTATATTAATTATTTTTGAATACCCTTATATTCTTGGGGATCCTGAAAATTTTATTATGGCTAATCCAATGGTTACTCCTGTTCATATTCAACCTGAATGATATTTTTTATTTGCATACACTATTTTACGTTCAATTCCTAATAAATTAAGAGGAGTAATTGCTTTATTAATATCTATTTTAATTTTAATAATTATACCATTTTTATAT---AAAACTAATTATCAAAATATAGTTTTTTATCCTTTAAGTCAATTTTATTTTTGATTATTTTTTTTTTCAGTTTTTATATTAACTTGATTAGGAGGGCAAATTGTTGAATATCCCTATATTGAAATTAGACAATTTTTTACCTTATTTTATTTTAGATATTATTTATTA
_104_BRACONIDAE_RHYSIPOLINAE_Rhysipolis_bicarinator_CNIN4313_               TTAAAAAAAAATATAATTTTAAATATTTTTAGAAACTCATTAGTGTATTTACCAAGACCTGTTAATATTAATTTATGATGAAATTTTGGGTCATTATTGGGGATATGTTTAATTATTCAAATTATTACTGGATTATTTTTATCTATACATTATACTTCAAATATTAGATTTTCTTTTATAAGAGTTATTCATATTATTCAAGATGTAAATTATGGATGGTTTATACGGTTGTTACATATAAATGGAGCTTCTTTTTTTTTTATTTGTGTTTATTTACATATTGGGCGAGGGTTATATTATGGTTCTTATAAATTAATAAAAACATGAATAATTGGGGTTTTAATTTTTTTAATAATAATAGGGACTGCTTTTTTAGGGTATGTGTTGCCTTGGGGGCAGATATCTTTTTGAGGGGCAACTGTTATTACTAATTTATTATCTGCTTTACCTTATGTAGGGGGTATATTAGTTGAATGATTATGAGGTGGATTTTCGGTAGATAACGCTACTTTGAATCGATTTTATTCTTTACATTTTATTTTACCTTTTATTTTATTAATATTAGTAATTTTACATTTAATTTTTTTACATGAAAATGGGTCTAATAATCCTTTAGGCGTAAAAAGAAATTTTTATAAAATTATTTTTCATAATTATTATACTTTAAAAGATTTAATAGGATTTTTATTATTAATAATTTTTTTAATAATTATTGTTTTAGAATACCCATATATTTTAGGGGATCCTGAAAATTTTATTATAGCAAATTCTATAATTACTCCTATCCATATTCAACCTGAATGATATTTTTTATTTGCTTATACTATTTTACGATCTATCCCTAATAAATTAAGGGGGGTTATTGCTTTATTATTTTCTATTTTAATTTTATTAATTATACCTTTTTTATAT---AAAAGTAATTTTCAGAGTTTATCTTTTTATCCATTAAGACAAATTTATTTTTGGATATTCTTTTATATTGTTTTATTATTAACCTGATTAGGGGGTCAGCCAGTTGAGTATCCTTTTGTTGAATTAAGACAAGCATTAACATTTTTTTATTTTTTATATTATTTTTTA
_105_BRACONIDAE_RHYSSALINAE_Acrisis_brevicornis_CNIN4314_                   ATAAAAAAAAATTCAATTTTAATAATTATTAATAATTCTTTAATTAAATTACCTACTCCAGTTAATATTAGACTATGATGAAATTATGGATCTTTATTAGGGCTATGTTTAATAATTCAAATTGTGTCTGGTTTATTATTATCAATACATTATGTTTCAAATATTAGATATTCTTTTTTTAGAATTATTCATATTATTCAAGATGTTAATTATGGGTGGTTATTACGTTTAATACATATAAATGGTGCTTCATTTTTTTTTATTTGTGTTTATATTCATATTGGTCGGGGGATTTATTATGGTTCTTATAAATTTATTAAAACTTGATTTGTAGGGGTTTTTATTTTTTTATTTATAATAGGAACAGCTTTTTTAGGGTATGTGTTACCTTGAGGTCAAATATCTTTTTGGGGGGCTACTGTAATTACAAATTTATTATCTGCTTTACCTTATGTTGGTCAAATACTAGTAGAATGGTTATGAGGTGGGTTTTCTGTTGATAATTCTACATTAAATCGATTTTATACATTACATTTTTTATTACCCTTTATTTTAGTTATGATAATTATAATTCATTTATTATTTTTGCATGAAACTGGGTCTAATAATCCTTTGGGGGTAAATAGAGATTTTTATAAAGTTAGGTTTCATAATTATTTTTCTTTAAAAGATTTATTAGGGTTTATTATTATATATTTTTTTTTAATTATGGTTGTCTTTGAAACCCCATATTTATTAGGGGATCCTGAAAATTTTATTATAGCAAACTCAATAGTAACTCCTGTTCATATTCAACCTGAATGATATTTTTTATTTGCTTATACTATTTTACGTTCAATTCCTAATAAATTATCAGGAGTAATTGCTTTATTAATATCAATTTTAATTTTATTAATTATACCTTTTATCAAT---AAAATAAAATTTCGAAGATTAAGATTTTATCCTTTAAGACAAATTTATTTTTGAGTATTTTTTTTTAGAGTTTTGTTATTAACATGGCTAGGAGCTCAACCTGTAGAATATCCTTTTGTTGAGTTAAGACAAATTTTAACTGGGGTTTATTTTAGATTTTATTTT---
_106_BRACONIDAE_RHYSSALINAE_Dolopsidea_indagator_CNIN4284_                  ATAAAAAAAAATTCAATTTTATTAATTATTAATAATTCTTTAATTAAATTACCTAGTCCAGTTAATATTAGAATATGGTGAAATTTTGGGTCGTTACTTGGTTTATGTTTAATTATTCAAATTATTTCTGGTTTATTTTTATCAATACATTATGTCTCTAATGTTAATTTTTCTTTTGATAGAATTATTCATATTATTCAAGATGTTAATTATGGGTGATTTTTACGTTTGTTACATATAAATGGTGCTTCTTTTTTTTTTATTTGTGTTTATATTCATATTGGGCGGGGGATTTATTATGGTTCTTATAAATTTATTAAAACTTGATTTGTAGGGGTGTTTATTTTTTTATTTATGATAGGAACAGCATTTTTAGGGTATGTGTTACCTTGAGGGCAAATATCATTTTGGGGGGCAACCGTTATTACAAATTTAGTTTCAGCGTTACCTTATTTTGGTCAAATATTAGTTGAATGGTTATGAGGAGGATTTTCAGTAGATAATGCAACATTAAATCGTTTTTACTCTTTACATTTTTTATTACCTTTTATGTTAATTATAATAATTATAATTCATTTAATATTTTTACATGAAACAGGGTCTAATAATCCTTTAGGGGTTAATAGAAATTTTTATAAAATTATATTTCATAATTATTTTACTTTAAAAGATTTATTAGGATATGTTTGTATAATTTTGTTATTATTATCATTAATTTATGAAAATCCATATTTGTTAGGGGATCCTGAAAATTTTGTTATAGCAAATTCTATAGTTACACCTGTTCATATTCAACCAGAATGATATTTTTTATTTGCATATACAATTTTACGGTCAATTCCTGATAAATTAATAGGTGTGATTGCTTTATTAATATCAATTTTAATTTTATTAATTTTACCTTTTATTAAT---AAGATTAAGTTTCAAGGGCTAATTTTTTATCCTGTGAGACAAATTTATTATTGAATTTTTTTTTTTTGTGTAATTTTATTAACTTGATTAGGGGGGCAACCTGTTGAGTATCCTTTTATTGAATTAAGACAAATTTTTACTTTAATTTATTTTAGATTTTATTTTTTA
_107_BRACONIDAE_RHYSSALINAE_Oncophanes_minutus_CNIN4285_                    ATAAAAAAAAATGTTATTTTAATAATAATTAATGATTCATTAATTAAATTACCAAGTCCTGTTAATATTAGATTGTGATGAAATTTTGGTTCTTTATTGGGGGTATGTTTAGTTATTCAAATTATTACAGGCTTATTTTTATCTATACATTATGTTTCTAATATTAATTATTCTTTTTTTAGAATTATTCATATTATTCAAGATGTAAATTATGGATGGTTATTACGTTTATTACATATAAATGGAGCTTCTTTTTTTTTTATTTGTGTTTATTTACATATTGGGCGAGGAATTTATTATGGATCTTATAAATTTTTAAAAACTTGATTTATAGGTGTTTTTATTTTTTTAGTGATAATAGGTACTGCTTTTTTAGGATATGTTTTACCTTGAGGTCAAATGTCTTTTTGAGGGGCCACTGTAATTACAAATTTAGTTTCTGCTTTACCTTATATTGGTCAAATATTAGTTGAATGATTATGAGGTGGATTTTCAGTTGATAATTCAACATTAAATCGATTTTATAGATTACATTTCCTTATGCCTTTTATTTTATTAGCAATAGTTTTATTACATTTAATTTTTTTACATGAAACAGGGTCTAATAATCCTTTGGGGGTAAATAGAAATTTTTATAAAATTAGATTTCATAATTATTTTACTTTAAAAGATTTTTTAGGTTTTATATTTTTAATTTTAATATTAATAATTCTTGTTTATGAGGCTCCTTATATATTGGGGGATCCCGAAAATTTTGTTATAGCAAATTCTATAGTTACTCCTGTTCATATTCAACCAGAATGATATTTTTTATTTGCTTATACTATTTTACGTTCAATTCCTGATAAATTAGTAGGTGTTATTGCTTTATTAATATCAATTTTAATTTTATTAATTATACCTTTTGTTAAT---AAAATAAAATTTCAAAGATTATCATTTTATCCTTTGAGACAAATTTATTTCTGAATTTTTTTTTCTTGTGTATTATTATTAACTTGGTTAGGGGCTCAACCAGTTGAGTATCCTTTTATTGAAKTRDSTCWMWTTYTAWCTATTATTTATTTTAGATTTTTTTTTTTT
_108_BRACONIDAE_RHYSSALINAE_Proacrisis_orientalis_CNIN4289_                 ATAAAAAAAAATTTAATTTTAATAATAATAAATAATTCATTAGTAAAATTACCTTCTCCAGTTAATATTAGATTATTTTGAAATTTTGGATTTTTATTAGGTTTATGTTTAATAATTCAAATTGTAACTGGATTATTTTTATCAATACATTATGTATCAAATGTGAATTATTCTTTTTTCAGAATTATTCATATTATTCAAGATGTTAATTATGGTTGGTTATTACGATTAATACATATAAATGGAGCTTCATTTTTTTTTATTTGTGTTTATATTCATATTGGACGAGGAATTTATTATGGATCTTATAAATTGAAAGAAACTTGATTTATTGGAGTTTTAATTTTTTTATTAATAATAGGAACAGCATTTTTAGGGTATGTTTTACCTTGAGGTCAAATATCATTTTGAGGAGCTACTGTTATTACAAATTTAGTTTCTGCTTTACCTTATTTTGGTCAAATATTAGTTGAATGATTATGGGGAGGATTTTCTGTTGATAATTCAACTTTAAATCGATTTTATACTTTACATTTTTTATTACCTTTTATTTTATTAATATTAGTAATAATTCATTTAATATTTTTACATGAAACAGGATCTAATAATCCTTTGGGGGTTAATAGAGATTTTTATAAAATTAAATTTCATAATTATTACACTTTAAAAGATTTATTAGGGTTAATAATTTTAATTATAATTTTHTTAATAATTATTTTTGAARTTMMTTATATATTAGGAGATCCTGAAAATTTTATTATAGCAAATTCAATAATTACCCCAGTTCATATTCAACCTGAATGATATTTTTTATTTTCTTATACAATTTTACGTTCAATTCCAAATAAGTTATCAGGAGTAATTGCTTTATTAATATCAATTTTAATTTTATTGATTTTGCCGTTTATTAAT---AATTCTAAATTTCAATCTTTAATATTTTATCCATTAAGACAAATTTATTTTTGAATTTTTTTTTTTTGTGTTTTATTATTAACATGAGCTGGGGCTCAGCCAGTTGAGTATCCTTTTATTGAATTAAGACAAATATTAACAATTATTTATTTTAGATTTTTTTTTTTA
_109_BRACONIDAE_RHYSSALINAE_Pseudobathystomus_vernalis_CNIN4286_            ATAAAAAAAAATTTAATTTTAACAATAATTAATAATTCTTTGGTTAAATTACCTACCCCCGTTAATATTAGGGTATGGTGGAATTTTGGATCTTTATTAGGGGTATGTTTTTTGTTACAAATTATTACGGGCTTATTATTATCTATGCATTATGTTTCTAATATCAGTTATTCTTTTTTAAGAATTATTCATATTATTCAAGATGTAAATTATGGGTGATTTTTACGGTTACTACATATAAATGGGGCCTCTTTTTTTTTTATTTGTGTCTATATTCATATTGGCCGTGGAATTTATTATGGCTCTTATAAATTTATAAAAACATGAATTATTGGGGTTTTTATTTTTTTAATTATGATAGGAACAGCTTTTTTAGGATATGTTTTACCTTGGGGGCAAATATCATTTTGGGGGGCTACTGTAATTACAAATTTATTATCTGCTTTACCTTATGTGGGTCAAATATTAGTTGAATGATTATGGGGGGGGTTTTCTGTAGATAATTCTACATTAAATCGATTTTATACATTACATTTTTTAATACCTTTTATTTTGATGGCTATAGTTTTAATACATTTAATTTTTTTACATGAAACTGGGTCTAATAATCCATTAGGAGTTACCGGGAATTTTTATAAGATTAGATTTCATAATTATTTTACTTTAAAGGATTTTTTAGGATTTATAATTTTAATTATATTTTTACTTTATATTGTTTTTGAGGCTCCTTATTTATTAGGGGATCCTGAAAATTTTATTATGGCTAATTCTATAGTTACTCCTGTTCATATTCAGCCCGAATGATATTTTTTATTCGCATATACTATTTTACGTTCAATTCCAGATAAATTAATAGGTGTAATTGCGTTATTGATATCTATTTTAATTTTATTAATTATACCATTTGTTAAT---AAAGTTAAATTTCAGGGGCTATCAAAGTATCCTTTGAGCCAAATTTATTTCTGATTTTTTTTTACTTGTGTATTGTTATTAACTTGATTAGGTGCTCAGCCTGTGGACTACCCCTTTGTTGAGTTAAGACAAATTTTAACAATTTTTTATTTTATATTTTATTTTGTA
_110_BRACONIDAE_RHYSSALINAE_Rhyssalus_clavator_CNIN4287_                    TTTAAAAAAAAATTAATTTTAATATTAATTAATGATTCTTTAATTAAATTACCAAGACCAATTAATATTAATATATGATGGAATTTTGGTTCTTTATTAGGATTATGCTTTATTACACAAATTATTTCTGGAGTGTTATTATCCATACATTATGTGTCAAATATTAATTATTCTTTTTTAAGAATTATTCATATTATTCAAGATGTAAATTATGGTTGGGAGTTACGATTAATACATATGAATGGGGCTTCATTTTTTTTTATTTGTGTTTATATTCATATTGGTCGAGGAATTTATTATGGATCTTATAAATTTAATAAAACTTGATTTATAGGTGTTTTAATTTTTTTAGTAATAATAGGAACAGCATTTTTAGGGTATGTTTTACCTTGAGGACAAATATCTTTTTGAGGGGCAACGGTTATTACAAATTTAGTTTCTGCTTTTCCTTATATTGGATATATATTAGTAGAATGATTATGAGGGGGGTTTTCTGTTGATAATTCTACATTAAATCGTTTTTATAGTTTACATTTTTTAATACCTTTTATTTTAATAATAATAATTTTAATACATTTAATATTTTTACATGAAACAGGATCAAATAATCCTTTAGGTTTAAATAGAAATTTTTATAAAATTAGATTTCATAATTATTTTTTTTTAAAAGATATTTTAGGATTTTTATTTTTAATTTTTATAATTATAATAATTATTTATGAAACTCCTTATTTATTAGGAGATCCAGAAAATTTTATTATAGCAAATTCAATAATTACCCCAATTCATATCCAACCAGAATGATATTTTTTATTTGCTTATACAATTTTACGATCAATTCCTAATAAATTAATAGGAGTTATTGCTTTATTAATATCAATTCTAATTTTATTAGTTTTATCATTAATAAAT---AAGGTTAAATTTCAAAGATTATTTTTTTACCCTATCAGACAAATTTATTATTGAATTTTTTTTTTTTGTATTTTAATATTAACATGATTAGGGGCTCAACCTGTAGAATATCCTTTTATTGAATTTAGGCAATCTTTAACAATTATTTATTTTAGATTTTTCTTTTTA
_111_BRACONIDAE_ROGADINAE_Aleiodes_cameronii_CNIN3898_                      TTTAAAAAGTATACATTAATAAAAATTATTAGAAATTCTTTAATTTATCTTCCTACTCCAGTAAATATTAGGTTATTTTGAAATTTTGGTTCTTTATTAGGTTTATGTTTAATTTTACAGTTTATTACTGGTTTATTTTTATCTATACATTATACTTCAAATATTAATTATTCTTTTTTTAGAATTATTCATATTATTCAAGATGTTAATTATGGATGATTAATACGTTTATTACATATAAATGGGGCTTCTTTATTTTATATTTGTATATATTTACATTTAGGTCGAGGGTTATATTATGGGTCTTATAAATTAATAAATACGTGAATTGTGGGGGTTTTTATTTTATTAGTATTAATAGGTACAGCTTTTTTAGGTTATGTATTACCATGAGGACAGATGTCTTTTTGAGGTGCAACGGTAATTACAAATTTAGTTTCAGCTGTACCTTATATTGGTCAGATGTTAGTTGAATGATTATGAGGTGGATTTTCTGTAGATAATGCAACTTTAAATCGATTTTATACTTTACATTTTTTAATACCTTTTGTGTCATTGATAATAGTTATATTACATTTAATATTTCTTCATGAGACAGGATCAAATAATCCTTTAGGGGTGGATAGAAATTTTTATAAAATTATTTTTTTTAATTATTTTATATTAAAAGATTTTATAGGTTTTATTTATTTATTAATATTTTTAATAATTATTGTTATGGAATATCCATATGTTTTGGGGGATCCAGAAAATTTTATTATAGCTAATTCTATAGTTACTCCGGTTCATATTCAACCGGAGTGATATTTTTTATTTGCATATACTATTCTCCGGTCTATTCCTAATAAATTAAGAGGAGTAATTGCTTTATTAATATCTATATTAATTTTAATTATATTACCTTTTTTAAAT---AAAAATAATTTTCAAGGGTTAAGATTTTATCCTTTAGGACAAATTTATTTTTGAATATTTTTTTTTAATGTTTTATTATTAACTTGGTTAGGTGGTCAACCTGTTGAGTATCCATTTATTGAATTAAGTCAAGTTTTAACTATATTTTATTTTATATTTTATTTTTTA
_112_BRACONIDAE_ROGADINAE_Aleiodes_coronopus_Group_CNIN4016_                TTAAAAAAAGTGAAACTTTTTAGAATTATTAGAAATACTGTAGTATTTTTACCAGTACCTGCTAATCTTAGATTATGATGAAATTATGGATCTTTATTAGGGTTATGTTTAATTTTACAAATTCTTACAGGGTTACTTTTATCTATACATTATACTTCTCATGTTGATTATTCTTTTGATAGAATTGTACATATTATACAGGATGTTAATTATGGTTGATTGTTACGTTTATTACATATAAATGGGGCTTCTTTTTTTTTTATTCTTGTTTATTTACATATTGGGCGAGGAATATATTATGGTTCTTATAAAATATATAAAATATGAATTTTAGGTGTATTAATTTTATTGGTTATAATGATAACAGCTTTTATGGGGTATGTTTTACCTTGAGGACAGATATCTTATTGAGGGGCTACAGTAATTACTAATTTAATTTCTGCAGTACCATATTTTGGATTGATAGTAGTTGAATGAGTATGGGGAGGATTTTCAGTTAATAATGCAACTTTAAATCGATTTTATACATTTCATTTTATTTTACCTTTCTTGTTAGTATTAATAGTATTAATTCATTTAGTTTTTTTACATGAAACTGGGTCTAGTAATCCTATAGGGATGTCTAGAAATTTTTATATAATTAAATTTTTTAAATATTATGCTTTTAAAGATATTATAGGATTTACATATTTTTTTATTATTTATTTTTTTATATTACTTGAATATCCTTATATTATAGGAGACCCTGAAAATTTTATTAAGGCTAATCCTATAATTACACCTATTCATATTCAACCAGAATGATATTTTTTATTTGCTTATACAATTTTACGATCAATTCCTAATAAATTTGGAGGAGTTATTGCTTTAACAATATCAGTTTTTATTTTAATATTTATATCTTTTTTTCGA---AAAGGTTATTTTGCTTCAATGAAATTTTATCCAATTAGACAAATTTATTTTTGATTTTTTTCTGCAAGATTTTTACTTTTAACATGATTAGGGAGTCAACCTATTGAATATCCATTTATTATATTAAGTCGAATTTTAACTGTAATTTATTTTACATATTTTTTTTTA
_113_BRACONIDAE_ROGADINAE_Aleiodes_sp_CNIN3040_                             TTAAAAAATAACCCTTTATTAAAAATTTTTAGAAATTCATTAATTTTTTTACCAACACCAATAAATATTAATTATTGATGAAACTTCGGATCTTTATTAGGTTTATGTTTAATAATTCAAATTATTACAGGCCTATTTTTATCTATACATTACACTTCAAATATTAACCTTTCTTTTATTAGAATTATTCATATTATTCAAGATACAAATTATGGATGATTTACACGATTAATACATATAAATAGAGCTTCATTTTTTTTTATTTTTGTTTATTTACATTTAGGGCGAGGTTTATACTATGGGTCTTTTAAATTAAAAGAAACATGAAATGTTGGAACTATTATATTATTAATTATAATAACAACAGCTTTCCTAGGGTATGTTTTACCCTGAGGTCAAATATCTTTTTGAGGGGCTACTGTCATCACTAACTTAATATCAGCAATTCCTTATATTGGTCAAATAATTGTAGAATGATTATGAGGAGGATTTTCAGTAGATACCCCTACTCTTAACCGATTTTATACTCTACATTTCTTGATACCTTTTATTTTATTACTATTAATATTAATTCATTTACTATTCTTACATGAAAAAGGGTCTAACAACCCTTTAGGGGTAAAAAGTAACTTTTATAAAATTATTTTCCATAATTATTTTACTTTAAAAGATTTGTTAGGATTTTTAATTTTATTTATAATAATAATTTTAATAATTTCAGAATGACCTTATTTATTAAGAGACCCTGAAAATTTTATTATAGCAAATTCTATAATTACCCCTGTACATATTCAACCAGAATGATACTTTTTATTCGCATACACTATTCTACGATCAATTCCTAATAAATTAAGAGGGGTAATTGCATTATTAATATCAATTTTAATTTTATTAATTATACCATTTTATTATAAAATAAATAATTTTCAAAATTTATCCTTTTATCCTTTTAGTCAAATTTATTTTTGAACATTTTTATTTACTGTAATTCTATTAACTTGACTAGGGTCACAACCCGTTGAATACCCTTTTACAGAAATAAGGCAAATTTTAACTATTTACTATTTTATATATTTTTTCATA
_114_BRACONIDAE_ROGADINAE_Aleiodes_pilosus_Group_CNIN3884                   TTAAAAAAAAATCCTTTACTAAAAATCTTTAGAAATTCCCTAATTTATTTACCTAGACCAATTAATATTAGATATTGATGAAATTTTGGTTCATTACTAGGAGTATGTTTAATAATGCAAATTCTTACAGGACTATTTTTATCTATACATTACACTTCAAATATTAATTACTCTTTTTTTAGAATTATTCATATCATCCAAGATGTTAATTATGGGTGACTAATTCGATTAATACATATAAATGGAGCCTCTTTATTTTTTATTATTGTTTATTTACATGTAGGACGAGGATTATATTATGGGTCATTTAAATCTCATGAAACTTGAAATATTGGAGTAATTATACTACTAATTATAATAGGAACAGCATTTTTAGGATATGTTTTACCGTGAGGACAAATATCTTTTTGAGGAGCAACTGTTATTACAAATTTAATATCTGTAATCCCATATTTAGGGATTATAATTGTTGAATGATTATGAGGAGGATTTTCTGTCAATAATCCAACCCTTACACGATTTTACTCTCTACATTTTTTAATACCTTTCATTCTTTTAATATTAGTAATAATTCACTTAATATTTTTACATCAAAAAGGGTCTAATAACCCATTAGGTGTAAAAAGTAATTTTTATAAAATTATTTTTCATTATTATTTTACATGAAAAGATCTAATTGGCTTTTTTTATCTATCTACTATTATAATTATCATTATTTCAGAATACCCATATATATTAAGAGATCCAGAAAATTTTATTATAGCAAATTTTATAGTTACTCCAATTCATATCCAACCAGAATGATATTTCTTATTTGCTTACACAATTTTACGCTCAATCCCTAATAAATTAAGAGGAGTAATTGCTTTAGTAATATCAATTCTAATTTTATTAATTATACCATTTTTATATAAAAAATGTAAATTTCAAAGTTTATCATTTTATCCTTTTAGACAAATTTATTTTTGAACATTTATTTGTACAATAATTATATTAACCTTAATAGGGTCCCAACCAGTTAAATACCCTTTTATTATTTTAACAAAAATTTTAACTTTTTATTATTTTTCCTACTTTTTTTTA
_115_BRACONIDAE_ROGADINAE_Betylobracon_waterhousei_CNIN4183_                ???????????????????????????????????????????????????????????????????????????????????????????????????????????????????????????????????????????????????????????????????????????????????????????????????????????????????????????????????????????????????????????????????????????????????????????????????????????????????????????????????????????????????????????????????????????????????????????????????????????????????????????????????????????????????????????????????????????????????????????????????????????????????????????????????????????????????????????????????????????????????????????????????????????????????????????????????????????????????????????????????????????????????????????????????????????????????????????????????????????????????????????????????????????????????????????????????????????????????????????????????????????????????????????????????????????????????????????????????????????????????????????????????????????????????????????????????????????????????????????????????????????????????????????????????????????????????????????????????????????????????????????????????????????????????????????
_116_BRACONIDAE_ROGADINAE_Canalirogas_sp_CNIN3883_                          ATGAAAAAAAATATTATTATTAGTTTTTTTTCTAATTCTTTAATTTATTTACCTACACCTGTAAATATTAGTTTATGATGAAATTTTGGCTCTTTATTAGGTTTATGTTTAATTATTCAATTATTAAGGGGATTATTTTTATCTATACATTATATTTCTAATATTAATTATTCTTTTTTTAGGGTAATTCATATTATTCAGGATGTTAATTATGGTTGATTTATACGATTGATACATATAAATGGAGCATCTTTTTTTTTTATTTGTGTATATTTACATATTGGGCGTGGTTTATATTATGGTTCATATAAATTAATAAAAACTTGAATAATAGGAGTTTATATTTTTTTATTTATGATGGCTACAGCTTTTTTAGGGTATGTTTTGCCCTGAGGACAGATATCTTTTTGAGGTGCTACTGTAATTACAAATTTAGTTTCAGTAGTTCCTTATTTAGGACAAATATTAGTTGAGTGATTATGAGGTGGATTTTCTGTCGATAATTCTACATTAAATCGATTTTATACTTTTCATTTTTTATTTCCTTTTATTTTATTAATAATAGTTATTTTACATTTAATTTTTTTACATGAATTTGGCTCAAATAATCCAATTGGTGTAAATAGAAATTTTAATAAAATTATATTTTATAATTATTTTGTTTTAAAAGATTTAATGGGATTTTTATGATTAATTTTATTTTTAATAATTATTATTTTGGAATATCCTTATTTATTAGGGGATCCAGAAAATTTTATTATAGCAAATTCTATAGTAACACCTGTTCATATTCAGCCTGAGTGATATTTTTTATTTGCTTACACTATTTTACGTTCAATTCCTAATAAATTAAGAGGGGTTATTGGTTTATTAATATCAATTTTAATTTTAATAATTATACCATTTTTGTAT---AAAAACAAATTCCAACCTTTAAGGTTTTATCCTATCAGTCAATTTTATTATTGATTATTTTTTTATAGAGTTATTTTATTAACTTGATTGGGGATACAACCAGTTGAATACCCATTTATTGAAATTGGTCAGGTATTAACTTTATTTTATTTTTTATATTATTTTATA
_117_BRACONIDAE_ROGADINAE_Choreborogas_sp_CNIN3899_                         ------TTGAATGTAATTTTAAAAATTTTTAGGAATTCATTAGTATTTTTACCAACCCCCTTAAATATTAGAATTTGGTGGAATTTTGGTTCTTTGTTAGGAATTTGTTTAATAATTCAATTAATTACTGGATTATTTTTATCTATACATTATGTAGCTAATGTAGAATATTCTTTTAATAGAGTCATTCATATTATACAAGATGTAAATTACGGGTGGTTAATACGTTTAATACATATAAATGGATCTTCTTTTTTTTTTATTTGTGTATATATTCATATTGGACGGGGTTTATATTATGGGTCATATAAGTTGTCTAAAACATGATTTATTGGAGTTTTAATTTTATTAATTATGATAGGTACAGCTTTTATAGGGTATGTTTTACCTTGAGGACAAATATCTTTTTGGGGGGCAACTGTTATCACTAATTTGTTATCGGCTGTACCTTATTTAGGACAAATATTGGTAGAATGATTATGGGGGGGGTTTTCAGTTGATAACCCAACTTTAAACCGATTTTATACAATTCATTTTTTATTACCTTTCATTTTGATAATATTAGTAATTATTCATTTGACATTTTTACATGAAACTGGCTCTAATAATCCTTTAGGGGTTAGGAGAAATTTTAATAAAGTTATATTTCATAATTTATTTTTAATTAAGGATATATTAGGGTTTTTAATTTTATTTATTTTTATAATTTTAATTATTTTAGAGTATCCTTATTTATTAGGGGATTCTGAAAATTTTATTATAGCAGATTCTATAGTTACTCCTGTTCATATTCAGCCTGAGTGATATTTTTTATTTGCTTACACTATTTTACGGTCAATTCCAGATAAATTGAGGGGGGTTATTGCCTTATTAATATCAATTTTAATTTTATTAATTATACCTTTTTTGTAT---AATAATAATTTTCAAAATTTATATTTTTATCCTTTGTCTCAGTTTATATTTTGGTTATTTTTTAATAATGTTATTTTATTAACTTGGTTAGGGGCTCAGCCGGTCGAGTATCCTTTTGTAGGGGTTAGTCAAATATTAACTATTTTATATTTTGTATATTTT------
_118_BRACONIDAE_ROGADINAE_Clinocentrus_sp_CNIN3042_                         ????????????????????????ATTTTTAGAAGGGCTTTAGTTTATTTACCTTCCCCAATTAATTTAAGATTGTGATGAAATTTTGGATCTTTATTAGGGGGGTGTTTATTAATTCAGGTGTTAACTGGGTTATTTTTATCAATACATTATACTTCGAATATTAGGTATTCTTTTTTCAGGGTGATTCATATTATTCAAGATGTTAATTATGGATGATTTGTTCGATTGTTACATTTAAATGGGGCTTCTTTTTTTTTTATTTGTGTTTATATTCATATTGGGCGTGGGCTATATTATGGGTCTTATCATTTATTTAAAACATGAGTTGTAGGGGTTATAATTTTTTTATTAATGATAGGGACAGCTTTTTTAGGGTATGTATTACCCTGAGGGCAGATATCATTTTGAGGGGCAACAGTTATTACAAATTTAGTATCTGCTATTCCTTATATTGGAAGGATATTAGTTGAGTGATTATGAGGGGGGTTTTCAGTAGATAATGCTACATTGAATCGATTTTATACTTTACATTTCTTACTGCCTTTTATTTTAATTATATTAATTTTTATCCATTTATTTTACCTTCATGAAACTGGCTCTAGGAATTCATTAGGGGTAAACAGGGATTATTTTAAGTTGATTTTTCATAATTATTATACTTTAAAAGATTTAATAGGATTTTTATACTTATTATTATGTTTAATTTTTGTGGTTTTAGAGTATCCTTATTTATTAGGGGATCCAGAAAATTTTATTATAGCTAATTCTATGGTTACTCCTTTACATATTCAGCCAGAGTGATATTTTTTATTTGCTTATACTATTTTACGGTCAATTCCTAATAAATTAAGAGGGGTAATTGCTTTATTAATATCTATTATAATTTTAATAATTATGCCATTTTTAAGT---AGTAATAATTTTTATGGTTTAATTTTCTATCCTTTAAATCAAATTATTTTTTGAATCTTTTTTTATGTTGTTATTTTATTAACATGATTAGGGGCTCAGCCAGTTGTTTCTCCATATATTGAGTTAAGACAAATCTTAACTATTTTTTATTTTATATTTTAT------
_119_BRACONIDAE_ROGADINAE_Cordylorhogas_sp_CNIN4014_                        TTAAAAACTAATCCATTATTTAAGTTCTTTAGAAATTCACTAATTTTTTTGCCCACACCTATAAATATTAGATATTGATGAAATTTTGGATCATTACTAGGATTATGTTTAATAATCCAAATTATTTCAGGATTATTTTTATCCATGCACTACACAGCAAATATTAACCTTTCTTTCTTTAGAATTATTCATATTATTCAAGACACTAACTTAGGATGATTAATGCGTCTAATTCATATAAATGGAGCTTCTTTCTTTTTTATTTTTGTGTATATACATATTGGACGAGGGCTATACTACGGGTCATTCAAATTGAAAGAAACATGAAATATAGGAACTTTAATTATTTTAGTTATAATAGCAACAGCTTTTTTAGGGTATGTCTTACCTTGAGGTCAAATATCTTTTTGAGGAGCCACAGTAATTACTAATTTAGTATCAGCAATTCCATTTATTGGGAAAATAATTGTTGAATGACTATGAGGAAGATTTTCAGTAGACAACCCTACTCTTAGACGATTTTATACATTCCACTTTTTAGCACCATTTATTATTTTAGTCATAGTTATTATTCATCTCACTTTCCTTCATGAAAAAGGGTCAAATAATCCACTAGGGTTAAAAAGAAATTTCTACAAAATTATTTTCCACAACTACTTTACTCTAAAAGATTTATTAGGATTCCTACTAATAATTTTCATAATAATTTTTTTAATTTCCGAATATCCCTATATACTAAGTGACCCAGAAAATTTTATTATAGCAAACCCTATAATTACCCCTGTTCACATTCAACCAGAATGATACTTTCTTTTTGCTTACACTATTCTTCGCTCTATCCCTAACAAATTAAGAGGAGTAATTGCTCTTTTATTATCAATTATAATTTTATTTATTATACCAATTTTATACACTAAAAATAATTTTCAACCTCTAACATTTTACCCTATTAATCAATTTATTTTTTGAATTTTTACTAACACAATTATTTTACTAACTTGACTCGGGTCTCAACCTATTAAATACCCTTATACTGAAATTAGGCAAATTCTTACAATTATATATTTTTCATTTTTTTTTATC
_120_BRACONIDAE_ROGADINAE_Cornutorogas_sp_CNIN4018_                         ---------------ATTTTGAAAGTTTTAGCTGATTCATTGATTTATTTAAAAACACCTATTAATATTAATTTATGATGAAATTTTGGTTCAATATTAGGTTTATGTTTATTAATTCAATTGTTAAGAGGTATTTTTTTATCTATACATTATATATCTAATATTAATTATTCTTTTGGAAGTATTATTCATATTATTCAAGATGTTAATTATGGATGATTAATACGATTAATTCATATAAATAGAGCTTCTTTTTTTTTTATTTGTATTTATTTACATATTGGTCGAGGATTATATTATGGATCTTATAAATTAATAATAGTATGAATTATTGGGGTTTTAATTTTTTTGTTATTAATAGGTACAGCTTTTTTAGGGTATGTTTTACCTTGAGGACAAATATCTTTTTGAGGGGCTACAGTAATTACAAATTTATTATCTGTAATTCCTTATTTAGGGCAAATATTAGTTGAATGATTATGAGGGGGATTTTCAGTTGATAATTCTACACTTAATCGATTTTATACATTACATTTTTTAATACCTTTTATTTTATTATTTATAGTTATTATACATTTATTTTTTTTACATGAAAAAGGTTCTAATAATTCTATTGGGGTAAAAAGAAAT---TATAAAATTATTTTTCATAATTATTATATTTTTAAAGATTTAATAAGTTTTTTATGAATTGTAATAATTTTAATATTTATTAATTTAGAATATCCTTATTTATTGTATGATTCAGAAAATTTTATTATAGCTAATTCTATAATTACACCTATTCATATTCAACCAGAGTGATATTTCTTATTTGCTTATACAATTTTACGATCTATTCCTAATAAATTAAGAGGAGTTATTGGGTTATTAATATCAATTTTAATTTTAATAATTTTACCTTTTATATAT---AAAAATAATATACAAAGAATAAGATTTTATTTTTTAAATCAAATTTATTATTGATTATTTTTGAATAGAGTTTTATTATTAACTTGATTAGGGGCTCAAATAGTTGAATCTCCATTTGTTGAAATTAGACAATTTTTAACAATTTTTTATTTTTCTTATTATTTTTTA
_121_BRACONIDAE_ROGADINAE_Facitorius_granulosus_CNIN4203_                   CTTAAATTAAATTCTTTATTAAGAATAATAAGAAGTTCTTTAGTTTATTTGCCAAGACCTGTAAATATTAGATTATGATGAAATTTTGGATCGTTGTTAGGAATGTGTTTAATAGTTCAATTAGTTACTGGATTATTTTTATCAATACATTATACTTCTAATATTTATTATTCTTTTTTTAGAATTATTCATATTATTCAAGATGTAAATTATGGGTGAGCTATACGTTTAATACATATAAATGGTGCTTCTGTATTTTTTATTTGTGTATATTTACATATTGGGCGGGGAATTTATTATGGATCTTATAAACTTTTTAAAACTTGAATTATAGGAGTTTTTATTTTTTTAGTTATAATAGGTACAGCTTTTTTGGGGTATGTATTGCCCTGGGGTCAGATATCTTTTTGAGGGGCGACAGTTATTACTAATTTAGTTTCAGCTATTCCTTATTTAGGTCAAATAATTGTTGAGTGATTATGGGGGGGATTTTCTGTTGATAATTCTACTTTAAATCGATTTTATACATTACATTTTTTGATACCTTTTATTTTAGTAATAATAGTAATAATTCATTTATTATTTCTTCATGAATTTGGATCTAATAATCCTTTGGGGGTAAAAAGAAATTATTATAAAATTATTTTCCATAATTACTTTACACTAAAAGATTTAATAGGAATATTATTTTTAATATTATTTTTAATATTTATTATTTTTGAATATCCTTATTTACTAGGTGATCCAGAAAATTTTATTATAGCTAATTCTATAGTTACCCCAGTTCACATTCAGCCTGAATGGTATTTTTTATTTGCTTATACAATTTTACGTTCAATTCCTAATAAATTAAGGGGAGTAATTGCTTTGTTAATATCTATTTTAATTTTAGTTATTATACCTTTTTTATAT---AAAAGATTTTTTCAAGGTTTGAGATTTTACCCCTTAAGGCAAGTATATTTTTGAATATTTTTTTTTTTTGTTTTGTTATTAACTTGATTGGGAGGGTGCCCAGTTGAGTCTCCTTTTATTAAATTAAGGCAATTATTAACAATTTTTTATTTTTTATATTATTTTTTG
_122_BRACONIDAE_ROGADINAE_Macrostomion_sumatranum_CNIN4205_                 ---------------ATTTTTTTCGTTTTTTCTAGGTCTTTATATTATCTTCCTACCCCAATAAATATTAACTTTTTATGAAATTTTGGATCTTTATTAGGTTTATGTCTAATTATTCAATTAGTTAGTGGATTATTTTTATCTATACATTATACTGCTCATATTGATTTATCTTTTATTAGAATTATTCATATTATTCAAGATGTTAATTATGGGTGATTAATACGTTTAATTCATATAAATGGGGCTTCTTTATTTTTTATATGTATTTATATACATATTGGACGGGGATTATACTATGGTTCATATAAATTGAAACTTACATGAATTATTGGGGTTTTGTTGTTGTTATTATTAATAGGAACTGCTTTTTTGGGATATGTGTTACCTTGAGGTCAGATATCATTTTGAGGGGCTACAGTTATCACTAATTTAGTTTCTGTTGTACCTTATTTAGGGGTGGTTATTGTTGAGTGGTTATGGGGGGGGTTTGCTGTTGATAATTCAACATTAAATCGATTTTATACATTACATTTTTTAATACCTTTTATTTTACTTATAATGGTAGTTTTACATTTATTTTTTTTACATGAAAGAGGGTCAAATAATCCTTTAGGATTAAATAGAAATTTCTATAAAATTATTTTTTATAATTATTTTGTTATTAAAGACTTACTAGGTTTTTATATATTTTTTTTTTTTATAATATTTATTGTTTTTGAGTGTCCTTATTTTTTAGGTGATACAGAAAATTTTATTATAGCAAATCCTTTAGTTACACCTATTCATATTCAACCGGAATGATATTTTTTATTTGCTTATACAATTTTACGATCTATTCCCAATAAATTAAGGGGAGTGGTGGGGTTATTGATATCTATTTTAATTTTATTAATTATACCTTTTTTTTAC---AAAAATAAATTTCAAGGTATAAGATTTTATCCACTTAGTCAATTTTATTTTTGGGGGTTTTTTTATAGAATTATTTTATTAACTTGATTAGGGTCTCAGTCAGTAGATTATCCTTATGTAGAAATAAGACAATTTTTAACTTTTTTGTATTATTTATATTATTTTTTA
_123_BRACONIDAE_ROGADINAE_Mesocentrus_sp_CNIN4176_                          ???????????????????????????????????????????????????????????????????????????????????????????????????????????????????????????????????????????????????????????????????????????????????????????????????????????????????????????????????????????????????????????????????????????????????????????????????????????????????????????????????????????????????????????????????????????????????????????????????????????????????????????????????????????????????????????????????????????????????????????????????????????????????????????????????????????????????????????????????????????????????????????????????????????????????????????????????????????????????????????????????????????????????????????????????????????????????????????????????????????????????????????????????????????????????????????????????????????????????????????????????????????????????????????????????????????????????????????????????????????????????????????????????????????????????????????????????????????????????????????????????????????????????????????????????????????????????????????????????????????????????????????????????????????????????????????
_124_BRACONIDAE_ROGADINAE_Myocron_sp_CNIN4029_                              ????????????????????????ATTTTTTYTAATTYTTTATATTATTTACCTAGACCTTTAAATATTAGATATTGATGAAATTTTGGATCATTATTAGGCGTTTGTTTAATAATTCAATTAATTAGAGGATTATTTTTATCAATACATTATGTTTCTAATGTAAATTATTCATTTTTTAGAATTATTCATATTATTCAAGATGTAAATTATGGGTGATTAATACGATTAATTCATATAAATGGTGCTTCAATATTTTTTATTTGTATTTATTTGCATATTGGGCGAGGTTTATATTATGGTTCTTATAAATTAAAAAATACTTGGATTGTTGGTGTTTATTTATTATTATTATTAATAGGAACAGCTTTTTTGGGGTATGTTTTACCTTGGGGGCAGATATCTTTTTGAGGGGCTACTGTAATTACTAATTTAGTTTCTGTAATTCCTTATTTAGGTCAATTTATTGTTGAATGATTATGAGGGGGATTTTCAGTTGATAACTCAACATTAAATCGATTTTATACATTACATTTTTTGTTACCTTTTATTTTATTAATAATAGTGATTATTCATTTATTTTTTTTACATGAGACAGGGTCAAATAATCCTATAGGGTTAAATAGAAATTTTTTTAAAATTATTTTTTATAACTACTTTGTTTTAAAGGATTTTTTGGGAATATTAATTTTAATATTATTTTTTTTATTTTTAGTTTTAGAATATCCTTATATATTAGGGGATCCAGAAAATTTTATTATAGCTAATTCTATAGTTACTCCTATACATATTCAACCAGAGTGATATTTTTTATTTGCTTATACTATTTTACGATCAATTCCTAATAAATTGAGAGGGGTTATTGGATTGTTATTATCAATTTTAATTTTGATAATTTTACCATTTATATAT---AAAAGGAATTTTCAAAGAATAAGATTTTATCCTTTAAGGCAATTTTATTTTTGGTTATTTTTTTGTAGTGTTGTTTTATTAACTTGATTAGGGGCTCAGTTAGTTGAGTATCCTTTTGTAGAATTAAGTCAATTAATAACTTGTTTTTATTTTTTATATTATTTTATA
_125_BRACONIDAE_ROGADINAE_Polystenidea_parksi_USNMENT01322620_              TTAAAATTAAATTCTTTATTAAGAATTTTAAGAGGGTCTTTAATTTATTTACCAACACCATTAAATATTAGAATTTGATGGAATTTTGGTTCTTTATTAGGTGTTTGTTTAATTGTTCAATTATTAACTGGAATTTTTTTGTCAATACACTATGTAGCTAATATTGATTATGCTTTTGCAAGAATTATTCATATTATTCAAGATGTTAATAATGGGTGACTTTTTCGATTAATACATATAAATGGTTCTTCATTTTTTTTTATTTGTGTTTATTGTCATATTGGCCGTGGAATTTACTATGGATCTTATAAATTATTAAAAACTTGATTTGTAGGTGTTTTAATCTTATTAATCATAATAGGGACAGCTTTTATAGGGTATGTTTTACCTTGGGGTCAAATATCTTTTTGAGGTGCAACAGTTATTACAAATTTGTTATCTGCAATTCCTTATTTGGGTCAGTTTTTGGTTGAATGATTGTGGGGGGGATTTTCTGTTAGAAATCCAACTTTAAATCGGTTTTATAGAATTCATTTTTTAATACCTTTTATTTTAGTTATACTTGTTATTATCCATTTATTATTTTTACATGAGACAGGGTCTAATAATCCATTAGGGTTAAAAAGAAACTTTTATAAAATTATATTTCATAACTTGTTTTTAATTAAAGATATTTTAGGATTTTTAATTTTATTTTTTTTTATAATTTTAATTAATTTAGAATTTCCATACATTTTAGGTGATCCAGAAAATTTTATTATAGCAGATTCTATAGTTACCCCAGTTCATATCCAACCAGAGTGATATTTTTTATTTGCATATACTATTTTACGTTCTATTCCAGATAAATTAAGGGGTGTTATTGCATTATTAATATCAATTTTAATTTTATTGATCTTACCTTTTTTATAT---AATCATAATTTTCAAAATTTATACTTTTACCCTTTATCTCAATTTATATTTTGGAGATTTTTTAATATTGTCTTACTATTAACATGATTAGGGGCACAACCAGTTGAATTCCCTTTTGTTATTTTTAGACAAGTATTAACTTTATTATATTTTTTATATTATTTTCTT
_126_BRACONIDAE_ROGADINAE_Rogas_nigrovenosus_CNIN3895_                      CTTAAAAAAAATATTATTTTAGGGGTAGTATCTGATTCTTTGGTTTATCTCCCTAGACCTGTTAATATTAGGTTATGATGAAATTTTGGATTTTTGTTAGGGGTTTGTTTGGTTATTCAGGTATTAAGAGGGGTATTTTTATCTATACATTATGTTTCTAATATTAATTATTCTTTTTCTAGAGTTATTCATATTATTCAAGATGTAAATTATGGGTGATTTATACGTTTAATTCATATAAATGGGGCTTCATTTTTTTTTATTTGTGTCTATATTCATATTGGTCGTGGGCTATATTATGGGTCTTATAAATTAAAGAAAACTTGAATTATTGGAGTTTATATTTTTATGGTTATAATAGGAACAGCGTTTTTAGGGTATGTGCTACCTTGGGGGCAAATATCTTTTTGGGGGGCAACTGTCATTACTAACTTAGTTTCTGTAGTTCCTTATTTGGGGCAAATGTTAGTGGAGTGGGTTTGGGGAGGGTTTTCTGTTGATAATGCAACGTTAAATCGATTTTATACATTACATTTTTTAATACCTTTTGTTTTATTAATAATAGTAGTTATACATTTAGTTTTTTTGCATGAAACAGGGTCTAATAATCCTTTAGGGGTAAATAGTGATTTTTATAAAGTAATTTTTCATAATTATTTTATGTTAAAAGATTTAATAGGGGGGGTATGGCTAAGAATACTATTAACAATAATTGTTTTAGAATTTCCTTATTTGTTGGGGGACCCTGAAAATTTTATTATAGCAAATCCTATAGTTACCCCCGTTCATATTCAACCTGAGTGGTATTTTTTATTTGCTTACACAATTTTACGTTCAATTCCTAATAAATTAAGAGGAGTTATTGGATTATTAATATCAATTTTAATTTTGTTAATTATACCTTTTTTGTAT---AAAAATAATTTTCAAGGATTAGTATTTTACCCTTTTAGGCAAGGGTATTATTGGGCATATTTTTTTACAGTATTATTATTAACTTGGTTAGGGGCTCAGCCGGTAGAGTATCCTTTTATTGAGGTCAGGCAAATATTAACTTTTTTTTATTTTTTGTATTATTTTATA
_127_BRACONIDAE_ROGADINAE_Stiropius_sp_CNIN3052_                            TTAAAATTAAATTTATTATTAAAAATTTTTAGAAATTCATTAATTTATTTACCTACACCTTTAAATATTAATATATGGTGAAATTTTGGCTCTTTGTTAGGTTTAAATTTAATAATTCAATTAATTTCAGGATTATTTTTATCTATACATTATACAGCTCAGATTGATTATTCATTTAATAGAGTTATTCATATTATACAAGATGTTAATTATGGTTGATTAATTCGATTAATTCATATAAATGGATCTTCTTTTTTTTTTGTATGTGTTTATATTCATATTGGTCGTGGGTTATACTATGGTTCTTATAAATTAATAAAAACTTGAATAATTGGAGTTATTATTTTGTTAGTTATAATAGGGACAGCTTTTATAGGGTATGTTTTACCTTGGGGTCAAATATCATTTTGAGGAGCAACTGTTATTACAAATTTATTATCAGCTATTCCTTATTTAGGTCAAATAATAGTTGAATGATTATGAGGAGGATTTTCTGTTGATAATGCTACTTTAAATCGATTTTATACCATTCATTTTGTTTTACCATTTTTATTATTATTTATAGTTTTTATTCATTTAACTTTTTTACATGAGACTGGATCAAATAATCCTTTGGGGTTGGTGAGAAATTTCTATAAAGTTATATTTCATAATTTATTTTCTATTAAAGATATTGTAGGTTTT???????????????????????????????????????????????????????????????????????????????????????????????????????????????????????????????????????????????????????????????????????????????????????????????????????????????????????????????????????????????????????????????????????????????????????????????????????????????????????????????????????????????????????????????????????????????????????????????????????????????
_128_BRACONIDAE_TELENGAIINAE_Tamdaona_sp_CNIN4315_                          ATAAAAAAATATGAACTTTTAATAATTTTAAATAATTCTTTAATTAATTTACCTAGACCAGTAAATATTAATTTATTATGAAATTTTGGATCATTATTAGGTTTATGTTTAAGAGTTCAAATTATTACTGGCTTATTTTTATCAATACATTACACATCAAATATTGATTATTCATTTTTTAGGATTATTCATATTATCCAAGATGTAAATTATGGATGATTTATACGATTATTACATATAAATGGAGCTTCATTTTTTTTTGTTTGTGTATATTTACACATTAGACGAGGTTTATACTATAATTCTTTTAAATTAATAAAAACTTGATTTATTGGTATTTTAATAATTTTATTAATAATAGGGACAGCTTTTTTAGGATATGTATTACCATGAGGACAAATATCTTTTTGAGGAGCAACTGTAATTACAAATTTAGTTTCAGCATTACCTTATATTGGACAAATATTAGTTGAATGATTATGAGGAGGATTCTCTGTCAATAATGCCACATTAAATCGATTCTATACTTTACATTTTTTAATACCTTTTATTTTATTATTAATAGTTATTATTCATTTATTATTCCTTCATGAAACTGGATCAAATAATCCATTAGGGCTAAATAGAAATTTTTATAAAATTATTTTTCATAATTATTTTTCAATTAAAGATTTATTAGGATTTATAATTTTTATTTTAATTTTTAAATTTATTGTTTTAGAATATCCTTATATTCTTGGTGATCCTGAAAATTTTATTATAGCTAATTCAATAGTTACTCCAATTCACATTCAACCTGAATGATATTTTTTATTTGCTTATACTATTTTACGATCAATTCCTAATAAATTAAGAGGAGTAATTGCTTTATTATTATCAATTTTAATTTTATTAATTCTTCCTTTTATTGAT---AAATCAAATTTCCAAAGATTAAGATTTTATCCTTTTAATCAAATTTATTATTGAATATTTATTAATATTGTAATTTTATTAACTTGATTAGGGGCACAACCGGTTGAATCTCCTTATATAGAATTAAGACAAATTTTAACATTTAATTATTTTTTATATTATTTAATT
_129_BRACONIDAE_ROGADINAE_Triraphis_sp_CNIN4028_                            TTAAAAAATAATATTATTTTAAAAATTGTTTCTAATTCTTTAATTTATTTACCTTCACCTGTGAATATTAGAATTTGATGAAATTTTGGTTCTTTATTAGGGCTATGTTTAATAATTCAATTATTAAGAGGTATTTTTTTATCTATACATTATATTTCAAATATTAATTATTCATTTTTTAGTATTATTCATATTATTCAAGATGTAAATTATGGCTGGTTAATACGATTAATTCATATGAATGGTGCTTCTTTTTTTTTTATTTGTGTTTATTTACATATTGGTCGTGGTTTATATTATGGTTCTTATAAGTTAATAAAAACTTGAATTATGGGTGTTTTTATTTTATTATTAATAATAGGAACTGCTTTTTTAGGATATGTTTTACCTTGAGGTCAAATGTCTTTTTGGGGGGCAACTGTAATTACAAATTTAGTTTCTGTTATTCCTTATTTAGGTCAATCAATTGTTGAATGATTATGGGGTGGATTTTCTGTTGATAATTCAACTTTAAATCGTTTTTATACATTACATTTTTTAATACCATTTATTTTATTAATAATAGTAATTTTACATTTAGTTTTTTTACATGAAACTGGTTCTAATAATCCCTTAGGGTTAAATAGTAATTTTTATAAAATTATTTTTTATAATTATTATGTTTTGAAAGACTTATTAGGATTTTTATTATTATTTATATTTTTAATAATTTTTGTTTTAGAATTTCCATATTTATTAAGTGATCCAGAAAATTTTATTATAGCTAATTCAATAGTTACTCCTGTACATATTCAACCAGAGTGATATTTTTTATTTGCTTATACAATTTTACGTTCTATTCCAAATAAATTAAGGGGGGTTATTGGGTTATTAATATCAATTTTAATTTTATTAATTTTACCTTTTATATAT---AATAATAAATTTCAAAATTTAAGATTTTATCCATATAGTCAATTTTATTATTGAGGGTTTTTTTATTTGGTTTTATTATTAACATGATTGGGGGCTCAACCTGTAGAGTATCCCTTTGTTGAAATTAGTCAATTATTAACATTTTTTTATTTTATATATTATTTTTTA
_130_BRACONIDAE_ROGADINAE_Yelicones_delicatus_USNMENT01322497_              ATTTTAAAGAAAACAATTTTAAATTTAATAGGAGATTTTTTAGTTTATTTACCGACCCCTGTAAATATTAGGTTATGGTGAAATTTTGGATCTTTATTAGGGGTATGTCTAATAATTCAATTTGTTACTGGAATTTTTTTATCGATACATTATGTTTCTCATATAGAAATATCTTTTTTTAGTGTCATTCATATTATACAAGATGTTAATTATGGGTGGTTAATACGGTCTTTACACTCTAATGGGGCTTCTATATTTTTTATTTGTTTATATTTACATATTGGACGGGGGTTATATTATGGTTCTTATAAATTAGTTAAAGTTTGATTAATGGGGGTAGTAATTTATTTACTTTTAATAATAATTGCTTTTTTAGGGTATGTGTTACCTTGAGGGCAAATATCTTTTTGGGGGGCTACAGTAATTACAAATTTAGTTTCTGCAATTCCTTATTTAGGAGCAATGATAGTAGAATGAATTTGAGGGGGGTTTTCTGTGAGAAACGCTACATTAAATCGGTTTTATACATTACATTTTCTTACCCCTTTTATTTTGATATTATTAGTTATTTTCCATTTAGTATTTTTACATGAAAAAGGGTCTAATAATCCTTTAGGAGTTAATAGAGATTATTACAAAATTATTTTTCATCCTTATTATATTTTCAAAGATTTAATAGGGGGTATTTATTTAGTTATATTTTTTATATTTATTGTTTTAGAGGGTCCTTGGGTATTGGGGGATCCTGAAAATTTTATAATGGCAAATTCTATAGTTACTCCTGTTCATATTCAGCCAGAGTGATATTTTTTATTCGCTTACACTATTTTACGTTCAATCCCTAACAAATTGGGGGGGGTAATTGCTTTATTTATATCAATTATAGTTTTGATATTTTTACCTTTTATTTAT---ACTAATAAAATTAAGAGGTTAATATATCATTTTTTGTCCCAGCTTTATTATTGACTTTTTATTTGTTGTTTTTTTATTTTAACTTGGCTAGGTGGGCAAGTTGTCGAGTATCCTTTTGTGAGGGTAAGACAAAGGTTAACTTTATTTTATTTTACTTATTATTTTTTA
_131_BRACONIDAE_ROGADINAE_Yelicones_sp_CNIN3896_                            ---------------ATTTTAAAGTTATTAAGAGATTCTTTGATTTATTTGCCTAGACCTGTTAATATTAGTTTATGGTGGAATTTTGGATCTTTATTGGGGGGATGTTTAGGTATTCAATTAATTACTGGATTATTTTTATCAATACATTATACTTCTCATATTAGAATTTCTTTTTTTAGATTAATACATATTATACAAGATGTTAATTATGGGTGGTTAATACGGTTACTACATACAAATGGGGCTTCTATATTTTTTATTTGTTTATATTTACATATTGGGCGGGGTTTATATTATGGTTCTTATAAGTTAACTAAGGTTTGATTAATTGGTGTTTTTATTTATTTAATTTTAATAATAACTGCTTTTTTGGGGTATGTGTTACCTTGGGGTCAAATATCTTTTTGGGGGGCAACTGTTATTACAAATTTAGTAAGAGCTGTCCCTTATCTAGGACCTATAATTGTTGAGTGGATTTGAGGAGGATTTTCTGTGGATAATGCTACTTTAAATCGATTTTATACTTTACATTTTTTAATACCCTTTATTTTGATTTTTTTAGTTATTTTACATTTAGTTTTTTTACATGAAAATGGGTCTAGTAATCCTTTAGGGGTTCGGAGAGATTACTATAAAATTATTTTTCATCCTTACTATACTTTTAAGGATTTAATAGGGTTAATTTATTTAATAATATTTTTAATATGAATTATTATTGAGGCTCCTTGAATATTAGGGGATCCTGAAAATTTTGTAGAAGCTAATTCTATAGTTACACCTGTTCATATTCAGCCAGAGTGATATTTTTTATTTGCTTATACTATTTTACGATCAATTCCTAATAAATTAGGGGGGGTAGTTGCGTTACTTATATCTATTTTAATCTTAACATTATTACCTATTGTTTAT---TCAAATAAAGTAAAAAGTTTATTATACTTTATTTATTCACAAATTTATTTTTGAATATTTATTAGTTGTTTTTTTTTATTAACATGATTGGGGGGGCAGGTTGTGGAGTATCCTTTTATTGGAGTAAGACAGATTTTAACAGGGTTTTATTTTCTTTATTATTTTTTA
_132_BRACONIDAE_SIGALPHINAE_Minanga_sp_CNC1045829_                          ATGAAAAATAATATATTAATTAAATTATTAATAAATTCAGTAATTAAATTACCTACCCCTGTAAATATTACTTTTATATGAAATTATGGATCATTATTAGGATTAAGATTAATTAATCAAATTTTATCAGGATTAATATTATCAATACATTATTGTTCAAATATTAATTATTCATTTTTTAGATTAATTCATATTTTACAAGATGTTAATCATGGCTGAGAAATACGATTAATACATATAAATGGTTCTTCAATATTTTTTTTATTTGTTTATTTACATATTGGACGAGGGTTATATTATTCTTCATTTAAATACTTATTTGTATGATTTTCAGGTATTATAATTTTATTATTAATAATAATAATTTCATTTATAGGGTATGTATTACCTTGGGGTCAAATATCTTTTTGAGGGGCTACTGTAATTACAAATTTATTATCAGCATTCCCTTATATTGGACCTTTAATTGTTGAATGATTATGAGGAGGATTTTCTGTAAATAACGCAACTTTAAATCGATTTTATTCATTACATTTTTTTTTACCTTTTATTTTAAGGTTTATAATTTTAATTCATTTAATATTTTTACATGAATTTGGATCTTCAAACCCATTAGGGGTAAATAGAAATTATTACAAAATTTATTTTCATAATTATTTTACTTTAAAAGATTTATTTGGATTTATTTTAATTTATTTTATATTTAAATTTTTTAATTTTTTAACACCTTTAATTTTGGCAGACCCTGAAAATTTCATAATAGCTAATTCTTTAATTACACCAATTCATATTCAACCAGAATGATATTTTTTATTTGCATATTCAATTTTACGTTCAATTCCAAATAAATTAAGTGGTGTTATTGCCTTATTAATATCAATTTTAATTTTATTGGTTTTACCTTTCTTAATA---AATTTTAAATTTCAAAGAAATTATTTTTATAATTTAAATCAATTATATTTTTGATTTTTTGTAAACAATTTTTTTATATTAACTTGATTAGGTGGGCAATTAATTGAATATCCTTTTGTTTTAATAAGACAATTTTTTACAATTTTTTATTTTTCATATTTTTTTTTA
_133_BRACONIDAE_SIGALPHINAE_Sigalphus_sp_USNMENT01322498_                   ATGAAAAAAAATTTATTATTTTTAATATTTAAAAAATCTATTTTAATTTTGCCTACCCCAGTAAATATTACTTTTTTATGAAATTATGGGTCTTTATTAGGAGTTACTTTGTTTATACAAATTTTAACTGGAATTATTTTATCTATACATTATAGGTGTAATGTAGATTATTCATTTTTTAGGTTAATCCATATTATCCAAGATATTAATTATGGATGATTTATTCGATTAATACATATAAATGGAGCTTCATTATTGTTCTTATTAATCTATATTCATATTGGACGAGGGTTATATTATTCTTCTTATAAATTATTAAATGTATGAATATCAGGAGTAATCTTATTATTATTTATAATAATAATTTCATTTGTTGGATATGTTTTACCTTGGGGCCAAATATCTTTTTGAGGTGCTACAGTAATTACAAATATATTATCTGCTTTACCATATATTGGGGGGGTAACTGTTGAATGATTATGAGGAGGGTTTTCTGTTAATAACGCAACTTTAACACGATTTTATTCTTTCCATTTTATATTACCATTTATTTTATTAATAATTGTTATTATTCATTTAATATTTTTACATGAAACAGGATCATCCAACCCTTTAGGATTAAATAGAAATTATTATAAAATTTATTTTCATAATTATTTTACTTTAAAAGATTTATTTGGATTTTTAATTATTATTATAATATTTTTCATAATTATTATTTTTTACCCTTATTTATTTTCTGACCCTGAAAATTTTATTAAAGCTAATTCAATAATTACACCAATTCATATTCAACCAGAATGATATTTTTTATTTGCTTACTCAATTTTACGTTCAATTCCCAATAAATTAAGTGGAGTATTAGCATTAATTTTTTCAATTTTAATTTTAATAATTTTACCTTTTTTAAAA---AATTTTAAATTTCAAAGAAATTATTTTTATATATTTAATCAATTTTATTTTTGATTATTTATATTTAATTTTTTAATATTAACTTGATTGGGGAGTCAAGTTATTGAATATCCTTTTATTCAAATAGCACAAATTTTTACAATTATTTATTTCTCATATTTTATTTTA
_134_BRACONIDAE_TELENGAIINAE_Telengaia_ventralis_CNIN4308_                  ATAAAAAAAAATATTATTTTAAATACTATAAATAGTTCACTAATTAAACTCCCCAGACCTATTAATATTAGATATTGATGAAATTTTGGGTCACTTTTAGGATTATTTTTATTAATTCAATTATTAAGTGGATTATTTTTATCAATACATTATACATCAAATATTATAATATCATTTTTTAGAATTATTCATATTATTCAAGATGTAAATTTTGGGTGATTAATACGATTAATTCACATAAATGGAGCTTCATTCTTTTTTATTTGTATTTATATACATATTGGTCGAGGATTATATTATAGATCTTTTAAATTAATAAAAACTTGATTAACTGGAGTAATTATATTATTTTTAACTATAAGTATTGCATTCCTAGGGTATGTTTTACCTTGAGGTCAAATATCTTTTTGAGGAGCTACAGTTATTACAAATCTAGTATCTGCTTTCCCTTATATTGGTCAAATATTAGTAGAATGATTATGAGGAGGATTTTCTGTAAATAATGCAACTTTAAATCGATTTTATACTTTCCATTTCTTATTCCCTTTTATTTTATTAATATTAATTATAATTCATCTAATTTTTTTACATGAAACAGGATCAAATAATCCCTTAGGATTAAATAGAAACTATTATAAAATTATTTTTCATAATTATTTTTCCTTAAAAGACTTTTTAGGTTTCATAATTATATTAATAATTTTTTTAATTTTTATTTTTGAAATACCCTATTTATTAAGAGATCCAGAAAATTTTATTATAGCTAATTCAATAATCACTCCAATTCACATTCAACCAGAATGATATTTCTTATTTGCTTATACAATCCTCCGATCTATTCCAAATAAATTAAGAGGAGTTTTAGCCTTAATTTTTTCTATTATAATTCTTATAATTTTACCTTTTATTAATATTAAAATAAATTTTCAAAATTTATCATTTTACCCTATAAATCAAATTTATTTTTGATTATTCATTAATATTTTTATTTTATTAACACTTTTTGGTTCACAACCAGTTGAATATCCATATATAGAATTAAGTCAAATTTTAACTTTAAATTATTTTTTATATTTTTTTTTA
_135_BRACONIDAE_Avga_dorsomaculata_CNIN4188_                                TTAAAAAAAAATATTATTTTCAATATTTTAAATAATTCTTTAATTAAATTACCAAGACCAGTAAATATTAGAATTTGATGAAATTTTGGTTCATTATTAGGATTATGTTTATTAATTCAATTTATTACAGGATTATTTTTATCAATACATTATACTTCAAATATTAATTATTCATTTATAAGAATTATTCATATTATTCAAGATGTAAATTATGGGTGAATAATACGATTAATACATATAAATGGTGCTTCTATATTTTTTATTTGTGTTTATTGTCATATTGGACGTGGTTTATATTATGGATCATATAAATTAAAAAAAACTTGATTAATTGGTGTAATTATTTTATTAATAATAATAGGTACTGCTTTTTTAGGATATGTTTTACCTTGAGGTCAAATATCTTTTTGAGGAGCTACAGTAATTACAAATTTAATATCAGCTATTCCTTACTTAGGTCAAATAATTGTAGAATGATTATGAGGAGGATTTTCTGTTGATAATGCTACATTAAATCGATTTTATAGGTTACATTTTTTATTACCTTTTATTTTAATTATATTAATTTTTATCCATTTAATTTTTTTACATGAAACTGGGTCTAATAATCCATTAGGGTTAAATAGAAATTATTATAAAATTATTTTTCATAATTATTTTACTATTAAAGATATTTTAGGATTTTTAATCTTAATTATATTTTTTTTAACAATTATTTTTGAATATCCCTATTTATTAGGAGATCCAGAAAATTTTATTATAGCTAATTCTTTAGTGACTCCTATTCATATTCAACCAGAATGATATTTTTTATTTGCTTACACAATTTTACGTTCAATTCCAAATAAATTAAGTGGAGTTATTGCTTTATTAATATCAATTTTAATTTTAATAATTATACCATTTTTATAT---AAAACTAAATTTCAAAATTTATCTTTTTATCCTTTTAGACAAATTTTTTATTTTATATTTATTAATATTGTAATTTTATTAACTTGATTGGGGGCTCAACCAGTTGAAGCACCATTTACTATTTTAAGACAAATA?????????????????????????????????
_136_BRACONIDAE_Avga_opaca_CNIN4189_                                        ?????????????????????????????????????????????????????????????????????????????????????????????????????????????????????????????????????????????????????????ATTTCAAATGTGAATTATTCATTTATAAGTTTAATTCATATTATTCAAGATGTCAATTATGGTTGATTTATACGTTTAATTCATATAAATGGTGCTTCAATATTTTTTATTTGTGTTTATTTCCATATTGGTCGAGGATTATATTATGGTTCATATAAATTAAAAAAAACTTGATTAATCGGTGTAATGATTTTTTTAATAATAATAGGGACTGCTTTTTTAGGTTATGTTTTACCTTGGGGACAAATATCATTTTGAGGTGCTACAGTAATTACAAATTTATTATCTGCAATTCCTTATTTAGGACAAATAATTGTTGAATGATTATGAGGAGGATTTTCTRTTGATAATGCTACATTAAATCGATTTTTCACTTTACATTTTATTTTACCTTTTATCTTAGTTGTAATAATTTTAATTCATTTAATTTTTTTACATGAAACTGGTTCAAATAACCCTTTAGGAGTAAAAAGAGAT????????????????????????CGGAAGAGCTCTTCCGATCTA???????????????????????????????????????????????????????????????????????????????????????????????????????????????????????????GAATGATATTTTTTATTTGCTTACACAATTTTACGTTCAATTCCTAATAAATTAAGAGGTGTAATTGCGTTATTAATAAGAATTTTAATTTTAATAATTATACCATTTTTATAT---AAAAATAAA???????????????????????????????????????????????????????????????????????????????????????????????????????????????????????????????????????????????????????????????
_137_ICHNEUMONIDAE_PIMPLINAE_Pimpla_aequalis_                               ATAAAAAAAAATGAAATTTTATCAATTATAAATAATTCTTTTATTAACCTCCCCACTCCATTAAATATTTCAATTTGATGAAATTTTGGTTCTTTATTAGGATTATGTCTCTTTATTCAAATTATTAGAGGATTATTTTTATCAATACATTATAGAAATAATACAAATTTAGCCTTTAATAGAATAATTCATATTATTCAAGATGTAAATTTAGGTTGAATTATTCGACTAATTCATATAAATGGAGCCTCTTTTTTTTTTTTTTGTATATATTTTCATATTGGACGAGGAATTTATTACGGATCTTATAAGCTTATAAAACCTTGAATAATAGGAGTTATAATTTTCTTAATATCAATAGGAACAGCTTTTATAGGATATGTTCTTCCATGAGGACAAATATCTTTTTGAGGAGCAACTGTTATTACAAATTTAATTTCTACAATCCCATATATAGGTCAAATAATTGTTGAATGAATTTGAGGGGGATTTTCTGTTAGAAACCCTACATTAAATCGATTTTTTTCTTTCCATTTTATTTTACCTTTTATTATTAGAGCTGTAGTAATAATTCATCTTTTATTTATTCATACTACAGGATCAAATAACCCCTTAGGAATTAATAGAAATTTATATAAAATTCCATTTCATAATTATTTTACTATAAAAGATTTATATGGTTTTATCTTAATAACCTTTTTACTATTCATAATATCATTAATTAAACCATTTATATTAAGAGACCCAGAAAATTTTTTAATGGCAAATTCCATAATTACTCCAATTCATATCCAACCAGAATGATACTTTCTTTTTGCTTATACTATTCTTCGATCAATTCCTAATAAATTAGGGGGAGTAATTGCATTACTAATATCTATTATAATTTTACTAATAATGCCTTTTTTAAAA---ATTAATAATTTTCAAAGAATAAAATTTTACCCTATTAGCCAAATTTATTTTTGAATTTTCTTTAATATTGTATTAATTTTAACTTGATTAGGATCTCAACCAGTTGAACCCCCTTTTATATTAATCAGACAAATTATTACAATTTTTTACTTTATATATTTTTTTTTT
_138_ICHNEUMONIDAE_TRYPHONINAE_Netelia_sp_                                  TTTAAAAAAAATATTTTTCTTAAAATTATTAATAACTCAATTATTTCACTACCTACACCGATTAATATTACATTATGATGAAACTTAGGATCAATTTTAGGATTATGTTTATTAACTCAAATTATCTCAGGATTGCTCCTCTCTTTCCATTACTGTCCTAATATTACTCTAGCTTTCAAAAGAATTATTCATATCACTCAAGATATTAATTTAGGATGATTAACACGATTAGTCCATATAAATGGAGCTTCAATTTTCTTCATTTGTCTTTATCTACATATTGGTCGAGGAATATATTATGGATCCTATAATTTAAAAGGACCTTGATTTAGTGGAACTTTAATTTTCTTAATATCTATAGCTTCTGCTTTTATAGGATATGTATTACCTTGAGGACAAATATCCTTTTGAGGAGCTACTGTAATCACTAATTTAATTTCAACAATCCCATACTGTGGTCAAACTATTGTTGAATGAATTTGAGGAGGATTTGCTATTAATAACCCCACATTAAATCGATTTTTCTCATTCCATTATATTACCCCCCTAATTATTATAATTATAGTAATTATTCATTTAACACTAATTCATAGAACAGGGTCAAATAACCCATTAGGGTTAAATAGAAATTATTATAAAATTCCTTTCCACAACTTTTTCACTTTAAAAGATTTATATGGCTTTATCATTATTTTACTTATTCTATTTATATTAATTTTTTTTTATCCATACAAATTAAGAGACCCAGATAACTTTATAATAGCAAACCCAATATTAACCCCCCCTCATATTCAACCAGAATGATATTTTTTATTTGCTTACACTATTCTTCGAGCCATCCCTAACAAATTAGGTGGAGTAATTGCTTTATTAATATCTATTTTAATTATTTTAATTATACCATTTATTACT---ACTTCAAAATTCCAAAATATAAGATTTTACCCAATTAATAAAATTATATATTTTTTTTTTATTAATAACATAATTATATTAACATGATTAGGAAGATGTATAATTGAACCTCCATTTTCAAGATTAAATCAAATTTTCACATTATCTTATTTTAGATATTATTTCTTA
_139_ICHNEUMONIDAE_XORIDINAE_Odontocolon_albotibiale_                       ------------ATTATAATAAAAATTATTTATACCTCATTAATAAATTTACCCACCCCTATAAATATCTCAATTTGATGAAACTTTGGATCTTTACTAGGAACATGTTTAATAATTCAAATTATCAGAGGTCTATTTTTATCAATACATTACTGTCCAGAAATTAATTTAGCTTTTATTAGAGTAATTCATATTATTCAAGATATTAACTTAGGATGATTAGTACGACTAATTCACATAAATGGGGCCTCTCTATTTTTTATATGCTTATACTTACATACAGGCCGAGGAATTTATTATGGGTCTTATAAATTTAAAAAAACTTGAATTATAGGGGTATTAATTTTTCTAATTACTATGGCTACCGCATTTATAGGATATGTTTTACCCTGAGGACAAATATCCTTCTGAGGAGCAACAGTAATTACAAATTTAGTTTCCACTATTCCATATATTGGATTAAATATTGTTCAATGATTATGGGGAGGATTCTCAATTAATAACCCCACTTTAAATCGATTTTATACCCTCCATTTTATTATACCAATAATTATTTCAATTATAGTAATTATACATTTAATATTCTTACATGAAACTGGATCTAATAATCCATTAGGGATTAATAGAAATTTATATAAAATTCCATTCAATATTTATTTCTCATTAAAAGATATTTACGGAATAATCTTAATAACAATAATTTTATTAATAACAACTCTAATAAATCCATTCATATTAAGTGATCCAGAAAATTTTATTGTAGCTAACCCTATAAACACCCCTCCTCATATCCAACCAGAATGATATTTTTTATTTGCTTACACCATTCTTCGTTCAATCCCTAATAAACTAGGAGGAGTTATTGCTCTTATCTCATCAATTCTTATTCTAATAATTTTACCTTTCTTTAAT---TATAATAATATACAAAGTTTATCAATATACCCTATTAATCAAATAATATTCTGATTATTTATTAATAATATAATTTTATTAACTTGACTTGGATCTCAACCCGTAGAAAGACCTTTTATAGAAATTAGCCAATATTTAACACTTACCTACTTTTTATTTTACCTAATT
_140_ICHNEUMONIDAE_ICHNEUMONINAE_Vulgichneumon_sp_                          ATAAAAAAAATTCCAATATTAAATATTATTTATAATTCATTAATTATACTTCCTACTCCAATTAATATTTCTATTTGATGAAATTTTGGTTCATTATTAGGAATAATATTAATAATTCAAATTATTTCTGGTTTATTTTTATCTATACATTATTGCCCTAATACTTTTTTTGCTTTTAATAGAATAATTCATATTATTCAAGATGTAAATTTAGGTTGATTATTTCGTTTAATTCATATAAACGGAGCATCTTGATTTTTTCTTTGTATATATATTCATATTGGACGAGGTTTATATTATAATTCTTACATATTAAAAATTCCATGAATTTTAGGAATTATATTATATTTACTCTCAATAATAACAGCTTTTATAGGATATGTTTTACCTTGAGGACAAATATCATTTTGAGGGGCCACTGTAATTACTAATTTAATTTCAACTATCCCATATATTGGATTTTTAATAGTTGAATGAATTTGAGGTGGATTTAGTGTTGAAAATCCAACTCTTAATCGATTTTTTAGATTTCATTTTATTTTACCTTTCATTATTTTTAGATTAATAATTTTCCATTTAATAGCTATTCATGAAACTGGATCTAATAATCCTCTTGGAATTAATAGAAATATATATATATTACCTTTTCATAATTATTTTACTTTCAAGGATATAATTGGATTTTTAATTTTATTAAATATAATTATATTTTTTATTTTTTATAATCCTTTTTTACTTAATGATCCAGAAAATTTTATTATAGCAAATTCTATAATAACTCCTATACATATTCAACCAGAATGATATTTTCTTTTTGCTTATACTATTTTACGATCAATCCCAAATAAATTTGGAGGTGTTATAGCTCTTTTATCATCAATTATAATTTTAATAATTTTACCATTTTTAAAA---ATTAATAAATTTCAATCATTAAGATTTTACCCTATAAATCAAATTTTATATTGATTATTTATTAATTTAATATGTTTATTGACTTGATTAGGATCAAAACCTGTAGAACCTCCATTCACAAAAATTAGACAATATTTTACTATTTTTTATTTTTTATTCTATTTAATA
_141_BRACONIDAE_TRACHYPETINAE_Trachypetus_clavatus_USNMENT01322633_         ---------------ATTTTAAAAGTTTTGATAAAATCTTTGATTAAATTACCTTCACCTGTAAATTTAAGGATTTGATGGAATTTTGGTAGTTTATTAGGAATTTGTTTGGCATTACAATTAATTACAGGAATTTTTTTATCGATACATTACACTGCTTGTATTGAATATTCTTTTATAAGAATTAATCATATTATGCATGATGTGAAATATGGTTGAATTATACGATTTTTGCATATGAATGGAGCATCTTTTTTTTTTATCATAGTTTATTGTCATATGGGACGAGGTTTATATTATGGTTCTTACTGGTTAAAAAATGTATGATTAATCGGGGTAATAATTTTTATTTTAATAATAATAACAGCATTCTTGGGGTATGTTTTACCTTGAGGACAGATATCTTATTGAGGAGCGACAGTAATTACTAATTTATTTTCTGTAATACCTTTTTTTGGTAAAATAGTGGTAGAATGGTTATGAGGAGGATTTTCCGTTAATAATTCAACTTTAACTCGGTTTTATTCTTTACATTTTGTTTTACCGTTTATTTTGAGTATTTTTGTATTATTGCATTTAATATATTTGCATGTGAAAGGATCAAGTAACCCTTTAGGGTTAAATAGAAATTTTTATAAAATTAGATTTCATTTATTTTTTACAATTAAAGATTTAGTTGGGATAGTTATAATAATTTTAACGTTA??????????????????????????????????????????????????????????????????????????????????????????????????????????????????????????????????????????????????????????????????????????????????????????????????????????????????????????????????????????????????????????????????????????????????????????????????????????????????????????????????????????????????????????????????????????????????????????
Megaspilidae_sp_KR2706441                                                   ATAAAAAATAATGTATTTATAAAAATTATAAATTCATCACTAATCTCTCTTCCTACTCCTATTAATATCTCAATTTGATGAAATTTTGGTTCATTGCTAGGAATCTGCTTAATAATACAAATTATTTCAGGATTTATTTTAACTATACATTATTGCCCTAATATTAATTATGCTTTTTTTAGCGTAATCCACATCATAAATGATGTAAATTTTGGATGATTAATTCGATATATTCATTTAAATGGGGCGTCTATATTTTTCCTATTTATATACACACACATCCTTCGAGGAATTTACTACTCTTCATACTTTTACTTAACAACTTGAATTTCAGGAACACTAATTTTACTAGTAAGAATAGCTACTGCATTTATAGGCTATGTGCTCCCATGAGGTCAAATATCATTTTGAGGGGCAACAGTAATCACTAATTTAGTATCAACAATCCCCTATTTAGGTGATTCTATTGTAATTTGATTGTGAGGGGGCTTCTCAGTAAGAAACCCCACTTTAAATCGATTTTACTCAATCCATTTTATTTTACCGCTAGTAATCGCTATGCTTGTAATAATTCACTTAACCTTTTTACATCAAACCGGATCAAATAACCCCCTTGGGCTAAATAGAAACTTCTATAAAATCCCCTTTAACCCCTACTTCACTTTAAAGGATGTTGTGGGATTTATTATTATATTTATAATTTTATTATCAATTATTACTAATAGGCCAAATATTTTAAATGATCCTGAAAATTTCATTGAAGCTAACTCAATAATTACTCCTATCCATATTCAACCTGAATGATATTTTTTATTCGCATACTCAATTTTACGATCAATTCCTAACAAATTAGGTGGGGTAATTGGATTAATTATATCAATTTTAATTATTTTGATTATACCTTTCTAT------AATATCAACTACAAAAGAAATTCAAATTTTCCTCTTAACCAACTATTATTTTGATTTATCTTTAATATTTTAATTATTTTAACTTGAATTGGAGCCCAACCAATTGAATTCCCATTCTATTCAATTGGACAAATTACCTCAGTAATATATTTTAGTTACTTCATTATA

[COX1]
_1_BRACONIDAE_ACAMPSOHELCONINAE_Urosigalphus_sp_USMET01322614_              ATAAAATGATTATATTCAACAAATCATAAAGATATTGGAGTTTTATATTTTTTATTTGGTATATGAGCAGGAATATTAGGGTTAGCTATAAGAGTCTTAATTCGAATAGAATTAAGAAGGTTAGGTAGAGTAATTGGGAATGATCAAATATATAATAGAATTGTAACTGCTCATGCTTTTGTTATAATTTTTTTTATAGTTATACCCATTATAATTGGAGGATTTGGAAATTGATTAATTCCTTTAATATTAAGAAGACCAGATATAGCATTCCCTCGAATAAATAATATAAGATTTTGATTACTACCTCCATCTTTACTATTACTTTTATTAAGAAGAATATTAAATATAGGGGTTGGAACAGGATGAACTGTTTATCCTCCTTTATCATTAAATATTGGTCATAGTGGGATATCAGTTGATTTATCTATTTTTTCTTTACATATAGCAGGAATATCATCAATTATAGGATCTATTAATTTTATCACTACAATTATAAATATACGATGTAATAGAATAATAATAGAAAAAATTTCTTTATTAAGATGATCAATTTTAATTACAGTAATTTTATTATTATTATCTTTACCTGTTTTAGCAGGGGCAATTACTATACTATTAACTGATCGAAATTTAAATACTTCATTCTTTGATCCATCAGGAGGAGGAGACCCTATTTTATACCAACATTTATTTTGATTTTTTGGTCATCCTGAAGTATATATTTTAATTTTACCTGGATTTGGAATTATTTCTCATATTATTTTTAATGAAAGAGGTAAGAAAGAAGTTTTTGGAGTTTTAGGAATAATTTATGCAATATTAACTATTGGATTTTTAGGATTTATTGTTTGAGCTCATCATATATTTACTGTTGGTATAGATGTTGATACACGAGCTTATTTTACATCTGCTACAATAATTATTGCAATTCCAACAGGAATTAAAGTTTTTAGATGATTAGCTACATTTAGTGGAATAAAATTAAATTATAATTTAAGATTATTATGAACTTTTGGGTTTGTATTCTTATTTACATTAGGTGGATTAACAGGAATTATTTTATCAAATTCATCAATTGATATTATTTTACATGATACATATTATGTAGTTGCTCATTTTCATTATGTTTTATCTATAGGAGCTGTTTTTACTATTTTCGCTGGTTTAATTTATTGATGACCTTTATTAACAGGATTATTAATAAATGAATTTTTATTAAAAATTCAATTTTGAATTATATTTTTTGGAGTAAATTTAACTTTTTTTCCTCAACATTTTTTAGGTTTAAGAGGGATACCTCGTCGATATTCAGATTTTCCTGATTGTTATTATAGATGAAACTTTATATCTTCTATTGGATCTTTAATTTCTATAATTGCAATAATTATATTTATTTTTATTATATGAGAAAGATTTATTTATAAACGTTATTCCATTTATAATAAATTTATAAATAGATCTATTGAATGATTACAATTTTATCCTCCTATATTCCATAGATATAATCAA
_2_BRACONIDAE_CHELONINAE_Adelius_fasciipenis_USNMENT01322246_               ????????????ATATCAACAAATCATAAGGATATTGGTGTTTTATATTTTATGTTTGGAATATGATCAGGTGGTTTAGGTTTATCATTGAGAATATTAATTCGAATAGAATTAAGTACTATAGGAAGATATTTAGGTAATGATCAAATTTATAATAGAATTGTGACTTTACATGCTTTTGTTATAATTTTTTTTATAGTTATACCAATTATAATTGGTGGATTTGGAAATTGATTAATTCCTTTAATAATGATAAGTCCAGATATAGCATTTCCTCGAATAAATAATATAAGATTTTGATTATTAATTCCTTCATTATTTTTATTAATTTTAGGAAGATTTGTAAATATAGGAGCAGGAACTGGTTGGACAGTTTATCCTCCTTTATCTTTAATTATAGGTCATGGTGGAATTTCAGTTGATTTATCAATTTTTTCTTTACATTTAAAAGGTTTTTGA??????????????????????????????????????????????????????????????????GATAAAATATCTTTATTTTGTTGATCAGTTTTTATTACAGCATTTTTATTATTATTATCATTACCTGTTTTAGCAGGTGCTATTACTATATTATTGACAGATCGTAATTTAAATACTAGATTTTTTGATCCTTCTGGTGGTGGTGATCCTGTTTTATATCAACATTTATTTTGATTTTTTGGTCATCCTGAGGTTTATATTTTAATTTTACCAGGATTTGGAATTATTTCTCATATTGTATACGTTGAATCAGGTAAAAAAGAAATTTTTGGTATATTAGGAATAATTTATGCTATATTAACAATTGGATTTTTAGGATTTATTGTTTGAGCTCATCATATATTTACAGTAGGAATGGATGTGGATACACGAGCTTATTTTACTTCAGCAACAATAATTATTGCTGTTCCAACAGGTATTAAAGTTTTTAGATGATTAAGATCTTTAAGAGGAATTAAAATAAATTTTAATTTAAGAGTAATATGATCAATAGGTTTTATTTTTTTATTTACTTTAGGTGGTTTAACTGGAATTGTTTTATCAAATTCTTCTGTAGATTTAGTTTTACATGATACTTATTATGTTGTAGCTCATTTTCATTATGTTTTGTCAATAGGAGCTTTATTTGCTATTTTAGCAGGATTTATTTATTGATCACCATTATTTTTTGGTTTTATAATAAATGAAAATTGATTAAAAATTCAGTTTTATTTAATATTTTTAGGGGTTAATTTAACTTTTTTTCCTCAACATTTTTTAGGGTTAAGAGGTATACCACGTCGTTATTCTGATTATCCAGATATATATTTATTTTGAAATGTAATTTCTTCATTAGGATCAATAATTTCTTTAGTAAGAATAATTTATTTTATTTATATTTTATATGAAGGTATAATTGTTAATCGATTAATTTTATTTAATAAATATATTTTTAGTTCATTGGAATGAGAACAAATTTGACCTCCAGAAAATCATAGTTATAATGAA
_3_BRACONIDAE_AGATHIDINAE_Agathis_sp_USNMENT01322249_                       ?????GATTATTTTC---ACTAATCATAAAGATATTGGAATTTTATATTTTATTTTTGGAATTTGATCAGGAATTTTAGGATTATCAATAAGATTAATTATTCGGATAGAATTAAGAATTGGAGGTAATTTAATTGGTAATGATCAAATTTATAATAGAATTGTTACTGCTCATGCATTTATTATAATTTTTTTTATAGTTATACCTATTATAATTGGTGGATTTGGAAATTGATTAATTCCTTTAATATTAGGAGGACCAGATATAGCATTTCCTCGAATAAATAATATAAGATTTTGATTATTAATTCCATCCTTAACATTATTAATTTTAAGATCATTAATTAATATTGGAGTGGG?ACTGGGTGAACTGTATATCCTCCTTTATCTTTAAATATAAGTCATAGAGGAATATCAGTAGATTTAGCAATTTTTTCTTTACATATTGCGGGAGTATCATCAATTATAGGAGCAATAAATTTTATTACAACAATTTTAAATATATGAATTATTAATATTAAAATTGATAAAATACCATTATTAGTTTGATCAATTTTTATTACTGCTATTTTATTATTATTATCTTTACCAGTTTTAGCTGGAGCTATTACAATATTATTAACAGATCGAAATTTAAATACAAGATTTTTTGATCCATCAGGAGGAGGAGATCCTATTTTATATCAACATTTATTTTGATTTTTTGGTCATCCAGAAGTTTATATTTTAATTTTACCAGGATTTGGAATTATTTCTCATATTATTTATAATGAAAGAGGTAAAAAAGAAACTTTTGGTTTATTAGGAATAATTTATGCAATAATAACAATTGGATTTTTAGGATTTATTGTTTGAGCTCATCATATATTTACAATTGGTATAGATGTAGATACTCGGGCTTATTTTACTTCTGCAACTATAATTATTGCTATTCCAACTGGAATTAAAGTTTTTAGTTGATTAAGAACTTATAATGGAGTAAAAATAAAATGATCATTAAATATAATTTGA?CTATAGGTTTTATTTTTTTATTTACATTAGGTGGTGTAACTGGAGTAATTTTATCTAATTCTTCTGTTGATATTATTTTACATGATACATATTATGTAGTTGCTCATTTTCATTATGTTTTATCAATAGGAGCAGTATTTGCAATTTTTGCTGGATTTATTTTTTGATATAATTTGTTTTTTGGATTATCATTTAATGAAAATTGAATAAAAATTCAATTTTTAATTATATTTATTGGAGTAAATTTAACTTTTTTTCCTCAACATTTTTTAGGATTAGGAGGAATACCTCGTCGATATAGAGATTATCCTGATATATATATATCATGAAATATTATTTCTTCTTTAGGTTCAATAATTACATTAATATCAATTTTTTTTTTAATATTTTGTTTATTAGAATCT????????????????????????????????????????????????????????????????????????????????????????????????
_4_BRACONIDAE_AGATHIDINAE_Bassus_cinctus_USNMENT01322251_                   ?????GATTATTTTC---ACTAATCATAAAGATATTGGTATTTTATATTTTATTTTTGGTATTTGAGCAGGAATTATAGGATTATCAATAAGATTAATTATTCGAATAGAATTAAGAATTAC?ACTAATTTTATTGGTAATGATCAAATTTATAATTCAATTGTTACTGCTCATGCTTTTATTATAATTTTTTTTATAGTTATACCAATTATAATTGGAGGATTTGGAAATTGATTAGTACCTTTAATATTAGGAGGTCCTGATATAGCATTCCCTCGAATAAATAATATGAGATTTTGATTATTAATTCCTTCATTAATATTATTAATTATAAGATCAATTATTAATATTGGAGTTGG?ACTGGTTGAACTGTATATCCTCCTTTATCTTTAAATATAAGTCATAGAGGTATATCAGTAGATTTAGCAATTTTTTCTTTACATATTGCAGGAATTTCATCAATTATAGGAGCAATAAATTTTATTACAACAATTTTAAATATATGAATTATTAATATTAAAATTGATAAAATATCTTTATTAGTATGATCAATTTTTATTACTGCAATTTTATTATTATTATCATTACCTGTTTTAGCTGGAGCAATTACAATATTATTAACTGATCGAAATTTAAATACAAGATTTTTTGATCCTTCAGGAGGAGGAGATCCTATTTTATATCAACATTTATTTTGATTTTTTGGTCATCCAGAAGTTTATATTTTAATTTTACCTGGATTTGGAATTATTTCTCATATTATTTATAATGAAAGAGGTAAAAAAGAAACATTTGGATTATTAGGAATAATTTATGCTATAATAACTATTGGGTTTTTAGGATTTATTGTTTGAGCTCATCATATATTTACTATTGGAATAGATATTGATACTCGAGCTTATTTTACTTCTGC?ACTATAATTATTGCTATCCCAACAGGAATTAAAGTTTTTAGATGATTAAGAACTTATAATGGTATAAAAATGAAATTTTCTTTAAATATAATATGAAGTATAGGATTTATTTTCTTATTTACTATAGGGGGGGTAACTGGAGTAATTTTATCAAATTCTTCAGTTGATATTATTTTACATGATACTTATTATGTAGTGGCTCATTTTCATTATGTTTTATCAATAGGAGCAGTATTTGCTATTTTTGCTGGTTTTATTTTTTGATATAATTTATTTTTTGGTATTTCATTAAATGAAAATTGAATAAAA?CTCAATTTTTAATTATATTTT??????????????????????????????????????????????????????????????????????????????????????????????????????????????????????????????????????????????????????????????????????????????????????????????????????????????????????????????????????????????????????????????????????????
_5_BRACONIDAE_AGATHIDINAE_Cremnops_virginensis_USNMENT01322238_             AAAAAATGATTATTTTCCACTAATCATAAAGATATTGGTGTTTTATATTTTTTATTTGGAATTTGAAGTGGAATAATAGGATTAAGATTTAGTTTATTAATTCGTATGGAATTAAGAATTGCTGGCAATTTAATTGGTAATGATCAAATTTATAATAGTTTAGTTACTATTCATGCTTTTATTATAATTTTTTTTATAGTTATGCCAATTATAATTGGAGGTTTTGGCAATTGATTAGTACCTTTATTATTAGGAGGMCCAGATATAGCTTTCCCYCGAATAAACAATATAAGATTTTGATTATTAATTCCTTCTTTATTATTATTAATTTTTAGTTCTTTAATTAATATTGGAGTTGGTACTGGTTGAACAGTTTATCCTCCTTTATCATTAAATACTAGTCATAGTGGTATATCAGTTGATTTGGCAATTTTTTCTTTACATATTGCTGGGGTATCTTCAATTATGGGTGCTATTAATTTTATTTGTACAATTTTAAATATATGAATTGTAAATATAAAAATTGATAAAGTTCCTTTATTAGTTTGATCAATTTTTATTACTGCTATTTTATTATTATTATCTTTACCGGTTTTAGCTGGAGCTATTACTATATTATTAACTGATCGTAATTTAAATACAAGATTTTTTGATCCTGCTGGGGGAGGTGATCCAATTTTATATCAACATTTATTTTGATTTTTTGGTCATCCTGAGGTTTATATTTTAATTTTACCTGGGTTTGGAATAATTTCTCATATTATTTATAATGAAAGAGGAAAAAAAGAAACTTTTGGATCATTAGGTATAATTTATGCAATAATAACTATTGGATTTTTAGGTTTTATTGTTTGAGCTCATCATATATTCACTATTGGAATAGATATTGATACTCGAGCTTATTTTACTTCTGCCACTATAATTATTGCGATTCCTACTGGTATTAAAGTTTTTAGTTGATTAAGAACTTATAATGGTTATAAATTAAAATGATCATTAAATTTATTATGATCTTTAGGTTTCATTTTTTTATTTACCGTTGGAGGTGTAACTGGAGTAGTTTTATCTAATTCTTCAATTGATATTATTTTACATGATACTTATTATGTTGTAGCTCATTTTCATTATGTTTTATCAATAGGAGCAGTTTTTGCCATTTTTGCTGGATTTATTTTTTGATATAACTTGTTTACAGGATTAAGATTAAATGAAAATTTTATAAAAATTCAATTTTATTTAATATTTATTGGAGTAAATTTAACTTTTTTTCCTCAACATTTTTTAGGATTAAGTGGTATACCTCGACGATATAGAGATTATCCCGATATATATTTATCTTGAAATGTTTTATCTTCTATGGGGTCTTTAATAACTTTAGTTTCAATTTTTTTATTTATTTATTGTTTATGAGAATCATTAATTAGTGAACGATTAATTTTATTTAATAAATTTATAAGAACTTCTATTGAATTTTTACAAAATTTTCCACCTCAAGTTCACAGTTACAATCAA
_NEW_ALYSIINAE_Chorebus_sp_USNMENT01322422                                  ATAAAATGAATATTTTCTACAAATCATAAAGATATTGGTGTTTTATATTTTTTATTTGGTATATGAGCTGGTATGGTTGGTTTATCAATAAGTTTAATTATTCGTTTAGAATTAGGGGTTCCTGGTAGGTTATTAATAAATGATCAAATTTATAATAGTATAGTTACAGCTCATGCTTTTGTAATAATTTTTTTTATAGTTATACCAATTATAATTGGTGGGTTTGGTAATTGATTGGTTCCCCTAATATTAGGGGCTCCTGATATAGCTTTCCCTCGAATAAATAATATAAGATTTTGGTTATTAATTCCTTCATTAGTTTTATTAGTTTTAAGAAGATTATTAAATGTAGGGGCTGGTACAGGATGAACTGTTTATCCTCCATTGTCTTCATCAATTGGTCATGGAGGTATATCTGTTGATTTAGCAATTTTTTCTTTACATTTGGCTGGGGTTTCTTCAATTATAGGGGCTATTAATTTTATTACTACAATTTTTAATATAAATTTTTTTATAATTAAATTAGATCAATTAAGTTTATTTATTTGATCAATTTTAATTACGGCTATTTTATTATTATTATCTTTACCAGTTTTAGCTGGCGCAATTACTATATTATTAACAGATCGTAATTTAAATACTACATTTTTTGATTTTTCTGGTGGGGGAGATCCTATTTTATTCCAACATTTATTTTGATTTTTTGGACATCCAGAGGTTTATATTTTAATTTTACCAGGATTTGGGATTATTTCTCATATTATTTATAATGAAAGAGGTAAAAAAGAAACTTTTGGTTCATTAGGTATAATTTATGCTATGTTGACTATTGGATTTTTAGGGTTTATTGTTTGGGCTCACCATATATTTACTATTGGTATAGATGTTGATACACGAGCTTATTTTACTTCAGCTACAATAATTATTGCTATTCCTACTGGTATTAAAGTATTTAGGTGGTTAGCTACTTTAAGAGGGGTAAAATTAAAAATAAATTTAAGAATTTATTGATCAATTGGGTTTGTTTTTTTATTTACTTTAGGAGGGCTAACAGGAATTGTATTATCAAATTCTTCAGTTGATATTATTTTACATGATACATATTATGTTGTAGCTCATTTTCATTATGTTTTATCTATGGGGGCGGTTTTTACTATTATAGCTGGATTTATTTTTTGATATCCATTATTTTTAGGTTTATATTTACATGAAAAATGATTAAAAGTTCAGTTTTTTATAATATTTTTAGGTGTGAATATAACATTTTTTCCTCAACATTTTTTAGGGTTAAGAGGTATACCTCGTCGTTATTCTGATTATCCAGATATTTATTTATCTTGAAATGTGGTTTCTTCAATTGGTTCATTAATTACTTTAATTAGAGTAATTTTTTTTATTTTTATTTTATGAGAAAGAATAATTATTGAACGTTATATTATTTTTAATAAATATATAAATTCTTCAATTGAGTGGAATCAGTTTTATCCTCCTAAAATTCATAGATATGATCAA
_NEW_ALYSIINAE_Coelinius_robinae_USNMENT01322424                            ACAAAATGATTATTTTCTACAAATCATAAAGATATTGGTGTTTTATATTTTTTTTTTGGTATTTGGTCTGGTATAATTGGGTTATCAATAAGATTAATTATTCGATTAGAATTGGGGATGCCTGGGAGGTTGTTATTAAATGATCAAATTTATAATAGTGTAGTGACTGCTCATGCTTTTATTATAATTTTTTTTATAGTAATACCTGTAATAATTGGAGGGTTTGGGAATTGGTTAGTTCCTTTAATATTAGGTGCTCCTGATATGGCTTTCCCTCGAATAAATAATATAAGATTTTGGTTATTAATTCCTTCATTAATTTTATTGATTTTAAGAAATTTAGTAAATACTGGAGTAGGGACAGGATGAACATTATATCCTCCTTTATCTTCAACAATTGGTCATGGAGGTATATCTGTTGATTTAGGTATTTTTTCTTTACATTTAGCTGGGGTTTCTTCTATTATAGGGGCAATTAATTTTATTAGAACAATTTTTAATATGAATTTTTTTACAATTAAATTAGATCAATTAAGATTATTTATTTGATCAATTTTTATTACAGCAATTTTGTTATTGTTATCTTTACCGGTATTAGCAGGAGCTATTACTATATTATTAACAGATCGTAATTTGAACACAACATTTTTTGATTTTTCAGGAGGTGGGGATCCTATTTTATTTCAACATTTATTTTGATTTTTTGGGCATCCTGAAGTTTATATTTTAATTTTGCCAGGATTTGGTATTATTTCTCATATTATTTATAATGAAAGAGGTAAAAAAGAAATTTTTGGTTCTTTAGGAATGATTTATGCTATATTGACTATTGGATTTTTAGGGTTTATTGTTTGGGCTCATCATATATTTACAGTAGGTATAGATGTGGATACTCGGGCTTATTTTACATCAGCTACAATAATTATTGCTATTCCTACAGGAATTAAAGTTTTTAGATGGTTAGCTACATTAAGGGGGTCTAAATTAAAAATAAATTTAAGAATTTATTGGTCAGTTGGGTTTGTATTTTTATTTACTATAGGAGGGTTAACAGGTATTATTTTATCTAATTCTTCTGTTGATATTATTTTACATGATACATATTATGTTGTTGCTCATTTTCATTATGTTTTGTCAATAGGGGCAGTATTTGCAATTATGGCTGGATTTATTTTTTGGTATCCTTTATTTTTAGGGTTGTATATACATGAAAAATGGTTAAAAATTCAATTTTTTATAATATTTATAGGAGTTAATATAACATTTTTTCCTCAACATTTTTTAGGATTAAGAGGGATGCCTCGTCGTTATTCTGATTATCCAGATATTTATTTATCTTGAAATGTTATTTCTTCAATTGGTTCATTAATTACTTTAGTAAGAATTATTTTTTTTATTTTTATTTTATGAGAAAGATTAATTATGGAATATTATATTATTTTTAATAAATATATAAGATCTTCGATTGAGTGGTATCAAATATATCCACCAAAAATTCATAGGTAT??????
_NEW_ALYSIINAE_Dacnusa_sp_USNMENT01322698                                   ATAAAATGAATATTTTCTACAAATCATAAAGATATTGGTGTTTTATATTTTTTATTTGGAATTTGAGCAGGAATAGTTGGTTTATCAATAAGATTGATTATTCGTTTAGAATTAGGCATACCTGGCAGTTTATTAACAAATGATCAAATTTATAATAGAATAGTTACAGCTCATGCATTTGTTATAATTTTTTTTATAGTAATACCTATTATAATTGGAGGATTTGGTAATTGATTAGTTCCTTTAATATTGGGAGCTCCTGATATAGCATTCCCTCGTATAAATAATATAAGATTTTGATTATTAATCCCATCTTTAATTTTATTAATTTTAAGTAGATTATTGAATATTGGTGTAGGAACTGGATGAACTGTTTATCCTCCCTTATCTTCAAGAATTGGTCATAGAGGAATATCTGTTGATTTAGCAATTTTTTCTTTACATTTAGCAGGAGTATCTTCAATTATAGGAGCTATTAATTTTATTACAACAATTTTTAATATAAACTTTTATATAATTAAGTTAGATCAATTAAGTTTATTTATTTGATCTATTTTAATTACTGCAATTTTATTATTATTATCTTTACCTGTTTTAGCTGGCGCTATTACTATATTATTAACAGATCGTAATTTAAATACAACATTTTTTGATTTTTCAGGAGGAGGAGATCCTATTTTATTTCAACATTTATTTTGATTTTTTGGGCATCCAGAAGTTTATATTTTAATTTTACCAGGATTTGGGATTATTTCTCATATTATTTATAATGAAAGAGGGAAAAAAGAAACTTTTGGTTCTTTAGGGATGATTTATGCAATATTAACAATTGGATTTTTAGGTTTTATTGTATGAGCTCATCATATATTTACTGTGGGGATAGATGTAGATACTCGAGCTTATTTTACTTCAGCAACAATAATTATTGCTATTCCAACAGGAATTAAAGTTTTTAGTTGATTAGCTACTTTAAGAGGGGTTAAATTAAAATTAAATTTAAGAATTTATTGATCTATTGGATTTGTTTTTTTATTTACAATAGGGGGATTAACAGGGATTGTTTTATCTAATTCTTCTGTTGATATTATTTTACATGATACATATTATGTTGTAGCTCATTTTCATTATGTTTTATCAATAGGAGCTGTATTTGCTATTATAGCAGGATTTATTTTTTGATATCCTTTATTTTTAGGTTTATATATAAATGAAAAATGGTTAAAAATTCAATTTTTTGTTATATTTTTAGGTGTTAATTTAACATTTTTCCCTCAACATTTTTTAGGATTAAGAGGAATACCTCGTCGTTACTCTGATTATCCAGATATTTATTTATTTTGAAATATTATTTCTTCTATTGGATCTTTAATTACTTTAATTAGAGTAATTTTTTTCATTATTATTTTATGAGAAAGTATAATTATGGAACGTTATGTTATTTTTAATAAATATATAAATTCTTCAATTGAATGAAATCAATATTATCCTCCTAAAATTCATAGTTATGATCAA
_NEW_ALYSIINAE_Epimicta_griffithsi_USNMENT01322426                          ATAAAATGAATATTTTCTACAAATCATAAAGATATTGGTGTTTTATATTTTTTATTTGGTATATGGTCTGGAATAGTTGGGCTATCTATAAGATTAATTATTCGATTAGAATTAGGGATACCCGGGAGATTATTAACTAATGATCAAATTTATAATAGTATAGTTACAGCTCATGCTTTTGTAATAATTTTCTTTATAGTAATACCAATTATAATTGGAGGATTTGGAAATTGATTAGTACCTTTAATATTAGGAGCTCCTGATATAGCTTTCCCTCGAATAAACAATATAAGATTTTGGTTATTAATTCCATCTATTATTTTATTAATTTTAAGAAGATTATTAAATGTAGGAGTTGGGACTGGATGAACTGTTTATCCCCCCTTATCTTCAAATATTGGACATGGGGGAATATCTGTTGACTTAGCTATTTTTTCGTTACATTTAGCTGGGATTTCTTCAATTATGGGAGCTATTAATTTTATTACTACAATTTTTAATATAAATTTTTTTATAATTAAATTAGATCAATTAAGTTTATTTATTTGATCAATTTTAATTACAGCAATTTTATTATTATTATCATTACCTGTTTTAGCAGGGGCTATCACAATATTATTGACAGATCGAAATTTAAATACTACATTTTTTGATTTTTCTGGAGGAGGAGACCCTATTTTATTTCAACATCTTTTTTGATTTTTTGGCCATCCTGAAGTTTATATTTTAATTTTACCGGGATTTGGAATTATTTCTCATATTATTTATAATGAAAGAGGTAAAAAAGAGACTTTTGGATCATTAGGTATAATTTATGCTATATTAACTATTGGATTTTTAGGATTTATTGTTTGAGCTCATCATATATTTACAGTAGGGATAGATGTTGACACACGAGCTTATTTTACTTCAGCTACTATAATTATTGCAATTCCAACTGGAATTAAAATTTTTAGGTGATTAGCTACTTTAAGGGGAGTAAAATTAAAAATAAATTTAAGTATTTATTGATCAATTGGATTTGTATTTTTATTTACAATAGGAGGTTTAACAGGAATTGTTTTATCTAATTCTTCTATTGATATTATTTTACATGATACATATTATGTTGTAGCACATTTTCATTATGTATTATCAATAGGAGCTGTTTTTGCTATTATAGCAGGATTTATTTTTTGATACCCATTATTTTTAGGATTATATTTACATGAAAAATGGTTAAAAATTCAATTTTTTATAATATTTATAGGAGTTAATTTAACATTTTTTCCTCAACATTTTTTAGGACTAAGAGGGATACCTCGTCGTTATTCTGATTATCCAGATATTTATTTATCATGAAATATTATTTCTTCAATTGGGTCATTAATTACTTTAATTAGAGTGATTTTTTTTATTTTTATTTTATGAGAAAGAATAATTATAGAACGATATTTAATTTTTAATAAATATATAAATTCTTCAATTGAATGAAATCAACATTATCCTCCTAAAATTCATAGKTATKATCAA
_NEW_ALYSIINAE_Symphya_sp_USNMENT01322254                                   AAAAAATGATTATTTTCGACAAATCATAAAGATATTGGTGTTTTATATTTTTTATTTGGTATATGAGCTGGTATAATTGGTTTATCTATAAGATTAATTATTCGTTTAGAATTAAGAATACCTGGTAGATTATTATTAAATGATCAAATTTATAATAGAATAGTAACAGCTCATGCTTTTATTATAATTTTTTTTATAGTTATGCCAATTATAATTGGAGGATTTGGAAATTGATTAATTCCATTAATATTAGGGGCTCCTGATATAGCATTTCCTCGTATAAATAATATAAGATTTTGATTATTAATTCCTTCATTATTTTTATTAGTTTTAAGAAGATTATTAAATATTGGTGTTGGTACAGGATGAACTGTTTATCCTCCATTATCATCAATAACTGGTCATAGAGGAATATCAGTAGATTTGGCTATTTTTTCTTTACATTTAGCTGGAATTTCATCAATTATAGGGGCAATTAACTTTATTTCAACAATTTTTAATATAAATTTTTTTATAATTAAATTTGATCAACTTAGTTTATTTATTTGATCAATTTTAATTACAACTTTTTTATTATTATTATCTTTACCTGTTTTAGCTGGGGCTATTACTATATTATTGACAGATCGAAATTTGAACACAACATTTTTTGATTTTTCTGGTGGGGGTGATCCTATTTTATTCCAACATTTATTTTGATTTTTTGGTCATCCTGAAGTTTATATTTTAATTTTACCAGGGTTTGGTATTATTTCTCATATTATTTTTAATGAAAGGGGTAAAAAAGAAACTTTTGGGTCCTTAGGTATAATTTATGCAATAGTAACTATTGGATTTTTAGGGTTTATTGTTTGAGCTCATCATATATTTACTGTAGGTATAGATATTGATACTCGAGCATATTTCACATCAGCTACTATAATTATTGCTATTCCTACTGGGATTAAAATTTTTAGGTGGTTAACAACATTAAGAAGAATAAAATTAAATATAAATTTAAGAATTTATTGATCAATAGGATTTATTTTTTTATTTACTTTAGGGGGATTAACTGGTATTGTTTTATCTAATTCTTCTATTGATATTATTTTACATGATACATATTATGTTGTAGCTCACTTTCATTATGTTTTATCTATAGGAGCTGTGTTTACTATTTTAGCTGGTTTTATTTTTTGATATCCCTTATTTTTAGGATTATATATAAATGAAAAATGATTAAAAATTCAATTTTTTATAATATTTTTAGGGGTTAATTTAACTTTTTTTCCGCAACATTTTTTAGGATTAAGAGGGATACCTCGTCGTTATTCTGATTATCCAGATATTTATTTATCATGAAATGTAATTTCTTCTTTAGGATCATTAATTACTTTAATAAGAATAATTTTTTTTATTAATATTATTTGAGAAAGAATTGTTAATGAATGTTATGTAATTTTTAATAAATATATAAATACTTCAATTGAATGAAAACATTTATATCCCCCTCAAATTCATAGATATAATCAA
_6_BRACONIDAE_ALYSIINAE_Asyntactus_rhogaleus_CNIN4298_                      ATAAAATGAATATTTTCAACAAATCATAAAGATATTGGGGTATTATATTTTTTGTTTGGATTTTGATCAGGTATGTTAGGTTTATCAATAAGGTTAATTATTCGTTTAGAGTTAGGTACCTCAGGTAGTTTATTAATAAATGATCAAATTTATAATAGTGTAGTTACAGCTCATGCATTTATTATAATTTTTTTTATAGTTATACCAATTATAATTGGGGGGTTTGGGAATTGATTAGTACCTTTAATGTTAGGGGCTCCTGATATAGCTTTCCCTCGAATAAATAATATAAGATTTTGGTTATTAATTCCATCATTAATTTTATTAATATTAAGAAGATTATTAAATGTGGGGGTAGGGACTGGGTGAACTCTTTACCCTCCATTATCTTCTTTAACTGGCCATTCTGGGGTATCTGTTGATTTGGCTATTTTTTCCTTACATTTAGCAGGGGTATCTTCAATTATAGGGGCTATTAATTTTATTACTACAATTTTTAATATAAATTTTTATATAATTAAATTAGATCAGTTAAGATTATTTATTTGATCTATTTTAATTACAGCTATTTTATTATTATTATCTTTACCTGTTTTAGCAGGAGCAATTACTATATTATTAAGAGATCGTAATATAAATACTACATTTTTTGATTTTTCAGGGGGAGGGGATTCAATTTTATTTCAACATTTATTTTGATTTTTTGGACATCCTGAAGTTTATATTTTAATTTTACCGGGGTTTGGGATTATTTCACATATTATTTTTAATGAAAGGGGGAAAAAAGAAACTTTTGGTTCATTAGGTATAATTTATGCGATATTAACTATTGGATTTTTAGGTTTTATTGTTTGAGCTCATCATATATTTACTGTAGGGATGGATGTTGATACACGTGCTTATTTTACTTCTGCTACTATAATTATTGCTATTCCTACTGGAATTAAGATTTTTAGTTGATTAGCTACATTAAGAGGGGTTAAAATTAAAATAAATTTAAGAATTTACTGGACAATTGGGTTTATTTTTTTATTTACTATAGGTGGATTAACAGGTATTATTTTATCTAATTCTTCTCTTGACATTATTCTTCATGATACATATTATGTTGTTGCTCATTTTCATTATGTTTTATCAATAGGTGCAGTTTTTACTATTATAGCTGGTTTTATTTATTGATATCCTTTATTTTTAGGATTATATTTAAATGAGAAATTATTAAAAATTCAATTTTATTTAATATTTTTAGGGGTTAATTTAACTTTTTTCCCTCAACATTTTTTAGGTTTAAGAGGGATACCTCGTCGATATTCAGATTATCCAGATGTTTATTTAATTTGAAATGTAGTTTCATCAATTGGTTCTTTAATTACTTTAGTAAGGGTAATTTTTTTTATTTATTTAATTTGAGAAAGAATAATTATGGAGCGATTTGTAATTTTTAGTAAATATATAAATACTTCAATTGAATGAATTCAATTATATCCCCCTAAAATCCATAGATATGATCAA
_7_BRACONIDAE_ALYSIINAE_Gnathopleura_sp_CNIN3057_                           ATAAAGTGATTATTTTCAACAAATCATAAAGATATTGGTATTTTATACTTTTTATTTGGTATTTGATCTGGGATAGTGGGATTATCCATAAGATTAATTATTCGATTAGAGTTAGGGATGCCAGGGTCTTTATTAATAAATGATCAAATTTATAATAGGATTGTTACTGCTCATGCATTTGTAATAATTTTTTTTATAGTTATACCTTTAATAATTGGAGGATTTGGGAATTGATTAGTTCCTTTAATATTAGGGTCTCCTGATATAGCTTTTCCTCGTATAAATAATATGAGATTTTGACTATTAATTCCTTCTTTAATATTATTATTAATAAGAAGTTTTTTAAATATTGGAGTGGGAACTGGTTGAACAGTTTATCCCCCTTTATCTTCTGGAATTGGGCATGGAGGGATTTCTGTAGATTTAGCTATTTTTTCTTTACATTTAGCCGGGGTATCATCTATTATAGGGGTGATTAATTTTTTAACAACAATTTTTAATATAAAATTTTATATAATTAAAATAGATCAATTAAGGTTATTTATTTGATCTATTATAATTACCTCAATCTTATTATTATTATCTTTGCCGGTTTTAGCTGGAGCAATTACAATGTTATTAACTGACCGTAATTTAAATACTACTTTTTTTGATTTCTCAGGAGGTGGGGATCCTATTTTATTTCAACATTTATTTTGATTTTTTGGTCATCCTGAGGTATATATTTTAATTTTACCAGGATTTGGTATTATTTCCCATATTATTTTTAATGAAAGAGGTAAAAAAGAAACCTTTGGAGTTTTAGGGATAATTTATGCAATATTAACTATTGGATTTTTAGGATTTATTGTGTGAGCTCATCATATATTTACAGTTGGGATAGATATTGATACCCGAGCCTATTTTACTTCTGCTACTATAATTATTGCTGTACCTACTGGTATTAAAGTTTTTAGGTGGTTAGCAACTTTAGGGGGGGTAAAATTAAAAGATAATTTAAGAATTTATTGGTCTATTGGGTTTATTTTTTTATTTACTATAGGGGGTTTAACAGGGATTGTTCTTTCTAATTCTTCAATTGATATTGTGTTACATGATACTTATTATGTTGTTGCTCATTTTCATTATGTTTTATCTATAGGAGCTGTTTTTACTATCATAGCTGGGTTTATTTATTGATATCCATTATTTTTAGGTTTAATAATGAATGAAAAATGATTAAAAATTCAATTTTTTTTAATATTTATAGGGGTAAATATTACTTTTTTCCCTCAACATTTTTTAGGATTAAGAGGGATACCTCGTCGTTATTCTGATTATCCTGACATCTATTTAATATGAAATATTATCTCATCATTTGGTTCTTTATTAACATTAGTAAGTATAATTTTTTTTATTATCATTTTATGGGAGAGGATAGTAGTAGAACGGTATTTAATTTTTAATAAATTTATAAATACTTCCATTGAATGACTTCATTTTTATCCCCCTTTAATTCACAGATATAATCAA
_8_BRACONIDAE_ALYSIINAE_Neorthostigma_macrops_CNIN4299_                     ??????????????????????????????????????????????????????????????????????????????????????????????????????????????????????????????????????????????????????????????????????????????????????????????????????????????????????????????????????????????????????????????????????????????????????????????????????????????????????????????????????????????????????????????????????????????????????????????????????????????????????????????????????????????????????????????????????????????????????????????????????????????????????????????????????????????????????????????????????????????????????????????????????????????????????????????????????????????????????????????????????????????????????????????????????????????????????????????????????????????????????????????????????????????????????????ATTTATAATGAAAGTGGTAAAAAAGAAACTTTTGGTAGACGTGTGCTCTTCHDHTCTATATTAACTATTGGATTTTTAGGATTTATTGTTTGAGCTCATCATATATTTACTGTTGGTATAGATGTTGATACACGAGCTTATTTTACTTCAGCTACTATAATTATTGCTGTTCCTACTGGTATTAAAGTTTTTAGATGATTAGCTACTTTAAGAGGTATAAAATTAAAAATAAATTTAAGAATTTATTGATCTATTGGATTTATTTTTTTATTTACTTTAGGTGGATTAACTGGAATTGTTTTATCAAATTCTTCTTTAGATATTGTTTTACATGATACTTATTATGTAGTAGCTCATTTTCATTATGTTTTATCAATAGGAGCAGTTTTTGCTATTATAGCTGGTTTTATTTTTTGATACCCTTTATTTTTAGGAATTTATTTAAATGAAAAAATATTAAAAATTCAATTTTTTTTAATATTTATAGGGGTTAATTTAACTTTTTTCCCTCAACATTTTTTAGGATTAAGAGGTATACCTCGACGTTATTCTGATTATCCTGATATTTATTTATCTTGAAATATTTTATCTTCTATTGGTTCTTTAATTACATTAATTAGAGTAATTTTATTTATTTATATTTTMTGAGAAAGATTAATTATAGAACGATATATTATTTTTAATAAATATATAGATTCTTCAATTGAATGAAATCAATTATATCCTCCTAAAATTCATAGATATGATCAA
_9_BRACONIDAE_ALYSIINAE_Pseudopezomachus_kasparyani_CNIN4318_               ATAAAATGAATATTTTCTACAAATCATAAAGATATTGGTGTTTTATATTTTTTATTTGGTATTTGAGCAGGGATGTTAGGTTTATCTATAAGATTAATTATTCGAATAGAATTAGGTATACCTGGTAGTTTATTAAGTAATGATCAAATTTATAATAGGATAGTGACAGCTCATGCTTTTGTTATAATTTTTTTTATAGTAATACCTATTATAATTGGAGGATTTGGTAATTGATTAATTCCTTTAATATTAGGATCTCCAGATATAGCATTCCCTCGAATAAATAATATAAGATTTTGATTATTAATTCCTTCTTTAGTTTTATTATTATTAAGGAGATTGTTAAATGTAGGAGTTGGAACTGGGTGAACTGTTTATCCTCCATTATCTTCAAGTATTGGGCATAGAGGGGTATCTGTTGATTTAGCTATTTTTTCTTTACATTTAGCTGGGGTCTCTTCAATTATAGGTGCTATTAATTTTATTACAACTATTTTAAATATAAATTTTTATATAATTAAATTAGATCAATTAAGCTTATTTGTATGATCAATTTTAATTACAGCTGTTTTATTATTATTATCTTTACCAGTTTTAGCAGGGGCTATTACTATATTATTAACAGATCGTAATTTAAATACTACTTTTTTTGATTTCTCTGGTGGAGGGGATCCTGTTTTATTTCAACATTTATTTTGATTTTTTGGTCATCCTGAAGTTTATATTTTAATTTTACCTGGGTTTGGAATTATTTCTCATATTATTTTTAATGAAAGAGGAAAAAAAGAAACTTTTGGTTCTTTAGGTATAATTTATGCTATATTAACTATTGGATTTTTAGGATTTATTGTTTGGGCACATCATATGTTTACTGTAGGGATAGATGTAGATACTCGAGCTTATTTTACTTCTGCTACAATAATTATTGCTATTCCAACAGGAATTAAAGTTTTTAGATGATTAGCTACTTTAAGAGGAGTAAAAGTTAAATTTAATTTAAGTATTTATTGATCAATTGGATTTGTATTTTTATTTACTATAGGGGGGTTAACTGGAATTGTTTTATCTAATTCTTCTATTGATATTGTTTTACATGACACTTATTATGTAGTAGCTCATTTTCATTATGTTTTATCTATAGGAGCTGTATTTGCAATTATAGCTGGTTTTATTTTTTGATACCCTTTATTTTTAGGATTATATATAAATGAGAAGTGATTAAAAATTCAATTTTTTTTAATATTTTTAGGGGTGAATTTAACTTTTTTCCCTCAACATTTTTTAGGGTTAAGAGGGATACCTCGTCGTTATTCTGATTACCCAGATATTTATTTATCTTGAAATATTGTTTCATCTATTGGTTCTTTTATTACTTTAATTAGAGTAATTTATTTTATTATTATTTTATGAGAAAGATTAATTATGGAACGTTCTGTAATTTTTAATAAATATATAAATTCTTCTGTTGAATGGAATCAATTTTACCCTCCTAAAATTCATAGATATGATCAA
_10_BRACONIDAE_APHIDIINAE_Pseudephredus_Aphidiinae_CNIN4276_                CAAAAATGATTATTTTCTACAAATCACAAGGATATTGGTATTTTATATTTTATGTTTGGTATATGATCTGGTATAGTTGGCTTATCTATGAGGTTGTTAATTCGTATAGAATTAAGAGTTCCTGGCAAATTAATTGGTAACGATCAAATTTATAATAGTATTGTTACTGCTCATGCTTTTATTATGATTTTTTTTATGGTTATGCCTATTATAATCGGTGGATTCGGTAATTGACTTGTTCCCCTAATATTAGGGGCTCCTGATATAGCTTTCCCACGAATGAACAATATGAGATTTTGATTGTTGATTCCTTCTTTAATATTATTATTAATTAGTAGATTTATAAATGTGGGGGCGGGCACTGGTTGAACAGTTTACCCTCCATTATCTTTAAATTTAAGTCATAGGGGTATATCTGTGGATTTAGCTATTTTTTCTCTTCATATGGCAGGTATTTCTTCAATTATGGGGGCTATTAATTTTATTACTACTATTGTAAATATATATCCCAAAGGTATAAGTTATGATCAATTACCTTTATTGGTTTGATCTGTTTTAATTACAGCAATTTTATTATTGTTATCTTTGCCTGTTTTAGCTGGGGCTATTACTATATTATTAACTGATCGAAATTTAAATACTACTTTTTTTGATTTTGCTGGGGGAGGGGATCCTATTTTATATCAACATTTATTTTGATTTTTTGGCCACCCAGAGGTTTATATTTTAATTTTACCTGGGTTTGGTATTATTTCTCATATTGTTTATAATGAAAGAGGCAAAAAAGAAGTATTTGGGGTTTTAGGGATAATCTATGCTATATTAACAATTGGATTTTTAGGATTTATTGTTTGAGCTCATCATATGTTTACTATTGGTATGGATGTTGATACTCGAGCTTATTTTACTTCGGCTACAATAATTATTGCTATTCCCACAGGAATTAAGGTTTTTAGTTGACTAGCAACTTTAGCTGGGGCAGATTTAAAATATAATTTGAGAGTTTTATGATCTATGGGATTTATTTTTTTATTTACTTTGGGGGGTTTAACGGGTATTTTATTGTCTAACTCTTCTGTAGATATTGTATTACATGATACTTATTATGTTGTTGCTCATTTTCATTATGTTTTATCTATGGGGGCTGTTTTTGCAATTTTGGCTGGGTTTATTTTTTGGTTTAGATTATTTTTTGGTTTGAGCTTAAATACTAAGTGATTAAAAATTCAATTTGTTATTTTATTTATTGGGGTTAATATGACTTTTTTCCCTCAACATTTTTTAGGTCTTAGGGGGATACCTCGTCGATATTCTGATTATCCTGATATATATTTAAGTTGAAATTTAGTTTCTTCATTGGGGTCTATTGTATCTTTAGTTAGAATAATTTTTTTTATTTTTATTATGTGGGAAGGGTTTGTTTCAAGTCGTTTAGTAATTTTCACTAAGTTTATAAGTTCTTCTATTGAATGATATCATTTTTATCCTCCTATAATTCATAGGTATGATCAA
_142_BRACONIDAE_APHIDIINAE_Acanthocaudus_tissoti_USNMENT01322493            CAAAAATGATTATTTTCTACAAATCATAAGGATATTGGTATTTTATATTTTTTATTTGGTATATGATCTGGGATGGTTGGTTTATCTATAAGATTAATTATTCGTATAGAATTGAGTATTCCTGGAAGATTAATTGGTAATGATCAAATTTATAATAGTATTGTTACAGCTCATGCTTTTGTAATGATTTTTTTTATGGTTATACCAATTATAATTGGGGGGTTTGGTAACTGATTAATTCCTTTAATATTAGGGGCTCCTGATATAGCATTTCCTCGAATAAATAATATAAGATTTTGATTATTGATTCCTTCAATAATTTTATTATTAGTTAGTGGATTAATAAATGTTGGTGTTGGGACTGGATGAACTGTTTATCCTCCTTTGTCATTGAATTTAGGTCATAGAGGTGTTTCAGTAGATTTAGCTATTTTTTCTTTGCATTTAGCTGGTATTTCATCTATTATAGGTGCAATTAATTTTATTAGAACTATTTTAAATATACGTCCATCTGGTGTTTCTATAGATCAGATTCCTTTATTAGTATGGTCGGTCTTAATTACAGCTATTTTATTATTATTATCATTACCTGTATTAGCAGGAGCAATTACAATACTTTTATTTGATCGTAATTTAAATACTACTTTTTTTGATTTTGGAGGAGGAGGAGATCCAATTTTATATCAACATTTATTTTGGTTTTTTGGTCATCCTGAAGTTTATATTTTAATTTTACCTGGATTTGGAATTATTTCTCATATTATTTTTAATGAGAGAGGTAAGAAGGAAACATTTGGAGCTTTAGGTATAATTTATGCTATATTGACTATTGGATTTTTAGGTTTTATTGTTTGGGCTCATCATATATTTACAATTGGTATAGATGTTGATACTCGTGCATATTTTACTTCTGCAACTATAATTATTGCTATTCCTACTGGAATTAAAGTATTTAGTTGATTAGCATCTTTAAGAGGTTCTAATATTAAGTTTAATTTAAGAATTTTGTGATCTTTAGGATTTATTTTTTTATTTACTTTAGGGGGATTAACTGGTGTTTTATTATCTAATTCTTCAATTGATATTGTATTACATGATACATATTATGTAGTTGCTCATTTTCATTATGTTTTGTCTATAGGAGCTGTATTTGCTATTTTAGCTGGTATTATTTTTTGATATCCATTATTTATTGGTTTATCTTTAAATGAAAAATGATTAAAAATTCAATTTTTTGTTATTTTTTTAGGAGTAAATTTAACTTTTTTTCCTCAGCATTATTTAGGATTAATAGGCATACCTCGTCGGTATTCAGATTATCCTGATTTATATATAGGTTGAAATATTTTATCATCATTAGGATCAATTATCTCATTATTGGGTATAGTTTTTTTTATTTTTATTTTATGGGAAAGATTATTAAGAAATCGTTTAGTTATTTATAATAAATACATATATACTTCTATTGAATGAGGTCATTCTTATCCTCCACTTAATCATAGTTATGATCAA
_143_BRACONIDAE_APHIDIINAE_Aphidius_sp_USNMENT01322235                      AAAAAATGATTATTTTCTACAAATCATAAAGATATTGGAATTTTATATTTTATTTTTGGTATATGGTCTGGAGTATTAGGTTTATCTATAAGATTATTAATTCGGATAGAATTAAGAATTACTGGTAGATTAATTGGTAATGATCAAATTTATAATAGTATTGTGACTGCTCATGCTTTTGTAATAATTTTTTTTATAGTTATACCTATTATAATTGGTGGATTTGGTAATTGATTAATTCCTTTAATATTAGGAGCTCCTGATATAGCTTTTCCTCGAATAAATAATATAAGATTTTGATTATTAATTCCATCTTTAATTTTATTATTAATTAGAGGTTTAATAAATTCAGGTGTTGGTACAGGTTGAACTGTTTATCCTCCTTTATCATTGACATTAGGTCACAGAGGTGTAGCAGTAGATTTTGCTATTTTTTCATTACATTTGGCAGGTATTTCTTCTATTATAGGAGCCATTAATTTTATTAGTACTATTTTTAATATACGATCTTATAATATTAAAATAGATCAAATTTCATTATTAATTTGATCAGTTTTAATTACTGCTATTTTGTTATTATTATCATTACCTGTTTTAGCAGGAGCTATTACTATATTATTGACAGATCGTAATTTAAATACTACTTTTTTTGATTTTGCTGGTGGTGGGGATCCTATTTTATATCAACATTTATTTTGATTTTTTGGTCATCCAGAAGTTTATATTTTAATTTTACCTGGGTTTGGTATTATTTCTCATATTGTTTATAATGAAAGTGGTAAAAAAGAAACTTTTGGTACTTTAGGTATAATTTATGCTATAATAACTATTGGATTTTTAGGATTTATTGTTTGAGCTCATCATATATTTACTGTTGGTATAGATGTTGATACTCGAGCTTATTTTACTTCAGCAACTATAATTATTGCTATTCCTACTGGTATTAAAGTTTTTAGTTGATTAGCTACTTTTAGAGGAGTTAACTTAAAATATAATTTAAGAATTTTATGGTCTATAGGTTTTATTTTTTTATTTACTTTAGGAGGATTAACTGGAATTTTATTATCTAATTCATCTGTTGATATTATTTTACATGACACTTATTATGTAGTAGCTCATTTTCATTATGTTTTATCTATAGGAGCAGTATTTGCTATTTTAGCAGGTTTAATTTTTTGATTTCCTTTATTTACAGGTTTGATTTTAAATGATAAATGATTAAAAATTCATTTTTTTATAATTTTTTTAGGAGTAAATTTAACTTTTTTTCCTCAACATTATTTAGGTTTAAGAGGTATACCTCGTCGTTATTCTGACTATCCTGATATATACTTAGGTTGAAATGTAGTTTCTTCATTAGGATCTATTATATCTTTAGTAGGTATAATTTTTTTTATTTTTATTTTATGAGAAAGATTATTAAGTAAACGTTTAGTAATT????????????????????????????????????????????????????????????????????????
_11_BRACONIDAE_APOZYGINAE_Apozyx_penai_CNC1045801_                          CAGAAGTGAATTTTTTCAACAAATCATAAAGATATTGGAATTTTATATTTTATTTTTGGTTTATGATCAGGAATATTGGGGTTGTCATTTAGAATAATTATTCGGATAGAATTAGGATTTCCGGGTAAATTAATTATAAATGATCAAATTTATAATGTTGTAGTTACAAGACATGCTTTTGTAATGATTTTTTTTATAGTTATGCCAGTTATAATTGGGGGATTTGGTAATTGATTAATTCCTTTAATATTGGGGAGGCCTGATATAGCTTTCCCTCGAATAAATAATATGAGATTTTGAGTTTTACCTCCATCTTTAATATTATTAATATTTAGGGGGCTAGTTGATAGGGGTGTTGGAACTGGGTGAACAGTTTATCCTCCATTATCTTTATTAATAGGACATAGTAGTTTATCAGTCGATATAGGAATTTTTTCTTTACATATAGCAGGAATAGGGTCTATTTTAGGGGCTATTAATTTTATTACAACAATTAGTTTAATACGATTTATAAATATTGGAATAGATAAAATTTCTTTATTAAGATGATCAGTAAAGATTACTGCTGTATTGTTATTACTGTCTTTACCTGTTTTAGCAGGGGCTATTACTATATTATTAACCGATCGTAATTTAAATACTACATTTTTTGATCCTTCTGGGGGAGGGGATCCAATTTTATATCAACATTTATTTTGATTTTTTGGTCATCCAGAGGTTTATATTTTAATTCTTCCAGGGTTTGGAATTATTTCTCATATTATTTTTAATGAAAGAGGTAAAAAAGAAACTTTTGGTCTATTAGGTATAATTTATGCAATATTAACAATTGGATTTTTGGGGTTTATTGTTTGAGCCCATCATATATTTACAGTTGGTATAGATGTAGATACCCGGGCCTATTTTACTTCTGCAACTATAATTATTGCCATTCCAACGGGAATTAAAATTTTTAGATGGTTAGCTACTTTTAGGGGGGTAAAGATTAAATTTAGGGTTAGAGTTTTATGATCTTTAGGATTTATTTTTTTATTTACAATAGGAGGACTAACAGGTGTAGTTTTAGCAAATTCTTCTGTTGATATTGTTTTACATGATACTTATTATGTAGTTGCTCATTTTCATTATGTTTTATCTATAGGGGCTGTTTATGCTATTTTGGCTGGGTTTATTTTTTGGTTTCCTTTATTTACGGGATTGACTATACATGAAAAATGAATAAAAGTTCATTTTTTTGTTATATTTATTGGAGTTAATTTAACTTTTTTCCCCCAACATTTTATAGGACTAGGGGGTCTTCCACGTCGATATTCAGATTATCCTGATGTATTTTTATGTTGAAATGTTGTTTCTTCTATTGGATCAATAATTTCTTTAGTAAGTGTTATATATTTTATTTTTCTTATGTGGGAAAGTTTTAGAAGGAAACGATTTGTTATTTTTATGAAATATAGAGTTTCTTCTCTTGAATTTTTACATTATTGTCCTCCTTCTTCTCATGTTTATAATGAA
_12_BRACONIDAE_BRACHISTINAE_Blacus_sp_USNMENT01322548_                      AAAAAATGATTAATATCAACAAATCATAAAGATATTGGAATTTTATATTTTATATTTGGTATATGATCAGGAATAATAGGACTTTCAATAAGGTTAATTATTCGAATAGAGTTGGGTATAGTAGGGAATTTAATTGGTAATGATCAGATTTATAATAGAGTTGTTACTGCTCATGCTTTTGTAATAATTTTTTTTATAGTTATACCAATTATAATTGGAGGATTTGGTAATTGATTAATTCCTTTAATATTAAGATGTCCTGATATAGCTTTTCCTCGTATAAATAATATAAGATTTTGATTATTACCTCCTTCGTTAATTTTATTAATTTTAAGAAGAATTTTAAATTTAGGGGTTGGAACTGGATGAACAGTTTATCCCCCATTATCTTTAAATATTGGGCATATAGGTGTTTCTGTTGATTTAGCAATTTTTTCTTTACATATAGCAGGGGTATCTTCAATTATAGGATCTATTAATTTTATTACTACAATTATTAATATACGACCTTTATTTATAAGAATAGATAAAATTTCTTTATTAAGATGATCTATTTTAATTACAACAATTTTATTATTATTATCTTTGCCAGTTTTAGCAGGGGCTATTACTATATTATTAACTGATCGTAATTTAAATACTACATTTTTTGATCCAGCTGGAGGTGGGGATCCAGTTTTATATCAACATTTATTTTGATTTTTTGGACATCCAGAAGTTTATATTTTAATTTTGCCTGGGTTTGGAATTATTTCTCATATTATTTTTAATGAGTGTGGGAAAAAAGAAACATTTGGGGTATTAGGCATAATTTATGCAATAATAACAATTGGATTTTTAGGATTTATTGTTTGAGCTCATCATATATTTACAGTAGGGATAGATGTTGATACACGAGCTTATTTTACATCTGCAACTATAATTATTGCTGTTCCTACAGGAATTAAAGTTTTTAGATGAATAGCTACTTTTAGGGGAGTTAAAATAAAATTTAATTTAAGAATTTTTTGAAGAATAGGGTTTATTTTTTTATTTACATTAGGGGGTTTAACAGGGGTAGTTTTATCAAATTCTTCAATTGATATTATTTTACATGATACATATTATGTAGTTGCTCATTTTCATTATGTATTATCAATAGGAGCTGTTTTTGCTATTATTGCAGGATTTATTTTTTGATATCCTTTATTTATAGGAGTTATAATAAATGAAAAATGATTAAAAATTCAATTTTTTATAATATTTATTGGGGTTAATTTAACATTTTTTCCTCAACATTTTTTAGGATTAAGAGGAATACCTCGTCGTTATTCTGATTATCCAGATTATTATTTATGTTGAAATATTTTATCTTCAATTGGATCATTAATTTCTATAGTAGCAATATTTTATTTAATTTTTATTTTTTGGGAAAGATTAATTAGAAATCGTATAGTAGTATTTAATAAATATATAAATTCATCAATTGAGTGATTACAATTTTATCCTCCACAGATTCATAGATATAATGAA
_13_BRACONIDAE_BRACHISTINAE_Grypokeros_fuscifemur_CNC1045806_               A?AAAATRRYYATTTTYTACAAATCATAAGGATATTGGAATTTTGTACTTTATATTTGGGGTATGATCTGGGATATTAGGGCTATCTATAAGGATAATTATTCGTATAGAATTAAGTATACCTGGAAGTTTAATTGGTAACGATCAAATTTATAATAGAATTGTAACAGCTCATGCTTTTGTTATAATTTTTTTTATAGTGATACCTATTATGATTGGTGGGTTTGGGAATTGATTAATTCCTTTAATATTAAGATGTCCAGATATGGCTTTTCCGCGAATAAATAATATAAGATTTTGGTTATTACCTCCTTCAATTATTTTTTTAATTTT?AGTAGGTTATTAAATATAGGTGTAGGAACAGGGTGAACTGTTTATCCTCCATTATCTTTAAATATTGGACATGGGGGGATATCTGTTGATATTGCTATTTTTTCTTTACATTTAGCAGGTATGTCATCAATTATAGGTGCTATTAATTTTATTACTACTATTTTAAATATACGGCCTAATATATTGACTATAGATAAAATTTCTTTATTTAGATGGTCAGTTTTAATTACTGCAATTTTGTTATTATTGTCTTTACCAGTGTTAGCGGGGGCTATTACTATATTATTGACTGATCGTAATTTAAATACTTCATTTTTTGACCCTGCAGGAGGGGGAGATCCAGTATTATATCAACATTTATTTTGATTTTTTGGTCATCCTGAAGTTTATATTTTAATTTTACCTGGATTTGGGATTATTTCTCATGTTATTTTTAATGAGAGGGGTAAAAAGGAAACTTTTGGGGCATTAGGGATAATTTATGCTATAGTTACAATTGGATTTTTAGGATTTGTTGTTTGAGCTCATCATATGTTTACGGTAGGGATAGATGTAGATACACGGGCTTATTTTACATCTGCAACTATAATTATTGCAGTTCCTACTGGTATTAAAATTTTTAGATGAATAGCTACTTTTAGWGGAGTAAAAATAAATATTAATTTAAATATTTTATGAAGAATAGGATTTATTTTTTTATTTACTTTAGGGGGATTAACAGGAGTTGTGTTATCAAATTCTTCTGTAGATATTATTTTGCATGATACTTATTATGTTGTTGCTCATTTTCATTATGTTTTATCTATAGGGGCAGTATTTGCTATTATTGCWGGATTTATTTTTTGATA????TTMTTAWYWGGTTTAATAATAAATGAAAAATGATTGAAAATTCAATTTATAATAATATTTATTGGGGTAAATTTAACTTTTTTCCCTCAACATTTTTTAGGGTTAAGTGGGATACCTCGACGATATTCAGATTATCCAGATTTTTATTTATGTTGAAATATTTTATCATCTTTAGGTTCAATAATTTCTTTAATTTCAATATTTTATTTAATTTATATTTTTTGAGAAAGTTTAGTTAATCAGCGTTATAWTATTTATAGAAAATATATAAATACATCAATTGAATGGTTGCAAAATTATCCTCCTATAATTCATAGGTATAATCAA
_14_BRACONIDAE_BRACHISTINAE_Diospilus_sp_CNIN3041_                          GCAAAATGACTACTCTCTACAAATCATAAAGATATTGGTATTTTATATTTTATATTTGGAATATGAGCTGGAATATTAGGACTTTCAATAAGAATAATAATTCGATTAGAATTAGGGATACCTAAAAGATTAATTGGGAATGACCAAATTTACAATAGAATAGTTACATCCCATGCTTTTGTAATAATTTTTTTTATAGTTATACCAGTTATAATTGGAGGATTTGGAAATTGATTAATTCCATTAATATTAGGATGCCCTGATATAGCTTTTCCTCGAATAAATAATATAAGATTTTGATTATTACCTCCTTCAATTATTTTTTTACTTTTAAGAAGATTACTAAACGTAGGAGTTGGCACAGGTTGAACTGTTTACCCTCCATTATCTTTAAATATTAGACATAGAGGAATATCTGTTGATTTAGCAATTTTTTCTTTACATCTAGCTGGAATTTCTTCAATTATAGGAGCTATTAATTTTATTACAACAATTTTAAATATACGATTTTATAAAGTTAGAATAAATAAAATTTCATTATTTACTTGATCTGTTTTTATTACTGCTATTTTACTACTTCTCTCTTTACCTGTCTTAGCAGGAGCAATTACAATATTATTAACAGATCGTAATTTAAATACTTCATTTTTTGATCCTGCAGGAGGTGGAGATCCAATTTTATATCAACATTTATTTTGATTTTTTGGTCACCCTGAAGTATATATTTTAATTTTGCCAGGATTTGGTATTATTTCTCATATTATTTTTAATGAAAGAGGAAAAAAAGAAACTTTTGGATCTTTAGGGATAATTTATGCAATATTAACTATTGGATTTTTAGGATTTATTGTATGAGCTCATCATATATTTACTGTAGGAATAGATGTTGATACACGAGCTTATTTTACTTCAGTAACTATAATTATTGCTGTTCCTACCGGAATCAAAATTTTTAGATGACTTGCTACTTTTAGTGGATTAAAATTAAAATTTAATTTAAGAATCTTATGATCATTAGGATTTATTTTTTTATTTACTTTAGGAGGATTAACTGGAGTAGTATTGTCAAATTCTTCAGTTGATATTATTTTACATGATACTTATTATGTTGTAGCTCATTTTCATTATGTACTATCAATAGGGGCTGTTTTTGCTATTATTGCTGGTTTTATTTATTGATACCCATTATTAATAGGTCTAATAATAAATATAAAATGATTAAAAATTCAATTTTTTATAATATTTATTGGAGTTAATATAACTTTTTTCCCACAACATTTCTTAGGTTTAAGAGGCATGCCACGTCGTTATTCAGATTACCCTGATTTTTATTTATGTTGAAATATTATTTCTTCTATTGGCTCAATTATCTCAATAATTTCAATATTTTATTTTTTATTTATTTTTTGAGATAGATTAATTAGTAAACGAATAATTATTTTCAATAAATTTATAAATGCATCCTTAGAATGATTACAAGACTATCCCCCAAAAATCCATAGTTATAAACAA
_15_BRACONIDAE_BRACHISTINAE_Diospilus_sp_USMET01322575_                     TCAAAATGATTATTTTCTACAAATCATAAAGATATTGGAATTTTATATTTTATATTTGGAATATGAGCTGGAATATTAGGACTTTCTATAAGAATAATTATTCGATTAGAATTAGGGATACCTGGAAGATTAATTGGAAATGATCAGATTTATAATAGAATTGTTACATCTCATGCCTTTGTAATAATTTTTTTTATAGTGATACCAATTATAATTGGGGGATTTGGGAATTGACTCATTCCTTTAATATTAGGATGTCCTGATATAGCTTTCCCTCGAATAAATAATATAAGATTTTGATTACTTCCTCCTTCAATTATTTTTTTACTTTTGAGGGGATTATTAAATGTAGGAGTTGGAACAGGTTGAACTGTGTACCCTCCTTTATCTTTAAATATTGGACATGGAGGCATATCAGTTGACTTAGCAATTTTTTCTTTACATTTAGCTGGAATTTCTTCAATTATAGGGGCTATTAATTTTATTACAACAATTTTAAATATACGATTTTATAAAATTAGAATAAATAGAATTTCATTATTTACTTGATCTGTATTTATTACTGCTATTTTGTTACTTTTATCTTTACCAGTATTAGCAGGGGCTATTACAATACTATTAACTGATCGTAATTTAAATACTTCATTTTTTGATCCTGCAGGAGGTGGGGATCCAATTTTATATCAACACTTATTTTGATTTTTTGGACACCCTGAAGTATATATTTTAATTTTACCTGGATTTGGGATTATTTCTCATATTATTTTTAATGAAGGAGGAAAAAAAGAAACTTTTGGTTCTTTAGGAATAATTTATGCTATATTAACTATTGGATTTTTAGGATTTATTGTATGAGCTCATCATATATTTACTGTAGGAATAGATGTAGATACACGAGCTTATTTTACTTCAGTAACTATAATTATTGCAGTTCCTACTGGTATTAAAATTTTTAGATGACTAGCTACTTTTAGAGGATTAAAATTAAACTTTAATTTAAGAGTCTTATGATCATTAGGATTTATTTTTTTATTTACTTTAGGAGGATTAACTGGTGTAGTTTTATCAAATTCTTCAGTTGATATTATTTTACATGATACTTATTATGTTGTAGCTCATTTTCATTATGTATTATCAATGGGAGCTGTATTTGCTATTATTGCAGGGTTTATTTATTGATACCCATTATTAATAGGGTTAATAATAAATAGAAAATGATTAAAAATTCAATTTTTTATAATATTTATTGGAGTTAATATAACATTTTTCCCTCAACATTTTTTAGGTCTGAGAGGAATACCTCGTCGATATTCAGATTATCCTGATTTTTATTTATGCTGAAACGTTATTTCTTCTATTGGTTCAATTATTTCAATAATTTCAATATTTTATTTCTTATTTATTTTTTGAGATAGATTAATTAGTAAACGAATAGTTATTTTTAATAAATTTATAAATTCATCTTTAGAATGATTACAAGATTACCCGCCAAAAATTCACAGTTATGAACAA
_16_BRACONIDAE_BRACHISTINAE_Schizoprymnus_sp_USNMENT01322549_               AAAAAATGATTATTTTCAACAAATCATAAAGATATTGGTATTTTATATTTTTTATTAGGAATTTGATCTGGAATACTTGGTTTATCAATAAGAATAATTATCCGTATAGAATTAAGGATACCTGGTAGTCTTATTGGAAATGATCAAATTTATAATAGTATTGTAACAGCCCATGCTTTCATTATAATTTTTTTTATAGTGATACCTATTATAATTGGAGGATTTGGTAATTGATTGATTCCTTTAATATTAAGATGTCCAGATATAGCTTTCCCTCGAATAAATAATATAAGATTTTGATTATTACCACCATCATTAACCTTTTTAATTTTAAGTAGATTATTAAATACAGGGGTTGGAACTGGATGAACAGTTTATCCTCCTTTATCTTTAAATATTAGACATAATGGTGTATCAGTAGATTTAGCTATTTTTTCTTTACATTTAGCTGGAATTTCATCAATTTTAGGAGCAATTAATTTTATTACAACTATTTTAAATATACGACCAAAAATAATTACTTTAGATAAAATTTCTTTATTAACGTGATCAGTAATAATTACAGCGATTTTATTATTATTATCCTTACCAGTTTTAGCGGGAGCAATTACTATATTATTAACAGATCGAAATTTAAATACTTCATTTTTTGACCCAGCAGGAGGAGGGGATCCTATTTTATACCAACATTTATTTTGATTTTTTGGTCATCCCGAAGTTTATATTTTAATTTTACCTGGGTTTGGAATTATTTCTCATATTATTTATAATGAAAGAGGTAAAAAAGAAACTTTTGGATTATTGGGGATAATTTATGCTATAATTACAATTGGATTTTTAGGATTTATTGTTTGAGCCCATCATATATTTACTGTTGGAATAGATGTTGATACCCGAGCCTATTTTACTTCAGCAACAATAATTATTGCTGTACCAACTGGAATTAAAATTTTTAGTTGATTAGCAACATTTAGAGGAGTAAAAATATATTATAATATAAATATTTTATGAAGATTAGGATTTATTTTTTTATTTACCGTAGGAGGATTAACTGGTGTAGTTTTATCAAATTCATCAGTAGATATTATTTTACATGATACTTATTATGTAGTAGCTCATTTTCACTATGTATTATCTATAGGAGCTGTATTTGCAATTATTGCAGGTTTTATTTTTTGATACCCTTTATTATTTGGTTTAACTATAAATGAAAATTGATTAAAAATTCAATTTTTTTTAATATTTATTGGGGTAAATTTGACATTCTTCCCACAACATTTTTTAGGTTTAATAGGTATACCTCGTCGATATTCTGATTATCCTGATTTTTTTTTATGTTGAAATATTTTATCATCAATTGGTTCAATTATTACAATAATTTCATTATTTTATTTAATTTACATTGTATGAGAAAGATTAACTTCTAAACGATTTATAATTTTTAATAAATACATAAATTCTTCAATTGAATGATTACAAAATTATCCCCCTAAAATTCACAGTTATGCTCAA
_17_BRACONIDAE_BRACONINAE_Eunesaulax_sp_CNIN4283_                           AATAAATGGTTATTTTCAACAAATCATAAAGATATTGGAGTTTTATATTTTTTATTTGGTATATGGGCAGGTATAATTGGATTATCAATAAGAATAATTATTCGGTTAGAATTAGGTACTCCGGGGAGATTATTAGGTAATGATCAAATTTATAATAGAATAGTAACTTCTCATGCTTTTATTATGATTTTTTTTATAGTTATACCTATTATAATTGGTGGATTTGGAAATTGGTTGGTTCCTTTAATATTAGGGGCGCCAGATATAGCTTTTCCTCGAATAAATAATATGAGATTTTGATTATTATTACCTTCTTTGTTATTATTAATTTTAAGTGGTATTTTAAATGTAGGAGTTGGAACTGGGTGAACTATTTATCCACCATTATCATCAAGTTTAGGGCATTCTGGTATTTCTGTTGATTTAGCAATTTTTTCTTTACATTTAGCTGGTGTTTCTTCAATTATAGGTGCTATTAATTTTATTACTACTATTTTAAATATACATTTAAATATTTTGAAGTTAGATCAATTAACATTGTTAATTTGATCTATTTTTATTACAACAATTTTATTATTATTGTCTTTACCTGTTTTAGCGGGTGGTATTACTATGTTATTAACTGATCGAAATTTAAATACTACATTTTTTGATTTTTCTGGGGGAGGGGATCCTGTTTTATTTCAGCATTTATTTTGATTTTTTGGGCATCCTGAGGTTTATATTTTAATTTTACCTGCATTTGGAATTATTTCTCATATTATTTATAATGAAAGAGGTAAAAAAGAGACTTTTGGATTTTTAGGGATAGTTTATGCTATATTAACAATTGGATTTTTAGGGTTTATTGTTTGAGCTCATCATATATTTACAATTGGTATAGATGTTGATACACGAGCATATTTTACTTCTGCTACTATAATTATTGCAGTTCCTACAGGAATTAAAGTATTTAGCTGGTTAGCTACTTTAAGAGGGGTAAATTTAAAGTTTAATTTGAGAGTTTATTGATCAATTGGGTTTGTATTTTTATTTACTATAGGAGGTTTAACTGGTATTGTTTTATCAAATTCTTCTTTAGATATTGTTTTACATGATACATATTATGTAGTAGCTCATTTTCATTATGTTTTATCTATAGGGGCTGTATTTGGAATTATAGCAGGGTTAGTATTTTGATATCCTGTATTTATGGGTTTAATAATAAATGATAAATGATTGAAAATTCAATTTTTTATAATATTTATAGGGGTAAATTTAACTTTTTTTCCTCAACATTTTTTAGGATTAGGGGGTATACCTCGTCGTTATTCTGATTATCCAGATATTTATTTATTTTGAAATGTTTTATCTTCCTTGGGGTCAATTATTACATTGTTAAGTATAATTTATTTTATTTTTATTATGATGGAAAGGTTAATGGTAAAACGATTTATTTTATTTAATAAGAGAGTTGATACTTCAATTGAATGATTTCAATATTATCCTCCGAAGATTCATAGATTTGATCAA
_18_BRACONIDAE_BRACONINAE_Coeloides_scolytivorus_USNMENT01322554_           AATAAATGATTATTTTCAACAAATCATAAAGATATTGGAATTTTATATTTTTTATTTGGAATATGAGCTGGAATAGTAGGTTTATCTATAAGATTAATTATTCGAATAGAATTAGGTATACCAGGTAGTTTATTAAAAAATGATCAAATTTATAATAGTATAGTTACAGCTCATGCTTTTATTATAATTTTTTTTATAGTTATACCTGTAATAATTGGAGGGTTTGGAAATTGATTAATTCCTTTAATATTAGGGTCTCCTGATATAGCTTTCCCCCGTATAAATAATATAAGATTTTGATTACTTATTCCTTCTATTTTTTTATTAGTTTTAAGAAGAATTTTAAATGTTGGAGTAGGTACTGGTTGAACAGTTTATCCTCCTTTATCATCTTCTTTAGGACATAGAGGAATATCTGTAGATTTGGCCATTTTTTCTTTACATTTAGCAGGAGTATCCTCAATTATAGGTTCAATTAATTTTATCTCAACTATTTTAAATATATATTTATATAAAATAAAGATAGATCAATTAACTTTATTAATTTGATCAGTTTTTTTAACTACTATTTTATTATTATTATCATTACCAGTTTTAGCGGGAGCAATTACTATACTATTAACTGATCGAAATTTAAACACAACATTTTTTGATTTTTCTGGGGGGGGTGATCCTATTTTATTTCAACATTTATTTTGATTTTTTGGACATCCTGAAGTTTATATTTTAATTTTACCTGGTTTTGGAATTATTTCTCATATTATTTATAATGAAAGGGGAAAAAAAGAAACTTTTGGTTTATTAGGAATAATTTATGCTATATTAACAATTGGATTTTTAGGATTTATTGTTTGAGCTCATCATATATTTACAGTAGGGATAGATGTTGATACACGAGCTTATTTTACTTCAGCTACTTTAATTATTGCAATTCCTACTGGAATTAAAGTTTTTAGTTGATTAGCAACTTTAAGTGGTATTAAGATAGAAATAAACTTAAGATTTTATTGATCTTTAGGTTTTGTATTTTTATTTACATTAGGAGGATTAACTGGAATTATTTTATCTAATTCTTCTATTGATGTAATTTTACATGATACATATTATGTTGTAGCTCATTTTCATTATGTTTTATCAATAGGAGCAGTATTTGCTATTATAGCTGGATTTATTTTTTGGTACCCATTATTTGTAGGATTAATAATAAATGAAAAAATATTAAAAATTCAATTTTATTTAATATTTATTGGAGTAAATTTAACTTTTTTCCCTCAACATTTTTTAGGATTAGGAGGTATACCTCGACGTTATTCTGATTATCCAGATATTTATTTATCTTGAAATATTTTATCATCATTAGGTTCATTAATTTCTTTAGTTAGAATTATTTTTTTTATTATTATTATTTGAGAAAGATTAATTAGTAAACGATATGTAATTTTTATTAATTATATAAATTCTTCTATTGAATGAAAACAATTATACCCCCCTAAAGTTCATAGATATGATCAA
_19_BRACONIDAE_BRACONINAE_Cyanopterus_sp_CNIN3045_                          AATAAGTGATTATTTTCAACAAATCATAAGGATATTGGAATTTTATATTTTTTATTTGGAATGTGAGCTGGTATAGTTGGTTTATCAATAAGAATTATTATTCGTTTAGAATTAGGTATACCTGGAAGTTTATTAGGTAATGATCAAATTTATAATAGTATAGTTACTTCTCATGCTTTTGTAATAATTTTTTTTATGGTCATACCTATTATATTGGGTGGATTTGGTAATTGATTAATTCCTTTAATATTAGGGGCACCTGATATAGCTTTTCCTCGAATAAATAATATAAGATTTTGATTATTAATTCCTTCTTTATTATTATTATTATTAAGAGGGATTTTAAATATTGGAGTAGGAACTGGTTGGACGGTTTATCCTCCTTTATCTTCAATTTTAGGACATAGAGGTATTTCAGTTGATTTAGCAATTTTTTCATTACATTTAGCTGGTATTTCTTCAATTATGGGTTCTATTAATTTTATTACTACTATTGTAAATATACGTTTATATTTTTTAGGTTTGGATCAATTAACTTTATTGATTTGATCTATTTTTGTTACTACTATTTTATTATTATTATCTTTACCAGTTTTAGCGGGGGGAATTACGATATTATTGACTGATCGAAATTTAAATACTACATTTTTTGATTTTTCTGGTGGTGGTGATCCTGTTTTGTTTCAACATTTATTTTGATTTTTTGGTCACCCAGAAGTTTATATTTTAATTTTACCGGGATTTGGAATTATTTCACATATTATTTATAATGAAAGAGGTAAAAAAGAAACTTTTGGTGTTTTAGGAATAATTTATGCTATGTTAACTATTGGATTTTTAGGTTTTATTGTTTGGGCTCATCATATATTTACTATTGGAATAGATGTTGATACTCGGGCTTATTTTACTTCTGCTACTATGATTATTGCTGTACCTACAGGTATTAAGGTTTTTAGGTGATTAGCTACTTTAAGAGGTGTAAATTTAAAAATAAATTTAAGAATTTATTGATCAGTAGGATTTGTTTTTTTATTTACATTGGGCGGGTTAACTGGGATTTTATTATCTAATTCATCATTAGATATTGTTTTACATGATACTTATTATGTTGTAGCTCATTTTCATTATGTTTTATCAATAGGGGCAGTTTTTGCTATTATAGCTGGTTTGATTTTTTGGTTTCCTTTATTTACTGGTTTAGTAATGAATGAAAAATGGTTAAAAATTCAATTTTTTGTTATATTTTTAGGAGTTAATTTAACTTTTTTTCCCCAACATTTTTTAGGTTTGGGAGGGATACCTCGTCGTTATTCTGATTATCCAGATATTTATTTGTCTTGAAATGTTTTATCTTCTTTGGGCTCATTAGTTACTTTATTTAGAATAATTTATTTTATTTATATTATATTTGAAAGATTTTTAAATAAACGTTTAATTTTATTTAATAAGTATGTTAGAACATCAGTTGAGTGAATTCAAATTTATCCTCCTAAAATTCATAGATATGATCAG
_20_BRACONIDAE_CARDIOCHILINAE_Retusigaster_noguerai_CNC924603_              ??????????????????????????????????????????????????????????????????????????????????????????????????????????????????????????????????????????????????????????????????????????????????????????????????????????????????????????????????????????????????????????????????????????????????????????????????????????????????????????????????????????????????????????????????????????????????????????????????????????????????ATATTATATTCTTCAGTTGATTTAGGAATTTTTTCTTTACATTTAGCTGGGGCTTCTTCAATTATAGGGGCTATTAATTTTATTTCTACAATTTTTAATTTACGGGTTAAAAAATTTTTATTAGAAAAGATTTCTTTATTTTCTTGATCAGTTTTTATTACAGCGTTTTTGTTATTGTTATCCTTACCAGTTTTAGCTGGGGCAATTACAATATTATTAACTGATCGAAATTTAAATACTTCATTTTTTGATCCCTCTGGGGGAGGTGATCCTATTTTATATCAACATTTATTTTGATTTTTTGGACATCCTGAAGTTTATATTTTAATTTTACCAGGATTTGGAATTATTTCACAAATAGTGTTTAATGAAAGTGGGAAAAAAGAGACTTTTGGTTCTTTAGGAATAGTTTATGCTATATTAACTATTGGATTTTTGGGGTTTATTGTTTGGGCACATCATATATTTACTGTTGGTATAGATGTTGATACTCGAGCATATTTTACATCAGCTACAATAGTAATTGCTGTTCCTACGGGAATTAAAGTTTTTAGGTGATTAGCTACATTTAGTGGGGTAAAATTTAAATTTAATCTTTCTAATTATTGAGTTTTAGGATTTATTTTTTTATTTACTATAGGAGGTTTGACTGGGGTTGTTTTATCAAATTCATCTGTTGATTTAATTTTACATGATACATATTATGTTGTTGCTCATTTTCACTATGTTTTATCTATAGGGGCTGTTTTTGCAATTTGGGGTGGATTTATTTATTGGTATCCTTTAATTTTAGGAATATCAATAAATAGAGATTGACTAAAAATTCATTTTTTTTTAACTTTTTTAGGAGTAAATATAACTTTTTTTCCTCAACATTTTTTAGGATTAAGAGGAATACCTCGTCGGTATTCTGATTATCCTGATATATATTTATTTTGAAATATAATTTCTTCATTAGGGTCTTTAGTGACTTTAGTTGGAGTATTTTATTTTATTTTTATTATTTGGGATAGTTTAATTAGAAAACGATTGGTTATATTTGTAAAATTTAAAAATTCTTCTTTAGAGTGATTTCAGTTATTTCCACCTATAAATCATAGTTATGAAGAA
_21_BRACONIDAE_CARDIOCHILINAE_Toxoneuron_viator_USNMENT01322468_            ????????????????????????????????????????????????????????????????????????ATRYTTRKTTTATYTTTAAGAATTTTAATTCGTATAGAATTAAGAGTTTTAGGTTCTTTAATTGGTAATGATCAAATTTATAATAGTATTGTAACTTTACATGCATTTGTAATAATTTTTTTTATAGTTATACCTACTATGATTGGTGGATTTGGAAATTGATTAGTTCCTTTAATGTTAGGGGGGCCTGACATAGCTTTCCCACGAATAAATAATATAAGATTTTGGTTATTAATTCCTTCTTTATCATTATTAATTTTAAGGTCTTTTGTTAATGTTGGGGTTGGGACAGGTTGAACGGTGTACCCTCCTTTGTCTTTAGGGTTGGCCCATAGTGGAATTTCTGTTGATTTAGGAATTTTTTCTTTACATTTAGCTGGGGCTTCATCAATTATGGGGGCAATTAATTTTATTACTACAGTAGTTAATTTACGTGTGAAAAAATTTACTTTAGATAAAATTTCTTTATTTACTTGGTCAGTTTTTATTACGGCTTTTTTATTATTATTATCTTTACCTGTTTTAGCAGGGGCTATTACTATATTGTTAACAGATCGAAATTTAAATACTTCTTTTTTTGATCCTTCAGGGGGGGGTGACCCTGTTTTATATCAGCATTTATTTTGATTTTTTGGTCATCCTGAAGTTTATATTTTAATTTTGCCTGGATTTGGGATTATTTCACAAATAGTTTTTAATGAAAGAGGTAAAAAGGAGACTTTTGGATCTTTAGGAATGATTTATGCTATATTAACAATTGGATTTTTAGGATTTATTGTTTGGGCTCATCATATATTTACTGTTGGGATAGATGTTGATACTCGGGCCTATTTTACTTCTGCTACTATAGTTATTGCTGTGCCCACTGGAATTAAAATTTTTAGGTGATTAGCTACATTTAGTGGGGTAAAATTTGAATTTAATTTAGTTAATTATTGAGTTTTAGGATTTATTTTTTTATTTACAATAGGGGGTTTAACGGGTGTAGTTTTGTCAAATTCTTCGGTTGATTTAATTTTACATGATACTTATTATGTTGTTGCTCATTTTCATTATGTACTTTCTATAGGAGCAGTATTTGCAATTTGGGGGGGGTTTATTTATTGATATCCTTTAATTTTAGGAATTTCAATAAATATAGATTGATTAAAAATTCATTTTTTTTTAACTTTTATTGGTGTTAATTTAACATTTTTCCCTCAGCATTTTTTAGGACTAAGAGGTATACCTCGTCGATATTCAGATTACCCTGATATATACATATATTGAAATGTAATTTCATCATTAGGGTCATTAGTAACTTTAATTGGGGTATTTTATTTTATTTTTATTATTTGAGAAAGATTAGTGAGAAAGCGGTTAGTAATATTTTTAAAATTTAAAAATTCATCTTTAGAATGATTACAATTATTTCCGCCAAATAATCATAGGTTTAATGAA
_22_BRACONIDAE_CENOCOELIINAE_Capitonius_chontalensis_USNMENT01322558_       AAAAAGTGATTTTATTCAACTAATCATAAAGATATTGGTGTTTTATATTTTTTATTTGGTATATGGAGGGGTATAATGGGATTGTCAATAAGAATAATTATTCGTATAGAATTGAGATCTTCTGGTTCATTGATTGGTAATGATCAAATTTATAATAGTATAGTAACTGGTCATGCTTTTGTTATAATTTTTTTTATGGTTATACCTATTATGATTGGTGGATTTGGTAATTGATTAATTCCTTTAATGTTAGGGGCCCCTGATATAGCTTTCCCTCGAATAAATAATATAAGATTTTGGTTATTACCTCCTTCAATTTGTATATTGATTTTAAGTAATTTAATTAATATTGGTGTTGGTACTGGTTGAACAGTTTATCCTCCGTTATCATTAAATATGAGTCATAGAGGAATTTCTGTAGATTTTGCTATTTTTTCTTTACATTTGGCAGGAATTTCATCAATTATAGGAGCTATTAATTTTATTTCTACTATTATAAATTTACGTTTAATTGGATTAAAGTTTGATAATGTAAGCTTATTAAGATGATCTATTAATATTACAGCAGTATTATTATTATTATCTTTACCTGTGTTGGCAGGTGCAATTACTATGTTATTAACAGATCGTAATTTAAATACATCTTTTTATGATCCTTCTGGAGGGGGTGATCCAATTTTATACCAACATTTATTTTGATTTTTTGGTCATCCTGAAGTTTATATTTTAATTTTACCAGGATTTGGTATTATTTCACATATAATTTATAATGAAAGTGGTAAAAAGGAGACATTTGGATTATTAGGAATAATTTATGCTATAATTTCAATTGGTTTATTAGGTTTTATTGTATGGGCTCATCATATATTTACTGTTGGTATAGATGTTGATACTCGAGCTTATTTTACATCTGCAACTATAATTATTGCTGTTCCTACTGGAATTAAGATTTTTAGATGGATAGCAACATTAAGTGGTATTAAAATAAAATTTAATTTAATTAATTTATGATCAATAGGTTTTATTTTTTTATTTACTATGGGGGGTTTAACTGGTGTAGTATTATCAAATTCTTCAGTTGATATTATTTTACATGATACTTATTATGTTGTAGCTCATTTTCATTATGTTTTATCAATAGGTGCAGTATTTTCAATTATTGGTGGATTTATTTTTTGGTACCCATTATTTGTTGGATTAAGTATACATTTTAAGTGATTAAAAATTCAATTTTTTATTATATTTTTAGGAGTAAATTTAACTTTTTTTCCTCAACATTTTTTAGGATTAAGTGGTATACCACGTCGTTATTCTGATTACCCTGATAGATATTTATGTTGAAATATATTATCTTCAATTGGTTCAATTATTTCAATAATTGGAATATTTTATTTAATTTTTATTATTTGGGAAAGATTAGTAAGGTACCGATTAATTTTATTTATAAAATATATAAATTCATCATTAGAATGGAATCAATTTTATCCACCAAATGAACATAGATATAAAGAA
_23_BRACONIDAE_CENOCOELIINAE_Aulacodes_nigriventis_USMEN01322459_           AAAAAATGGTTTTATTCGACTAATCATAAAGATATTGGAGTATTATATTTTTTGTTTGGGATGTGGTGTGGGATAATTGGATTATCTATAAGAGTCATTATTCGAATAGAGTTGGGTTCTGCTGGATCTTTAATTGGTAATGATCAAATTTATAATAGTATAGTTACTGCGCATGCGTTTATTATAATTTTTTTTATGGTCATACCAATTATAATTGGTGGGTTTGGTAATTGATTGATTCCTTTAATGATAGGGGCTCCTGACATGGCTTTTCCTCGAATAAATAATATAAGATTTTGATTGTTAGTTCCATCAATTTTTTTTTTGATTTTAAGAAATTTTATTAATATTGGAGTTGGGACAGGATGGACAGTTTATCCTCCTTTATCATTAAATATGAGGCATAGTGGAGTATCAGTTGATTTTGCAATTTTTTCTTTACATTTGGCTGGTATATCTTCTATTTTAGGAGCTGTTAATTTTATTTCTACTATTATTAATATACGGTTAAATGGATTGAAATTTGATAATATTACTTTACTAACTTGATCAGTGGAAATTACTGCAGTTTTATTATTGTTATCATTACCAGTTTTAGCGGGTGCTATTACTATATTATTGACTGATCGTAATTTGAACACATCATTTTATGATCCTTCAGGAGGTGGGGATCCTATTTTATATCAACATTTGTTTTGATTTTTTGGTCATCCTGAAGTTTATATTTTAATTTTACCTGGATTTGGAATTATTTCTCATATAATTTATAATGAAAGAATAAAAAAAGAAACATTTGGATCATTAGGAATAATTTATGCTATAGTTTCTATTGGATTGTTGGGATTTATTGTTTGGGCTCATCATATGTTTACTGTGGGTATAGATGTTGATACACGGGCTTATTTTACTTCAGCTACTATGATTATTGCTATTCCTACAGGAATTAAAATTTTCAGGTGAATAGCTACATTAAATGGAGTTAAAATTAATTTTAATTCTGTAATATTGTGATCATTTGGTTTTCTTTATTTATTTACTGTCGGAGGATTAACTGGGGTAGTATTAGCTAATTCTTCAGTTGATATTATCTTACATGATACTTATTATGTTGTAGCACATTTTCATTATGTTTTATCTATAGGGGCTGTATTTTCTATTATGGGGGGATTTATTTTTTGATATTCATTATTTACTGGGTTAAGGTTAAATGAGAAGTGATTGAAATCTCAATTTGTTATTATATTTATTGGGGTAAATATAACTTTTTTTCCTCAACATTTTTTAGGATTAAGGGGTATACCTCGACGTTATTCTGATTATCCTGATAGATATTTATGTTGAAATGTTTTATCTTCTTTAGGATCAGTAATTTCTATATTGGGAATATTTTATTTTATTTATATTGTTTGGGAAAGATTAATTGGATATCGTATGGTATTATTTGTAAAATATATAAATTCTTCTTTAGAATGATTACAATTGTTTCCTCCTAATAGTCATGGATAT??????
_24_BRACONIDAE_CENOCOELIINAE_Cenocoellius_ashmeadii_USNMENT01322645_        ???????????????????????????????????????????????????????????????????????????????????????????????????????????????????????????????????????????????????????????????????????????????????????????????????ATGGTTATACCAATTATAATTGGAGGGTTTGGGAATTGATTAATTCCTTTAATATTAGGGGCTCCTGATATAGCTTTCCCTCGAATAAATAATATAAGGTTTTGATTATTAATTCCTTCGATTTTTTTTTTGATTTTAAGAGGATTTGTAAATATTGGGGTAGGTACTGGATGAACTGTTTATCCACCATTGTCATTAAATGTAAGTCATGGAGGGATATCTGTTGATTCTGCTATTTTTTCTTTACATTTAGCAGGGATATCTTCAATTATAGGAGCTGTTAATTTTATTTCTACAATTTTAAATTTGCGATTAATTGGTTTAAAATTTGATAATGTTACTTTATTAAGTTGATCAATTAATATTACTGCAATTTTATTATTATTATCATTACCTGTATTAGCAGGTGCTATTACTATATTGTTAACAGATCGTAATTTAAATACATCTTTTTATGATCCTTCAGGAGGGGGAGATCCAATTTTGTATCAACATTTATTTTGATTTTTTGGTCATCCAGAAGTTTATATTTTAATTTTACCAGGATTTGGAATTATTTCTCATATAATTTATAATGAAAGAGGTAAAAAAGAAACTTTTGGATTATTAGGTATAATTTATGCTATAATTTCTATTGGAATTTTAGGATTTATTGTTTGAGCTCATCATATATTTACTGTTGGAATGGATGTTGATACTCGAGCTTATTTTACTTCAGCAACTATAATTATTGCTGTACCTACTGGTATTAAAATTTTTAGGTGAATAGCTACTTTTAGAGGGGTAAAAATAAAGTTTAATCCAGTTATTATATGAAGTATAGGATTTATTTTTTTATTTACAGTAGGTGGATTAACTGGTGTTGTTCTTTCTAATTCATCTGTTGATATTGTTTTACATGATACTTATTATGTAGTAGCACATTTTCATTATGTTTTATCTATAGGTGCTGTATTTTCTATTATTGGAGGATTTATTTTTTGATATCCTTTATTTATTGGTTTAAGATTACATTTAAAATGAATAAAATCTCAATTTATTATTATATTTATTGGGGTTAATTTAACTTTTTTTCCTCAGCATTTTTTAGGGTTAGGTGGTATACCTCGACGATATTCTGATTATCCAGATAGTTATTTATTTTGAAATATTTTATCGTCATTTGGTTCAATTATTTCAATATTAGGTATATTTTATTTAATTTATATTATTTGAGAAAGTTTAATTAGATATCGTATAATTTTATTTAAAAAATATATAAATACATCTTTGGAGTGAAATCAAAAATATCCCCCAGATGAACATAGATATGGGGAA
_25_BRACONIDAE_CHARMONTINAE_Charmon_extensor_USNMENT01322559_               ATAAAATGGTTTTTTTCTACAAATCACAAGGATATTGGGATTTTATATTTTATTTTTGGTTTATGGTCGGGGATTTTAGGTTTATCAATAAGTTTAATTATTCGGTTAGAATTGGGTATACCTGGGGGTTTATTGAATAATGATCAAATTTATAATGTTTTAATTACATCTCATGCTTTTGTAATAATTTTTTTTATAGTTATACCAATTATAATTGGTGGATTTGGAAATTGGTTAGTACCTTTGATATTAGGATGTCCTGATATGGCTTTCCCTCGTATAAATAATATAAGGTTTTGATTGTTAATTCCTTCTTTGTTAATATTAATTTTTGGTTTAATTTTAAGAAGGGGGGTGGGTACTGGTTGAACAATTTATCCACCTTTATCTTTAATTATATTTCATGATGGGGAGTCATTAGATATTACAATTTTTTCTTTACATTTAGCAGGGGCTTCTTCAATTATAGGTGCAGTAAATTTTATCACTACAATTTTAAATATGCGTTCTAATATATTTTCAATAGATAAAATCTCTTTATTTAGTTGATCTATTATATTAACAGCAATTTTATTGTTATTGTCTTTACCAGTTTTGGCTGGGGCTATTACTATATTATTAACGGACCGAAATTTAAATACAACTTTTTTTGATCCATCTGGTGGGGGGGACCCTATTTTATATCAACATTTATTTTGATTTTTTGGTCATCCTGAAGTTTATATTTTAATTTTACCTGGTTTTGGGATTATTTCTCATATTATTTTTAATGAAAGTGGTAAAAAAGAGACTTTTGGGGGATTAGGTATAATTTATGCTATAATAACTATTGGAGTTTTGGGTTTTATTGTTTGAGCTCATCATATATTTACTGTTGGGATAGATGTAGATACACGAGCTTATTTTACTTCAGCTACTATAATTATTGCTGTTCCAACAGGAATTAAAATTTTTAGATGATTAGCTACTTTAAGTGGAGTAATTTTAAAAAATAATTTAAGTATTATATGAAGATTGGGTTTTATTTTTTTATTTACATTAGGGGGTGTGACAGGTATTGTTTTATCAAATTCTTCTGTTGATATTATTTTACACGATACTTATTATGTAGTAGCACATTTTCATTATGTTTTATCTATAGGGGCTGTATTTACTATTATTGGTGGTTTTATTTATTGATATCCATTATTTTTAGGTTTAAGATTGAATTTTAAATGATTAAAAATTCAATTTTATTTAATATTTTTAGGTGTTAATATAACCTTTTTTCCTCAACATTTTTTAGGATTGGGGGGTATACCACGTCGTTATAGAGATTATTCTGATTTTTATTATTGTTGAAATTTAGTTTCTTCAATTGGTTCATTGATTACTATATTTTCAACATTTTTTATATTATTTGTTTTTTGGGAAAGTTTAATTAATAAACGTTTAATTATTTTTATAAAATATATAAATAATTCAATTGAATGATTACAATTTTATCCTCCTAATGTTCATAGATATAGTCAA
_26_BRACONIDAE_CHELONINAE_Chelonus_sp_USNMENT01322561_                      AATAAATGATTTTTTTCTACAAATCATAAAGATATTGGAATTTTATATTTTATTTTTGGTATATGATCAGGTATAATAGGATTATCATTAAGATTATTAATTCGTATAGAATTAAGAATTGTAGGAAGGTTATTTATAAATGATCAATTATATAATAGAATTGTTACAATACATGCTTTTATTATAATTTTTTTTATAGTTATACCAATTATAATTGGGGGATTTGGAAATTGATTAATTCCATTAATATTAGGATTGCCAGATATAATTTTTCCTCGAATAAATAATATAAGATTTTGGTTATTAATTCCGTCTATTTTTATATTAATTATAGGGGGATTTGTAAATATAGGGGTAGGTACTGGTTGAACGGTATATCCACCTTTATCTTTATTAATAGGACATAGAGGAATTTCAGTAGATTTATCAATTTTTTCTTTACATTTGGCTGGGGCATCATCAATTATAGGATCTATTAATTTTATTGTTACAATTTTAAATACTTGAATAATTAAAAAATTTATAGATAAATTTTCTTTATTTGTATGATCAGTTTTTATTACAACTATTTTATTATTATTATCATTACCAGTTTTGGCTGGTGCAATTACTATATTATTAAGAGATCGAAATTTAAATACAAGATTTTTTGATCCTTCAGGTGGTGGAGATCCAGTATTATATCAACATTTATTTTGATTTTTTGGTCATCCTGAGGTTTATATTTTAATTTTACCAGGATTTGGAATAATTTCTCATATTGTTTTTTCTGAAAGTGGAAAAAAAGAAGTTTTTGGATATTTGGGTATAGTTTATGCTATAATTACTATTGGATTTTTAGGATTTATTGTTTGGGCCCACCATATATTTACAGTTGGAATAGATGTAGATACACGAGCTTATTTTACATCAGCAACAATAGTAATTGCTGTACCTACAGGAATTAAAGTATTTAGTTGAATTAGGTCATTAATGGGAATAAAAATAAATTATAGATTAGGAATAATATGATCTTTAGGATTTATTTTTTTATTTACAATAGGTGGATTAACTGGAATTGTTTTATCTAATTCATCTTTAGATTTAGTTTTACATGATACTTATTATGTAGTTGCTCATTTTCATTATGTATTATCAATGGGTGCAGTATTTGCGATTATAGCTGGTTTTATTTATTGATTTTCTTTATTTTTTGGATATTTAATGGATATTAAAATATTAAAAGTTCAGTTTTTTATTATATTTGTTGGAGTAAATTTAACTTTTTTTCCTCAACATTATTTAGGATTAAGAGGTATACCTCGTCGTTATTCTGATTATTTTGATATATATTTTTATTGAAATATTTTTTCATCTATTGGTTCAATTATTACATTAATTTCAATAATTTTATTTTTTTTAATTGTTTTAGAAAGATTTTATATAAAACGTATAATTTTATTTAATAAATATATTAGTACATCATTAGAATGATTACAAAATTTTCCTCCTAATAATCATTGTTTTAATGAA
_27_BRACONIDAE_CHELONINAE_Phanerotoma_sp_USNMENT01322562_                   AAAAAATGATTAATATCTACTAATCATAAAGATATTGGAATTTTATATTTTTTGTTTGGTATTTATTCAGGAATATTAGGATTATCTTTAAGAATAATAATTCGTTTAGAATTAAGAGTATTAGGTGAAATATTAGGAAATGATCAAATTTATAATATAATAGTAACAATTCATGCTTTTATTATAATTTTTTTTATAGTTATACCAATTATAATTGGGGGATTTGGAAATTGATTAGTTCCTTTAATATTAGGAGGACCAGATATAAGATTTCCTCGAATAAATAACATAAGATTTTGATTATTAATTCCTTCATTAATATTATTAATTATATCAAGATTTGTAAATATAGGAGCTGGTACTGGATGAACCATTTACCCTCCTTTATCTTTATTATTAGGTCATAGAGGAATTTCAGTAGATTTAGTAATTTTTTCTTTACATTTAGCAGGAATTTCTTCAATTTTAGGAGCAATTAATTTTATTACAACAGTTTTAAATATATGATTTAATTATAAATTAATAGATAAATTATCTTTATTTATTTTTTCAGTTATTATTACTGCTTTATTATTATTATTATCATTACCAGTCTTGGCTGGTGCTATTACAATATTATTAATAGACCGAAATTTAAATACAAGATTTTTTGACCCTAGAGGTGGAGGAGATCCAATTTTATACCAACATTTATTTTGATTTTTTGGTCATCCTGAAGTTTATATTTTAATTTTACCAGGATTTGGTATTATTTCTCAAATTATATATAATGATGGAGGAAAAAAAGAGGTATTTGGTGTTTTAGGAATAATTTATGCTATATTTACTATTGGATTTTTAGGTTTTATTGTGTGAGCTCATCATATATTTACTGTTGGGATAGATGTTGATACACGAGCTTATTTTACCTCAGCAACAATAATTATTGCTATTCCTACCGGAATTAAAGTTTTTAGATGATTAAGAACATTAAGTGGAATTAAATTAAATTATGATGTAAGAATAATATGATCATTAGGTTTTATTTTTTTATTTACAATAGGTGGATTAACAGGTGTAATATTATCTAATTCATCAATTGATATTGTTTTACATGATACATATTATGTTGTAGCTCATTTTCATTATGTTTTATCAATAGGAGCAGTTTTTACAATTTTTGCTGGTTTTATTTATTGATATAGATTATTTATTGGATATAAATTAAATAATTATTGATTAAAAATTCAATTTTATTTAATATTTATTGGAGTTAATTTAACTTTTTTCCCACAACATTTTTTAGGATTAGGAGGAATACCTCGTCGTTACTCAGATTATCCTGATATATATTTATTTTGAAATTTAATTTCATCAATTGGATCAATAATTACTTTAATTGGAACAATATTATTTTTAATAATTTTAATAGAAAGAATTTTATTTAAACGATTAAATTTATTTAATAAATTTATAATAACATCATTAGAATGAATTCAAATTTGACCTCCAGAAGATCATAGATAT??????
_28_BRACONIDAE_CHELONINAE_Phanerotomella_longipes_CNC924617_                GATAAATGATTATTTTCAAGAAATCATAAAGATATTGGTATTTTATATTTTATTTTTGGTATATGATCTGGGATTTTGGGTTTATYATTAAGATTAATTATTCGAATAGAATTAAGAATTTTGGGGGGATTTTTAGGGAATGATCAAATTTATAATAGTATTGTAACTTTACATGCTTTTGTTATAATTTTTTTTATGGTTATACCAATTATAATTGGGGGGTTTGGGAATTGATTAGTTCCATTGATACTTGGAGGGCCTGATATAGTGTTTCCTCGAATAAATAATATAAGATTTTGGTTATTAATTCCTTCTATATTTTTTTTAATTTTAGGGGGGTTTGTGAATATAGGAGCAGGGACAGGATGAACAGTTTATCCCCCTTTATCTTTAATTTTAGGGCATAGAGGAATTTCAGTAGATTTAAGAATTTTTTCATTACATATTGCAGGGGCTTCATCAATTATAGGGGCAATTAATTTTATTGCAACAATTTTAAATATATGATTTAAATTGAATTTAATAGATAAAATATCTTTATTTATTTGATCAGTTATAATTACTGTAATTTTATTATTATTATCTTTACCTGTATTAGCAGGGGCAATTACAATATTATTAACTGATCGAAATTTAAATACAAGATTTTTTGATCCAGCTGGGGGGGGTGATCCTATTTTATATCAGCATTTATTTTGATTTTTTGGACATCCAGAAGTGTATATTTTAATTTTACCAGGATTTGGGATTATTTCTCATATTGTAACTACTGAAAGARGAAAGAAAGAAACTTTTGGCGTTTTAAGTATAATTTATGCAATATTAACTATTGGGTTTTTAGGGTTTATTGTTTGAGCCCACCATATATTTACAGTAGGGATGGATGTTGATACTCGGGCTTATTTTACTTCAGCTACAATAATTATTGCTGTACCTACAGGTATTAAAGTTTTTAGATGAATGAGTACATTAAGAGGGATAAAATTTAATATAAATTTGGGGATTTTATGAAGGATAGGATTTATTTTTTTGTTTACAGTAGGGGGGTTAACTGGTATTGTATTATCAAATTCTTCTCTTGATTTAATTTTACATGATACATATTATGTTGTAGCACATTTTCATTATGTTTTATCAATAGGAGCTTTATTTGGAATTTTATCAGGATTTATTTATTGATTTTCTTTATTTACTGGTGTGATAATAAATGAAAATTGATTAAAAATTCAATTTTTTTTATTATTTATTGGTATTAATTTAACATTTTTTCCTCAACATTTTTTAGGGTTGGGAGGGATGCCTCGTCGTTATTCTGATTATCCAGATATATTTATATATTGAAATATATTATCTTCTTTAGGCAGATTAATTTCATTAATTGGAATAATTTATATATTTTTTATTTTATTTGATAGATTAATAAGAAAATTTATTGTTTTATTTAATAAATTTATTTACACATCTTTGGAATGATTACATAATTGGCCTTCAAATGGACATAGGTAT??????
_29_BRACONIDAE_DORYCTINAE_Heterospilus_sp_CNIN3037_                         ATAAAATGATTTTTTTCTACAAATCATAAAGATATTGGTCTGTTATATTTTTTATTTGGTATATGAGCTGGAATAGTAGGTTTATCAATAAGAATTATTATTCGTTTAGAATTAGGGATACCAGGAAGTTTATTGGGTAATGATCAAATTTATAATAGAATAGTAACTTCTCATGCTTTTGTAATAATTTTTTTTATAGTAATACCAGTAATATTAGGGGGGTTTGGTAACTGATTATTACCTTTAATATTAGGGGCTCCTGATATGGCTTTCCCTCGTATAAATAATATGAGATTTTGGTTATTGATTCCATCTTTAATATTATTATTCTTTAGAAGATTTGTAAATGTAGGTGTAGGGACAGGTTGAACAGTTTATCCTCCTTTATCTTCAAGTATAGGTCATAGAGGGATATCTGTTGATTTATCAATTTTTTCTTTACATTTAGCTGGAATATCTTCTATTATAGGAACAATTAATTTAATTTCAACAATTTTTAATATACGTTTATTAGGAGTAAAATTGGATCAATTAGTTTTAATAATTTGAGCTATTTTAATTACGGCTTTATTATTATTATTAGCGGTTCCTGTTTTAGCGGGGGCTATTACAATATTATTAAGAGATCGAAATTTAAATACATCTTTTTTTGATTTTTCAGGGGGAGGAGATCCTGTTCTTTATCAACATTTATTTTGATTTTTTGGTCATCCAGAAGTTTATATTTTAATTTTACCTGGATTTGGTGTAATTTCACATATAATTTTTAGAGAAAGAGGGAAAAATGAAGCTTTTGGAAGGTTGGGTATAATTTATGCTATGTTAACAATTGGGTTTTTGGGATTTATTGTTTGAGCTCATCATATATTTACTATTGGGATGGATGTTGATACTCGCGCTTATTTTACTTCAGCTACAATAATTATTGCAATTCCAACAGGAATTAAAGTTTTTAGTTGATTAGCTACTTTTAGGGGAATAAAATTAAAATTAAGGTTAGGATTATTTTGATCTTTGGGGTTTGTATTTTTATTTACTTTAGGTGGATTAACAGGAATTATTTTATCTAATTCTTCTGTTGATGTTGTTTTACATGATACATATTATGTTGTTGCTCATTTTCATTATGTATTATCAATGGGGGCAGTTTTTGCTATAATGGGGGCTTTTATTTGATGATGACCTTTTTTTTTTGGATTAAGATTACATGAAAAATGGTTAAAAATTCATTTTTTTATTATATTTATTGGTGTAAATGTAACTTTTTTCCCTCAACATTTTTTAGGATTGGGGGGTATACCACGTCGTTATTCAGATTATCCAGATTATTTTATAATTTGGAATGTGGTATCATCTATTGGATCTTTAATTTCATTATTTTCAGTAATTTATTTTATTTTTATTATTTGGGATAGATTATTTAGTAAACGTTATGTTGTATTTAATAAATTTGTTGAGTCTTCAAATGAGTGGTTTCACTTATATCCAGTTTCTTTTCATAGGTATGAACAG
_30_BRACONIDAE_DORYCTINAE_Labania_ficophaga_CNIN3682_                       AAAAAATGATTTTTTTCATCTAATCATAAAGATATTGGGCTATTATATTTTATTTTTGGAGGTTGGTCTGGAATAGTTGGTTTATCTTTAAGAATAATTATTCGTTTAGAATTAGGGATACCTGGGTCATTATTAGGTAATGATCAAATTTATAATAGTGTAGTAACATTGCATGCTTTTATTATAATTTTTTTTATAGTTATACCAGTAATAATAGGTGGGTTTAGAAATTGGTTGGTACCTTTAATATTAGGTGCTCCTGATATATCTTTCCCTCGTATAAATAATATAAGTTTTTGATTATTAATTCCTTCTTTATTAATGTTATTTTTTAGGGGATTTATTAATATGGGGATTGGTACTGGTTGAACAGTTTACCCTCCGTTATCTTTAAATTTAAGTCATAGGGGGATGTCTGTTGATATAGCAATTTTTTCTTTACATTTAGCTGGGATTTCATCAATTATGGGTTCAATTAATTTAATTTCAACTATTTTTAATATAAAATTATTAATAATTAAATTTGATCAATTAGTTTTATTTATTTGATCTATTATCATTACAGCTTTCTTATTAGTTTTATCTTTACCTGTTTTGGCTGGGGCTATTACAATATTATTAAGTGATCGTAATTTAAATACTTCATTTTTTGATTTTTCTGGGGGGGGAGACCCAATTCTCTATCAACATTTATTTTGATTTTTTGGTCACCCTGAAGTTTATATTTTAATTTTACCTGGATTTGGGGTTATTTCACATATAATTTATAATGAAGTAGGTAAGGGGGAAGTTTTTGGTTTATTAGGTATAATTTATGCTATATTGACAATTGGGTTTTTAGGGTTTATTGTTTGAGCTCATCATATATTTACTATTGGAATGGATGTAGATACTCGTGCATATTTTACTTCTGTTACAATGATTATTGCTATTCCAACAGGAATTAAAGTATTTAGATGGTTAGCTACTTTAAGAGGAATAAAATTAAATTTGAGATTAGGTTTATTATGATCTTTAGGATTTATTTTTTTATTTACTTTAGGGGGGTTAACAGGAATTATTTTATCTAATTCTTCAATTGATTTAATGATGCATGATACATATTATGTTGTTGCTCATTTTCATTATGTATTATCAATAGGGGCAGTATTTGCAATATTTGGGGGATTTATTTGATGGTGAAGATTTTTTTTTGGTATATTAATAAATCAAAAATGATTAAAAATTCATTTTTATTTAATATTTATTGGAGTAAATTTAACTTTTTTTCCTCAACATTTTTTAGGGTTAGGAGGGCATCCTCGTCGATATAGAGATTATCCTGATTATTATTTAGGTTGGAATGTTTTATCATCTATAGGGTCAATAATTTCTTTATTTTCAATAATTTATTTTATTTTTATTATTTGAGAAAGATTATATAGAAAACGATATTTAATTTATTATAATTTTGTAAATACATCTATTGAATGATTGCATTTATCTCCTGTTTATTTTCATTCTTATAATCAA
_31_BRACONIDAE_DORYCTINAE_Allorhogas_crassifemur_CNIN3684_                  AAAAAATGATTTTTTTCTACAAATCACAAAGATATTGGTTTATTATATTTTATATTTGGATTTTGAGCTGGTATAAGAGGGTTATCATTAAGGATAATTATTCGATTGGAATTAGGAATGCCAGGGTCTTTGTTGGGTAATGATCAAATTTATAATAGAGTTGTTACTTTACATGCATTTATTATAATTTTTTTTATAGTTATACCTGTAATAATAGGGGGATTTGGAAATTGATTGATTCCTTTAATATTAGGAGCTCCAGATATATCTTTCCCTCGAATAAATAATATAAGATTTTGATTATTAATTCCTTCATTATTTATATTATTTTTAAGAGGTTTTATAAATATTGGAATTGGGACTGGATGAACAATTTATCCACCTTTATCATCTAATCTAGGGCATAGAGGGATTTCAGTTGATTTATTAATTTTTTCATTACATCTTGCGGGGGCATCCTCGATTATAGGTTCAATTAATTTAATTACTACAATTTTTAATATACATTTAATAATAATTAAGTTTGATGAGATAGTATTATTTATTTGGGCTGTAATAATTACAGCATTTTTATTAGTTTTATCATTACCAGTTTTAGCTGGGGCTATTACTATATTATTAAGAGATCGTAATTTAAATACTTCATTTTTTGATTTTTCAGGAGGGGGGGATCCTGTTTTATATCAACATTTATTTTGATTTTTTGGTCATCCTGAAGTTTATATTTTAATTTTACCTGGATTTGGGGTAATTTCTCATATAATTTATAATGAGAGGGGAAAGAATGAAGTATTTGGAATATTAGGAATAATTTATGCTATATTAACTATTGGATTTTTAGGATTTATTGTTTGAGCTCATCACATATTTACTATTGGAATAGATGTGGATACACGGGCTTATTTTACTTCTGCAACTATAATTATTGCTATTCCAACTGGTATTAAAGTTTTTAGATGATTAGCTACTTTAAGGGGAATAAATTTATATTATAGTTTAAATTTATTATGAATTTTAGGATTTATTTTTTTATTTACATTAGGGGGATTAACTGGAATTATTTTATCAAATTCTTCTATTGATTTAGTATTACATGATACATATTATGTTGTAGCTCATTTTCATTATGTTTTATCTATGGGGGCTGTTTTTGCTTTATTAGGATCATTTATTTGATGATGACCTTTTTTTATTGGTTTAAGATTACATCAAAAATGATTGAAAATTCATTTTTTTATTATATTTTTAGGTGTTAATTTAACTTTTTTTCCTCAACATTTTTTGGGGTTAGGGGGGCATCCTCGGCGTTATTCCGATTATCCTGATTATTTTTTAATTTGAAATGTTATTTCTTCTTTGGGTTCAATAGTATCATTATTTTCAGTAATTTATTTTATTTTTATTATTTGAGAAAGTTTATTTAGGAAACGGTTTTTAATTTTTAATAAATTTGTTAGATCTTCAATTGAATGATTTCATTTATCACCAGTTTATTTTCATTCATATGATCAA
_32_BRACONIDAE_DORYCTINAE_Allorhogas_scotti_CNIN3686_                       ATAAAATGATTTTTTTCAACAAATCATAAAGATATTGGTTTATTATATTTTATATTTGGTATATGGTCAGGAATAGTTGGATTATCATTAAGGATAATTATTCGATTAGAATTAGGAATACCTGGAAGTTTATTAGGTAATGATCAAATTTATAATAGAGTAGTTACTTTACATGCTTTTATTATAATTTTTTTTATGGTTATGCCTGTAATAATAGGAGGATTTGGAAATTGATTAATTCCTCTTATATTAGGAGCTCCTGATATATCATTTCCTCGAATAAATAATATAAGATTTTGATTATTAATTCCTTCTTTATTAATATTATTTTTTAGGGGATTTTTAAATGTGGGGGTAGGTACAGGATGAACGGTTTATCCTCCTTTATCTTCTAGATTGGGTCATAGGGGAATTTCTGTTGATATAGCTATTTTTTCTTTACATTTAGCTGGTGCATCTTCTATTATGGGTTCAATTAATTTAATTACAACTATTTTTAATATACGTTTATTAATAATTAAATTTGATCAATTAGTTTTATTTATTTGAGCTGTATTAATTACAGCTTTTTTATTATTATTATCTTTACCTGTTTTAGCAGGAGCTATTACAATATTATTAAGTGATCGAAATTTAAATACATCATTTTTTGATTTTTCTGGTGGTGGTGATCCTGTTTTGTATCAACATTTATTTTGATTTTTTGGTCATCCAGAAGTTTATATTTTAATTTTACCTGGATTTGGTGTTATTTCACATATAATTTTTAATGAAAGGGGTAAAAATGAGGTTTTTGGAAGATTGGGAATAATTTATGCTATATTAACTATTGGATTTTTAGGTTTTATTGTTTGAGCACATCATATATTTACTATTGGGATAGATGTAGATACTCGTGCTTATTTTACTTCAGCTACAATAATTATTGCTATTCCTACTGGTATTAAAGTTTTTAGATGATTAGCTACTTTAAGGGGAATAAATTTGAAGTATAGATTAAATTTATTGTGATCATTAGGTTTTGTTTTTTTATTTACTATAGGGGGGTTAACTGGGATTATTTTATCAAATTCTTCAATTGATTTAGTTTTACATGATACATATTATGTTGTTGCTCATTTTCATTATGTATTGTCAATAGGAGCTGTATTTGCTATATTAGGGGGATTTATTTGATGATGACCATTTTTTTTAGGATTAAGAATACATCAAAAATGATTAAAAGTTCATTTTTTTATTATATTTTTAGGAGTTAATATTACTTTTTTTCCACAACATTTTTTAGGGTTAGGGGGGCAACCTCGTCGTTATTCAGATTATCCTGATTATTTTTTATCTTGAAATGTAGTTTCTTCTTTGGGTTCAATAATTTCTTTATTTTCAGTTATTTATTTTATTTTTATTATTTGAGATAGATTATTTAGTAAACGTTTTTTAGTTTTTAATAAATTCGTTAGGTCATCTATTGAGTGAAATCATTCATCTCCAGTTTATTTTCATTCTTATGAACAA
_34_BRACONIDAE_DORYCTINAE_Eodendrus_eous_CNIN4303_                          ATAAAATGATTTTATTCTACTAATCATAAAGATATTGGTGTATTATATTTTTTGTTTGGAATATGAGCAGGAATAGTTGGTTTATCTATAAGAATAATTATTCGTTTTGAATTAGGTATAGCTGGATCTTTATTAGGGAATGATCAAATTTATAATTCTATAGTTACTTCTCATGCTTTAGTTATAATTTTTTTTATAGTTATACCAGTAATAATTGGAGGATTTGGTAATTATTTGGTTCCTTTAATGTTAGGGGCTCCTGATATATCTTTCCCTCGAATAAATAATATAAGATTTTGATTAATTGTTCCATCTTTAATATTATTATTTTTTAGAAATATTATTAATGTTGGAGCAGGAACTGGTTGAACTATTTATCCTCCTTTATC---AACTATAGGTCACAGAGGTATATCTGTTGATATAATAATTTTTTCTTTACATTTAGCAGGTACTTCATCTATTATGGGGGCTATTAATTTTATTTCTACTATTTATAATATACGTTTAATTGGAATTAAAATAGATCAAATTGTTTTATTAATTTGATCTATTTTGATTACTGTAATTTTATTATTATTATCATTACCTGTTTTGGCGGGAGCTATTACTATATTATTAACAGATCGAAATTTAAATACAACTTTTTTTGATTTTTCTGGTGGGGGTGATTCAGTTTTGTTTCAACATTTATTTTGATTTTTTGGTCATCCAGAAGTTTATATTTTAATTTTACCAGGTTTTGGTATTATTTCTCATATAATTTTTAATGAAAGGGGTAAAAAAGAAACTTTTGGAGTTTTAGGAATAATTTATGCAATATTAACAATTGGATTTTTAGGATTTATTGTTTGAGCTCATCATATATTTACAATTGGAATAGATATTGATACACGAGCTTATTTTACTTCTGCTACAATAATTATTGCTGTTCCAACTGGAATTAAAGTATTTAGTTGATTAGCTACTTTTAGGGGAGTTAAATTTAATTTTAATTTAGGAATAATATGATCTTTAGGATTTATTTTTTTATTTACTTTAGGAGGATTAACAGGAATTGTATTATCAAATTCTTCAATAGATATTGTTTTACATGATACTTATTATGTTGTTGCTCATTTTCATTATGTATTATCTATAGGTGCAGTTTTTGCAATTTTAGGGGGATTTATTTGATGATGACCATTTTTTACTGGTTTAAGTTTAAATGATAAATGATTAAAAATTCATTTTTTTATTATATTTATTGGAGTTAATTTAACTTTTTTTCCTCAACATTTTTTAGGTTTAGGAGGAATACCTCGTCGTTATTCAGATTATCCTGATATTTTTTTAAGATGAAATATATTATCATCTTTTGGTTCTTTAATTTCTTTAATTGGAGTAATTTATTTTATTTTTATTTTATGGGAAAGATTATATAGATATCGTTTATGTATTTATATAAAATATATAAGATCTTCACTTGAATTTTTACATAAAAGTCCTTCAGATGTTCATAGTTATAATCAA
_35_BRACONIDAE_DORYCTINAE_Euscelinus_sarawacus_CNIN4311_                    ATAAAATGATTTTATTCAACAAATCATAAAGATATTGGAATATTATATTTTATTTTTGGTATATGATCTGGTATAGTAGGTTTGTCAATAAGATTAATTATTCGTTTAGAATTAGGAAAATCTGGTTCTTTATTAGGTAATGATCAAATTTATAATGTTATAGTTACTTCACATGCTTTAGTAATAATTTTTTTTATAGTTATGCCTATTATAATTGGTGGTTTTGGAAATTATTTAGTTCCATTAATATTAGGGGCACCTGATATATCATTTCCTCGAATGAATAATATAAGATTTTGATTATTAGTTCCTTCATTAATTATATTATTTTTTAGAATAATTGTTAATGTAGGTTCAGGAACTGGTTGAACTATATATCCACCTTTATCTTCAAATTTAGGTCATAGAGGAGTATCAGTTGATTTATTAATTTTTTCATTACATTTAGCTGGTTCATCTTCTATTATAGGAGCAATAAATTTTATTGTTACTGTATATAATATACGATTATTTGGATTAAAAATAGATCAAATTGTTTTATTAGTTTGATCAGTATTAATTACTGTTATTTTATTGTTGTTGTCTTTACCAGTTTTAGCTGGAGCAATTACAATATTATTAACTGATCGTAATTTGAATACTACATTTTTTGATTTTTCTGGTGGTGGTGATTCTGTATTATTTCAACATTTATTTTGATTTTTTGGTCATCCAGAAGTTTATATTTTAATTTTACCAGGATTTGGTATTATTTCTCATATTATTTTTAATGAAAGAGGAAAGAAAGAGACATTTGGTTTATTAGGAATAATTTATGCTATATTAACAATTGGATTTTTAGGATTTATTGTTTGAGCTCATCATATATTTACTATTGGGATAGATATTGATACTCGTGCTTATTTTACTTCTGCAACTATAATTATTGCTGTTCCTACAGGAATTAAAGTATTTAGTTGATTAGCTACAATAAGAGGAGTAAAATTAGATATAAATTTGGGAATAATATGATCAATTGGTTTTGTATTTTTATTTACATTAGGTGGATTGACTGGGATTGTTCTATCTAATTCTTCTGTTGATGTTGTATTACATGATACATATTATGTTGTAGCTCATTTTCATTATGTTTTATCTATAGGTGCTGTTTTTGCAATTTTAGGGGGATTTATTTGATGATGACCTTTTTTTACAGGTTTATTTATACATGAAAAATGATTGAAAGTTCATTTTTTTGTTATATTTATTGGAGTTAATTTAACTTTTTTCCCTCAACATTTTTTAGGTTTAGGAGGTATACCTCGTCGTTATTCTGATTATCCAGATATTTTTTTAAGATGAAATGTTTTATCTTCATTTGGTTCATTAATTTCTTTAGTTGGAATAATTTATTTTATTTTTATTTTATGGGAAAGATTATATAGTCAACGATTAGTTGTATTTATTAAATTTATAAATTCATCAATTGAATTTTTACATTTATATCCAACAAATGTTCATAGTTATAATCAA
_36_BRACONIDAE_DORYCTINAE_Ficobolus_paniaguai_CNIN3418_                     ATAAAATGATTTTTTTCAACAAATCATAAAGATATTGGTTTATTATATTTTATTTTTGGGATTTGATCTGGAATAGTTGGTTTATCTTTAAGAATAATTATTCGTTTAGAGTTGGGTATGCCTGGTTCTTTGTTAGGAAATGATCAAATTTATAATAGTATTGTTACTATACATGCTTTTGTAATAATTTTTTTTATAGTAATACCTGTTATAATAGGGGGATTTGGAAATTGATTAGTTCCTTTAATATTAGGAGCTCCTGATATATCTTTTCCTCGGATAAATAATATAAGATTTTGGTTATTAATTCCTTCTTTAATAATATTGTTTTTTAGTGGATTTATTAATGTTGGTGTTGGGACTGGGTGAACAGTTTATCCTCCATTATCTTTAATAATAGGTCATAGAGGTATTTCTGTTGATTTAGCTATTTTTTCTTTACATTTAGTTGGGGTTTCTTCTATTATAGGTTCAATTAATTTAATTTCTACAATTTTTAATATAAAATTAAAT---ATTAATTTTGATCAATTAGTTTTATTTATTTGGGCAATTTTAATTACTGCTTTTTTATTGGTTTTATCTTTACCTGTTTTAGCAGGAGCAATTACTATATTATTAAGTGATCGTAATTTAAATACTTCATTTTTTGATTTTTCTGGAGGGGGTGATCCAGTTCTTTATCAACATTTATTTTGATTTTTTGGACATCCTGAGGTTTATATTTTAATTTTACCAGGGTTTGGGGTAATTTCTCATATAATTTATAATGAAAGAGGAAAAATAGAGATTTTTGGGGGGTTGGGCATAATTTATGCTATATTAACAATTGGATTTTTAGGATTTATTGTTTGAGCTCATCATATATTTACTATTGGAATGGATGTTGATACCCGAGCTTATTTTACTTCTGCTACAATAATTATTGCTATTCCTACTGGAATTAAAGTTTTTAGATGATTGGCTACTTTAAGAGGTATAAAATTTGATAATAAATTAGGTTTAATTTGATCTTTAGGATTTATTTTTTTATTTACATTAGGAGGATTAACAGGAATTATTTTATCTAATTCTTCAATTGATTTAGTAATGCATGATACTTATTATGTTGTTGCTCATTTTCATTATGTTTTATCTATGGGAGCTGTATTTGCTATGTTGGGAGGATTTATTTGATGGTGACCTTTTTTTTTAGGTTTTTCAATAAATCAAAAATGGTTAAAAATTCATTTTTGGATAATATTTTTGGGTGTTAATTTAACTTTTTTTCCTCAACATTTTTTAGGGTTGGCGGGACATCCTCGTCGTTATTCAGATTATTCTGATTTTTATTTATGTTGAAATGTTTTATCTTCATTGGGTTCTTTAATTTCTTTATTTTCTGTTTTTTATTTTATTTTTATTATTTGAGATAGATTATTTAGGAAACGTTATGTAGTATTTAATATATATATAAATTCATCTATTGAATGATTTCATTTATCTCCAGTAAATTTTCATTCTTATAATCAA
_37_BRACONIDAE_DORYCTINAE_Lissopsius_sp_CNIN3039_                           AATAAATGATTTTTTTCAACTAATCATAAAGATATTGGTTTATTATATTTTTTATTTGGAATTTGGGCAGGAATAGTTGGTTTATCTATAAGAGTAATTATTCGATTAGAATTAGGTATACCTGGGAGTATATTAGGGAATGATCAAATCTATAATAGGATAGTTACAGCTCATGCTTTTGTTATAATTTTTTTTATGGTTATACCTATTATATTAGGAGGATTTGGTAATTGATTAATTCCTTTAATATTGGGGGCACCAGATATAGCTTTTCCTCGAATAAATAATATAAGATTTTGATTATTAATTCCTTCATTAATAATATTATTTATTAGTGGATTTGTTAATGTTGGAGTTGGTACTGGATGAACAGTTTATCCACCTTTATCATCTATAATTGGTCATTCAGGAATTTCGGTAGATTTAGCTATTTTTTCATTACATTTAGCTGGCATATCATCTATTATAGGATCTGTAAATTTTATTACTACAGTATTTAATTTACGTATAAATAGAATTAAATTAGATCAATTAACATTATTTACTTGATCAGTTGTAATTACTACAGTTTTATTATTATTATCATTACCTGTTTTAGCAGGTGCTATTACAATATTATTAAGTGATCGTAATTTAAATACTACTTTTTTTGATTTTTCTGGAGGTGGAGATCCTGTTTTATATCAACATTTATTTTGGTTTTTTGGTCATCCTGAAGTTTATATTTTAATTTTACCAGGATTTGGAATAATTTCTCATATAATTTATAATGAAAGGGGTAAAAAAGAAACTTTTGGAACTTTAGGAATAATTTATGCAATATTAACTATTGGATTTTTAGGATTTATTGTATGAGCTCATCATATATTTACAATTGGGATAGATGTAGATACACGTGCTTATTTTACTTCAGCTACTATAATTATTGCTGTTCCAACAGGTATTAAAGTTTTTAGATGATTAGCTACATTATCTGGAGTTAATTTAAAATATACACTAGGTTTATTTTGATCATTAGGATTTATTTTTTTATTTACTGTTGGTGGTTTAACAGGTATTATATTATCTAATTCTTCTATTGATGTAGTTTTACATGATACTTATTATGTTGTAGCTCATTTTCATTATGTTTTGTCTATAGGAGCTGTATTTGCAATTATGGGAGGGTTTATTTGATGATGACCTTTTTTTACTGGTTTATTTTTACATGAAAAATGATTAAAAATTCATTTTTTTATAATATTTATTGGTGTAAATTTAACTTTTTTTCCTCAACATTTTTTAGGATTGGGCGGAATACCTCGTCGTTATTCTGATTATCCTGATTATTTTTTAAGATGAAATGTTGTTTCATCTATTGGATCATTAATTTCATTAATTTCTGTAATTTATTTTATATTTATTATTTGAGAATCAATATTTAGTTTACGATATGTAGTTTTTATAAAATATGTTAGATCTTCTGTGGAGTGATTTCATGATTATCCTAGATTAAATCATAGATAT??????
_38_BRACONIDAE_DORYCTINAE_Monitoriella_rufithorax_CNIN3420_                 ATAAAATGATTTTTTTCTACAAATCATAAAGATATTGGTATATTATATTTTATTTTTGGAATATGAGCTGGTATAATAGGAATATCTTTAAGAATTATTATTCGTTTAGAATTAGGAATACCTGGATCTTTATTAATAAATGATCAAATTTATAATAGTGTAGTTACTTTACATGCTTTTGTAATAATTTTTTTTATGGTTATACCAGTAATAATAGGGGGATTTGGAAATTGATTAATTCCTTTAATATTAGGATCTCCAGATATATCTTTTCCTCGTATAAATAATATAAGATTTTGAATTTTAATTCCTTCTTTATTATTATTATTTATAAGTGGATTTTTAAATATTGGAGTTGGAACTGGATGAACAGTTTATCCACCTTTATCATTAAATATAGGTCATAGAGGAATATCAGTTGATTTATTAATTTTTTCTTTACATTTAGCAGGTGTATCTTCAATTATAAGATCTATTAATTTAATTACTACAATTTTAAATATACGTTTA------ATTAAATTAGATCAATTAGTTTTATTTGTTTGGGCAGTTTTAATTACTTCATTTTTATTAATTTTATCATTACCTGTTTTAGCTGGAGCTATTACTATATTATTAAGTGATCGAAATTTAAATACTTCTTTTTTTGATTTTTCAGGAGGGGGAGATCCAGTATTATATCAACATTTATTTTGATTTTTTGGACATCCTGAAGTTTATATTTTAATTTTACCTGGATTTGGAGTTATTTCTCATATGATTTATAATGAAAGAGGTAAAAATGAAGTATTTGGAAATTTAGGAATAATTTATGCTATATTAACTATTGGATTTTTAGGATTTATTGTTTGAGCTCATCATATATTTACTGTTGGAATGGATGTTGATACACGAGCTTATTTTACTTCTGTTACAATAATTATTGCTATTCCTACTGGAATTAAGGTTTTTAGATGAATAGCAACTTTAAGGGGAATAAATTTTAAAAATAGAGTTAATTTAATATGAATTTTAGGATTTATTTTTTTATTTACTTTAGGGGGATTAACAGGGATTATTTTATCTAATTCTTCAATTGATTTAGTTTTACATGATACTTATTATGTTGTTGCTCATTTTCATTATGTTTTATCTATAGGGGCTGTATTTGCAATATTAGGAAGATTTATTTGATGGTGACCATTTTTTTTAGGAGTTAGGATAAATCAAAAATGATTAAAAATTCATTTTTTAATTATATTTTTAGGAGTTAATATTACTTTTTTTCCACAACATTTTTTAGGATTAAGAGGTTTTCCTCGACGTTATTCTGATTATCCAGATTTTTATTTGATATGAAATTTAATTTCATCTTTAGGATCTTTAATTTCTTTATTTTCTATTATATATTTTATTTTTATTATATGAGATAGATTATTTAGAAAACGTTATTTAGTTTTTAATAAATTTGTTAGATCTTCACTTGAATGATATCATTTATCACCAGTTTTTTTTCATTCTTATGAACAA
_39_BRACONIDAE_DORYCTINAE_Mononeuron_duguetiae_CNIN3416_                    ATAAAATGATTTTTTTCTACAAATCATAAAGATATTGGTTTATTATATTTTATTTTTGGTATATGAGCAGGAATAGTTGGTTTATCTTTAAGAATAATTATTCGTTTAGAATTAGGTATACCTGGTTCATTATTGGGGAATGATCAAATTTATAATAGGATTGTTACTTTACATGCTTTTGTTATAATTTTTTTTATAGTAATACCTGTAATGATAGGGGGGTTTGGAAATTGATTAATTCCTTTAATATTGGGGGCTCCAGATATATCATTTCCTCGTATAAATAATATGAGATTTTGATTATTAATTCCTTCTTTATTAATATTATTTTTTAGGGGGTTTATTAATGTTGGAGTTGGGACTGGTTGAACTGTTTATCCCCCTTTATCTTCTAATTTAGGTCATAGAGGTATATCTGTTGATATAGCTATTTTTTCTTTACATTTAGCAGGGGCTTCTTCAATTATAGGATCAATTAATTTAATTTCAACTATTTTTAATATACATTTAATAAAAGTTAAGTTTGATCAGTTAGTTTTATTTATTTGAGCAATTTTGATTACTGCTTTCTTGTTAATTTTGTCTTTACCAGTATTAGCAGGGGCTATTACAATATTATTGAGAGATCGTAATTTAAATACTTCATTTTTTGATTTTTCAGGGGGAGGAGATCCGGTACTTTATCAACATTTATTTTGATTTTTTGGTCATCCTGAAGTTTATATTTTAATTTTACCTGGGTTTGGTGTAATTTCTCATATAATTTTTAATGAAAGAGGAAAAAATGAAGTGTTTGGTAGATTGGGAATGATTTATGCAATATTAACAATTGGATTTTTAGGATTTATTGTTTGAGCTCATCATATATTTACTATTGGTATAGATGTTGATACTCGAGCTTATTTTACTTCAGCTACTATAATTATTGCTATTCCTACAGGTATTAAAGTTTTTAGTTGATTAGCCACTTTAAGAGGTATAAATTTATCATATAGATTAAATTTATTATGATCTTTAGGATTTGTTTTTTTATTTACAATAGGAGGTTTAACAGGAATTATTTTATCTAATTCTTCAATTGATTTAGTTTTACATGATACTTATTATGTTGTTGCTCATTTTCATTATGTTTTATCTATAGGTGCAGTTTTTGCAATATTAGGAGGTTTTATTTGATGATGACCATTTTTTATTGGTTTAAGTATACATCAAAAATGATTAAAAGTTCATTTTTTTGTAATGTTTTTAGGAGTTAATATAACTTTTTTCCCTCAACATTTCTTAGGGTTAGGAGGTCAACCTCGTCGTTATTCTGATTATCCTGATTATTTTTTAAGATGGAATATAATTTCTTCTTTTGGTTCAATAATTTCTTTAATTTCAGTTATTTATTTTATTTTTATTATTTGGGATAGTTTATATAGAAAACGTTATGTTATTTTTAATAAATTTGTTAATTCTTCATTAGAATGATATCATTTATCTCCTGTTTATTTTCATTCTTATGAACAA
_40_BRACONIDAE_DORYCTINAE_Percnobracon_stenopterus_CNIN3047_                ATAAAATGATTTTTTTCAACAAATCATAAAGATATTGGTTTATTATATTTTTTATTTGGTATATGGGCAGGTATAGTAGGGTTATCAATAAGGATTATTATTCGATTAGAATTAGGGATACCTGGGTCTTTATTGGGCAATGATCAAATTTATAACACAATAGTTACTTCACATGCTTTTGTAATAATTTTTTTTATAGTGATACCTGTTATAATAGGGGGATTTGGAAATTGATTAATTCCTCTTATATTAGGGGCACCTGATATATCTTTTCCTCGTATAAATAATATAAGGTTTTGATTATTAATTCCTTCATTAATAATATTATTTTTTAGAGGGTTAGTTAATGTAGGAGYGGGGACTGGTTGAACAGTATATCCTCCATTATCTTCAAATTTAGGTCATGGTGGGATATCAGTTGATTTGGCTATTTTTTCTTTACATTTAGCTGGGATATCTTCAATTATAGGTTCTATTAATTTAATTACAACAATTTTTAATATACGATTAAATTTAATTAAAATAGATCAAATAGTTTTATTAGTTTGAGCTATTTTAATTACTGCATTTTTATTATTATTATCTTTACCTGTTTTAGCTGGTGCAATTACTATATTATTAAGGGATCGTAATTTAAATACTTCATTTTTTGATTTTTCTGGTGGAGGGGATCCTGTTCTTTATCAACATTTATTTTGATTTTTTGGACATCCTGAAGTTTATATTTTAATTTTACCTGGATTTGGTGTAATTTCTCATATAATTTTTAATGAGGTAGGTAAAAATGAATCTTTTGGAAGATTAGGTATAATTTATGCAATATTAACTATTGGATTTTTAGGATTTATTGTTTGGGCTCATCATATATTTACTATTGGTATAGATGTGGATACACGAGCTTATTTTACTTCTGCTACTATAATTATTGCTATTCCTACTGGTATTAAAGTATTTAGTTGATTAGCTACATTAAGGGGTATAAATTTAAGATTTAATTTAAGATTATTTTGAACATTGGGATTTGTTTTTTTATTTACTATGGGTGGATTGACTGGAATTATTTTATCAAATTCATCTATTGATGTAGTTTTACATGATACATATTATGTAGTGGCCCATTTTCATTATGTTTTATCAATAGGGGCTGTTTTTGCTATATTAGGAGGATTTATTTGATGGTGACCTTTTTTTACTGGTTTAAGAATACATGAAAAATGATTAAAAATTCATTTTTTTATTATATTTATTGGTGTTAATATTACTTTTTTCCCTCAACATTTTTTAGGATTGGGGGGGATGCCTCGTCGTTATTCAGATTATGCAGATTATTTTTTAGCTTGGAATGTTGTTTCTTCTTTTGGTTCAATAATTTCTTTATTTTCAGTTATTTATTTTATTTTTATTATTTGAGAAAGTTTATTTAGAAAACGTTATATAGTTTTTAATAAATATGTACAATCATCTATTGAATGAATTCATTTATCTCCAGTAAATATTCATAGGTATGAACAG
_41_BRACONIDAE_DORYCTINAE_Plesiopsenobolus_mesoamericanus_CNIN3483_         ATAAAATGATTTTATTCTACAAATCATAAAGATATTGGTTTATTATACTTTATTTTTGGATTATGATCAGGTATAGTAGGTTTATCTTTAAGAATAATTATTCGTATAGAATTAGGTATACCTGGTTCTTTATTAGGTAATGATCAAATTTATAATAGGGTAGTAACTTTGCATGCTTTTGTAATAATTTTTTTTATAGTTATACCTGTTATAATGGGAGGATTTGGTAATTGATTAGTTCCTTTAATATTAGGTGCTCCTGATATAGCTTTTCCTCGAATAAATAATATAAGATTTTGGTTATTAATTCCTTCTTTATTAATATTATTTTTTAGAGGTTTAGTAAATGTTGGTGTAGGTACAGGGTGGACTATATATCCTCCTTTGGCTTCTTCTTTTGGGCATTCTGGTATTTCTGTTGATTTGGCTATTTTTTCTTTACATTTAGCAGGAATTTCTTCTATTATAGGTTCGATTAATTTAATTTCTACTATTTTTAATATATTTTTATATTCTTTAAAAATAGATCAATTAATATTATTTATTTGATCTGTATTAATTACAGCTTTTTTATTATTATTATCTTTACCTGTTTTAGCTGGGGCTATTACTATATTATTAAGGGATCGTAATTTAAATACTTCTTTTTTTGACTTTTCAGGTGGTGGTGATCCTGTTTTATATCAACATTTATTTTGATTTTTTGGTCATCCTGAGGTTTATATTTTAATTTTACCTGGTTTTGGGGTTATTTCTCATATAATTTATAATGAAAGGGGGAAAAATGAAGTTTTTGGTAGTTTAGGAATAATTTATGCTATATTAACTATTGGTTTTTTGGGATTTATTGTTTGGGCTCATCATATATTTACAATTGGTATAGATGTTGATACTCGAGCTTATTTTACATCAGCTACAATAATTATTGCTATTCCTACTGGTATTAAAGTTTTTAGGTGATTAGCAACTTTAGGTGGAATAAATTTAAATTATAGAGTAAATTTATTATGAACATTAGGTTTTATTTTTTTATTTACTTTGGGTGGGTTGACTGGTATTATTTTATCAAATTCATCTATTGATTTAGTGTTACATGATACTTATTATGTTGTAGCTCATTTTCATTATGTTTTATCAATAGGGGCAGTATTTGCAATATTAGGAGGATTTATTTGATGATGACCTTTTTTTATTGGCATTAATATACAAAATAAATGATTAAAAATTCATTTTTTTGTTATATTTATTGGTGTTAATTTAACTTTTTTTCCTCAACATTTTTTAGGTTTAGGTGGTCAACCTCGTCGTTATTCTGATTATCCTGATTATTTTTTTATATGAAATGTAATTTCATCTTTTGGTTCTTTAATTTCTTTAGTTTCTGTTTTTTATTTTATTTTTATTATATGAGAAAGATTAAATAGAATGCGTTATATAATTTTTAATAAATTTGTTTCTTCCTCTATTGAATGGTTTCATTATTCTCCAGTATCATTTCATTCTTACAATCAA
_42_BRACONIDAE_DORYCTINAE_Psenobolus_parapygmaeus_CNIN3497_                 ATAAAGTGATTTTTTTCTACAAATCATAAAGATATTGGATTATTATATTTTATTTTTGGAATATGAGCAGGGATAGTTGGGTTTTCATTAAGTATAATTATTCGGTTGGAATTAGGTATGCCAGGATCTTTATTAGGTAATGATCAAATTTATAATAGGGTTGTTACTTCCCATGCTTTTGTGATAATTTTTTTTATAGTTATACCTGTAATAATAGGAGGATTTGGGAATTGATTGATTCCTTTAATATTAGGAGCACCTGATATATCTTTTCCTCGTATAAATAATATAAGATTTTGATTGTTAGTTCCTTCAATTATATTATTATTTTTTAGGGGATTTGTTAATGTAGGGGCAGGTACTGGGTGAACTGTTTACCCTCCTTTATCTTCAAATTTAGGGCATAGGGGAATGTCTGTTGATTTGGCTATTTTTTCTTTACATATAGCTGGAGCTTCCTCTATTATAGGGTCTATTAATTTAATTACTACTATTTTTAATATAGTATTATTTTCTTTAAAGTTAGATCAGTTAGTTTTATTTATTTGGGCAATTTTAATTACTGCATTTTTATTATTATTATCTTTACCTGTATTAGCAGGGGCTATTACAATATTATTAAGAGATCGTAATTTAAATACTTCATTTTTTGATTTTTCTGGGGGGGGGGACCCTGTTTTATATCAACATTTATTTTGATTTTTTGGTCACCCTGAAGTTTATATTTTAATTTTACCTGGGTTTGGGGTAATTTCTCATATAATTTATAATGAGAGAGGTAAAAATGAGGTATTTGGAAGGTTAGGTATAATTTATGCTATATTAACAATTGGATTTTTAGGATTTATTGTATGAGCTCATCATATATTTACAATTGGTATGGATGTTGACACTCGTGCATATTTTACATCTGCAACTATAATTATTGCTATTCCTACAGGTATTAAAGTTTTTAGTTGGCTAGCTACATTAAGAGGTATAAATTTAAGATATAGATTAAATTTATTATGATCTTTAGGGTTTGTTTTTTTATTTACTTTGGGGGGTTTAACTGGTATTATTTTATCTAATTCATCAGTTGATTTAGTATTACATGATACTTATTATGTAGTTGCTCATTTTCATTATGTTTTATCTATGGGGGCTGTTTTTGCTATATTGGGGGGGTTTATTTGATGATGACCTTTTTTTACTGGATTAAGAATACACCAAAAATGATTAAAAATTCATTTTTTTATTATATTTATTGGTGTGAATGTAACTTTTTTCCCACAACATTTTTTAGGGTTAGGGGGACATCCTCGACGATATTCTGATTATCCTGATTATTTTATAATTTGAAATGTTGTTTCTTCTTTTGGTTCAATAATTACTTTATTTTCTGTAATTTATTTTATTTTTATTATATGGGATAGTTTATTTAGTTTACGTTTTATAGTTTTTAATAAATTTGTTTGTTCATCAATTGAGTGATTTCATTATTCTCCTGTAACTTTTCATTCTTTTGATCAA
_43_BRACONIDAE_DORYCTINAE_Rhaconotus_sp_CNIN3056_                           AATAAGTGAATATTATCAACAAATCATAAAGATATTGGTACTTTATATTTTATTTTTGGGATATGGGCGGGTATATTAGGTTTATCAATAAGTTTAATTATTCGAATGGAATTAGGGATACCAGGTTCTTTATTAGGAAATGATCAGATTTATAATGTTTTAGTTACTTCTCATGCTTTATTAATAATTTTTTTTATAGTAATACCAGTTATAATGGGGGGATTTGGGAACTGGTTATTGCCTTTAATGTTAGGTGCTCCTGATATATCTTTTCCTCGAATAAATAATATAAGATTTTGATTATTAATTCCTTCAATTGTATTATTATTATTAAGAAGGGTATTAAATGTGGGGGTTGGAACGGGTTGAACAATATATCCACCATTATCTTCTTTAATAGGACATAGGGGTTTATCTATAGATATATTAATTTTTTCTTTACATTTAGCAGGTGTTTCATCGATTATGGGAACAATTAATTTTATTTCAACAATTTTTAATATACGTTTATTTATATTAAAGATAGATCAGATTGTATTATTTATTTGATCTTTATTAATTACTGTAATTTTATTATTATTATCTTTACCTGTATTAGCAGGTGCTATTACAATATTATTGACAGATCGAAATATAAATACTACATTTTTTGATTTTTCAGGTGGGGGTGATCCCGTATTATTTCAACATTTATTTTGATTTTTTGGTCATCCAGAGGTTTATATTTTAATTTTACCTGGATTTGGAATTATTTCTCATATTATTTATAATGAAAGAGGTAAAAAGGAAACATTTGGGGTTTTAGGAATAATTTACGCAATAATTACAATTGGATTTTTGGGTTTTATTGTTTGAGCACATCATATATTTACTATTGGTATGGATATTGATACGCGTGCATATTTTACTTCTGCGACTATAATTATTGCGGTTCCTACTGGGATTAAGGTATTTAGTTGACTTGCTACTTTAAGTGGTGTAAAATTTGAATTTAATTTGGGTTTTATTTGATCAATTGGGTTTGTTTTTTTATTTACTCTTGGGGGTTTAACAGGTATTGTTTTATCTAATTCTTCAATTGATGTTGTTTTACATGATACATATTATGTAGTTGCTCATTTTCATTATGTTTTATCAATAGGTGCTGTATTTGCAATTTTAGGGGGTTTTATTTGATGGTGACCTTTTTTTACTGGTTTATCTTTACATGAAAAGTGATTAAAGGTTCATTTTTTTATAATATTTATTGGTGTTAATTTAACATTTTTCCCTCAGCATTTTTTAGGTTTGGGTGGTATACCTCGTCGTTATTCAGATTATCCTGATTATTTTTTAGGTTGAAATGTTTTATCATCTATTGGGTCATTAATTTCTTTAGTTTCAATAATTTTTTTTATTTTTATTATATGAGAAAGGTTAATTAGAAAACGTTTAATTTTATTTATTAAATATATTAATTCTTCAATTGAATGATTTCATTCTTATCCTAGAATATTACATAGATATGATCAA
[truncated: 1,554,667 more chars]
