# Supplementary material for: Mitochondrial phylogenomics and mitogenome organization in the parasitoid wasp family Braconidae (Hymenoptera: Ichneumonoidea)
Source: BMC Ecol Evol. 2022 Apr 12;22:46. doi: 10.1186/s12862-022-01983-1 (PMC9006417; doi:10.1186/s12862-022-01983-1)
Supplement: Supplementary file 8 — Additional file 8: File S2. Annotated 16S matrix. [file 12862_2022_1983_MOESM8_ESM.zip]

Archive with 3 entries (2 files):
- 12862_2022_1983_MOESM8_ESM/
- 12862_2022_1983_MOESM8_ESM/1-File S2.txt
- 12862_2022_1983_MOESM8_ESM/2-File S2.txt
