# Supplementary material for: Mitochondrial phylogenomics and mitogenome organization in the parasitoid wasp family Braconidae (Hymenoptera: Ichneumonoidea)
Source: BMC Ecol Evol. 2022 Apr 12;22:46. doi: 10.1186/s12862-022-01983-1 (PMC9006417; doi:10.1186/s12862-022-01983-1)
Supplement: Supplementary file 8 — Additional file 8: File S2. Annotated 16S matrix. [file 12862_2022_1983_MOESM8_ESM.zip › 12862_2022_1983_MOESM8_ESM/1-File S2.txt]

#Secondary structure interpretation based on Wu et al. 2014                                                                                                                                                                                          core I           H563         H563' H579                              H671                                         loop                                                                                                                                                                                    H946          H946'                                                                                                                                                                                                                                                                                            conserved loop                                           H1764    H1782 loop*    H1782' H1792     loop       H1792'   H1830    H1835'           loop            H1835    H1906'   loop    H1906        H1935          123456  loop  654321               H1830       H1764         H1684             IV                           core     H2023'   loop   H2023  core V ----H2043'----  core   2064a'  2064b' 1234567 abcdefg                        loop                       gfedcba 7654321  H2245' loop H2245 H2249'    loop         H2249    *                  H2347'   loop         H2347                             H2359'         loop  H2359             nnnnnnnnnnnnnnnnnnnnnnnnnnnnnn                                2064b      2064a   core           H2455'           loop           H2455            core         H2507'        H2520'    loop      H2520       2547'  loop  H2547 bulge   H2507            core H2588'  loop  H2588    core    H2043     coreVI  12345678  H2646 loop  ...  87654321 u H2675                                  leucine-tRNA                
#Paired_or_unpaired_or_excluded                                                                                                                                                                                                                      uuuuuup           ppppuuuuuuuupppp pppp                               ppppuuu                                      uuu                                                                                                                                                                            uuu ppppppppp uuuuuu pppppppppp                                                                                                                                                                                                                                                                                        uuuuuuuuuuuuuuuuuu                         nnpp ppppppppp uu ppp uuuuuuuuu ppp uppppppp ppnnnuuuuuuu pppppppu uu pppp u pppuuppppp  nnnnnnnnnnnnnnnnn   pppuuppppp pppppp uuunuuuun pppppp puuupuuuuuuuuuuuuuuu pppppp uuuuun pppppp uuuuuu uuuunn pppp uuu ppuppppppp uuuu ppppp nnnnnnnnnnnnnnnnnnnnnnnnnnnn      nnnnnnnnnnnnnnnn ppppp uuuuuuuu pnpppp  uuuuu pppppu  pppupp uuuuuu  ppppupp pppppu ppppppp pppppppuu  nnnnnnnnnnnnnnnnnnnnnnnnnnnnnnnnnnnnnnnnnnnn   ppppppp ppppppp uu pppp uuuuu pppp pppppp nnnnnnnnnnn    upppppp   u  nnnnnn  uuuuuuuu   ppp uuuunnnnnnn  uu ppp  uunnnnnnnn uuu    uuuuuu nnnnnpppnnnnnnnnn   nnn  nnppp u   nnnnnnnnnnnnnnnnnnnnnnnnnnnnnnnnnnnnnnnnnnnnnnnnnnnnuuuunnnnnnn      pnpppp uu pppnppp uuuuuuuu  pppppppnpppppuuppp    uuunuuuu  pppuupppnppppupppppn uuuunuuuuuu pppppppppppnnn u ppppppppp uuuuuu ppppppppppup u ppppp  uuuuu ppppp nuuuu pppppuupu up pppupuuuuu ppppppp uuuu  pppupppp uuuu ppuupppppppp uuuuuunn ppppppppuuuppp  uuuu  pppuupppppppp pppp uuu pppp uuuuu
#include                                                                              00000000000000000000000000000000000000000000000000000000000000000000000000000000000000000000000000000000000000000000000000000000000000000000000000000000000000000001111111111111111111111111111111111111110000000000000000000000000000000111111111111111101111111111111111111111111111111100000000000000011111111111111111111111111111111111011111111111110000000000000000000000000000000000000000000000000000000000000000000000000000000000000000000000000000111111111101111111110111111011111111110000000000000000000000000000000000000000000000000000000000000000000000000000000000000000000000000000000000000000000000000000000000000000000000000000000000000000000000000000000000000000000000000000000000000000000000000000000000000000000000000000000000000000000000000000000000000000111111111111111111000000000000000000000000000000111111111 11 111 111111111 111 11111111 110001111111 11111111 11 1111 1 1111111111  00000000000000000   1111111111 111111 111011110 111111 11111111111111111111 111111 111110 111111 111111 111100 1111 111 1111111111 1111 11111 0000000000000000000000000000      0000000000000000 11111 11111111 101111  11111 111111  111111 111111  1111111 111111 1111111 111111111  00000000000000000000000000000000000000000000   1111111 1111111 11 1111 11111 1111 111111 00111111111    1111111   1  000000  11111111   111 11110000000  11 111  1100000000 111    111111 00000111000000000   000  00111 1   000000000000000000000000000000000000000000000000000011110000000      101111 11 1110111 11111111  111111101111111111    11101111  11111111011111111110 11110111111 11111111111000 1 111111111 111111 111111111111 1 11111  11111 11111 01111 111111111 11 1111111111 1111111 1111  11111111 1111 111111111111 11111100 11111111111111  1111  1111111111111 1111 111 1111 11111
_39_BRACONIDAE_DORYCTINAE_Mononeuron_duguetiae_CNIN3416_                              TGTAAATTTTTATTTAAATATAATTAATTTTTAACAGTCAAAAAAAATTTTTAAAAAAAATTATTTTAATTTATTTAG----------TTTTTGATAAATAAATTTTTAACAAATAATATTAACTTTAAAAATTTAAATAATTTTTCAAATAAATTATAAAAAGAAAAATTAAATATTTTTTCCTTTTGTATCAGGA-TTAATTAAAATA----TTAAAATTAAATTTTAAT-TCTCGAAATAAAAAAA-TTTAAATAAATAAAAAAATTATTATTAACAATAATATTTTAAATA--TTTATTTAATAACTAAATATTATTTAATTTTTATA-TATCTAGTTATTTTTAACAA-AATTTAATTTTATTATAAT----------------------------------TAAAAATATAAATTTATAAATTTATATAAATTTATAAAATTATAATTAA-TTTTTTAGG-GATAAA-CTTAAAATTAAAAGTTTAATAATAAATTTTTAATATTATATTAAAAATAAAAATTTTAATTATTTATTTTAATAAAAATTTAATAATTTATTATAAATAAAAAATAATTATTTTTAAAAATTAACTTAAATAATTAAATTAAATTAAATTATTATATAATAATTAAAATTATGA-----------------------------------------TTAAATTAGTAAATAAAAT--TATTTTTTAAAAATATAAATTTTTATAAAAATTAATT-----------------TTTATTAATTAAGCAAAT--------------------------TTA-ATATATTCA CC TGT TTAACAAAA ACA TGTCTTAT TG---ATTATAA TTTTAAGT CA AATC T GCCCAATGAA  -------------TAAA   TTTAAATGGC TGCAGT ATA-AATA- ACTGTA CAAAGGTAGCATAATAATTT GTTTTT TAATT- AAAAAC TAGAAT GAAA-- GATT TAA TGAAATATAT ACTT TATTA AAAATAAAAA------------------      --TTTAAATTTTTAT- TTAAG TAAAAAAA C-TTAA  ATAAA ATTAAT  AGACGA TAAGAC  CCTATAA AATTTA ATTATTA AAATTAATT  --------------------AATTAATTATTATTATTTATATAA   TAAATTT TAATAAT TT AATT GGGGT AATA AAAAAA --TTAAATAAA    CTTTTTT   A  ------  AAAATTAA   CAT TAAT-------  TT ATG  AA-------- TTA    ATAATC -----TTT---------   TAA  T-AAA A   AAAAATA---------------------------------------------AAAT-------      T-AATT AC TTT-AGG GATAACAG  CATAATT-TTTTTTGAAA    GTT-CAAA  TTTATAAA-AAAGATTATG- ACCT-CGATGT TGAATTAAGAAA-- T AATTTAAAC GAAAAA ATTTAAAAATTT - AAGTC  TGTTC GACTT TTAAA ATCTTACAT GA TTTGAGTTAA GATCGGT GTAA  GCCAGATC AGAT TCTATCTTTAAT TAATAT-- TTATATAATTGTAC  GAAA  GGAATTTATATAA AAAA TAA TTTT TATCA AAATT TAATTA TTA TAAA AAT ATTAAATTA CTTTGTCAGACCCAATGTAATAAATTTAG
_29_BRACONIDAE_DORYCTINAE_Heterospilus_sp_CNIN3037_                                   GTAAATTTTAATTAAAAAATAATTTTTAAAAAAATAAAAATTTAATAATAAATTTTTAAAAAATTATTTTAAATAAAAAAGTT----------------TAAAAAATTTTAAATAAATTAATTTAATATAAAAATTTAAATAATTTTATTTAAATTATTTTAAGAAAAATTTATTATTTATTCCTTTTGTATCAGGA-TTAACTTAAAAA-----TAAAATTTATTTTTTAT-TCTCGAAATAAAAAAA-TTTAAATAATTATTTTAATTAATATAAAAATATTATTAAAAATTA---TTATTTAGAAACTATATATTAAACAATTTTTATA-TATCTAGTTATTTTTTTTAAAAATTTAATTTTAATATAAT------------------------------------TTTAATTTAATTAATAATATTATTTAATTAAATTTAATTATAAATAA-ATTTTAAGG-GATAAA-CTTTAAAATTTTTTATAATTTTTTTTTCAAATAATTTTAAATATAAAATATTAAATATTTTCTATTAATAAAAATTATTCAATTTATATAAAAATATAAAAAAATTTTTACCTATTTAAATAATTTAAAAAATTATATTTTATAAAAAATAAAAATTAAAAATTATTATTA--------------------------------------AATTAGTAAAATATTC------TTTTAAAAATAAATATTTTATATAAAATTTTAA--------------------------TTAATGAATTAAGCAAAA----------------------------T-TTATATTCA CC TGT TTAACAAAA ACA TGTCTTAT TG---AATTTAA TATTAAGT CA AATC T GCTCAATGAA  -------------TAAT   TTTAAATAGC TGCAGT ATC-AATA- ACTGTA CAAAGGTAGCATAATAATTT GTTTTT TAATT- AAAAAC TAGAAT GAAA-- GATT TAA TGAAATATAA ACTA TATTA AATTAATAAA------------------      --TTTAATTTATTAT- TTAAA TAAAAAAA T-TTAA  ATAAA ATTAAA  AGACGA CAAGAC  CCTATAA AATTTC ATTAATT AATATATAA  --------------------TTATTATTAATAATTTTAATAATT   TAAAATT AATTAAT TT AATT GGGGT AATT TAAAAA --TTTAAAAAA    CTTTTTA   -  ------  AATAAAAA   CTA TAAT-------  TT TTG  AA-------- ATA    TTTATC -----TTT---------   ATA  T-TAA A   ATTAATA---------------------------------------------AAAT-------      T-AATT AC TTT-AGG GATAACAG  CATAATT-TTTTTTGAAA    GAT-CAAA  TTAATAAA-AAAGATTATG- ACCT-CGATGT TGAATTAAGATA-- A AATTTAAAT GAAAAA ATTTAAAAATTT - AAGTC  TGTTC GACTT TTAAA ATCTTACAT GA TTTGAGTTAA GATCGGT GTAA  ACCAGATC AGAT TCTATCTTTAAT ATATAT-- ATATATAATTGTAC  GAAA  GGAACTTATATTT AAAA TAA TTTT TTTAT TATTT AATTAA ATA TTA  CTTT GTCA GACCCAATGTAATAAATTTAGAATTTATTTATGTAAAAAAAAATTTACAA
_30_BRACONIDAE_DORYCTINAE_Labania_ficophaga_CNIN3682_                                 ATACTTTTTAAGTAAATTTTAATTTAAATTAAAAATATTTTTATAATAATAATTTTATATATTAAAAAAAATTATTTTATTCTTATTTAG-----TTAAATTTATATTCTATATAATTAAATAATTTTTAAAAAATTTAAATAATAAATTTAAATATGTATAAGAAAAATTTCATATTTTTTCCTTTTGTATCAGGA-TTAATTAAATTA-----ACTAAAAAATCTTTATT-TCTCGAAATAAAAAAA-TTTAAATTAAAAATAAATTTTATATTATCAATATAATTTTAAATT--TTAATTTTATAACAAAATATTATTTAATTTTTATA-TATCTAGTTATTTTTTTTATAAATTAAATTTTATTATAAT-----------------------------------TTATATAAATTTTTAAAATTTAATTTTAAAATTTAAAATTATAAGTAA-TTTTTTAGG-GATAAA-CTTAAATTAATAAATAAAATTTATTAAATTATATATTTTTTATAAATAAAATTTTTAATATTTTTTTTTAAAAAAAAATTAATAATTTTTAAAATTTAATATAATAATTTTTATTTAATTTATTTTTTAAAAAAATTAAATTAAAAAATTAAAACTTTACTATAATAATGATTA-----------------------------AATTAGTAAATAAAAA-------TTTAAAAATATAAATTTTATTCAAAATTTATT--------------------------------TTAATGAATTAAGCAAAT--------------------------TTA-ATATATTCA CC TGT TTAACAAAA ACA TGGCTTAA TG-ATTATCTTA TTTTAAGT CT AATC T GTCCAATGAT  --------------ATT   ATTAAATGAC TGCAGT ATA-AATA- ACTGTA CTAAGGTAGCATAATAATTT GTTTTT TAATT- AAAAAA TAGAAT GAAA-- GATT TAA TGAAATATAT ACTT TATTA AAATAATAAA------------------      --TTTAATTTTTTAT- TTAAG TAAAAAAA C-TTAA  ATAAA ATAAAA  AGACGA TAAGAC  CCTATAA AATTTT ATTATTA AATTATTTA  -------------------TAAAATTTATTTATTTAACTAATAA   AAAAATT TAATAAT TT AATT GGGGT AATT AAAAAA --TTAATAAAA    CTTTTTT   -  ------  ATTAAAAA   CAT TTAT-------  GA ATG  AA-------- AAA    AAAATC -----TTA---------   ATT  T-TTA A   ATTA-AA---------------------------------------------AAAT-------      T-AATT AC TTT-AGG GATAACAG  CATAATT-TTTTTAAAAA    GTT-CAAA  TTTATAAA-AAAGTTTATG- ACCT-CGATGT TGAATTAAGAAA-- A AAATTAAAC GAAAAA ATTTAAA-TTTT - AAGTC  TGTTC GACTT TTAAA TTCTTACAT GA TTTGAGTTAA GATCGGT GTAA  ACCAGATC AGAT TCTATCTTTTAT TAATAT-- TTAAATAATTGTAC  GAAA  GGAATTTATTTAA AAAA TAA TTTT TATAA TTTTA TAATAA ATA TAA  ATATATTATTTTGACAGACAACATGTAATAAATTTAG
_31_BRACONIDAE_DORYCTINAE_Allorhogas_crassifemur_CNIN3684_                            ACAAAATTGTAAATTTTAATCTTATAAAATTTTATCATAAATATTACAATAAAAATTTTTAAAAAAAATTATTTTAAAATTTAATGTTAATAG---------AAATATAATAAAATTATATAATTTTAAAAATTTTAAATAAATATAATATAAATTTTAAAAAGAAAAATTTTATTTTTTTTCCTTTTGTATCAGGA-TTAATCAAAACT-----TAAAAAATATTTTTTAT-TCTCAAATTAAAAAAA-TTTAAATAAGTAATATAGTTAATATTTACAATATTATTATTAATA--TTTATTTAATAATTATAAATTATTTAATTTTTATA-TATTTAGTTATTTTTAAAAAAAATTATTTTTATTATAATT---------------------------------------AAAAAATTAAAAAAATTTTTTTTTTTAATCTAAATTATATTTTA-TTTTTAAGG-GATAAA-CTTTAAAATTTAAATAAAATCTATAAAATATTATTTTAATAAAAATAAAAATTTAAATAATTATTTTTATAAAAAAATCAATAATTTATTATAATTTAATTAAAAATTTTAATAAAATTTATTAAATAAAAAATTATTTATAAAAATTTTATTTATAAAAAAATTATAAT--------------------------------------------------TAAATTAGTAAATATTTA-TTATTAAAATTATATAAAAATTTATAATAAAAATATTA-------------TTAATAAATTAAGCAAAT--------------------------TTA-ATATATTCA CC TGT TTAACAAAA ACA TGTCTTAT TGAAAAATTTTA TTTTAAGT CC AATC T GCCCAATGAA  --------------TTT   TTTTAATGGC TGCAGT ATA-AATA- ACTGTA CAAAGGTAGCATAATAATTT GTTTTT TAATT- AAAAAC TAGAAT AAAA-- GATT TAA TGAAATATAT GCTT TATTA ATATTAAAAT------------------      --TTTAAATTATTAT- TTAAG TAAAAAAA C-TTAA  ATATA TTTAAT  AGACGA TAAGAC  CCTATAA AATTTA ATTAATA TTTTTTTAA  ------------------AAAATAATTAAATTAATTTTTTTTTT   ACTTAAA TAATAAT TT AATT GGGGT AATT TAAAAA --TTTAAAAAA    CTTTTTA   T  ------  AAAATTTA   CAT TAAT-------  TA ATG  AT-------- AAA    ATAATC -----TTA---------   AAA  T-TTA A   AATT-AA---------------------------------------------AAAT-------      T-AATT AC TTT-AGG GATAACAG  CGTAATT-TTTTTTGAAA    GAT-CAAA  TTTATAAA-AAAGATTACG- ACCT-CGATGT TGAATTAAGATA-- A AAATTAAAT GAAAAT ATTTAATAATTT - AAGTC  TGTTC GACTT TTAAA ATCTTACAT GA TTTGAGTTAA GATCGGC GTAA  GCCAGATC AGAT TCTATCTTTAAA AAATAA-- TAATATAATTGTAC  GAAA  GGAATTTATATTA AAAA TAA TTTT TTTAA AATAA TAAAAA          TTTTATTATTTTGACAGAAAAAATGTAATAAATTTAGAATTTATAAATG
_32_BRACONIDAE_DORYCTINAE_Allorhogas_scotti_CNIN3686_                                 AAAATAAATAAAATAAATTATATTTTAATTTCATATAATTTAAAAAAAATTATTTTAAAATTTATTGTTTAATAATTTTTTT-----------------------------AATTAAATAAAATTATTATAAAAATTAAAATTTAAAAATTAATTTTTTTTAAGAAAAATTAATTATTTATTCCTTTTGTATCAGGA-TTAATTTAAATA-----AAATAAATATTTTTTTT-TCTCGAAAAAAAAAAA-TTTAAATAAATAAATAATTTTAATATTAACAATATTATTTTAAATA-TTTATTTTAAAATAAAATATTATTTAATTTTTTTA-TATCTAGTTATTTTTAAAAAAATTTAATTTAATTATAATT----------------------------------AAAATTTTAAAATTTAAAACTTCATTTTTTAAATTTAAATTATAAATAA-AATTTTAGG-GATAAA-CTTAAAAATTTAATAAAATTAATAAATAAAATTAATTTAAACATAAAATTTTAAATATTTATTATTAAAAAAAATTTAATAATTCTATTATAAAATATTATTATTAAATTTTTAATTAATTTATTTTAAATAAAAAAATTTTAAATTTTAATTATAAAATTTTATTAATTA------------------------TGATTAAATTAGTAAATAAATT---TAATTATATAAATATAAATATAAAATAAAATTTATA----------------------------------TTAATAAATTAAGCAATT---------------------------TA-CTATATTCA CC TGT TTAACAAAA ACA TGTCTTAC TGATAATATAAA TATTAAGT CA AATC T GCTCAATGAA  -------------TAAA   TTTAAATAGC TGCAGT ACA-AATA- ACTGTA CTAAGGTAGCATAATAATTT GTTTTT TAATT- AAAAAC TAGAAT AAAC-- GATT TAA TGAAATATAA ACTA TATAA ATATAATAAA------------------      --TTAAAATTATTAT- TTAAG TAAAAAAA C-TTAA  ATAAA TTTAAT  AGACGA TAAGAC  CCTATAA AATTTT ATTTTAT TATAAATTA  -------------------AAAGTTAAAATAATTTATTTTTATA   TTTAATA ATAAAAT TT AATT GGGGT AATT TAAAAA --TTTAAAAAA    CTTTTTA   A  ------  AAAATAAA   CTT TAAT-------  TT AAG  AA-------- AAA    TAAATT -----TTA---------   AAT  T-TTA A   AATA-TA---------------------------------------------AAAT-------      T-AATT AC TTT-AGG GATAACAG  CATAATT-TTTTTTTAAA    GTT-CAAA  TTAATAAA-AAAAAATATG- ACCT-CGATGT TGAATTAAGAAA-- T AATTTAAAT GAAAAA ATTTAAAAATTT - AAGTC  TGTTC GACTT TTAAA ATCTTACAT GA TTTGAGTTAA GATCGGC GTAA  GCCAGATC AGAT TATATCTTTAAT ATATTT-- TAATATAATTGTAC  GAAA  GGAATTTATATAA AAAA TAA TTTT TTAAA GATTA ATAAAA T   TTA  CTTTGTCAGACCCAATGTAATAAATTTAGAATTTATTTATGTAATTTAAAGTTACAA
_34_BRACONIDAE_DORYCTINAE_Eodendrus_eous_CNIN4303_                                    AAATTAAATTTTTTTTAATAATTAAATTTAAACAAATAATTTTAATTTAAATTTAAAAAAAATTATTTTTTAAAAAAAAGTTTATTAT-----------------TAAAATTTTAAAATTTTATTATAAAAAAATTTTAAAATTTAATATTAAAAATATATAAGAAAAATTACTTATTTTTTCCTTGTGTATCAGGA-TTTATTTAAAAA----ATAAATATAATTTTAAAT-TCTCGAAACAAAAAAA-ATTAAATAAATTATATTAATTATTATAATAAAAATATTAAAAATA--ATTATTTAGAAACTATATATTAAACAATTTTTGTAATATCTAGTTATTTAATATTAAATTTAATTTTATTATAAATAAA-----------------------------------TTTAATTAAATTTTATAAATTTTAATTAAATAAATTTATAATTAA-AATTTAAGG-GATAAA-CTTTAAATTAAATTAAAATTTATTTTAAATAATTTTTTAAAAAATATATAAATATTAAATTTTTTTTTATATTTAAAAATTTAACAATTTAATAAAATATAAATTTAAAATAAAAATTTAATTTAAATTTTAAATTAAAATATTTAACTTATTTATAT-----------------------------AAATAATTATAATAAAATTAATAAATTTCTA--TAAATTTTAAAAATAATTTAAATAATAATTTTTTTTT---------------------------------TTAATAAATTCAGCAAAA----------------------------A-ATTTATTCA CC TGT TTATCAAAA ACA TGTCTTAT TA---AAATTAA TTTTAAGT CA AATC T GCCCAATGAA  --------------AAT   TTTAAATGGC TGCAGT ATT-AGTA- ACTGTA CAAAGGTAGCATAATAATTT GTTTTT TAATT- AAAAAC TAGAAT GAAA-- GATT TAA TGAAATAAAA ACTA TATCA AAAATAAAAA------------------      --TTAAAATTTTTAT- TTAAG TAAAAAAA C-TTAA  ATTTT TTAAAA  AGACAA CAAGAC  CCTATAG AATTTT ATTAACT AAAATTTAA  ------------------------ATTTAAATAAAATTTTAAAT   TAAATTT AATTAAT TT AATT GGGGA AATA AAAAAA --TTAAAAAAA    CTTTTTT   A  ------  AAAATTTA   CAA TAAT-------  TT TTG  AA-------- ATT    TAAATC -----TTT---------   ATT  T-TAA A   ATTAATA---------------------------------------------AAAT-------      T-AATT AC CTT-AGG GATAACAG  CATAATT-TTTTTTTCTA    GTT-CATA  TAAAAAAA-AAAGATTATG- ACCT-CGATGT TGAATTAAGATA-- A AAATAAATC GCAAAA AATATAAAATTT - AAGTC  TGTTC GACTT TTAAA ATCTTACAT GA TTTGAGTTAA AATCGGC GTAA  GCCAGATT GGTT TATATCTTTTAT ATTAAA-- AAATATAATTGTAC  GAAA  GGAATTTATATTT TAAA TAA TTTT TAAAT TATAT TAATAA A    TTTAAAACAAAATTACTT  AAATCAATTTGATAATAAATTTAGAATTTATTTAAAGTAATAT
_36_BRACONIDAE_DORYCTINAE_Ficobolus_paniaguai_CNIN3418_                               ACAAAAATTGTAAATTTTTAATTAAAAATAATTTTTTTTTTATAATTATATACTCTTTTAAAAAAAATTATTTTTATTTTTTAAGTTTAATA-----------AAATTTTATTAAAATTAAATATTATTAAAAATTTAAATATTAATTTTTAATTAAAATAAAGAAAAATTAATTTTTTTTTCCTTTTGTATCAGGA-TTAATTAAATAA-TAATATTTATTTAAATTTTAT-TCTCGAATTAAAAAAA-TTTAAATTTTTAATAAATTTAATATTTACATTATTATTTTTAATA--ATTATTTTATAACAATATATTATTTAATTTTTATA-TATCTAGTTATTTTTTTAAAAAATTAAATTTTTTTATAAT----------------------------------------------TAAATATAATTAATTTTATAATTAAAATTATAAATAA-TTTTTTAGG-GATAAA-CTTAAAATAAATATATAATTTTTAATTATTTTATTTTAAAATAAATTTTATAATAGTTTTTTTTAAAGAAAATTAAATAATTTAAATTTTAAAATTTTAAAAATTTATAAATAAAATTTATTTTATTTTAAAAATTAAATTATTTAATTAAATATTAATTTAAATAATGATTAAA------------------------------------------TTAGTAAATTTTTT----TATTTATTAAATATTAATTTAAATAAAAATTAATA--------------------AAAATAAATTCAGCAAAT--------------------------TTA-ATATATCCA CC TGT TTAACAAAA ACA TGTCTTAT TG---ATTATTA TTTTAAGT CC AATC T GCCCAATGAT  ---------------TA   ATTAAATGGC TGCAGT ATT-CATA- ACTGTA CTAAGGTAGCATAATAACTT GTTTTC TAATT- AAAAAA TTGAAT AAAA-- GATT CCA TGAGATATAT TCTT TCTTT ATATTATATAAA----------------      --TTAAATTTATTAT- TTAAG TAAAAAAA C-TTAA  ATAAA ATAAAA  AGACGA TAAGAC  CCTATAA AATTTT ATTTATA TATAAAAAT  ----------------TTATTAATATTATTAATTAAATATAATA   TTTTTAT TATAAAT TT AATT GGGGT AATT AAAAAA --TTTAAAAAA    CTTTTTT   -  ------  TTAAAAAA   CAT AAAT-------  TA ATG  AA-------- TAA    ATTAAT -----TTA---------   AAT  T-TTA A   AAAT-TA---------------------------------------------AAAT-------      T-AATT AC TTT-AGG GATAACAG  CATAATT-TTTTTAAAAA    GTT-CAAA  TTTATAAA-AAAGATTATG- ACCT-CGATGT TGAATTAAGAAA-- T AAATTAAAT GAAAAA ATTTAAATTTTT - AAGTC  TGTTC GACTT TTAAA TTCTTACAT GA TTTGAGTTAA GATCGGT GTAA  ACCAGATC AGTT TCTATCTTTTAT ATAAAT-- TTATAAAATTGTAC  GAAA  GGAATTTTTATAA AAAA TAA TTTT ATTAA ATATT AATTTT A    TTA CTTTGACAGATT AATGTTATAAATTTAGAATTTATTTATGTAAATATAATTTACAAG
_37_BRACONIDAE_DORYCTINAE_Lissopsius_sp_CNIN3039_                                     ATACATACTCTTGTAAATTTTATTTTAAATATTATTAATCTATTTTTAATTTTAAATTATTTTAAAAAAAATTATTTTAAAAATTAAAGTTTATTAAAT-----AAAATTTAATTAATTAAATTTTTTAAAAAATTTAAATATTTTTAATTAAAAATTTTAAAGAAAAATTAATTATTTGTTCCTTTTGTATCAGGA-TTAATTTAAAAT-----AAAAATTTAAATTTTAT-TCTCGAAATAAAAATA-TCTAATTTAATAAATTAATTAATGTTAACATTATTATTAAAAATA--TTAAATTAGTAATTATATATTTTTCAATTTTTATA-TATCTAGTTATTTTAAATAAAAATTTAATTTTATATAATT-------------------------------------TTTAAAATAATTTTTTTTAAAAATTTATTTTATAAATTATATTTAA-AAATTAAGG-GATAAA-CTTTAATTTTACCATTAAAATATTTTATTAAATTATTATATAAATATAAAATTTAAAATATTTTTTATTAACAAATATACATTAATTTATAATAATTATTAAAAAAAATTTAATTTAAATATTTAATTATCAATAAAATTATTTAATATAACTTTTATATTAAAAAAATAATGATTAAA---------------------------------------TTAGTAAATTAACC-AAAATTATAAAAATATAAATTTTAAATTTTAATTTTTA-------------------TTAAAAAACTAGGCAAAC--------------------------TTA-ATATATTCA CC TGT TTATCAAAA ACA TCGCTTAT TG---ATTATAA TTTTAAGT CA AATC T GCCCTATGAA  ------------ATTTA   TTTAAATGGC TGCAGT ATA-AATA- ACTGTA CAAAGGTAGCATAATAATTA GTTTCC TAATT- AGAAAC TAGAAT GAAA-- GATT TAA TGAAATATAT ACTA TTTCA ATAAAATTAA------------------      --TTTAATTTATTAT- TTAGA TTAAAAAA T-CTAA  ATATA ATAAAT  AGACGA TAAGAC  CCTATAG AATTTT ATTGTTA AATTAAATT  --------------------TATAAAATAATTAAATTATTTATC   TTTAATT TAATAAT TT AATT GGGGT AATT TTAAAA --TTTAATAAA    TTTTTAT   T  ------  TCTTAAAA   CAA TAAT-------  TA TTG  AA-------- TAA    TCAATC -----TTA---------   AAT  T-TTA A   ATTTTTA---------------------------------------------AAAT-------      TAAATT AC CTT-AGG GATAACAG  TATAATT-TTTCTTTTAA    GAC-CATA  TTTTTAGA-AAAGCTTATA- ACCT-CGATGT TGAATTAAGATA-- A AATTAAAAT GAAAAT ATTTTAAATTTT - AAGTC  TGTTC GACTT TTAAT ATCTTACAT GA TTTGAGTTAA GATCGGT GTAA  ACCAGATC AGAT TCTATCTTTTAT TAACAT-- TAATATAATTGTAC  GAAA  GGAATTTATATTA TAAA TAA TTTA TTTAA TTTAA ATTATA T           AAATTATTTACTTTGACAGACCCAATGTAATAAATTTAGAATTTATTTA
_38_BRACONIDAE_DORYCTINAE_Monitoriella_rufithorax_CNIN3420_                           ------------------------------------------------------------------------------------------------------------------------------------------------------------------------------------------------------------------------------------------------------------------------------------------------------------------------------------------------------------------------------------------------------------------------------------------------------------------------------------------------------------------------------------------------------------------------------------------------------------------------------------------------------------------------------------------------------------------------------------------------------------------------------------------A-AAAATGAATTAAGCAAAA--------------------------TTA-ATATATTCA AC TGT TTAACAAAA ACA TGTCTTAT TG---AATTTAA TTTTAAGT CA AATC T GCCCAATGAA  --------------ATT   TTTAAATGGC TGCAGT ATA--TTA- ACTGTA CTAAGGTAGCATAATAAATT GTTTTT TAATT- AAAAAC TAGAAT AAAA-- GATT TTA TGAAATATAT ACTT TATTT TTAAAATATA------------------      --TTTAAATTATTAT- TTAAG TAAAAAAA C-TTAA  ATTTA TTTAAA  AGACAA TAAGAC  CCTATAA AATTTA ATTATAA ATATTAATT  -------------------ATTTAATATTAATTAATTATTATAT   TAAAAAT TTATAAT TT AATT GGGGT AATT AAAAAA --ATTAAATAA    CTTTTTT   -  ------  AAAAAAAA   CAT AAAT-------  TA ATG  AA-------A TTT    AATATC -----TAA---------   AAT  T-TTT A   AATAATA---------------------------------------------AAAT-------      T-AATT AC TTT-AGG GATAACAG  CATAATT-TTTTTCTTAA    GTT-CTAA  TTTACAAA-AAAGATTATG- ACCT-CGATGT TGAATTAAGATA-- T AATTTAAAT GAAAAA ATTTAATATTTT - AAGTC  TGTTC GACTT TTAAA ATCTTACAT GA TTTGAGTTAA GATCGGT GTAA  GCCAGATC AGAT TTTATCTTTAAA AAATTA-- ATATATAATTGTAC  GAAA  GGAATTTATATAn nnnn nnn nnnn nnnnn
_40_BRACONIDAE_DORYCTINAE_Percnobracon_stenopterus_CNIN3047_                          TGTAAATTTTTATCAATAATTTTTTTAAAAATTAAAAATTAATCTACATTTTATTAAAAAAAATTATTTTAAATTAAAAAGTTAAATTTTTATTTTTAACAAATTAA--------------ATAATTTTAAAAATTTAAATATAATTTATTAAATTAATAAAAGAAAAATTTAATATTTTTTCCTTTTGTATCAGGA-TTTATTAAAAAA-----AAAAGTTTAATCTTTAT-TCTCGAAATAAAAAAA-TTTAAATTAATAAAATAATTAATATTAACAATATTATTATAAATT--TTAATTTAAAAACAAAATATTATTTAATTTTTATA-TATCTAGTTATTTTTTTAATAATTTAATTAAATTATAATT---------------------------------------AAAAAATAAATTTTATAAATAAATTTATTTTAAATTATAAATAA-ATTTTTAGG-GATAAA-CTTAAAAATTTAATTAAAATAATTTTTACTTAAAAACATTTTAAATATAAAAATTAAAATAATTAATATTAATAAAAATTTCAAAATTTATTTTTAAAATTTAAAAATTTAACTTTATATTTAATTTTTAAAAAAATTATAATAAATAATTTATATATAATATAAATTATTATAAAA-------------------------------TTAGTAAATATAAT----AAATTTAAAAATAAAAATATATTTAAAAAATTTAA-----------------------------TTAATAAATTAAGCAAAT--------------------------TTA-ATATATTCA CC CGT TTAACAAAA ACA TGTCTTAC TG-AAATTATAA TTTTAAGT CT AATC T GCCCAATGAA  -------------AAAT   TTTAAATGGC TGCAGT ATA-AATA- ACTGTA CTAAGGTAGCATAATAATTT GTTTTT TAATT- AAAAAC TAGAAT AAAA-- GATT TAA TGAAATATAT ACTA TATAA ATTAAACAAA------------------      --TTTAATTTTTTAT- TTAAG TAAAAAAA C-TTAA  ATAAA ATTAAA  AGACGA TAAGAC  CCTATAA AATTTT ATTAATA AAATATATA  --------------------ATATTAATTAAATATTAAATTATT   ATAAATT AATTAAT TT AATT GGGGT AATT TAAAAA --TTAAAAAAA    TTTTTTA   A  ------  TTAAAATA   CAA AAAT-------  TA TTG  AA-------- AAA    ATAATC -----TTT---------   AAT  T-TTA A   ATATTATA--------------------------------------------AAAT-------      T-AATT AC TTT-AGG GATAACAG  CATAATT-TTTTTTAAAA    GTT-CAAA  TTTACAAA-AAAGATTATG- ACCT-CGATGT TGAATTAAGATA-- A AAATTAAGT GAAAAT ATTTAAAAATTT - AAGTC  TGTTC GACTT TTAAT ATCTTACAT GA TTTGAGTTAA GATCGGT GTAA  ACCAGATC AGAT TCTATCTTTAAT TTTAAT-- ATATATAATTGTAC  GAAA  GGAATTTATATTT AAAA TAA TTTT TAATC AAATA ATAAAA  AATAATATTTTAATAAATTACTTTGTCAGACCCAATGTAATAAATTTAGAATTTATTCA
_41_BRACONIDAE_DORYCTINAE_Plesiopsenobolus_mesoamericanus_CNIN3483_                   AATAAATTTTTAAATATAAATAYATATATNNATATATATTAAAATAAATAATAATTAAATTTCATAATAAAAATTTTTATAAATAAATAATATGTTTATTTAAAATATAAAT--TAATTCTTTATTTAACTAAAATTTAAATAATAAATAAAATTATTATAAAGAAAAATTAATTATTTATTCCTTTTGTATCAGGA-TTAATTAAAACC----CATAATTAATTATTATAT-TCTCGAATTAAAAAAA-TCTAAATAAAAATAAAAATTTATATTAACATTATAATTTTTAATT--TTTATTTAATAATTATATACTATATAATTTTTATA-TATCTAGTTATTTTATTTTAAAATTCAATTTTTTTATAATT-------------------------------------AAAAAAAAAATTAACATTAATTAATTTTTATTAAATTATAAATAA-ATTTTTAGG-GATAAA-CTTAAAAATAAAATAAAATTTTCTAACTTTAATATAATTAAAATAAATATTAAAATAATTATTTTTATAAAATATTTAATAATTAATAAAATTTTAAATTTTAAATTAATTTATTTTTAATAATAAAATTATATAAAATAATATAAAAATTATAAAAATTATGATTTAA---------------------------------------------TTAGTAAATAAAAA--TAATATTAATAAATATAAATTTTTATAAAAATTTATA-----------------------TTAATGAATTAAGCAAAT--------------------------TTT-ATATATTCA CC TGT TTAACAAAA ACA TGGCGTAT AG---TGATTAA TTATAGGT CT AATC T GCCCAATGAA  --------------AAT   TTTAAATAGC TGCAGT ATC-AATA- ACTGTA CTAAGGTAGCATAATAATTT GTTTTT TAATT- AAAAAC TAGAAT AAAA-- GATT TAA TGAAATATAT TCTT TATTA AAAAAAAAAAA-----------------      --TTTAATTTTTTAT- TTAAA TTAAAAAA T-TTAA  ATAAA TTAAAA  AGACAA CAAGAC  CCTATAA AATTTT ATTTTTA AAATTTATA  --------------------TTTTTAAAAAATTAAACTTTAAAT   AAATTTA TAAAAAT TT AATT GGGGT AATT TAAAAA --TTAAATAAA    CTTTTTA   -  ------  TACTAATA   CAT AAAT-------  TC ATG  AC-------- AAT    TATATC -----TTA---------   AAA  T-TTA A   AATAACA---------------------------------------------AAAT-------      T-AATT AC TTT-AGG GATAACAG  CGTGATT-TTTTTTAAAA    GAT-CAAA  TTAATAAA-AAAGATTACG- ACCT-CGATGT TGAATTAAGATC-- A AATTTAAAC GGAAAA ATTTAAAAATTT - AAGTC  TGTTC GACTT TTAAA ATCTTACAT GA TTTGAGTTAA GATCGGT GTAA  ACCAGATC GGAT TATATCTTTTAT ATAAAA-- ATATATAATTGTAC  GAAA  GGAATTTATATAT AAAA TAA TTTT TAAAA AATAA ATTTTA      TAAATTAATTAATTTACTTTGTCAGAAAATATGAAATAAATTTAGAA
_42_BRACONIDAE_DORYCTINAE_Psenobolus_parapygmaeus_CNIN3497_                           TATTAATTTTTAACTAAATAAATAAATATTTTTAAAATATCATAAAAATTTCATAAAAAAAATTATTATTAAAAATTAATGTTTATTATAAATTATATAAAATTTATTATTTAATAAATA---------------AGTAACTATTATATTAAATTATTTAAAAGAAAAATTAATTATTTATTCCTTTAGTATCAGGA-TAAATTAAAAAA-----TAATTTTTATTATTTAT-TCTCGAAATAAAAAAA-TCTAAATAAATACTATATTTAATATTAACAATATTATTATAAATT--TTTATTTAAAAATTATATATAATTTAATTTTTATA-TATCTAGTTATTTTATTATTAAATTAAATTTTATTATAATT-----------------------------------ATTATAAATATATAATTTTTCTATAAAAATTTATAAATTATAAATAA-ATTTTTAGG-GATAAA-CTTAAAAATTAAATAAAATTAAAAATAATTTTTAACAAAAATAAAAACTAAAATAATTAATTTCATAAAAAATATAACAATTTATTTATTTTAACTCTTAAAATTTTACTAAATTTATTATAAAAAATAAAATTAAATTAATTAACTTTAAA-----------------------------------------------------TTTATTAAAATTATGATTTAATTAGTAAATTAATT---TTTTTTAAAAATAAAAATTTTATTATAAAATTTTCA-----------TTAATGAATTAGGCAAAT--------------------------TAA-ATATATTCA CC TGT TTAACAAAA ACA TGTCTTAT TG----ATTTTA TTTTAAGT CC AATC T GCTCAATGAA  -----------AATAAA   TTTTAAAAGC TGCAGT ATA-AATA- ACTGTA CTAAGGTAGCATAATAATTT GTTTTT TAATT- AAAAAC TAGAAT GAAA-- GATT AAA TGAAATATAT ACTT TATTA AACATTAAATAAA---------------      --TTTAAATTTTTAT- TTATA TAAAAAAA T-ATAA  ATAAA ATAAAA  AGACGA TAAGAC  CCTATAA AATTTT ATTTTAT TAATTTTTA  --------------------TTAATAAATAATAATTATAAATTA   AAAATTA ATAAAAT TT TATT GGGGT AATT AAAAAA --TTAAATTAA    CTTTTTT   A  ------  AAAAAATA   CAT TAAT-------  AT ATG  AA-------- AAT    TATATC -----TTA---------   AAA  T-TTA A   ATTAATA---------------------------------------------AAAT-------      T-AATT AC TTT-AGG GATAACAG  CATAATT-TTTTTTGAAA    GCT-CCTA  TTAATAAA-AAAGATTATG- ACCT-CGATGT TGAATTAAGATA-- A AATTTAAAT GAAAAA ATTTAAAAATTT - AAGTC  TGTTC GACTT TTAAA ATCTTACAT GA TTTGAGTTAA GATCGGC GTAA  GCCAGATC AGAT TCTATCTTTTAT TTATAA-- ATATATAATTGTAC  GAAA  GGAATTTATATAT AAAA TAA TTTT TATTA CAAAT TAAAAT     AAAATAAAATAAATTTACTTTGTCAGAAA AATGTAATAAATTTAGAATTTATT
_43_BRACONIDAE_DORYCTINAE_Rhaconotus_sp_CNIN3056_                                     --------------------------------------------------------------------------------------------------------------------------------------------------------------------------------------------------------------------------------------------------------------------------------------------------------------------------------------------------------------------------------------------------------------------------------------------------------------------------------------------------------------------------------------------------------------------------------------------------------------------------------------------------------------------------------------------------------------------------------------------------------------------------------------------------------------------------------------------AATAAWTYW CC TGT TTAACAAAA ACA TGTCTTAT AG---AAATAAA TTTTAAGT CA AATC T GCCCAATGAT  -------------AATA   ATTAAATGGC TGCAGT AAT-TCTA- ACTGTA CAAAGGTAGCATAATCATTT GTTTTT TAATT- AAAAAC TAGAAT AAAA-- GATT TAA TGAAATATAA ACTA TCTCA TTTTAAATAAAAT---------------      --TTCAATTTATTAT- TTAGA TAAAAAAA T-CTAA  ATTTT TTTAAA  AGACSA YAARWY  MYTATAG AATTTW ATTWTTW TAAAAAWTW  -------------------WATTWWNWTAATWAAWTTTAWATTA   AWWWTTA WATWAAT TT WATW RRKKT AATA AAAAAA --TTTAATTAA    TTTTTTT   A  ------  TAAATTAA   CAA AAAT-------  AA TTG  AA-------- TAA    TTAATC -----TTT---------   TAT  A-TAA A   TTAA-TA---------------------------------------------AAAT-------      T-AATT AC CTT-AGG GATAACAG  CATAANTTTTTTTTTTTA    GAC-CAAA  TTTTTAAA-AAAGATTATG- ACCT-CGATGT TGAATTAAGATA-- A AATTAAAAT GAAAAA AATTTAAAATTT - AAGTC  TGTTC GACTT TTAAA ATCTTACAT GA TTTGAGTTAA GATCGGC GTAA  GCCAGATC AGAT TCTATCTTTAA- ATAAAA-- TTATATAATTGTAY  GAAA  KRAATTTATATAA AAAA TAA TTTT TATAA WAWWA ATAAAA              TTAAATTATTAGTTWTTAAATTTCTAAATAAATTTAGAAT
_44_BRACONIDAE_DORYCTINAE_Sabinita_sp_CNIN3683_                                       --------------------------------------------------------------------------------------------------------------------------------------------------------------------------------------------------------------------------------------------------------------------------------------------------------------------------------------------------------------------------------------------------------------------------------------------------------------------------------------------------------------------------------------------------------------------------------------------------------------------------------------------------------------------------------------------------------------------------------------------------------------------------------------------------------------------------------------------nnnnnnnnn nn nnn nnnnnnnnn nnn nnnnnnnn nnnnnnnnnnnn nnnnnnnT CA AATC T GCTCAATGAA  -------------AATT   TTTAAATAGC TGCAGT ACC-ACTG- ACTGTA CTAAGGTAGCATAATAATTT GTTTTT TAATT- AAAAAC TAGAAT GAAA-- GATT TAA TGAAATATAT ACTT TATTA AATAAAAAAA------------------      --TTTAATTTATTAT- TTATG TAAAAAAA C-ATAA  ATATT ATAAAA  AGACGA TAAGAC  CCTATAA AATTTA ATTATAA TTTTTTTTA  ----------------------TAAAAAATATAAATAAATTATT   TTAAATC TTAAAAT TT AATT GGGGT AATA AAAAAA --TTCAAAAAA    CTTTTTT   A  ------  TAAAATAA   CAT AAAT-------  TA ATG  AA-----AA- TTA    ATAATC -----TTA---------   AAA  T-TTA A   ATTAATA---------------------------------------------AAAT-------      T-AATT AC TTT-AGG GATAACAG  CGTAATT-TTTTTTCCAA    GAT-CATA  TTTTTAAA-AAAGTTTACG- ACCT-CGATGT TGAATTAAGATA-- A AATTTAATC GAAAAA AATTAAAAATTT - AAGTC  TGTTC GACTT TTAAA ATCTTACAT GA TTTGAGTTAA GATCGGC GTAA  GCCAGATC AGAT TCTATCTTTTAA TTATATA- TTATAAAACTGTAC  GAAA  GGACCTTTTATAn nnnn nnn nnnn nnnnn
_45_BRACONIDAE_DORYCTINAE_Spathius_elegans_USNMENT01322433_                           TCCCCCAATTTAAAAATTTATAAATTAAAATAATTTTTTAAATAAAAAATAAAAAAATCTATTTTAATATTTAAAGTTCAAAAATAAAAATTTTTAATTA---------------------AAATATTTTAAAAATTTAAATTAAAATTTAAAAAATTTTTAAGAAAAATTATTTATTTATTCCTTTTGTATCAGGA-TTAATTAAAATA----ATTATTAAAAAAATAAAT-TCTCGAAATAAAAAAA-ATTATATAAAAAAATTAGTTAATATAATAATATTATTAAAAATT---TTTATATAGAAATTATATATTATTCAATTTTTATAATATCTAGTTATTTAATAAAAAATTTAATTTTAATATAAATT------------------------------------AATATTTCTTACCCCCATATTTTAGAAATATAATTTTTATATAAAA-AATTTAAGG-GATAAA-CTTTAAATTAATAAAAAATTAAATAATTTTACTTATTTAAATATAAATTTTAAAATTTTTTAATATTAATAAAAATTTAATAATTAATAAAAATATAAAATTAAAAATTTAAATCAAATTTTAATATAAATTAAATTATTAAAAAAAATTTTAAAATTAAAA--------------------------------------------------AAATAATAATTAAATTAGTAAAATTAA-----------TTAAATTTAATATAAATTTAAA--------GA--TTTAT-TTAATAAATTAAGCAAAT----------------------------T-TTATATTCA AC TGT TTAACAAAA ACA TTTCTTAT TG---AATTTAA TTTTAAGT AT AATC T GCCCAATGAA  --------------AAA   ATTAAATGGC TGCAGT ATTTTATA- ACTGTA CTAAGGTAGCATAATAATTT GTTTTT TAATT- AAAAAC TAGAAT AAAA-- GATT AAA TGAAATATAA ACTA TATCA AATAAAATAAAAA---------------      --TTAAACTTATTAT- TTAAG TAAAAAAA C-TTAA  ATAAA TTTAAA  AGACAA CAAGAC  CCTATAG AATTTT ATTTTTT ATAAAAATT  -------------------TATATAATTAAATAAATTTAAATAA   AATTTTT AAAAAAT TT AATT GGGGT AATT AAAAAA --TTTCATAAA    TTTTTAT   A  ------  AAAATTAA   CAA TAAT-------  AA ATG  AA-------- ATT    AATAAC -----ATA---------   TCT  T-TAA T   AAAAATTAATA-----------------------------------------AAAT-------      T-AATT AC CTT-AGG GATAACAG  CATAATT-TTTTTTAAAA    GAA-CAAA  TTAATAAA-AAAGATTATG- ACCT-CGATGT TGAATTAAGATC-- A AATTTAAAT GAAAAA ATTTAAAA-TTT - AAGTC  TGTTC GACTT TTAAA ATCTTACAT GA TTTGAGTTAA GATCGGT GTAA  ACCAGATC AGAT TATATCTTTAAA AAAAAA-- AAATATAATTGTAC  GAAA  GGAATTTATATTT TAAA TAA TTTA AATTA ACAAA ATAAAT       ATAATTGTATATTTACTTAACAACCCCAGTGTATAAACTTAGAATTTATAAAAGTAATTCCC
_46_BRACONIDAE_DORYCTINAE_Stenocorse_bruchivora_CNIN3043_                             AATATATAATTAAATATAAATTTTATTTAAAATTTAAATAAATTATTTTTTAAATTAAAATTATATTTTTATAAAAAATTTTTATTAATTATAAAGTTAATAATTAAAATAAATTAATTATATTTTTTTAAAAATTTAAATATAAAATTTTAAAAAATTTTAAGAAAAATTTTTTATTTGTTCCTTTTGTATCAGGA-TTAATTAAAAAT----AAATTATTAAATAATTAT-TCTCGAAATAAAAATA-TTTAAATAAATAAATTAATTAATATTTTCATAATTATTAATAATA--TTTATTTAGAAACAATATATTATTCAATTTTTATA-TATCTAGTTATTTTAAAATAAATTTAATTTTTTTATAATT-----------------------------------ATAATTTAATATTTATATTTTAATTAAATATTAATTAATTATAAATAA-ATTTTAAGG-GATAAA-CTTTAAAATAATTTTATAATAAATAAATTTATAAATTCAAAAATAAAATTCAAAATATTTATTTTTTAAAAAAATTCATTAATTTATTATTTTTTTAAAAAATTTTTAAATTATTTAATTAAATATAAAATTATTTTTATTAACAAAATATAAAAAATAA----------------------------------TAATTATTAAATTAGTAAATAAAT------TTTATAAAAATATAAAATTTTATATAATTTTTTT--------------------------------TTTATGAATTAAGCAAAT----------------------------T-TAATATTCA CC TGT TTATCAAAA ACA TGTCTTAA AG---AATTTAA TTTTAAGT CA AATC T GCTCAATGAA  ------------AAATT   TTTAAATAGC TGCAGT ATT-TATA- ACTGTA CAAAGGTAGCATAATAAATT GTTTTT TAATT- AAAATC TAGAAT GAAA-- GATT TAA TGAAATATTA ACTT TATTA AACAAAAATA------------------      --TTTAATTTTTTAT- TTAAA TTAAAAAA T-TTAA  ATAAA TTAAAA  AGACGA TAAGAC  CCTATAG AATTTT ATTTTTA AACTTAAAT  -------------------AATTTAAATAATTTTTTATTTTTAT   TTAAATA TAAAAAT TT TATT GGGGT AATT AAAAAA --TTTAAAAAA    TTTTTTT   -  ------  TTAAAATA   CAA TAAT-------  TT TTG  AA-------- TAA    AATATC -----TTT---------   ATA  T-AAA A   AATA-TA---------------------------------------------AAAT-------      T-AATT AC CTT-AGG GATAACAG  CATAATT-TTTTTTAAAA    GTT-CAAA  TTAATAAA-AAAACTTATG- ACCT-CGATGT TGAATTAAGATA-- A AATTTAAAT GAAAAT ATTTTAAAATTT - AAGTC  TGTTC GACTT TTAAA ATCTTACAT GA TTTGAGTTAA GATCGGC GTAA  GCCAGATC AGTT TCTATCTTTTAA ATATAT-- AAATATAATTGTAC  GAAA  GGAATTTATATTT AAAA TAA TTTT TATAA AATTA ATAATT          ATAATTTAATTACTTTGACAGACACCATGTAATAAATTTAGAATTTATT
_1_BRACONIDAE_ACAMPSOHELCONINAE_Urosigalphus_sp_USMET01322614_                        ACTAATTATTAATAAAATTATTTAAAATTGAGAGTGTTTATTAATATATAAAAATTATTTTATTTATAGTAATGTAATTAAATTTTAA-------------------------------------------------------------ATTAATTATTTTAAAAATAAAATTTATTTTTTACCTTTTGTATCAGGG-ATAATTAAAATT----AATAAATTATATTTATTT-TTTCGAAGTAAAAAGA-ATTAAATAAATAATTTTTTAAATATTAAAAAATTTAATAAAATT---TTTATTTAGTAATGAAATATTAACCGATTTTTATAATATCTAATTATTTAATAAATAAATTTAATTTATTTATATAAT---------------------------------ATTTATATTATAATATTTATTGTATTTTAATATATTTTATATAAAAAT-ATTTTTTGG-GATAAA-CTTAAAATTAATTTTTATAATTTTTTAAATTTTAATTTAAATATAAAGATAAAATTTTTTTTTATTAAAAATTATTTAATAATTTATTATTTTATAAAATTTAAATAAATTTAATTATTTATATAAAAAAATTTAAAAATTTATTAAATTAATTTTTTAAAATATATA------------------------------AAATAATTTAATAATGATTATATTAGTAAAATTTA------TTTATAAAATTAATTAATTTTATGTTAATTTAAT-----------------TTAATGAATTCAGCAAAA----------------------------T-ATATATTCA CC TGT TTAACAAAA ACA TGTCTTAT TG---AAATTTA TTTTAAGT CG GATC T GCTCAATGAA  ------------TAAAA   TTTAAATAGC TGCAGT ATTTTATA- ACTGTA CAAAGGTAGCATAATAAATA GATTTT TAATT- AAAATC TAGAAT GAAA-- GATT TAA TGAAATATAA ACTT TATTA AATTAAATTATT----------------      --ATTGAATTTATAT- TTAAG TTAAAATA C-TTAA  ATAAA ATATTT  AGACAA GAAGAC  CCTATAA AATTTT ATATTTA ATTAATAAA  ------TTATTTATAAGATTTAATTAATTGAATTATATAATTAT   TTATTTT AAAATAT TT AGTT GGGGG AATG AAAAAA --TTTAAATAA    TTTTTTT   T  A-----  AAAAATTA   CGA TAAA----AT-  AA ATG  AT-------T TTT    TTGAAC -----TTT---------   AAT  T-TAT T   AAGA-TA-----TATAATATATTTATATAATAAAAATTAAATATAAAA----AAAT-------      T-AATT AC TTT-AGG GATAACAG  CATAATT-TTTTTTCAAA    GTT-CTTA  TTAAAAAA-AAAGTTTATG- ACCT-CGATGT TGAATTAAGATA-- T AATTATTAT GTAAAT ATAATAAAATTT - AAGTC  TGTTC GACTT TTAAT ATCTTACAT GA TTTGAGTTAA GATCGGT GTAA  GCCAGATC GGTT TCTATCTAATAA AAAATAT- TTATATTATTGTAC  GAAA  GGAATTAATATAT AAAT ATA ATTT TAAAA TTAAT TTTTT    AAAATAATAAATAATTTAAATTTATTTTAAATAATT
_3_BRACONIDAE_AGATHIDINAE_Agathis_sp_USNMENT01322249_                                 ------------------------------------------------------------------------------------------------------------------------------------------------------------------------------------------------------------------------------------------------------------------------------------------------------------------------------------------------------------------------------------------------------------------------------------------------------------------------------------------------------------------------------------------------------------------------------------------------------------------------------------------------------------------------------------------------------------------------------------------------------------AAT-----------------------------AAAAAGAATTAGGCAAAA---------------------------AT-TTATTTTCA AC TGT TTATCAAAA ACA TTGTTTTA AG--AATTATAA TTTAAAAT AT AATC T GCTCAATGAT  ---------------TT   ATTAAATAGC TGCAGT ATT-TATA- ACTGTA CTAAGGTAGCATAATAATTA GTTTTT TAATT- GAAAAC TAGAAT GAAT-- GATT TAA TGAAAAATAA ACTG TTTCT TATTAAAAAA------------------      --TTTAAATTAAAAT- TTAAG TAAAAATT C-TTAA  ATTTT ATTAAA  AGACAA GAAGAC  CCTATAG AATTTT ATAAATT TATTAAATA  --------------------ATAAATTTTTATAATAATTTTTAT   TTTAATA AATTTAT TT AATT GGGGA AATT TTAAAA --TTTAAATAA    TTTTTAA   A  T-----  TATTTTTA   CAT TA-T-------  AA ATG  AA-------- TTT    TATATC -----TTT---------   AAA  A-TTA A   ATATAATA--------------------------------------------AAAT-------      A-AATT AC CTT-AGG GATAACAG  TATAATT-TTATTTTTTA    GTA-CTTA  TAAAAAAT-AAATTTTATA- ACCT-CGATGT TGAATTAAGAAA-- A AATTAAAAG AAAAAA TTTAATAT-AAT - AAGTC  TGTTC GACTT TTAAA ATTTTACAT GA TTTGAGTTAA GATCGGT GTAA  GCCAGATC AGAT TCTATCTTTAAT ATAAAT-- TATTATAATTGTAC  GAAA  GGACTTTATAAnn nnnn nnn nnnn nnnnn
_4_BRACONIDAE_AGATHIDINAE_Bassus_cinctus_USNMENT01322251_                             ----------------------------------------------------------------------------------------------------------------------------------------------------------------------------------------------------------------------------------------------------------------------------------------------------------------------------------------------------------------------------------------------------------------------------------------------------------------------------------------------------------------------------------------------------------------------------------------------------------------------------------------------------------------------------------------------------------------------------------------------------------AAAT------------------------------AAAAAAAATTAGGCAAAT------------------------------TTATTTTCA AA TGT TTAACAAAA ACA TTGTTTTA AG---TTTAAAA TTTAAAAT AA AATC T GCTCAATGAT  ---------------AA   TTTAAATAGC TGCAGT ATT-TATA- ACTGTA CTAAGGTAGCATAATAATTA GTTTTT TAATT- GAAAAC TAGAAT GAAA-- GATT AAA TGAAAAATAA ACTG TTTCT TATTTAAATA------------------      --ATAAAATTAAAAT- TTAAG TAAAAATT C-TTAA  ATAAA TTAAAA  AGACAA GAAGAC  CCTATAG AATTTT ATAATTT TTATTTAAA  -------------------------ATATAATTTTTTTAAATAA   TAAATAA AAATTAT TT TATT GGGGA AATT TTAAAA --TTTAAATAA    TTTTTAA   A  T-----  TTAATAAA   CAA AA-T-------  AT TTG  AA-------- TTT    AATAAT -----TAA---------   TAA  T-TAT A   TTATATTA--------------------------------------------AAAT-------      A-AATT AC CTT-AGG GATAACAG  TATAATT-TTATTTATTA    GTT-CTTA  TATAAAAT-AAATTTTATA- ACCT-CGATGT TGAATTAAAAAA-- A AATAAAATG AAAAAA ATTTATAA-ATT - AAGTC  TGTTC GACTT TTAAA ATTTTACAT GA TTTGAGTTAA GATCGGT GTAA  GCCAGATC AGAT TCTATCTTTTAA TTAAAT-- TATTATAATTGTAC  GAAA  GGACTTTATAAnn nnnn nnn nnnn nnnnn
_NEW_ALYSIINAE_Chorebus_sp_USNMENT01322422                                            ATTTAAAATTTTAATAAATAAATTAATTTTAATTAAAAATTTATTATAAAAAAAATTATTTATAAAATTTTTAAGTTATATATTAATATATAAAAAATTTATTTAA--------------------TAAAAAATTTTAAAATATATAATATAAAAATTTCAAAGAAAAATTAATTATTTTTTCCTTTTGTATCAGAA-TAAATCAAAATT----TAAATTTATAAATTTTAA-TCTCGAAATAAAAAAA-TTTAAATAAATAATTAAATTAATATAACAATATTATTAAAAATA---TTTATTTAGAAATTATATATTAATCAATTTTTATTATACCTAGTTATTTAATAAAAAAATTTAATTTTATTATAAAT--------------------------------------TTTTATATTTAATTTTTATATTTAAATATATAATTTATAAAAAA-AATTTAAGG-GATAAA-CTTTAAATTTAATTTTAAAATTATTAAAAATAAATTTTAATTATAAAATTTAAAATTTTTATTAATAAAAAAAATCTAATAATTTATATAAAATAACTATAGAAAAATTTTTAAAAAAATTTAATAATAAATTAAATTATTATATAAAATAATATTATATAAA---------------------------------------AAATTATGATTTAATTAGTAAATAAATTTATAATTAATTAAATAATTTAAATGTTAAAAAAATTTAA---------------------TTAAATAATTAAGCAAAA----------------------------T-TTATATTCA CC TGT TTAACAAAA ACA TGTCTTAA AG---ATTTTAA TTTTAAGT CA AATC T GCCCAATGAT  -------------ATTT   ATTTAATGGC TGCAGA ATT-TTTA- ACTGTA CAAAGGTAGCATAATAATTT GTTTTT TAATT- AAAAAC TAGTAT GAAT-- GATT AAA TGAAATATAA ACTG TTTCA ATTAAATAAAAA----------------      --TTTAAATTTTTAT- TTAAG TTAAAAAA C-TTAA  ATAAA TTTAAA  AGACGA CAAGAC  CCTATAG AATTTT ATTTGTT ACTTAAAAA  --------------------TAATATTTAATTAATTTATTTAAA   TTTAAAT AATAAAT TT AATT GGGGT AATT TAAAAA --TTAAAAAAA    TTTTTTT   T  ------  ATATAAAA   CAT TAAT-------  TA ATG  AA-------- TAA    AAAATC -----TTA---------   AAT  T-TTA A   ATTATTA---------------------------------------------AAAT-------      T-AATT AC CTT-AGG GATAACAG  CATAATT-TTTTTTAAAA    GAC-CTTA  TTAATAAA-AAAGATTATG- ACCT-CGATGT TGAATTAAGATA-- A AATTTAAAT GAAAAA ATTTAAAAATTT - AAGTC  TGTTC GACTT TTAAA ATCTTACAT GA TTTGAGTTAA GATCGGC GTAA  GCCAGATC GGAT TCTATCTTTAAA TAAAAT-- -AATWWAAWWRTWW  RWAA  GTAAATAATTTTA CAAA TAA TAAA TTTAA TTTAAAAAA          NATTAANNNCTCCAAATTATTTTAATAAACCAYATAATAAATTTAAAAATTTATAAAGT
_NEW_ALYSIINAE_Coelinius_robinae_USNMENT01322424                                      GATATATAAATTATAAATTTAAAATTTAAATAAATAAATTTATATTAATTTAGAAAACTTTAGTAAAAAAAATTATTTTAAAAATTCTTGTTTAATAAAAATAATAAAAAAT------TTTATCTATTAAAAAATTTAATAAAATAAAATAAAAAATTATAAAGAAAAATTTATTATTTTTTCCTTTTGTCTCAGAA-TAAATTTAAAAT---TAAAACTTAAAATTCATAA-TCTCGAAATAAAAAAA-ATTAATTAAATA-AAAAATTATTATAACAATAATATTAAAAATA---TTTAATTAGAAACTAAATATTAACCAATTTTTATTATATCTAGTTATTTAATAAAAAAATTTAATTTTATTATAAAT------------------------------TTATATAATTTATATTTATATAAAAATTATAAATCATAAAATTTATAAAAAA-AAATTAAGG-GATAAA-CTTTAATTTAATTTTAAAATTTATAAATAAAATTAATAATTATAAAATTTAAAATTTTTATTAATAAAAAAAAATTAATAATTTATAAAAATAATTAAAAATTTATATAAATTTAAAAACTTATTAAATTATTATATAAAATTTAAAT-----------------------------------------------TTATAAAAAATTATAATTTAATTAGTAAATAAAT--AAATTAAATTTAATAATTTATTATTACACCAATTTTAA---------------------TTAAATAATTAAGCAAAA----------------------------T-TTATATTTA CC TGT TTAACAAAA ACA TGTCTTAA AG---ATTAAAA TTTTAAGT CT AATC T GCCCAATGAT  --------------ATA   ATTAAATGGC TGCAGA ATT-TATA- ACTGTA CAAAGGTAGCATAATAACTT GTTTTT TAATT- AAAAAC TAGAAT GAAT-- GATT AAA TAAAATATAA ACTG TTTCA ATTAAATAAAAA----------------      --TTAAAATTTTTAT- TTAAG TAAAAAAA C-TTAA  ATAAA TTTAAA  AGACGA CAAGAC  CCTATAG AATTTT ATTTATT TAATAAAAT  ---------------------ATTTATATAATAATTTATTAATT   TTATAAA AATAAAT TT AATT GGGGT AATT AAAAAA --TTTAAAAAA    CTTTTTT   -  ------  TAATATTA   CAA AAAT-------  TA TTG  AA-------- TAA    AATATC -----TTA---------   AAA  T-TTA A   AATAATA---------------------------------------------AAAT-------      T-AATT AC CTT-AGG GATAACAG  CATAATT--TTTTTTAAA    GTA-CATA  TTAAAAAA-AAAGATTATG- ACCT-CGATGT TGAATTAAGATA-- T AATTTAAAT GAAAAA ATTTAAAAATTT - AAGTC  TGTTC GACTT TTAAA ATCTTACAT GA TTTGAGTTAA GATCGGT GTAA  ACCAGATC GGAT TCTATCTTTAAA AAAAAT-- -AATATAATTGTAC  GAAA  GGAATTTATATTA AAAA TAA TTTT TATAA ATTAATTAAAATAATATTTAAATTACTTTGACAGACCCCCATGTAATAAATTTAG
_NEW_ALYSIINAE_Dacnusa_sp_USNMENT01322698                                             TATTAAGATATAAAATTATAAATTTAAAATTTTAAATTAAATAATTTTATTTAGTTAAAAATTTATTTTAAAAAAAATTATTTTAAAGTTATAAGTTATATATTAAAATAAAA--AAATTTATTTAATAAAAAATTTTATAATATTAAATTAAAATTTTAAAAGAAAAAATTATTTTTTTTTCCTTTTGTATCAGAA-TAAATTTAAATT----TAAATTTAAATATTTTAA-TCTCGAAATAAAAAAA-TTTAAATAAATATATAAATTAATATTATAATATTATTAAAAATA---TTTATTTAGAAATTATATATTAACCAATTTTTATTATATCTAGTTATTTAAAAAAAAAATTTAATTTTATTATAAAT--------------------------------------TTTTATACTATATTTTTATATTTAAGTATAAAATTTATAAAAAA-AATTTAAGG-GATAAA-MTTTAAATTTAAATTTAAAATTTTTATATAAATATTATTAATTATAAAATTTAAAATTTTTATTAATTAAAAAAATTTAATAATTTATATAAATAATTATAAAAATTTATATTAAATTTAAATATATATTAAATTATTATAAATAATTTTATTTTATAAAAA------------------------------------------ATTATGATTTAATTAGTAAATATTT--AAATTAAATTAAATATTTTAATTATAATATAAATTTAA---------------------TTAAWTAATTAGGCAAAA----------------------------T-TTATATTCA CC TGT TTAACAAAA ACA TGTCTTAA AG---AAATTAA TTTTAAGT CA AATC T GCCCAATGAT  ------------ATTTT   ATTAAATGGC TGCAGA ATT-TATA- ACTGTA CAAAGGTAGCATAATAATTT GTTTTT TAATT- AAAAAC TTGAAT GAAT-- GATT AAA TGAAATATAA ACTG TTTCA ATTAAATAATAA----------------      --TTTAAATTTTTAT- TTAAG TTAAAAAA C-TTAA  ATAAA TTTAAA  AGACGA CAAGAC  CCTATAG AATTTT ATTTATT AATTTAATT  --------------------TAAAATTTAATTAATTTATTTAAT   TTTTTTT AATAAAT TT AATT GGGGT AATT TAAAAA --TTTAAAAAA    TTTTTTT   T  ------  TTATAAAA   CAT TAAT-------  TA TTG  AT-------- TAT    AATATC -----TTA---------   AAA  T-TTA A   AATATTA---------------------------------------------AAAT-------      T-AATT AC CTT-AGG GATAACAG  CATAATT-TTTTTTAAAA    GAT-CTTA  TTAATAAA-AAAGATTATG- ACCT-CGATGT TGAATTAAGATA-- A AATTTAAAT GCAAAA ATTTAAAAATTT - AAGTC  TGTTC GACTT TTAAA ATCTTACAT GA TTTGAGTTAA AATCGGC GTAA  GCCAGATT GGAT TCTATCTTTAAA TAAAAT-- -AATATAATTGTAC  GAAA  GGAATTTATATTA AAAA TAA TTTT TATTA ATTTAATTAAAATAATATTTAAATTACTTTAACAAATAATAATGTAATAAATTTAG
_NEW_ALYSIINAE_Epimicta_griffithsi_USNMENT01322426                                    ATTATAAATTTAAAATTTTTATGTTAATAATTTTTATTAAATTTATAAATTAAAATAAAAAAAATTATTTTAAATTAAAATGTTTTATATTTAAAAATTAAAAAATTTATTA------------AACAAAAAATTTTATAATAATAAAATTAAAATTTAAAAAGAAAAAATAATTTTTTTTTCCTTTTGTATCAGAA-TAAATTAAAATT----TAAATTTAATTATTTAAA-TCTTGAAATAAAAAAA-TTTAATTAAATATTTAAATTAATATATTAATATTATTAAAAATA---TTCTATTAGAAATTATATGTTAATCAATTTTTATGATATCTAGTTATTTAATAAAAAAATTTAATTTTATTATAAAT--------------------------------------TATTATATTTATATTTAAATTTTAATATAAAAATTTATAAAAAA-AATTTAAGG-GATAAA-CTTTAAATTTAAATTTAAAATTTTTTATWTTAATAAATTATAATTATAAAATTTAAAATTTTTATTAATTAAAAAAATTTAATAATTTATATAAAATTAATAAAAATTTATATAGAATTTAAAATTATATTAAATTATTATAATAAATATTTTTTTATAAAAAA-----------------------------------------TTATAATTTAATTAGTAAATATTA--AAAATTAAATTAAATATAAAATAATAAAATAAATTTAA---------------------TTAAATAATTAAGCAAAT----------------------------A-TTATATTCA CC TGT TTAACAAAA ACA TGTCTTAA AG---ATTTTAA TTTTAAGT CA AATC T GCCCAATGAT  --------------AAA   TTTTAATGGC TGCAGA ATT-TATA- ACTGTA CAAAGGTAGCATAATAATTT GTTTTT TAATT- AAAAAC TAGAAT GAAT-- GATT AAA TGAAATATAA ACTG TTTCA ATTAAATAAAAA----------------      --TTTAAATTTTTAT- TTAAG TTAAAAAA C-TTAA  ATAAA TTTAAA  AGACGA TAAGAC  CCTATAG AATTTT ATTTATT TATAAATTT  ---------------------AAAATTTAATTAATTTATTTAAA   TTTTAAA AATAAAT TT TATT GGGGT AATT TAAAAA --TTTTAAAAA    TTTTTTT   T  ------  ATATAAAA   CAA AAAT-------  TA TTG  AT-------- TAA    AATATC -----TTA---------   AAT  T-TTA A   AATATTA---------------------------------------------AAAT-------      T-AATT AC CTT-AGG GATAACAG  CATAATT-TTTTTTTAAA    GTT-CTTA  TTAATAAA-AAAGATTATG- ACCT-CGATGT TGAATTAAGATA-- A AATTTGAAT GAAAAA ATTTAAAAATTT - AAGTC  TGTTC GACTT TTAAA ATCTTACAT GA TTTGAGTTAA GATCGGT GTAA  GCCAGATC GGAT TCTATCTTTAAA AATAAT-- -AATATAATTGTAC  GAAA  GGAATTTATATTA AAAA TAA TTTT TATTA AATTAATTAATATAATTTTAAGTTACTTTAACAAAATTTAATGTAATAAATTTAGAATTTATAAAAG
_NEW_ALYSIINAE_Symphya_sp_USNMENT01322254                                             ATTTTAATTTGAGTAATTTTTTTTATAGATTTAATATTTAATTTTTAAAAAAGTTATTTTAAAAATTTTGGTTATTTTTTAATTTAAAAAAATTTTTTTGATATAAAATTTT-------------------------AAAGTATTTTAATAAAAATTTTCTAAGAAAAATTTATTTTTTTTACCTTTTGTATCAGAG-TAAATTAAAATT------TTTAATTATTTATAAA-TCTCGAATTAAAAAAA-TTTAAATAAATAAAAAAATTAATATTTTAATATTATTAAATATA---TTTATTTAGAAATTATATATTA-TCAATTTTTATGATATCTAGTTATTTTAGAAAAAAATTTAATTTTATTGTAAATTT--------------------------------TTATAAATTATTAATTTTTTTTAATTTAAATATAAAATTTATAAAAAA-AATTTAAGG-GATAAA-CTTTAAATTTTTTATTTAAAATTTTGGGTAAAAAAAATTTATTTATAAAATTAAAAATTTTTTTTAATTTAGAAGATTTAATAATTTATAAAATTTAAACTTAAAAATTTATTTAAATTTAAATAATATTATTTATATAAAATTATTT-----------------------------TATTT-----AATTTATTTTTAAAAAAAATTATGATTTAATAAGTAAATTAAAAATTTATAATATAATAAATAATTTTTTTAATAAAATTTA---------------------TTAAATAATTAGGCAAAA-------------------------TATA-TAATACTCA CC TGT TTAACAAAA ACA TGTCTTGA AG---AATTTAA TTTTAAGT CG AATC T GCCCAATGAT  --------------AAA   TTTAAATGGC TGCAGA ATT-TTTA- ACTGTG CAAAGGTAGCATAATAATTT GTTTTT TAATT- AAAAAC TAGAAT GAAT-- GATT TAA TGAGGTATAA ACTG TTTCA ATAAATTAAAAA----------------      --TTTAAATTTTTAT- TTAAG TAAAAAAA C-TTAA  ATAAA TTTAAA  AGACGA TAAGAC  CCTATAG AATTTT ATTTATT AATTTAACT  -----------------TAAAAATTTAAATTTTTTAATTGAAAT   TTTTATT AATAAAT TT AATT GGGGT AATT AAAAAA --TTTAAAAAA    TTTTTTT   -  ------  TTAATAAA   CAT TAAT-------  TA ATG  AA-------- TTT    TTAATC -----TTA---------   AAA  T-TTA A   ATTATTA---------------------------------------------AAAT-------      T-AATT AC CTT-AGG GATAACAG  CATAATT-TTTTTTAAAA    GAT-CTTA  TTAATAAA-AAAGATTATG- ACCT-CGATGT TGAATTAAGATA-- A AAATTAAAT GAAAAA ATTTAAAAATTT - AAGTC  TGTTC GACTT TTAAA ATCTTACAT GA TTTGAGTTAA AATCGGT GTAA  ACCAGATT GGAT TCTATCTTTAAA AAAAAA-- TAATATATTTGTAC  GAAA  GGAATTTATATTA AAAA TAA TTTT TATAA TTTATTAAATAAATATAATTTTAATTTTTAAATTACTTTGACAGATTTAGATGTATTAAATT
_BRACONIDAE_ALYSIINAE_Asyntactus_rhogaleus_CNIN4298                                   ATTTAAAAAATAACACTTATTATAAATTATAAATTAATTATAAAAAAAATTATTTTAAATTATTTTTGTTAAATATTATTATTAAAAAATTACTTAAATATAAAATTT----------------------------TAAAATTTTATTAATAAAATAATTAAAGAAAAATTTATTATTTTTTCCTTTTGTATCAGAA-TAAATTAAAATA-----AATAATTAATATTAAAA-TCTCGAATTAAAAAAA-CTTAAATAAATATTAAAATTAATATCTCAATATTATTAAAAATA---TTTATTTAGAAATGAAATATTAAACAATTTTTAAAATATCTAGTTATTTAATAAAAAAATTTAATTTTATTATAAATT-------------------------------------TTTATAATTAAATTTTAAAATTTAATTATAAAATTTATAAAAAA-AATTTAAGG-GATAAA-CTTTAAATTTAATTTTATAATAAATAAATATAAAAATATAAAAATATAAAATTTAAAATCTTTATTATTAAAAAATATTTAATAATTTATTTTAAAATGATAAAAATTTTAACAAAATTTAATTATATATTAAATTATTAAAAAAAATTAAATATTTTAAAAAATTATAATTTAATTAGTAAATATATAT------ATATATATATATATATATATTATGTATATATTA----ATATTTTAAAATATTTAATTTATATAAAATATTTAA---------------------TTAAAAAACTAAGCAAAA--------------------------TTA-TTATACTCA CC TGT TTAACAAAA ACA TGTCTTAA AG---AATTTAA TTTTAAGT CA AATC T GCCCAATGAT  -------------TAAT   ATTAAATGGC TGCAGA AAT-TTTA- ACTGTA CAAAGGTAGCATAATAATTT GTTTTT TAATT- AAAAAC TTGGAT GAAT-- GATT TAA TGAAGTATAA ACTA TTTCA ATTAAATATAAA----------------      --TTTAAATTTTTAT- TTAAG TAAAAAAA C-TTAA  ATAAT TTAAAA  AGACGA CAAGAC  CCTATAG AATTTT ATTTATT TATAAAATA  ------------------------AAAATATTAATTTAATTTAA   TTTTTTA AATAAAT TT TATT GGGGT AATA AAAAAA --TAAAAAAAA    TTTTTTT   -  ------  TAAAAAAA   CAA TAAT-------  TA ATG  AA-------- TAA    ACTATC -----TTA---------   TAT  T-ATA A   ATTATTA---------------------------------------------AAAT-------      T-AATT AC CTT-AGG GATAACAG  CATAATT-TTTTTTAAAA    GCT-CACA  TTAATAAA-AAAGATTATG- ACCT-CGATGT TGAATTAAGATA-- A AATTAAAAA GCAAAA ATTTTAAAATTT - AAGTC  TGTTC GACTT TTAAA ATCTTACAT GA TTTGAGTTAA GATCGGT GTAA  GCCAGATC AGAT TCTATCTTTTAA CTTAAAT- TAATATAATTGTAC  GAAA  GGAACTTATATTA AAAA TAA TTTT TAAAT ATTTAATTAAAATTTAATATTTTATAATTACTTTGACAGATTTATGTAATAAATTT
_9_BRACONIDAE_ALYSIINAE_Pseudopezomachus_kasparyani_CNIN4318_                         TATAAAATATAAATTTTAATTTTTAAAAATAATTTTCTATTAAAATTTTATCAATTATACATAAAAAAAATTATTTCAAAATTTTAAGTTAAACCATAAAATAAATAAATTAATATATTAA---------AATATTTAAAAATAAAAATTTAAAATTTTAAAAGAAAAATTAACTATTTTTTCCTTTTGTATCAGAA-TAAATTAAAATT----AAAATTTATTTATTTTAA-TCTCGAAATAAAAAAA-TTTAAATAATTATAAAAATTAATATCACAATATTATTAATAATA---TTTATTTAGAAATTATATATTAATCAATTTTTATTATATCTAGTTATTTAATAAAAAAATTTAATTTTATTATAAAT--------------------------------------TTTTATATTAAATTATTATATTTTAATATAAAATTTATAAAAAA-AATTTAAGG-GTTAAA-CTTTAAATTTACTTTTAAAATTCATATTTAAAAAATTTAATTATAAAATTTAAAATTTTTATTAATATAAAAAATTTAATAATTTATATGTAAGTATAAAAATTTTTATTAAATTTAATAATATATTAAATTATTATAAATAATTAA-----------------------------------TTATTATAAAAAATTATGATTTAATTAGTAAATAAAG----ATTAAATTAAATAATTAAAATTTTAAAAAAATTTTA-------------------------------TTAAATAATTAAGCAAAA----------------------------T-TTATATTCA CC TGT TTAACAAAA ACA TGTCTTAA AG---AAATTAA TTTTAAGT CA AATC T GCCCAATGAT  --------------TTA   TTTTAATGGC TGCAGA ATT-TATA- ACTGTA CAAAGGTAGCATAATAATTT GTTTTT TAATT- AAAAAC TAGTAT GAAT-- GATT AAA TGAAATATAA ACTG TTTCA ATAAAAAAA-------------------      --TTTAAATTATTAT- TTAAG TAAAAAAA C-TTAA  ATAAT TTTAAA  AGACGA CAAGAC  CCTATAG AATTTT ATTAAAA TATTAAATT  ---------------------TATTAATAAATTATTTATTTAAA   CTTAAAA TTTTAAT TT AATT GGGGT AATT TAAAAA --TTTAGAAAA    TTTTTTT   T  ------  AAATAAAA   CAA TAAT-------  GA TTG  AA-------- TAA    AAAATC -----TTA---------   AAA  T-TTA A   ATTATTA---------------------------------------------AAAT-------      T-AATT AC CTT-AGG GATAACAG  CATAATT-TTTTTTAAAA    GAT-CTTA  TTAATAAA-AAAGATTATG- ACCT-CGATGT TGAATTAAGATA-- A AATTTAAAT GCAAAA ATTTAAAAATTT - AAGTC  TGTTC GACTT TTAAA ATCTTACAT GA TTTGAGTTAA GATCGGC GTAA  GCCAGATC GGAT TCTATCTTTAAA ATAATA-- TAATATAATTGTAC  GAAA  GGAATTTATATTA AAAA TAA TTTT TAAAA ATTAATAAAAATAATAATTTTAAATTA   CTTT   GACAGACCCCCAATGTAATAAATTTAGAATTT
_142_BRACONIDAE_APHIDIINAE_Acanthocaudus_tissoti_USNMENT01322493                      TTACAATATTAAGATATTTAATAATAAATTTTATTATTAATTTAAAATTTATTATTATAAACTAATTAATTTTTAAAAAAATTATTAAAATAAAAAAGTTTATTAAATTAAAAATCAATAATAT-TTAAATAAAAAAGAAATTTTTAAATAAAAATATAAATAAAAAAATTAAATATTTTTACCTTTTGTATCAGGG-ATAATCAAAAAA------TAATTTTATTAAAAAA-TCTCGAAAAAAAAAAA-ATTAAATATAAACTTTTATTATTATAGAAATAATATTAAAAATT---TATATTTAGAAACTAAAAATTAAACAATTTTTTTGATATCTAGTTACTTAATAAAATAATTCAATTAATAAATAAATATA-------------------------------------AAATCTAAATTAATAAATATTTAAATTTAAATTTATAAAAAA-AAATTAAGG-GATAAA-CTTTAATTTTTTAATTAAAATAATTAAATTATATTATTAATTACATAAATATAAAAATATTTAGTGTCTATAAAAATTTAATAATTTAATTAATAAATATTATATATTAATATACATATATAATTTTATAAAAATTTAATTTATTTATTAAGTTA----------------------TTTTAAATAACAAAAAAATAAAAATAATAATGATTATATAAGTAAATAAAA------ATTTCAAAAATAATTATATTTAATAAA--------------------GA-TTTTA-TTAATGAATTTAGCAAAA----------------------------T-TTATGTTCA CC TGT TTAATAAAA ACA TGTCTTAT TG---AAAATAA TATTAAGT CA AATC T GCCCATTGAT  --------------AAA   TTTAAAAGGC TGCAGT ATA-AATA- ACTGTA CAAAGGTAGCATAATAATTA GTTTTA TAATT- GAAATC TAGTAT GAAA-- GATT TAA TGAAACATAA ACTA TATAA ATAAAATTAAAAA---------------      --TTTAAATTAAATT- TTAAG TTAAAATT C-TTAA  ATTTA ATTAAA  AGACGA GAAGAC  CCTTTAG AATTTA ATATATA AATTAATTA  --------------------ATATTTAATTTAATAAAATAATAA   ATTAATT TATATAT TT AATT GGGGT AATT TTAAAA --TTAAATAAA    CTTTTAA   A  ------  TAAAATTA   CAT TAAT-------  TT ATG  TA-------- CTT    ATAAAC -----CTA---------   AAA  T-TTA G   AATTTTA---------------------------------------------AAAT-------      A-AATT AC CTA-AGG GATAACAG  CGTAATT-TTTTTTGATA    GCC-CATA  TATATAAA-AAAGTTTGCG- ACCT-CGATGT TGAATTAAGATT-- A AATTAAAAG CAAAAA TTTAATAA-TTT - AAGTC  TGTTC GACTT TTAAA ATCTTACAT GA TTTGAGTTAA GATCGGT GTAA  GCCAGATC GGAT TCTATCTTTAAT ATAATA-- ATATATAATTGTAC  GAAA  GGAATTTATATAT AAAA TAA TTTT TCATA ATATAATAACATATATTATTTAATTAATAATAAATTTTAAATTTATAAATG
_10_BRACONIDAE_APHIDIINAE_Pseudephredus_Aphidiinae_CNIN4276_                          CTATTAAGATATAATTATTTAAATTTTATATTTAATATTAATAATATTATTATCTATTAAAAAATTTTATAATAAAAAATATTAAAAAATTTTTGTTTATTAATAATTAAAATAAATAAATTTT--TCACAAAAATTAAAATTTAAATTTTAAATAATACTAAGTAAATTTAATTATTTTTACCTTTTGTATCAGGG-ATTATTTAAAAA----ATATTTTAATTAATAATA-TCTCGAATAAAAAAAA-ATTAAATAATAAATAAACTTATTATAACAATAACATTTTTAATT---ATTATTTAGAAACAAAATATTAAACGATTTTTTTGATATCTAGTTACTTAATAAATTAATTTAATTAAATTATAAAT------------------------------------TTAAAATTTTTATATTTAACTATTTAAATTTAAATTTTATAATAAA-AAATTAAGG-GATAAG-CTTTAATTTTTTAATTAAAATAATATTTTATTTTATAATTATATAAAATTAAAAATATTTAATATTAATAATAATTTAATAATATAATTTTATTAAAAAATTATTTATATTTATTTAAATTCTTATTAAGTTATAATTATAAATATCTCA------------------------------------TAAATATAAATATTGATAATATTAGTAAATTAAA------ATTTTAAAAATAAAAATTTTAACCATA----------------------------GA-TTTTA-TAAATGAATTCAGCAAAC------------------------------CCATATTCA CC TGT TTAACAAAA ACA TGTCTTAT AG---ATTATAA TTTTAAGT CC AATC T GCCCAATGAT  ---------------AA   TTTTAATGGC TGCAGT ATC-AATA- ACTGTA CTAAGGTAGCATAATAATTA GTTTTT TTATT- GAAAAC TAGAAT GAAA-- GATT AAA TGAAATATAC ACTA TATAA ATAAAAGTAAATA---------------      --TTGAACTTAAAAT- TTAAG TTAAAATT C-TTAA  ATTAA ATTAAA  AGACGA GAAGAC  CCTTTAG AATTTT ATATTAA TAATATTAC  ----------------------------------------AAGT   AATATTA TTAATAT TT AATT GGGGT AATT TTAAAA --TTTTAAAAA    CTTTTAA   A  ------  TAAATTAA   CAT AAAT-------  TT ATG  AA-------- TAA    ATAATC -----CTA---------   ATA  T-TTA G   ATTATTA---------------------------------------------AAAT-------      A-AATT AC CTA-AGG GATAACAG  CGTAATT-TTTTTTGAAA    GTT-CATA  TTAATAAA-AATGATTGCG- ACCT-CGATGT TGAATTAAGATT-- A AATTTAAAA GCAAAA TTTTAAAAATTT - AAGTC  TGTTC GACTT TTAAA ATCTTACAT GA TTTGAGTTAA GATCGGT GTAA  GCCAGATC GGAT TCTATCTTTAAT TAAAAA-- TTATTTAATTGTAC  GAAA  GGAATTTAAATAA AAAA TAA TTTT TTATA AAATTAATAAAATTAATAAACATTTATAATATAAGTGTAAATAAATTATTTTGGCAGAAAAAATGCAATAAAATTAGAATTT
_11_APOZYGIDAE_Apozyx_penai_CNC1045801_                                               ---------------------------------------------------------------------------------------------------------------------------------------------------------------------------------------------------------------------------------------------------------------------------------------------------------------------------------------------------------------------------------------------------------------------------------------------------------------------------------------------------------------------------------------------------------------------------------------------------------------------------------------------------------------------------------------------------------------------------------ATTAAA-----------------------------------------------------TTAAGAAACTCGGCAAAA---------------------------AT-TTATATTCA CC TGT TTAACAAAA ACA TGTCTTAT TG---ATTAAAA TTTTAAGT CT AATC T GCTCAATGAA  ----------------A   TTTAAATAGC TGCAGT ATA-AATA- ACTGTA CAAAGGTAGCATAATAATTA GTTTTA TAATT- AAAAAC TAGAAT GAAT-- GATT GAA TGAAATATAA ACTG TCTCA ATTTAATTAAAAA---------------      --TTAAACTTTATAT- TTAAG TAAAAAAT C-TTAA  ATATT ATTAAA  AGACGA GAAGAC  CCTATAG AACTTT ATAATTT ATTTTTTAA  --------------------ACTCCAAATTAATATCCTTTAAAA   ACTAAAT AAATTAT TT AATT GGGGT GATT TAAAAA --TTTAAAAAA    CTTTTTA   -  ------  ATTTAAAA   CAT TAAT-------  TT TTG  AA-------- TAA    TTGATC -----CTA---------   AAA  T-TTA G   ATTAATA---------------------------------------------GAAT-------      A-AGTT AC CTT-AGG GATAACAG  CGTAATT-TTTTTCGATA    GCC-CAAA  TTAAAAAA-AAAGATTACG- ACCT-CGATGT TGAATTAAGATA-- A AATTTAAAT GCAAAA ATTTAAAAATTT - AAGTC  TGTTC GACTT TTAAA ATCTTACAT GA TTTGAGTTAA GATCGGC GTAA  GCCAGATC GGAT TCTATCTTTAAT TAAACT-- TAATATTTTTGTAC  GAAA  GGAATTAATAnnn nnnn nnn nnnn nnnnn
_13_BRACONIDAE_BRACHISTINAE_Grypokeros_fuscifemur_CNC1045806_                         --------------------------------------------------------------------------------------------------------------------------------------------------------------------------------------------------------------------------------------------------------------------------------------------------------------------------------------------------------------------------------------------------------------------------------------------------------------------------------------------------------------------------------------------------------------------------------------------------------------------------------------------------------------------------------------------------------------------------------------------------------------------------------------------------------------------------------------------nnnnnnnnn nn nnn nnnnnnnnn nnn nnnnnnnn nnnnnnnnnnnn nnnnnnnn nn nnnn n nnnnnnnnnn  nnnnnnnnnnnnnnnnn   nnnnnnnnnn nnnnnn nnnnnnnnn nnnnnn nnnnnnnnnnnnnnnnnnnn nnnnnn nnnnnn nnnnnn nnnnnn nnnnnn nnnn nnn nnnnnnnnnn nnnn nnnnn nnnnnnnnnnnnnnnnnnnnnnnnnnnn      nnnnnnnnnnnnnnnn nnnnn nnnnnnnn nnnnnn  nnnnn nnTAAA  AGACGA AAAGAC  CCTATAG AATTTT ATTDATV AATAAAATA  -------------------ATTTTAAAATATATTATTTTTTAAA   ATTTTAA TATWWWT TT AATT GGGGA AATT TTAAAA --TTCAATAAA    TTTTTAA   T  --TA--  AAAATTAA   CAA TAATT------  TW WKA  WW-------- AAA    ATGAT- -----CTT---------   ATT  T-TAT A   AATTTTTA--------------------------------------------AAAT-------      A-AATT AC CTT-AGG GATAACAG  CATAATT-TTTTTTATAA    GAT-CATA  TTTAAAAA--TAAATTATG- ACCT-CGATGT TGAATTAAGAATT- A AACTTAAAT GTAAAA ATTTAATAATTT - AAGTC  TGTTC GACTT TTAAT TTCTTACAT GA TTTGAGTTAA GATCGGC GTAA  GCCAGATC GGAT TCTATCTTTAnn nnnnnnnn nnnnnnnnnnnnnn  nnnn  nnnnnnnnnnnnn nnnn nnn nnnn nnnnn
_14_BRACONIDAE_BRACHISTINAE_Diospilus_sp_CNIN3041_                                    ACAGTATTAAGATATATAGAGTTATAAATTTTAAATTTTAAAAAAATTTTTATATTAATTTTTTATTTATTTTTAAAAATAATTTGTTTATTAAAATTTTAAAGTGAATTATAATATTATTT---------TAATTTTAAAGTTATTAAAAATATTTGTAAAAGTATAATTTATTATTTTTACCTTTTGTATCAGGG-ATAATTAAAAAT-----TAAATTAAATTTTCTAT-TCTCGAATTAAAAATA-TTTAAATATAAAATTTTATTAAAATTATAATTTTATAATTAATT---TATATTTAGTAATTATATGTTATTCAATTTTTAATATATCTAGTTATTTAATAAATGAATTAAATTCAAAATAATTT---------------------------------------TTTATAATATAAATTAAATTATATTATATAATTTTATTTAAAT-AATTTTTAG-GATAAA-CTTAAAATTAAATTTAAAAAAAAATTAATTTTAATTAAAATATAAAAATAATAATATTTATTATTAAAAAAAATATAATAATTTATTTATTTACAATTATTATTATTTAAAATAATTTTAAATTTTTATTAAATTAATTTTTTAAA--TTAAA-ATAAAAA-----------------------------------------------TAAAATAATGATTATATTAGTAAAATTTT------AATTATATAAATAAAAATTTATTTAATTTATT-----------TAA-TTAAGAAATTAGGCAAAA---------------------------AT-TTATATTCA AC TGT TTAACAAAA ACA TTTCTTAT TG---ATTATAA TTTTAAGT TA AATC T GCTCAATGAT  ---------------TA   ATTAAATAGC TGCAGT ATA-AATA- ACTGTA CAAAGGTAGCATAATAATTA GGTTTT TAATT- GAAATC TAGAAT GAAG-- GATT TAA TGAAATATAA ACTG TCTCA ATTAAAATA-------------------      --TTTAAATTTAATT- TTAAG TTAAAAAT C-TTAA  ATGTA TTTAAA  AGACGA GAAGAC  CCTAAGA ATTTTT TTATTGT ATATTGTAA  ---------------------TTTTTTATATTTTTGTAAAGTTT   TTTATAC AGTAAAT TT ATTT GGGGT AAAT TTAAAA --TTTTAAAAA    TTTTTAA   A  -TTA--  AAATTTTA   CAT TAAT-------  AT ATG  AA-------- TAA    GTTAAT -----TTT---------   ATT  A-TAT A   AATTAATA--------------------------------------------ATAT-------      A-AATT AC CTT-AGG GATAACAG  CATAATT-TTTTTTATAA    GAT-CAAA  TTTAAAAT-AAAGATTATG- ACCT-CGATGT TGAATTAAGATA-- A AATTAAAAT GAAAAA ATTTTAAAATTT - AAGTC  TGTTC GACTT TTAAA ATCTTACAT GA TTTGAGTTAA AATCGGC GTAA  GCCAGATT GGAT TCTATCTTTAAA ATAATT-- TAATATTTTTGTAC  GAAA  GGAATTAATATTA AAAA TAA TTTT TGAAT AGTTAATAAATCTAAATATAGTTATTTTGGCAGATTAGTGTAATAAATTTAGAATTTATAAATG
_15_BRACONIDAE_BRACHISTINAE_Diospilus_sp_USMET01322575_                               TTACAATATTAAGATATAAAAATTATAAATTTTAAATTTAAAAAAAGTTTTTTATATTAATTTTTTATTTATTTTAAAAATAATTTGTTTATTAAAATTTTAGATTAAATTATAATATTAT--------TTTAACTTTAAGGTTATTTAAAATATTTATAAAAGTAAAATTTATTATTTTTACCTTTTGTATCAGGG-ATAATTAAAAGT-----TAAATTAAATTTTTTAT-TCTCGAATTAAAAATA-TCTAAATATAAAATTTTGTTAAAATTATAATTTTATAAATAATT---TATATTTAGTAATTATATATTATTCAATTTTTAATATATCTAGTTATTTAATAAATGAATTAAATTCAAAATAATTTTT--------------------------------------TTATAGTATAAATTAAATTATATTATATATTTTTATTTAAAT-AATTTTTAG-GATAAA-CTTAAAATTAAATTTAAAAATAAATTTAATTTTAATTAAAATATAAAAATAATAATATTTATTATTAATAAAAATATAATAATTTATTTATATATAATTATTATTTAAAATAATTTTAAATTTTTATTAAATTAATTTTTAAAA--TTAAG-TAAAAAA-----------------------------------------------TAAAATAATGATTATATTAGTAAAATTTT------AATTATATAAATAAAAATTTATTTAGTTTATT-------------TAA-TTAAGAAATTAGGCAAAA---------------------------AT-TTATATTCA AC TGT TTAACAAAA ACA TTTCTTAT TG---ATTATAA TTTTAAGT TA AATC T GCTCAATGAA  --------------TTA   ATTAAATAGC TGCAGT ATA-AATA- ACTGTA CAAAGGTAGCATAATAATTA GATTTT TAATT- GGAATC TAGAAT GAAG-- GATT TAA TGAAATATAA ACTG TCTCA ATTAAAAAAT------------------      --TTAAATTTATTTT- TTAAG TTAAAAAA C-TTAA  ATATA TTTAAA  AGACGA GAAGAC  CCTAAGA ATTTTA TTTATTA TATATTATA  --------------------ATTTTTTATATTTTTATGAAATTT   TTTATAT AATAAAT TT ATTT GGGGT AAAT TTAAAA --TTTTAAAAA    TTTTTAA   A  -TTA--  AAATTTTA   CAT TAAT-------  AT ATG  AA-------- TAA    ATTAAT -----TTT---------   ATT  A-TAT A   AATTAATA--------------------------------------------ATAT-------      A-AATT AC CTT-AGG GATAACAG  CATAATT-TTTTTTATAA    GAT-CAAA  TTTAAAAA-AAAGATTATG- ACCT-CGATGT TGAATTAAGATA-- A AATTAAAAT GAAAAA ATTTTAAAATTT - AAGTC  TGTTC GACTT TTAAA ATCTTACAT GA TTTGAGTTAA GATCGGC GTAA  GCCAGATC GGAT TCTATCTTTAAA ATAGAT-- TAATATTTTTGTAC  GAAA  GGAATTAATATTA AAAA TAA TTTT TAATA ATTTAATAATTTAAAATATTATTTTGGCAGATTAATGTGATAAATTTAGAATTTATATATGTAATAATATTACAAA
_18_BRACONIDAE_BRACONINAE_Coeloides_scolytivorus_USNMENT01322554_                     ----------------------------------------------------------------------------------------------------------------------------------------------------------------------------------------------------------------------------------------------------------------------------------------------------------------------------------------------------------------------------------------------------------------------------------------------------------------------------------------------------------------------------------------------------------------------------------------------------------------------------------------------------------------------------------------------------------------------------------------------------------------------------------------------AAAGAACTAGGCAAAA----------------------------T-TTATATTCA CC TGT TTAACAAAA ACA TGTCTTTA AG--AAATTTAA TTTAAAGT CT AATC T GCCCAATGAT  -------------ATTA   ATTAAATGGC TGCAGT ATA--TTA- ACTGTG CTAAGGTAGCATAATAATTT GTTTTT TAATT- AAAAAC TAGAAT AAAA-- GATT TAA TGAAATATTA ACTG TTTCA ATAAAATTAAT-----------------      --TTTAATTTTTTAT- TTAAG TAAAAAAA C-TTAA  ATAAA TTTTAA  AGACGA TAAGAC  CCTATAG AATTTT ATTTATT TATTAAAAT  ----------------------------------------AAAT   TTTGATA AATAAAT TT TATT GGGGT AATA AAAAAA --ATTAAAAAA    CTTTTTT   T  ------  TTAAAAAA   CAT AAAT-------  TT ATG  AA-------- AAA    ATTTAT -----CTT---------   AAA  T-TTT A   AATTAAAA--------------------------------------------AAAT-------      T-AATT AC CTT-AGG GATAACAG  CATAATT-TTTTTTAAAA    GTT-CATA  TTAATAAA-AAAGATTATG- ACCT-CGATGT TGAATTAAGATA-- T AATTAAATT GAAAAA AATTTAAAATTT - AAGTC  TGTTC GACTT TTAAA ATCTTACAT GA TTTGAGTTAA GATCGGT GTAA  GCCAGATC GGAT TCTATCTTAAAT TAAAAT-- TAATATAATTGTAC  GAAA  GGAATTTATAnnn nnnn nnn nnnn nnnnn
_19_BRACONIDAE_BRACONINAE_Cyanopterus_sp_CNIN3045_                                    AAGATAAATTATTTATTATATTAAATTTTTTCTAAAAAAATAATTATTTTATTAATTTATATTTTATAAAAAAAATTATTTTATAATTAAAAGTTCATTTAATCTTAAAAAAAATTTAC----TTATTATTTAAAAGAAATATATTTTTTTAAAAAAATTAAAGAAAAATTTATTTTTTTTTCCTTTTGTATCAGGA-TTTATTAAAATT-----ATTTTTTATAAAATATT-TCTCGAAAAAAAAATA-ATTAATTAATTAATTTAATTAATATCTCATTATTATTAAAAATA---ATTAATTAGAAACTACAAATTATACAATTTTTTTAATATCTAGTTATTTAATAAAAAAATTTAATTTTTTTTATAATTAAT----------------------------TTAATATATTAATTTTATAAAAATTTATTAATATACCTAATTATAAAAAA-AAATTTAGG-GATAAA-CTTAAATTTTTTAATTAAAATTTAAAATTTTTAAATAAATACTTATAAAATTTAAAATTTTTACTAATAAAAATAATTTAATAATTTATAATATCTTTAAAAAAATTTATACTAAGATTTAATTTTTTATTAAATTAAAATTTAAAATAAA-C-TTAA--ACTTAAAATTATGATAAAATTAGTAAATTCAAAATAAATAAAATAATTCTTTAAAATTTAAA--------------------------------------------------------------ATTAA-TTAAAAAATTAAGCAAAA---------------------------TT-TTATATTCA CC TGT TTAACAAAA ACA TGTCTTTA AG--AATTTTAA TTTAAAGT CC AATC T GCCCAATGAT  -------------AAAT   TTTTAATGGC TGCAGA ATT-TTAT- ACTGTA CAAAGGTAGCATAATAACTT GTTTTT TAATT- AAAAAC TAGAAT GAAA-- GATT TAA TGAAATATAA ACTG TTTCA ATTAATTTAA------------------      --TTAAAATTTTTAT- TTAAG TAAAAAAA C-TTAA  ATAAA ATTTAA  AGACGA CAAGAC  CCTATAG AATTTA ATTTATT AACTTTTTA  ------------------------------------------TT   AAAAATT AATAAAT TT TATT GGGGT AATA AAAAAA --TTTAATAAA    TTTTTTT   T  ------  TAATATAA   CAT TATT-------  AA ATG  AT------TA AAA    ATTAAT -----CTT---------   AAT  T-TTT A   AATTAAAA--------------------------------------------AAAT-------      T-AATT AC CTT-AGG GATAACAG  CATAATT-TTTTTTAAAA    GAC-CTTA  TTAATAAA-AAAGATTATG- ACCT-CGATGT TGAATTAAGATA-- A AAATTAAAT GTAAAA ATTTATATATTT - AAGTC  TGTTC GACTT TTAAA ATCTTACAT GA TTTGAGTTAA GATCGGC GTAA  GCCAGATC GGAT TCTATCTTAAAA TAAAAT-- -TATATAACTGTAC  GAAA  GGAAATTATATAA AAAA TAA TTTT TAAAT TTTTAAATTAATAATTACTTTGACAGAATAATGTAATAAATTTAGAATTTATGTAAGTAATAATATTACAA
_23_BRACONIDAE_CENOCOELIINAE_Aulacodes_nigriventis_USMEN01322459_                     TAATAAATTTTATAAAAAAAATATTTTAAATCTTCTTAAATCTTATCATTTTAAAAACTAAAATTATATAAAAATTTTATGTTAATTTAACAAATAAAAAAATTAATATTTTTTTAATT-----------------TTAAAATTTAAACTTATAAAACTAAATCTAAAATTTTTTATTTCTACCTTTTGTATCAGGG-TTAATTAAAAAT----AAAATAATATTTTTTTCT-TCTCGAATTAAAAAAA-TTTAAATATTTACAGATATTAATGTCATATTATTATTTCAAATA---AATATTTAGAAACAAAAAATTATTCGATTTTTAATATATCTAGTTACTTAAAAAATAAATTAAATTTATTCATATTTTTA------------------------------------ACTTAAATAATTTTATATATTTATTAATATAAAATATGAAAAT-AATATAGGG-GATAAG-CTCTATATTAAAATTATAATATAACTTAAATAATATTAAATTAAATTTTTAACAATTTAAAACACAAGATATATAAATAATATTTTCTCATATTAACAAAAATTTTATAATTTATACATAAAAACAATATTTAATATAAATAATATTTAAATTTTTATTAAGTTAATTTCTAAATATACATCAAAATAAAATAATGATTAAATTAATATAAATTTAAATTCAATGAATATTATATAATATTTTAAAAAT------------------------------------ATTC-TCAAGGAATTAGGCAAGA----------------------TTATTAA-CTATATTCA CC AGT TTATCAAAA ACA TGTCTTAA AG---ATATAAA TTTTAAGT CC ATTC T GCTCAATGAA  -------------ATAT   TTTAAATAGC TGCAGT ATA-AATA- ACTGTA CAAAGGTAGCATAATAAATA GATTTT TAATT- GAAATC TAGAAT GAAA-- GAAT AAA TGAAATATAA ACTG TCTCA AAAATATATA------------------      --TATAACTTATTTT- TTAAG TAAAAAAA C-TTAA  ACAAA TAAAAA  AGACGA AAAGAC  CCTATAG AATTTT ATAATTA ATAAACTTA  -----------------------------TAAATTTAAAATATA   AGTAAAT AAATTAT TT TTTT GGGGC AAAA TTTTTA --TTTAAAA--    CTAAAAA   T  ------  TTATTAAA   CAA TAAT-------  AA TTG  TA-------- TGA    ATAATC -----CTA---------   AAC  T-TTA G   ATTAAAA---------------------------------------------ATAA-------      T-AATT AC CTT-AGG GATAACAG  CATAATT-TTTTTTTTTA    GCT-CTAA  TATAAAAA-AAAGTTTATG- ACCT-CGATGT TGAATTAAGAAA-- A AATTTAAAT GAAAAA ATTTAAAAATTT - AAGTC  TGTTC GACTT TTAAA ATCTTACAT GA TTTGAGTTAA GATCGGT GTAA  GCCAGATC GGAT TCTATCTTTTTA ATAAAT-- AAATATTTTTGTAC  GAAA  GGAATTTATATTT AAAA TAA TTTT TATAC GCATAAAATAAACATAATCTTTATTACTTTGACAGAAAATATGTAAT
_24_BRACONIDAE_CENOCOELIINAE_Cenocoellius_ashmeadii_USNMENT01322645_                  ATATTAAGATATTAATAAATAAATTTTAATTTAAATAATAAATTAATTTTTTTAAAAAATTTTTATATTAATTAAAATTTTATAAAATTTATAAGTTTATTATAAAAACAAAAAAATTTAT--TTATATATATATATTAATAATTTAATTTAAAATTTAAAAAGTAAAATTATTTTTTTTTACCTTTTGTATCAGGG-ATATTTAAAATT-----TTTTATAAATTTAATTT-TCTCGAAATAAAAACA-TTTAAATATATAAAATTATTAATATAACATTATTATATTTAATA---TATATTTAGAAACAAAATATTAAACAATTTTTAATTTATCTAGTTTTTTAATAAATAAATTCAATTTATTTATATTTAAA----------------------------------------TCTTATTTATTTATTTAATAAAATTATAAATATAAAAAT-AAATTAAGG-GACAAA-CTTTAATTTAATTTTTATAATATATTTTAAATTTATTAAATATATAAAATTGAAATTTTTTATTATTTATAAAAATTTAATAATTTAATTTTTACCTATATAAATTTATTAAAATTTAATATTTATTAAAATATTTAAAAAATTTTTAATTTAAATTAATAATGAATATATTATTATAATATTTTTTTAAATAAATATTAATTATATTAAT----------------------------------------------------------------------ATTTTTTT-TTAATTAACTAAGCAAAT----------------------TAATTAA-TTATATTCA CC AGT TTAACAAAA ACA TGTCTTAA AG---ATTAAAA TTTTAAGT CA ATTC T GCTCAATGAA  -------------TAAT   TTTAAATAGC TGCAGT ATA-AATA- ACTGTA CAAAGGTAGCATAATAAATA GGTTTT TAATT- GAAATC TTGAAT GAAA-- GAAT AAA TGAAATATAA ACTG TATCA TAAAAATTTA------------------      --TAAAACTTATTTT- TTAAG TAAAAAAA C-TTAA  ATTTT AAAAAA  AGACGA GAAGAC  CCTATAG AATTTT ATAATAT TTATAATTT  ----------------------------TTAATTTATATAAAAA   TAAAAAA AAATTAT TT TTTT GGGGA AAAA TTTAAA --TTTTAAA--    CTTTAAT   T  ------  TTATAGAC   CAA TAAT-------  AA TTG  AA-------- TTT    TAAATC -----CTA---------   AAA  T-TTA G   ATTAAAA---------------------------------------------AAAT-------      T-AATT AC CTT-AGG GATAACAG  CATAATT-TTTTTTTTTA    GAC-CAAA  TAAAAAAA-AAAAATTATG- ACCT-CGATGT TGAATTAAGATA-- T AATTTTAAC GAAAAA ATTAAATAATTT - AAGTC  TGTTC GACTT TTAAA ATCTTACAT GA TTTGAGTTAA GATCGGC GTAA  GCCAGATC GGAT TCTATCTTTTTT ATATAT-- TAATATTTTTGTAC  GAAA  GGAATAAATATTA AAAA TAA TTTT TAATT AATAAATTAATAAATAATTTAAATTACTTTGACAGATAAATGTAATAAATTTAGAATTTATATATGT
_25_BRACONIDAE_CHARMONTINAE_Charmon_extensor_USNMENT01322559_                         ----------------------------------------------------------------------------------------------------------------------------------------------------------------------------------------------------------------------------------------------------------------------------------------------------------------------------------------------------------------------------------------------------------------------------------------------------------------------------------------------------------------------------------------------------------------------------------------------------------------------------------------------------------------------------------------------------------------------------------------------------------------------------------------------AAAAAACTAAGCAAAA------------------------------TTTTATTCA AC TGT TTAACAAAA ACA TTTTTTAT AG---ATTAAAA TTATAAAT CA AATC T GCTCAATGAT  ------------TAATT   ATTAAATAGC TGCAGT ATA-AATG- ACTGTA CAAAGGTAGCATAATAAATA GATTTT TAATT- AAAATC TAGAAT GAAA-- GATT TAA TGAAATAAAA TCTG TTTCA ATAAAATTAATA----------------      --ATTAAAATTTATT- TTAAG TAAAAATT C-TTAA  ATATT TTTAAA  AGACGA AAAGAC  CCTATAG AATTTT ATATAAA ATTAATATA  --------------------ATTTAATATTATTTATAATAAAAA   ATTAATT TATATAT TT AATT GGGGA AATT TTTGAA --TTAAATAAA    TTTTAAA   A  --TT--  ATTTTTAA   CAT TAAT-------  AA ATG  AA-------- TAA    AAGATC -----TTT---------   TAT  T-AAA A   ATTATTA---------------------------------------------AAAT-------      A-AATT AC CTT-AGG GATAACAG  CATAATT-TTTTTTCTAA    GAT-CAAA  TTTATAAA-AAAGTTTATG- ACCT-CGATGT TGAATTAAGATT-- A AATTAAAAT GAAAAA TTTTTAAAATTT - AAGTC  TGTTC GACTT TTAAA ATCTTACGT GA TTTGAGTTAA GATCGGT GTAA  GCCAGATC GGAT TCTATCTTTAnn nnnnnnnn nnnnnnnnnnnnnn  nnnn  nnnnnnnnnnnnn nnnn nnn nnnn nnnnn
_26_BRACONIDAE_CHELONINAE_Chelonus_sp_USNMENT01322561_                                ---------------------------------------------------------------------------------------------------------------------------------------------------------------------------------------------------------------------------------------------------------------------------------------------------------------------------------------------------------------------------------------------------------------------------------------------------------------------------------------------------------------------------------------------------------------------------------------------------------------------------------------------------------------------------------------------------------------------------------------------------------------------------------------------------ATTAGGCAAAA------------------------------TAATTTTCA CC TGT TTAACAAAA ACA TGTCTAAT AG---AATATAA TTTTTAGT CA AATC T GCTCAATGAA  --------------AAA   TTTAAATAGC TGCAGT AAT-TATA- ACTGTA CTAAGGTAGCATAATCAATA GTTTTT TAATT- AAAAAC TTGAAT GAAC-- GATT AAA TGAAAAATTA ACTT TATTT ATTAAATAA-------------------      --ATTAAAATTTTAT- TTAAA TAAAAAAA T-TTAA  ATAAA ATAAAT  AAACAA AAAGAC  CCTAAAA ACTTTA TAAATTA ---------  ---------------------------------AA---------   ------- AATTTAT TT TATT GGGGT AATA AAAAAA --TTTAAATAA    TTTTTAT   T  ------  TTTAAAAA   CAA AAAT-------  TA TTG  AA-------- TAA    ATTTAA -----TCT---------   TAT  T-AAA A   ATAA------------------------------------------------AAAA-------      A-AGTT AC TTT-AGG GATAACAG  TATAATT-TTTTTTTTTA    GAA-CAAA  TAAATAAA-AAAGTTTATA- ACCT-CGATGT TGAATTAAGATA-- A AAATAAAAT GAAAAA ATTTTAAA-TTT - AAGTC  TGTTC GACTT TTAAA ATCTTACAT GA TTTGAGTTAA GATCGAC GTAA  GTCAGATC AGTT TCTATTTTTTAT AAAAAA-- TTATATAATTGTAC  GAAA  GGAATTTATATAn nnnn nnn nnnn nnnnn
_47_BRACONIDAE_EUPHORINAE_Meteorus_sp_USNMENT01322447_                                -----------------------------------------------------------------------------------------------------------------------------------------------------------------------------------------------------------------------------------------------------------------------------------------------------------------------------------------------------------------------------------------------------------------------------------------------------------------------------------------------------------------------------------------------------------------------------------------------------------------------------------------------------------------------------------------------------------------------------------------------------------------------------------------A-ATTAAGGAACTAGGCAAAA----------------------------T-TTATATTCA CC TGT TTATCAAAA ACA TGGTTTAT AG--AATAATAA TTATAAAT CA ATTC T GCTCAATGAA  ---------------AT   TTTAAATAGC TGCAGT ATA-AATA- ACTGTA CTAAGGTAGCATAATAATTA GATTTT TAATT- TAAATC TAGAAT AAAA-- GATT AAA TGAAATATAA ACTG TCTCA ATTAAATAA-------------------      --ATTTAATTTATTT- TTAAG TAAAAAAA C-TTAA  ATAAC CTTAAA  AGACGA GAAGAC  CCTATAG AATTTT ATTAAAT AAAAATATT  ------------------TACTTATTATAATAATTATTAATAAA   TATTTTA TAATAAT TT AATT GGGGC AATT TTAAAA --TTAAATAAA    ATTTTAT   T  ------  TTTTTTAA   CAT TAAT-------  TA ATG  AA-------- TTA    ATAAAC -----CTT---------   AAT  T-TAA G   AAAAAA----------------------------------------------AAAT-------      T-AATT AC CTT-AGG GATAACAG  CATAATT-TTTTTTTTTA    GTT-CTTA  TAAATAAA-AAAGTTTATG- ACCT-CGATGT TGAATTAAGATT-- A AATAAATAA GGAAAA AATTTATATTTT - AAGTC  TGTTC GACTT TTAAA ATCTTACAT GA TTTGAGTTAA AATCGGC GTAA  GCCAGATT GGAT TCTATCTTTAAT TTAAAT-- AAATATTTTTGTAC  GAAA  GGAATAAATAnnn nnnn nnn nnnn nnnnn
_50_BRACONIDAE_EXOTHECINAE_Shawiana_CNIN3889_CNIN3889                                 TATATAAATTTTTTTATTCTAAAAATATTTTATTTATATTTTTATCAATATAATAATAAAAATTATTCCAAAAATTTTTGTTAAATAAATAAATTTAATAAATTAATTTAAATTAAATT----------------TTTAAAATAATTTTAAAAAATTTTTTAAGAAAAAATAATTTTTTTTTCCTTTTGTATCAGAA-TAGATTAAAATT----TATATTTAAATATTAAAT-TCTCGAAATAAAAAAA-TTTAAATTATTAAATTAATTAATATAACAATATTATTAAAAATA---TTAATTTAGAAACTATATATTAAACAATTTTTATTATATCTAGTTATTTAAAAAAAAAATTTAATTTTATTATAAAT--------------------------------TTTTATTAAATTAATATTTATATTTTTAATTTAATAAAATTTATAAAAAA-AATTTAAGG-GATAAA-CTTTAAATTTAATTTTAAAATATTTTTTTATATCCATTATTTATAAAATTTAAAATTTTTATTATTAAAAAAAATTTAATAATTTATAAAAATTCAATTAAAAATTTTTATTAAATTTAATAATATATTAAATTATTTTAAAAAATTTTTTTTTAAAAAAAATTATGATTTAATTAGTAAATTAATTTTTAAATAAATA-------------------------------------------------------------------ATTAAAATTTTTAAAAAATTTA-ATTAATTAATTAAGCAAAT---------------------------TA-TTATATTCA CC TGT TTATCAAAA ACA TGTCTTAA AG-AAAAATTAA TTTTAAGT CA AATC T GCCCAATGAA  -------------AATT   TTTAAATGGC TGCAGT ATT-CATA- ACTGTA CAAAGGTAGCATAATAATTT GTTTTT TAATT- AAAAAC TAGAAT GAAC-- GATT AAA TGAAATATAA ACTG TCTCT ATTAAATTATAA----------------      --TTAAACTTTTTAT- TTAAG TTAAAAAA C-TTAA  ATAAA TTTAAA  AGACGA CAAGAC  CCTATAG AATTTT ATTTATT TTTAAAATT  -------------------TTATATTTAATTTATCTAAATTAAA   TTTTAAA AATAAAT TT AATT GGGGT TATT AAAAAA --TTAAAAAAA    TTTTTTT   -  ------  TTATAAAA   CAT TAAT-------  TA CTG  AT-------- TAA    ATTATC -----TTA---------   AAA  T-TTA A   ATTATTA---------------------------------------------AAAT-------      T-AATT AC CTT-AGG GATAACAG  CATAATT-TTTTTTAAAA    GAT-CTTA  TTAATAAA-AAAGATTATG- ACCT-CGATGT TGAATTAAGATA-- A AATTTAAAT GCAAAA ATTTAAAAATTT - AAGTC  TGTTC GACTT TTAAA ATCTTACAT GA TTTGAGTTAA GATCGGC GTAA  GCCAGATC GGAT TCTATCTTTAAA TAAAAA-- TAATATAATTGTAC  GAAA  GGAATTTATATTA AAAA TAA TTTT TTAAT AATTAACTAATTAATATAATAATTTTGTTACTTTGACAGAATAATATGTAATAAATTTAG
_49_BRACONIDAE_EXOTHECINAE_Colastes_Pseudophanomeris_unicolor_CNIN4304_               TATAAATTTTTATACTAAAAATTTTTTTACACTTATTTTTAAAAAATATTTTAATAAAAATTATTTTAAATATTCAAGTTAAATACATAATTTTAATAAATTGATTCAATCAAAAATTT------------------AAAAATTAATAAAAAATAACTTTTAAGAAAAAATAATTTTTTTTTCCTTTTGTATCAGGA-TAAATTAAAATT----TATATATATTTATTAAAA-TCTCGAAATAAAAAAA-TTTAAATAATTAAATTAGTTAATATAATAATATTATTAAAAATA---ATTATTTAGAAATTATATATTAATCAATTTTTATAATATCTAGTTATTTAATAAAAAAATTTAATTTTATTATAAAT----------------------------------TTTTATATAATTATTTTATTTAATTAATTATATAAAATTTATAAAAAA-AATTTAAGG-GATAAG-CTTTAAATTTAAATTTAAAATATTTTTTAATAATTATTATTTATAAAATTTAAAATTTTTATTATTAAAAAAAATTTAATAATTTATATAAAATTATTGATAAAAATTTTTATTAAATTTAATAATATATTAAATTATTATAAAAAATTTTTTTTATAAAAAATTATGATTTAATTAGTAAATTTAAAAAAATTTAAAAATA----------------------------------------------------------------ATTAAATTTATAAAAAAATTTA-ATAAATTAATTAAGCAAAA----------------------------T-TTATATTCA CC TGT TTATCAAAA ACA TGTCTTAA AG--AAATTTAA TTTTAAGT CC AATC T GCCCAATGAA  -------------AAAA   ATTTAATGGC TGCAGT ATT-TATA- ACTGTA CAAAGGTAGCATAATAATTT GTTTTT TAATT- AAAAAC TAGAAT GAAT-- GATT AGA TGAAATATAA ACTG TCTCT ATAAAATTATAA----------------      --TTAAAATTTTTAT- TTAAG TTAAAAAA C-TTAA  ATAAA TTTAAA  AGACGA TAAGAC  CCTATAG AATTTA ATTTACT TTTTAAATT  -------------------AAATATTTAATTTATTTAATTTAAA   TTTAATA AGTAAAT TT AATT GGGGT AATT AAAAAA --TTAAAAAAA    TTTTTTT   -  ------  TTAAAAAA   CAT TAAT-------  TA ATG  AT-------- CAA    ATTATC -----TTA---------   AAA  T-TTA A   ATTATTA---------------------------------------------AAAT-------      T-AATT AC CTT-AGG GATAACAG  CATAATT-TTTTTTAAAA    GAT-CTTA  TTAATAAA-AAAGATTATG- ACCT-CGATGT TGAATTAAGATA-- A AATTTAAAT GCAAAA ATTTAAAAATTT - AAGTC  TGTTC GACTT TTAAA ATCTTACAT GA TTTGAGTTAA GATCGGC GTAA  GCCAGATC GGAT TCTATCTTTAAA TAATACT- TAATATAATTGTAC  GAAA  GGAATTTATATTA AAAA TAA TTTT TTACT AATTTAATTAAAATAAATATATATTTACTATATAAATATTACTTTGACAGAAAATATGTAAT
_51_BRACONIDAE_EXOTHECINAE_Colastinus_crustatus_CNIN4312_                             ATCAAAAATTTTTTAATTAATATTTATTAATAAATTTTGTAAAAAAAATTATTTTAAATAATTAAGTTAAATAACATTATAATTAAAAAATTATATTAAAAAAATTT-----------------------------TAAAATATTTAAATAAAATTCTTAATAGAAAAAATAAATTTTTGTTCCTTTTGTATCAGAA-TAAATTTAAATT----TATATTTAAATATTTAAA-TCTCGAAATAAAAAAA-TTTAAATAATTAAATTAATTAATATAACAATATTATTAAAAATA---ATTATTTAGAAACTATATATTAAACAATTTTTATAATATCTAGTTATTTAAAAAAAAAATTCAATTTTATTATAAATTTATTAATATATAAATTAATTA--------------------------TAAAATTAATATATATATATAAATTTATAAAAAA-AATTTAAGG-GATAAA-CTTTAAATTTAAATTTAAAATATTTTAATTAAAAATTTAATAATTATAAAATTTAAAATATTTATTATTAATAAAAATTTAATAATTTATAAACTTATTTTAAAAATTTATATTAAATTTAAATATATATTAAATTATTATAAAAAACTTGATTCTATAAAAAATTATGATTTAATTAATAAATATTAAAATAAATTTAAATAATT--------------------------------------------------------------AATTTTTTTATAAAAAAATA-ATTAATTAATTAAGCAAAA------------------------------ATATATTCA CC TGT TTAACAAAA ACA TGTCTTAA AG-AAAATTTAA TTTTAAGT CA AATC T GCCCACTGAT  --------------AAA   ATTAAATGGC TGCAGT ATT-AATA- ACTGTA CAAAGGTAGCATAATAATTT GTTTTT TAATT- AAAAAC TAGAAT GAAT-- GATT AAA TGAAATATAA ACTG TCTCA ATTATTAAAAAA----------------      --TTAAAATTATTAT- TTAAG TAAAAAAA C-TTAA  ATAAA ATTAAA  AGACGA CAAGAC  CCTATAG AATTTT ATTTATT ATTTAAAAT  -------------------TAAATATTTAATTAATTTATTTTAA   TTTTTTA AATAAAT TT AATT GGGGT AATT AAAAAA --TTAAAAAAA    TTTTTTT   -  ------  TATTAAAA   CAA TAAT-------  TA TTG  AA-------- TAA    TATATC -----TTA---------   AAA  T-TTA A   ATTTATA---------------------------------------------AAAT-------      C-AATT AC CTT-AGG GATAACAG  CATAATT-TTTTTTAAAA    GCC-CTTA  TTAATAAA-AAAGATTATG- ACCT-CGATGT TGAATTAAGATA-- A AATTTAAAT GCAAAA ATTTAAAAATTT - AAGTC  TGTTC GACTT TTAAA ATCTTACAT GA TTTGAGTTAA GATCGGC GTAA  GCCAGATC GGAT TCTATCTTTAAT AAATTA-- AAATATAATTGTAC  GAAA  GGAATTTATATTA AAAA TAA TTTT TATTA AACTATAATAATTAAAATTTAAAATTACTTTGACAGACCCCCATGTAATAAATTTAGAATTTATC
_53_BRACONIDAE_EXOTHECINAE_Vietcolastes_rhaconotus_CNIN4317_                          GAGATATAATTATTATAAATTTTTATTTAAAGACATATTAGTTTTATTTATTATATAAATTTTTAAAAAAAATTATTTTAAAAATATTAAGTTAAATATTTAATTAAAAAAAATTAT-------TTTAACAAAATTTTAAAATTTTAAAATAAAAAAATTTAAGAAAAAATTATTTTTTGTTCCTTTTGTATCAGGA-TTAATTAAAATT----TTTATTTAAAAATTTAAA-TCTCGAAATAAAAAAA-TTTAAATTATTAAATTAGTTAATATTAAAATATTATTAAAAATT---ATAATTTAGAAATTATATATTAATCAATTTTTATGATATCTAGTTATTTAAGAAAAAAATTTAATTTTATTATAAATTTTTTTTTAAAATTAAATTTAA---------------------------------ATTTAATTTTAAAAAATTTATAAAAAA-AATTTAAGG-GATAAA-CTTTAAATTTTTTTTTAAAAAAAAATATAAAAAAAATTTTTTTATAAAATTTAAAATTTTTATTAATAAAAAAAATTTAATAATTTAAAATTTTTAAATAAAAATTTTTTGTTAGTTTAATTATTTATTAAATTATTTTAAAGAATTTTTTATTAAAAAAAATAATGATTTAATTAGTAAATTTTTTTTAAAA--------------------------------------------------------------------AAATAATTTTTTTATAAAAAATATTTT-TTAAAAGAATTAGGCAAAA----------------------------A-TTATATTCA CC TGT TTAACAAAA ACA TGTCTTAA AG--AAATTTAA TTTTAAGT CT AATC T GCCCATTGAA  -------------ATTT   TTTAAAAGGC CGCAGT AAT-TATA- ACTGTG CAAAGGTAGCATAATAATTT GTTTTT TAATT- AAAAAC TAGAAT GAAT-- GATT GAA TGAAATATAA ACTG TTTCT AAAAAATTTTAA----------------      --TTAAATTTTTTAT- TTAAG TAAAAAAA C-TTAA  ATATA TTTAAT  AGACAA TAAGAC  CCTATAG AATTTA ATTTATT TATAAAATT  --------------------AATTATTTAATTAATTTAAATTAA   TTTTTAT AATAAAT TT AATT GGGGT AATT AAAAAA --TTTAAAAAA    TTTTTTT   T  ------  ATATACAA   CAT AATT-------  TA TGG  AT-------- -AA    TAAATC -----TTA---------   AAA  T-TTA A   ATTAAAA---------------------------------------------AAAT-------      C-AATT AC CTT-AGG GATAACAG  CATAATT-TTTTTTAAAA    GAT-CTTA  TTAATAGA-AAAGATTATG- ACCT-CGATGT TGAATTAAGATA-- A AATTTAAAT GTATAA GTTTAAAAATTT - AAGTC  TGTTC GACTT TTAAA ATCTTACAT GA TTTGAGTTAA AATCGGC GTAA  GCCAGATT GGAT TCTATCTTTAAA AATAGAT- TTATATATTTGTAC  GAAA  GGAATTTATATAA AAAA TAA TTTT TAATA ATTTAATTAAAATAAATATTTATTATTTTGACAGAAAATATGTGATAAATTTAGAATTTATTTAAGT
_56_BRACONIDAE_TELENGAIINAE_Gnamptogaster_astrachanica_CNIN4302_                      ATATAATATTTACAATATTATGATATTAAAATTAATAATAAATTTAAATTTAAATTTTTTTTAATATATTTTTTAAAATTTTTTATAAAAAAAATTTTTTTATATATTTTAGTTAAAAATTATTTAAAAAAAATTAAATTTTAAATATTAAAATATTATATAAGAAAAAATTATATTTTGTTCTTTTTGTATCAAGA-TTAATTAAAATT----AAATTTTATTTAATTTTA-TCTCGAAAATTAAAAA-TTTATTTAAATATATTAGTTAATGTAAAATTATTATTAATAATA---TTTAAATAGTAATGAAATATTAAGCAATTTAATTGATATCTAGTTATTTAATAAATTAATTTAATTAAATTATAATTATATTTTTAAAAAAATTA---------------------------------------TTTTTAAAAAAATAATTATAGTAAT-AATTTTAGG-GATAAA-CTTAAAATTAATTTTAAAATATAAATTTAAAAATTAAAATGATATAAAATTTAAATTTTTTTATATTTATAAAATTTTAATAAATTAAAAATTTATATAAAAATTAAAATTTATATTTAAAAATTTATTAAATTAAATAATAAAATTTTTATATTATATAAATAATGATTAAATTAGTAAATAAATATTAATTT------------------------------------------------------------------AAAAATAATTTTTTTTAAAAAAAATTAT-AAAAATGAATTCAGCAAAA----------------------------T-TATTATTCA CC AGT TTATCAAAA ACA TGTCTTAT TG--AAAATTAA TTTTAAGT CT AATC T GCCCAATGAA  -------------AATT   TTTAAATGGC TGCAGT ATT-TATA- ACTGTA CAAAGGTAGCATAATAATTT GTTTTT TAATT- AAAAAC TTGAAT GAAA-- GATT TAA TGAAATAATA ACTT TTTAT TTATAATTTA------------------      --TTTAATTTATAAT- TTTAT TAAAAATA A-TAAA  ATTTT TTAAAA  AGACGA CAAGAC  CCTATAG AATTTT ATTTTTT TGATTTTTA  -----------------------TTTAATAAATAATTTTTAAAA   AATATCA AAAAAAT TT TATT GGGGT AATA AAAAAA --TTTATAAAA    TTTTTTT   T  ------  AATTTAAA   CAT TAAT-------  AA ATG  AA-------- TTA    TAAATT -----AAT---------   TTA  A-TTT T   AAATTTTAAATTATAA------------------------------------AAAT-------      T-AATT AC CTT-AGG GATAACAG  CATAATT-TTTTTTTTAA    GTT-CATA  TTTATAAA-AAAGATTATG- ACCT-CGATGT TGAATTAAGATA-- A AAATTTGAC GTAATT ATTAAAATTTTT - AAGTC  TGTTC GACTT TTAAA ATCTTACAT GA TTTGAGTTAA GATCGGC GTAA  GCCAGATC AGAT TCTATCTTTTAA AAAAAT-- -TATTTAATTGTAC  GAAA  GGAATTTAAATAA AAAA AAA TTTT ATTAA TTTAATTATTTTAAATAATTTATAAATTACTTTGACAGATAAATGTATTAAATTTAG
_57_BRACONIDAE_TELENGAIINAE_Neognamptodon_CNIN3882_                                   --------------------------------------------------------------------------------------------------------------------------------------------------------------------------------------------------------------------------------------------------------------------------------------------------------------------------------------------------------------------------------------------------------------------------------------------------------------------------------------------------------------------------------------------------------------------------------------------------------------------------------------------------------------------------------------------------------------------------------------------------------------------------------------------------------------------------------------------TAATATTCA CC TGT TTAACAAAA ACA TGTCTTAA AG--TTATTTAA TTTTAAGT CA AATC T GCCCAATGTT  ------------AAATT   AATTAATGGC TGCAGT ATT-TATA- ACTGTA CAAAGGTAGCATAATAATTT GTTTTT TAATT- AAAAAC TAGAAT GAAA-- GATT TCA TGAAATATTA ATTG TTTCA TTATAAAAAA------------------      --ATAAATTTATAAT- TTAAG TTAAAATT C-TTAA  ATTAA TTAAAT  AAACGA TAAGAC  CCTATAG AATTTT ATTTAAA TTAAATTAA  ---------------------------AAATTTATTAAATTTTT   AATTTAA TTTAAAT TT AATT GGGGT AATT TAAAAA --TTAAAAAAA    TTTTTTT   T  ------  ATATTAAA   CAT AAAT-------  TT ATG  AA-------- TTA    TATATC -----TTA---------   AAT  T-TTA A   ATTAAAA---------------------------------------------AAAT-------      T-AATT AC CTT-AGG GATAACAG  CATAATA-TTTTTTTAAA    GTT-CATA  TTAATAAA-AATGATTATG- ACCT-CGATGT TGAATTAAGATA-- A AAATTTAAT GCAAAA ATTAAATATTTT - AAGTC  TGTTC GACTT TTAAA ATCTTACAT GA TTTGAGTTAA GATCGGT GTAA  GCCAGATC AGAT TCTATTTTTTAT AAATAA-- -AATTTAATTGTAC  GAAA  GGAATTTAAAnnn nnnn nnn nnnn nnnnn
_58_BRACONIDAE_HELCONINAE_Helcon_nunciator_pedalis_USNMENT01322576_                   AAATAAATTTTAATTAACAAAAATAAAATTATATTTTATTTATTAATTTTTATTAAAAATTCATTTTATTTAATTTTGTTATATTATATTAAATCTTAATTATATATTTTAT------------------TTTTAAAAAATTTTTTTTTTTAAATTATTAAAATTTAAATTTAATTTTTTTACCTTTTGTATCAGGG-ATAATTAATATT-----TATATTATAAAATTTAT-TTTCGAATTAAAAAAA-TTTATATATTTAATTTTATTAATATTTCAATATTATATATAATA---TATATATAGAAATTATATATTAATCAATTTTTAATTTATCTAATTATTTAATAAATGAATTTAATTCATATATAAAATTTTAAATAATTTTAATTTTAATTAAAATTATTATTTTTATATTTAAAATTTTCAGTTTGATCTTAAAATTTAATTTTATAA-TTTTATTTAATAATTATTAAAATATAAGAATAATATTTTTTTTTATTAATAAAAATTTTATAATTTATTATAATTTAAAATTTTATTTAAATAAAATTTTTAAATATTTATTAAATTAATTAATTTAATTATTTAAGTAATTTAATAATGATTATATTAGTAAAATTTTTT-----------------------------------------------------------------------------------------------------TTTTATAAATAATTTTTAAATTTAAAGA-TTTA-ATTTAAGAACTAAGCAAAA--------------------------ATT-TTATATTCA CC TGT TTAACAAAA ACA TCTCTTAT TG---AAAATTA TTTTAAGT TT AATC T GCTCCATGAA  ----------ATTTTAT   TTTAAATAGC TGCAGT ATA-AATA- ACTGTA CAAAGGTAGCATAATAATTA GTTTTT TAATT- AAAAAC TAGAAT GAAT-- GATT TAA TGAAATATAA ACTT TTTTA ATAAAATTAATAA---------------      --TTAAACTTATTAT- TTAAG TAAAAAAA C-TTAA  ATAAA TTTAAA  AGACGA AAAGAC  CCTA-AG AATTTT ATAATAA TTTAATTAA  --------------------AATTAATTTATTAATATTATAAAA   ATTTATA TTATTAT TT AGTT GGGGA AATT TTAAAA --TTAAATAAA    TTTTTAA   T  ----TT  TTATTAAA   CAT TAAT-------  AT ATG  AT-------- TTA    ATTTAA -----TTT---------   AAA  T-TTT A   AATAAAAA--------------------------------------------TAAA-------      A-AATT AC CTT-AGG GATAACAG  CATAATT-TTTTTTTTAA    GAT-CAAA  TTTAAAAA-AAAGTTTATG- ACCT-CGATGT TGAATTAAGATT-- A AATAAAAAT GAAAAA ATTTTTAATTTT - AAGTC  TGTTC GACTT TTAAT TTCTTACAT GA TTTGAGTTAA GATCGGC GTAA  GCCAGATC GGAT TCTATCTTTAAA TAAAAT-- TAATATTTTTGTAC  GAAA  GGAATTAATATTA AAAA TAA TTTT TAAAT ATATAATAATATAAATAATATTTTATTTTGACAGAAAATTGTTATAAATTTAGAATTTATA
_59_BRACONIDAE_HOMOLOBINAE_Exasticolus_sp_USNMENT01322476_                            --------------------------------------------------------------------------------------------------------------------------------------------------------------------------------------------------------------------------------------------------------------------------------------------------------------------------------------------------------------------------------------------------------------------------------------------------------------------------------------------------------------------------------------------------------------------------------------------------------------------------------------------------------------------------------------------------------------------------------------------------------------------------------------------------------------------------------------------nnnnnnnnn nn nnn nnnnnnnnn nnn nnnnnnnn nnnnnnnnnnnn nnnnnnnn nn nnnn n nnnnnnnnnn  nnnnnnnnnnnnnCTG-   GAATATTTCA CGATGG TAC-TRTS- ACTGTA CAAAGGTAGCATAATAATTA GTCTTT TAATT- AAAGAC TAGAAT GAAA-- GATT TAA TGAAATATAA ACTG TTTCT AATAAAATTAA-----------------      --ATTAAAATTATTT- TTAAG TTAAAAAA C-TTAA  ATAAA TTTAAA  AGACGA GAAGAC  CCTATAG AATTTT ATAAATA ATTTAATAT  --------------------CATTTATTAGTTATTTAAATTATT   TTAAACT TATTTAT TT AATT NGKGC AATT TTAAAA --TTAAATAAA    TTTTTAA   T  -----A  TAATTAAA   CAT TAAT-------  TT ATG  AA-------- TAA    AAATTA -----ACT---------   TAA  T-ATT T   AAAATTTA--------------------------------------------AAAT-------      T-AATT AC CTT-AGG GATAACAG  CATAATT-TTTTTTTGAA    GAC-CTAA  TTTAAAAA-AAAGTTTATG- ACCT-CGATGT TGAATTAAGAAT-- A AAAAAAA-T GAAAAA ATTTTTTAATTT - AAGTC  TGTTC GACTT TTAAT ATCTTACAT GA TTTGAGTTAA GATCGGT GTAA  GCCAGATC AGAT TCTATCTTTAAA ATAAAA-- -TATAATTTTGTAC  GAAA  GGAATAATTATAn nnnn nnn nnnn nnnnn
_60_BRACONIDAE_HOMOLOBINAE_Homolobus_sp1_USNMENT01322577_                             ----------------------------------------------------------------------------------------------------------------------------------------------------------------------------------------------------------------------------------------------------------------------------------------------------------------------------------------------------------------------------------------------------------------------------------------------------------------------------------------------------------------------------------------------------------------------------------------------------------------------------------------------------------------------------------------------------------------------------------------------------------------------------------------------AAGGAACTAGGCAAAT------------------------------TTATATTCA AA TGT TTAACAAAA ACA TTTCTTAT TG---AATAAAA TTTTAAGT AA AATC T GCTCAATGAA  -----------TTTATT   TTTAAATAGC TGCAGT ATA-AATA- ACTGTA CAAAGGTAGCATAATAATTA GTTTTT TAATT- GAAAAC TAGAAT GAAA-- GATT AAA TGAAATATAA ACTG TCTCT AATAAATTAATA----------------      --ATTAAAATTATTT- TTAAG TTAAAAAA C-TTAA  ATAAA TTTAAA  AGACGA GAAGAC  CCTATAG AATTTT ATAATTA TAAAATTTA  -------------------ATGAAATTATTAAATTTTCATTTAA   TTTTAAA TAATTAT TT AATT GGGGC AATT TTAAAA --TTTAATTAA    TTTTTAA   A  -----A  AATAAATA   CAT AAAT-------  TA ATG  TA-------- TAA    TTTAAT -----GAT---------   CTT  A-GAA T   TTAAATTTTTA-----------------------------------------AAAT-------      A-AATT AC CTT-AGG GATAACAG  CATAATT-TTATTTATAA    GAC-CATA  TTTAAAAT-AAATTTTATG- ACCT-CGATGT TGAATTAAGATT-- A ATTAAAA-T GAAAAA TTTTTTAAATTT - AAGTC  TGTTC GACTT TTAAT ATCTTACAT GA TTTGAGTTAA GATCGGC GTAA  GCCAGATC AGAT TCTATCTTTAnn nnnnnnnn nnnnnnnnnnnnnn  nnnn  nnnnnnnnnnnnn nnnn nnn nnnn nnnnn
_61_BRACONIDAE_HORMIINAE_Acanthormius_sp_CNIN3879_                                    ---------------------------------------------------------------------------------------------------------------------------------------------------------------------------------------------------------------------------------------------------------------------------------------------------------------------------------------------------------------------------------------------------------------------------------------------------------------------------------------------------------------------------------------------------------------------------------------------------------------------------------------------------------------------------------------------------------------------------------------------------------------------------------------------------ATTCAGCAAAA----------------------------A-TTATATTCA CC TGT TTAACAAAA ACA TGTCTTAT AG---AAATTAA TTTTAAGT CA AATC T GTCCAATGAT  -----------ATAAAT   ATTAAATGAC TGCAGT ATA-AATA- ACTGTA CTAAGGTAGCATAATAATTT GTTTTT TAAAT- GAAAAC TAGAAT AAAA-- GATT TAA TGAAATATAA ACTA TATCA ATTAATAAATAA----------------      --TTTAATTTATTAT- TTAAG TAAAAATA C-TTAA  TTAAT ATTAAA  AGACGA TAAGAC  CCTATAG AATTTT ATTAATT ATTAATAAT  -----------------TAAATAAATTAATTTAATTAAATTTAA   TATAAAT AATTAAT TT AATT GGGGT AATT AAAAAA --TTAAAAAAA    TTTTTTT   A  ------  AAATAATA   CAT AAAT-------  TA ATG  AA-------- AAA    TTAATC -----TTT---------   ATT  A-AAA T   ATAATA----------------------------------------------AAAT-------      T-AATT AC CTT-AGG GATAACAG  CATAATT-TTTTTTAAAA    GAT-CTCA  TTAATAAA-AAATCTTATG- ACCT-CGATGT TGAATTAAGATA-- A AATTAAAAT GAAAAA ATTTTAAAATTT - AAGTC  TGTTC GACTT TTAAA ATCTTACAT GA TTTGAGTTAA GATCGGT GTAA  GCCAGATC AGAT TCTATCTTTAnn nnnnnnnn nnnnnnnnnnnnnn  nnnn  nnnnnnnnnnnnn nnnn nnn nnnn nnnnn
_62_BRACONIDAE_HORMIINAE_Aulosaphobracon_capitatus_CNIN4181_                          TAAGATATATTATCAACTATAAATTTAATTAAAAAATTAATAAATTAATAAAATTTATAAAAATAAAATTAACAAAAATTATTTTAAACAAATAAGTTCAATTAATAAAAAAAACAAATTAAATTAATAAAAAAATTTAAATATAAATATTATAAAAATATAAGAAAAATTAATTTTTTATTCCTTTTGTATCAGGA-TAAATTAAAAAT----ATAAAATAATCATTTATT-TCTCGAATTAAAAAAA-TTTAAATAATTATATTAATTAATATTTCAATATTATTAAAAATA---ATTATTTAGAAACTAAATATTAAACAATTTTTAAAATATCTAGTTATTTAAAAATAAAATTCAATTTTACTATAAATAA----------------------------------ATTTATTTATTAAATTTAAATAATAAATAAATAAATTTATATATAA-AATTTAAGG-GATAAA-CTTTAAATTTAAATTTATAATTTTTAAAATAATTTAAATAAAAAATATAAAATTTAAAATTTTTTTTATTAACAAAAATATAACAATTTATAAATTTTTTTAAAAAATTTATATAAAAATTTAATATTATATTAAATTAATATAACTAATAATTAATT------------------------------ATATAAAATTATG--------------------ATTTAATTAGTAAATTT----------TTTATTATAAACTAATAATTCAATTAAATTAAAGA-TTTAATTTAATAAACTAGGCAAAT----------------------------A-ATATATTCA CC TGT TTAACAAAA ACA TGTCTTAT TG---AAATTAA TTTTAAGT CC AATC T GCCCAATGAT  -------------TAAT   ATTTAATGGC TGCAGT ATC-TATA- ACTGTA CAAAGGTAGCATAATAATTT GTTTTT TAATT- AAAAAC TAGAAT GAAA-- GATT AAA TGAAATATAA ACTG TATCA AATAAAATAAAAA---------------      --TTAAAATTTTTAT- TTAAG TAAAAAAA C-TTAA  ATAAA ATTAAA  AGACGA CAAGAC  CCTATAG AATTTT ATTAAAA AATTTAAAA  ---------------------TAATAAATAATTAAATTTAAAAT   TTAAACT TTTTAAT TT AATT GGGGT AATT AAAAAA --TTAAATAAA    TTTTTTT   A  ------  ATATAAAA   CAA TAAT-------  AT TTG  AA-------- ATA    AATATC -----TTA---------   ATT  A-TAA A   TTAATA----------------------------------------------AAAT-------      T-AATT AC CTT-AGG GATAACAG  CATAATT-TTTTTTAAAA    GAT-CTTA  TTAATAAA-AAAGATTATG- ACCT-CGATGT TGAATTAAGATA-- A AATAAAAAT GAAAAA ATTTTTAAATTT - AAGTC  TGTTC GACTT TTAAT ATCTTACAT GA TTTGAGTTAA GATCGGC GTAA  GCCAGATC GGAT TCTATCTTTAAT ATATAT-- TAATATAATTGTAC  GAAA  GGAATTTATATTA AAAA TAA TTTT AAAAA AATAAATAAATATAAGTATATTATAATTACTTTGACAGAAACCCATGT
_63_BRACONIDAE_HORMIINAE_Aulosaphoides_sp_CNIN3901_                                   ATTATAAATTTATTTTTAAAATTAAAATATTAATAAATTTATTAAATTATAAATAAAAAAAATTATTTTAAAACAATTTTGTTCAATTTATTTATTTAAAAAAATTATTTTAATTAAAAAAATTTAAAT------------AAAAAATAATAAAAATTTAAAAGAAATATTTATTTTATTTTCCTTTTGTATCAGGA-TAAATCAAAAAT-----AAAAATTATATTTATAA-TCTCGAATTAAAAAAA-TTTAAATAATTATAATAGTTAATATTAAAATATTATTAAAAATA---ATTATTTAGAAACAAAATATTAAACAATTTTTAAAATATCTAGTTATTTAAAAATAAAATTTAATTTTTTTATAAATTAAATTTAAATAAAAAATTATTT-----------------------------------AAATTTAAATAAATTTATAAAAAT-AATTTAAGG-GATAAG-CTTTAAATTAAAATTATAATTAAATTAATTTAAATATTAAAAATTATAAAATTTAAAATTTTTATTAATAAAAAAAATTTAATAATTTATTTAATAAATTAAAATTTTAAATTAAATATTTAAAATTATATTAAATTAATATATTTAATATATAAATATATAAAATAATAATTTAATTAG---------------------------------------------------------------TAAATTTTTTAATTTATAAATAATTTATATAAAATAAAGA-TTAA-ATTAAAAAACTCGGCAAAT----------------------------T-TTATATTCA CC TGT TTAACAAAA ACA TGTCTTAT TG---AAATTAA TTTTAAGT CC AATC T GCCCAATGAT  --------------TTT   ATTTAATGGC TGCAAT ATT-AATA- ATTGTA CAAAGGTAGCATAATAATTT GTTTTT TAATT- AAAAAC TAGAAT GAAA-- GATT TAA TGAAATATAA ACTT TCTCA ATTTAAATAAAAA---------------      --TTAAATTTTTTAT- TTAAG TTAAAAAA C-TTAA  ATAAA TTTAAA  AGACGA CAAGAC  CCTATAG AATTTT ATTAATT TAATAAAAT  -------------------CATTTAAATAAATTAAATTAAAAAT   TTTATTA AATTAAT TT AATT GGGGT AATT AAAAAA --TTAAAAAAA    TTTTTTT   A  ------  AAATAAAA   CAA TAAT-------  TA TTG  AA-------- TAT    TAAATC -----TTA---------   AAT  A-TAA A   TTAATA----------------------------------------------AAAT-------      T-AATT AC CTT-AGG GATAACAG  CATAATT-TTTTTTGAAA    GAT-CATA  TTTATAAA-AAAGTTTATG- ACCT-CGATGT TGAATTAAGATA-- A AATAAAAAT GCAAAA ATTTTTAAATTT - AAGTC  TGTTC GACTT TTAAA ATCTTACAT GA TTTGAGTTAA GATCGGC GTAA  GCCAGATC AGAT TCTATCTTTAAT ATTAAT-- AAATATAATTGTAC  GAAA  GGAATTTATATTT AAAA TAA TTTT ATAGA AATAATTAAAATAATTATAAAATAAAAATTACTTTGACAGAAAATAATGTATTAAATTTAGAATTTATT
_64_BRACONIDAE_HORMIINAE_Cedria_wichasei_CNIN4021_                                    GATATAATATTTATATAAATTTAATTTAAAATTAATTAATTTATATAAATTAGTTTAATTAAAATAATTTTAAAAAAAATTATTTTAAAACATTTAGTTAATAAAATTTTTTAAAAAATTAAATTTTTTAAAAATAAAAATAATATAATTTACAAAAAAAAAAGAAAAATTTAATTTTTATTCCTTTTGTATCAGGA-TTTATTAAATAA---AAAAATTTAATAATTTTAT-TCTCGAATTAAAAAAA-TTTATTTAATTTATTTAGTTAATATATCAATATTATTAATAAAA---TTTAAATAGAAACAAAATATTAAACAATTTTTAATATATCTAGTTATTTAAAAATAAAATTTAATTTTTTTATAAATAAATTAAAATAAATTTA--------------------------------------AATTTAATTTAATAAATTTATAAAAAA-AATTTAAGG-GATAAA-CTTTAAATTTTTTATTAAAATTAATTTATATAATTATAAATAAAAATATAAAATTTAAAATTTTTATTATTAATAAAAATATAATAATTTATAAATTATATATTAAAAATTTAAAATTAATTTAAAAAAATATTAAATTAATATAAATAATAATAAAATATATAAAAT-------------------------------------------------------------TATGATAAAATTAGTAAATTTTTAATTTAAAAATATTTTATTTAAATTTAATAT-TTAA-ATTAAAGAACTAGGCAAAT------------------------------TTATATCCA CC TGT TTAACAAAA ACA TCGCTTAT AG---ATTTTAA TTTTAAGT CT AATC T GCCCAATGAA  ---------------TT   TTTAAATGGC TGCAGT ATT-AATA- ACTGTA CAAAGGTAGCATAATAATTT GTTTTT TAATT- AAAAAC TAGAAT GAAA-- GATT CAA TGAGATATAA ACTG TTTCA AAAAAAATATAA----------------      --TTAAAATTTTTAT- TTAAG TTAAAAAA C-TTAA  ATAAA ATTAAA  AGACGA CAAGAC  CCTATAG AATTTT ATTTATT AATAAATTA  --------------------TTATTTTATAATTTATAAATTATA   ATTAATT AATAAAT TT AATT GGGGT AATT TAAAAA --TTAAATAAA    TTTTTTT   A  ------  AAAATAAA   CAA TAAT-------  TA TTG  AA-------- TAA    TATATC -----TTA---------   AAT  A-TAA A   TTATTA----------------------------------------------AAAT-------      T-AATT AC CTT-AGG GATAACAG  CATAATT-TTTTTTAAAA    GTC-CACA  TTTATAAA-AAAGCTTATG- ACCT-CGATGT TGAATTAAGATA-- A AATAAAAAC GAAAAA ATTTTTAAATTT - AAGTC  TGTTC GACTT TTAAA ATCTTACAT GA TTTGAGTTAA GATCGGC GTAA  GCCAGATC GGAT TCTATCTTTAAT ATAAAA-- TAATATAATTGTAC  GAAA  GGAATTTATATTA AAAA TAA TTTT AAATT TTAAATAAATATAATTATATAATATATTA  CTTTGACAGACCAAAATGTAATAAATTTAG
_65_BRACONIDAE_HORMIINAE_Hormius_orientalis_CNIN4179_                                 TTACAATATTAAGATATATACAAATTATAAATTTTTTTATACTAAAATCAAATTTTATTAATTTTTTTTTAAAAAAAATTATTTTAAAATTAAATGTTCTTTTTAAATAATAATAAATTATTTCTTAAAAA---ATTAATTTTACTTTTTAAAAAAAATAAAAGAAAAAATAATATTTTATTCCTTTTGTATCAGGA-TAAATTCAATAT----TTAAATTTATAATTAAAA-TCTCGAATTAAAAAAA-TTTAAATAATTAATTTAATTAATATTTAATTATTATTTAAAATA---ATTATTTAGAAACAAAATATTAAACAATTTTTAATATACCTAGTTATTTAAGAAATAAATTAAATTTAATTATAATTAAAAATTTATTTTTTTTAAATAAAAATAAAT-----------------------------------TTTAATTTATAAAAAT-AATTTAAGG-GATAAA-CTTTAAATTAAAATTAAAATTAAAACTAAAAAATTATAAATATAATATTTAAATTTTATAATATCATTAAAATTTTAATAAATTATCATAAAATTATTATTTTTATAAAATTTAATAAATTATTAAATTAAAATATTTAATAAAATTATATTTTAAATTATGATTTAAT----------------------------------------------------------------------TAGTAAATTTAATTAATATTTAAATAAAAATTTTAAATTAAAGT-TTAA-ATTAAATAACTCGGCAAAT----------------------------A-ATATATTCA CC TGT TTAACAAAA ACA TGTCTTAC TG---AATTTAA TTCTAAGT CC AATC T GCCCAATGAA  --------------ATT   ATTTAATGGC TGCAGT ATC-AATA- ACTGTA CAAAGGTAGCATAATAATTT GTTTAT TAATT- ATAAAC TAGAAT GAAA-- GATT AAA TGAAATATAT ACTG TTTCA ATTTAAATAAAAA---------------      --TTTAAATTATTAT- TTAAG TAAAAAAA C-TTAA  ATTAT ATTAAA  AGACAA TAAGAC  CCTATAG AATTTA ATTAAAC TTCATTATT  -------------------AATTAAAAATTTTTAATTAAATTTA   ATAATAA ACTTAAT TT TATT GGGGT AATA AAAAAA --TTTAAATAA    TTTTTAT   A  ------  TTTTAAAA   CAA AAAT-------  TT TTG  AA-------- TAA    AATAAC -----TTA---------   ATT  A-TAA A   ATAATA----------------------------------------------AAAT-------      T-AATT AC CTT-AGG GATAACAG  CATAATT-TTTTTTGAAA    GTC-CTTA  TTTATAAA-AAAGATTATG- ACCT-CGATGT TGAATTAAGATA-- A AAATAAAAT GAAAAA ATTTTAAAATTT - TAGTC  TGTTC GACTA TTAAA ATCTTACAT GA TTTGAGTTAA GATCGGT GTAA  ACCAGATC AGAT TATATCTTTAAT TAAAAT-- AAATATAATTGTAC  GAAA  GGAATTTATATTT TAAA TAA TTTA TAATT TAAATAAATAAAAATATTTTTAAATTA    CTTTAACAAAAAAAAATGTAATAAATTTAG
_66_BRACONIDAE_HORMIINAE_Hormius_sp_CNIN3943_                                         -------------------------------------------------------------------------------------------------------------------------------------------------------------------------------------------------------------------------------------------------------------------------------------------------------------------------------------------------------------------------------------------------------------------------------------------------------------------------------------------------------------------------------------------------------------------------------------------------------------------------------------------------------------------------------------------------------------------------------------------------------------------------------TTAAGA-TTTA-TTTAAAAAACTCGGCAAAA--------------------------TTT-TTATATTCA CC TGT TTAACAAAA ACA TGTCTTAC TG---ATTATAA TTTTAAGT CT AATC T GCCCAATGAA  ----------------A   TTTAAATGGC TGCAGT ATC-AATA- ACTGTA CAAAGGTAGCATAATAATTT GTTTTT TAATT- AAAAAC TTGAAT GAAA-- GATT AAA TGAAATATAT ACTG TTTCA AATAAATTAATAA---------------      --TTAAATTTATTAT- TTAAG TAAAAAAA C-TTAA  ATTTT TTTAAA  AGACAA TAAGAC  CCTAAAG AATTTT ATTAAAT AATTTTTAT  ---------------------AAAAAATTAATAATTTTTATTAT   TAAATTT ATTTAAT TT TATT GGGGT AATA AAAAAA --TTAAATAAA    TTTTTTT   A  ------  ATATTAAA   CAT TAAT-------  TA ATG  AA-------- TTA    AAAAAC -----TTA---------   TAT  T-TAT A   AATTAATA--------------------------------------------AAAT-------      T-AATT AC CTT-AGG GATAACAG  CATAATT-TTTTTTAAAA    GAT-CATA  TTAATAAA-AAAGATTATG- ACCT-CGATGT TGAATTAAGATA-- T AAAAAAAAT GAAACA ATTTTTTAATTT - TAGTC  TGTTC GACTA TTAAA ATCTTACAT GA TTTGAGTTAA GATCGGC GTAA  GCCAGATC GGTT TATATCTTTAAC TAAAAT-- ATATGTAATTGTAC  GAAA  GGAATTTACATnn nnnn nnn nnnn nnnnn
_BRACONIDAE_RHYSIPOLINAE_Pseudavga_sp_CNIN4027                                        TTATAAATTTTATTTTTAAATATATAAATAAATAAAAATTAATTTAAATAAAAAAAATAATTTTTAAAAAATAAGTTAAATAATAATATTAAAAAATTTATTTTTAAAAA-----------------------AATTAGTTAATAAATGATAAAAAAATAAAAGAAAAATTTATTTTTTATTCCTTTTGTATCAGGA-TTAATTAAAAAC-----AAAAAATTAATTTTTTA-TCTCGAAATAAAAAAA-TTTAATTAAATAAATTAATTTATATAATATTATAATTAAAAATA---TTTAATTAGAAACTATATATTAAACAATTTTTATGATATCTAGTTATTTAAAAAATAAATTCAATTTAATTATAAAT------------------------------------TTAAAATAAAAATATTATTAAATAAAAAATTTTAATTTATAATAAT-AATTTAAAG-GATAAA-CTTTAAATTAATATTAAAATAAAATAATTTTTAATAAATTAAATATAAAATTTAAAATTTTTTATATTAAAAAAAATTTAATAATCAATAATTTAAATAAATAAAAATTTAAAAATTAATAATTTAATAACAAATTAAATTAAATTAAAAAAATAAAAAATTTATTAAAATAATTATTAAATTAGTAAAT----------------------------------------------------------TAAATATTTTTATAAATATAATATATAAAAAAAGA-TTAT-TTTAATGAACTAGGCAAAA----------------------------T-TTATATTCA CC TGT TTAACAAAA ACA TGTCTTAA TG---ATATTAA TTTTAAGT CT AATC T GCCCAATGAA  -------------TAAT   TTTTAATGGC TGCAGT ATT-AATA- ACTGTA CAAAGGTAGCATAATAATTT GTTTTT TAATT- AAAAAC TAGAAT GAAA-- GATT AAA TGTAATATAA ACTT TTTTA AAAAAAATAAAAA---------------      --TTAAATTTATTAT- TTAAA TCAAAAAA C-TTAA  ATAAT ATTAAA  AGACAA TAAGAC  CCTGTAG AATTTT ATTTAAT CTATTAAAA  --------------------AATTTTTAATAATTTATAAATAAA   TTAATGA TTTAAAT TT AATT GGGGT AATT TAAAAA --TTAAAAAAA    TTTTTTC   T  ------  TTAAAAAA   CAA AAAT-------  TA ATG  AA-------- TTT    AATAAA -----CTT---------   ATA  C-TAT A   AATATTA---------------------------------------------AAAT-------      A-AATT AC CTC-AGG GATAACAG  CATAATT-TTTTTTTTAA    GAT-CAAA  TTTATAAA-AAAGATTATG- ACCT-CGATGT TGAATTAAGATA-- A AAATTTAAC GAAAAA ATTAAAAAATTT - AAGTC  TGTTC GACTT TTAAA ATCTTACAT GA TTTGAGTTAA GATCGGC GTAA  GCCAGATC GGAT TATATCTTTAAT AAAAAA-- AAATATAACTGTAC  GAAA  GGAAATTTTATTT AAAA TAA TTTT TATAT ATTAATAATTAAATATTTATTTATTACTTTAACAAATACCCAATGTAATAAATTTAGAATTTATAAAAG
_69_BRACONIDAE_HORMIINAE_Parahormius_nitidus_CNIN4190_                                ACATAATATTTACAATATTAAAATATAAATATTTTATAAATTTATTAAATAAATCAATATTTAATAATTAAAAAAAATTATTTTTTAAAAAATAGTTAATATGAAAATAAAAAAATTAATTTTAAATTTTATATAAA-----TTAAATTAATAATAATTTTTAATAAAATTAATTATTTTTACCTTTTGTATCAGGG-TTAATTAAAAAA----ATAAAAAAATAATTTAAT-TCTCGAATTAAAAAAA-TTTAAAAAATTAAAATAATTAATATATCAATATTATTAAAAATA---ATTTTTTAGAAACTATATATTAATCAATTTTTAAGATATCTAGTTATTTAATAATAAATTAAATTTAATTATAATTAAAATTAAATAATTATTTATTTTAATTATTT------------------------------------AATTAATTATAAATAT-AATTTAAGG-GATAAA-CTTTAAATTATAATTAAAATTAACTCCATATTAAAAAATATAAAACTTAAAATATCTTTTATTAATAAAAATTTAACAATTTTATTTATTAAAATAATTTTAATCAATTTAAAAAATAATTAAATTAAATTAATTAATTATAAAATAATGTAAATAATGATTTAATTAG--------------------------------------------------------------------------TAAATAAATATTTATATCAATAAATTAAATAAATTAAAGA-TTTAAATTAAAGAACTAGGCAATA------------------------------AAATTTTCA AC TGT TTAACAAAA ACA TTTCTTAT AG--AAAATTAA TTTTAAGT AA AATC T GCCCAATGAT  --------------AAA   AATAAATGGC TGCAGT ATA-AATA- ACTGTA CAAAGGTAGCATAATAAATT GTTTTT TAATT- AAAAAC TAGAAT GAAA-- GATT AAA TGAAAAATTA ACTG TTTCA AATAAAATAATAA---------------      --TTAAACTTAAAAT- TTAAG TTAAAATC C-TTAA  ATTAA ATTAAA  AGACGA TAAGAC  CCTATAG AATTTT ATTATTT TATTATAAT  ----------------------TAAATATAAATAACTTATTTTT   TTTAATA AAATAAT TT AATT GGGGT AATT TAAAAA --TTTAATTAA    TTTTTTA   A  ------  AAATTTAA   CAA TAAT-------  TA TTG  AC-------- ATA    TAAATC -----TTA---------   AAT  A-TAA A   TTAATA----------------------------------------------AAAT-------      T-AATT AC CTT-AGG GATAACAG  CATAATT-TTTTTTAAAA    GAC-CAAA  TTAATAAA-AATGATTATG- ACCT-CGATGT TGAATTAAGAAA-- A AATTTAAAT GAAAAA ATTTAAAAATTT - AAGTC  TGTTC GACTT TTAAA ATCTTACAT GA TTTGAGTTAA GATCGGC GTAA  GCCAGATC GGAT TCTATCTTTAAT AAAATA-- ATAAAAATTTGTAC  GAAA  GGAATTTTTTTAA AAAA TAA TTTT TATAA AAAATAATAAATAATTATAATATTACTTTGACAGAAAAAAAAAATGTAATAAATTTAGAATTTATTTA
_70_BRACONIDAE_HORMIINAE_Pentatermus_striatus_CNIN3904_                               ATTAAGATATAAATAATTATAAATTTAATTATAAAATATAATATATTTTCAATTTATTTAAACTTTATTAACAAAAATTATTTTAAAAATTTTAGTTAATTATTAAATTTAAAAAATTATTAAATATCAAAAATTTAAATTT--TACTCTTAAAAATTTATAAGAAAAATTAATTTTTTATTCCTTTTGTATCAGGA-TATATTAAAAAA----TCTAAAACATTTTTAAAT-TCTCGAATTAAAAAAA-ATTAAATAAATAATAAAGTTAATATTATAATATTATTTTAAATA---TTTATTTAGAAACAAAATATTAATCGATTTTTAAGATATCTAGTTATTTAATAAAAAAATTCAATTTTAAAATAATTTAAATTAAATTTATTTTTATG------------------------------------ATAAATTTAATAAACTTATTTAAAA-AATTTAAGG-GATAAA-CTTTAAATTTTAAATTATAATCTCAAATTTATATAAATTATAAATATAAAAATTAAATTTTTTTTTATTATAAAAATATAATCATTTATAAATATCAAATAAAAATTTACTTAATATTTAATTTAATTATTAAATTATTATATTTAATTATAAAATATAA-----------------------------------------------------------------AAAATTATGATATAATTAGTAAATTTATTTTAAAATTATAATTTTTATAAAATAAAGA-TTTATATTAAATAACTCGGCAAAA----------------------------T-AAATATCCG CC TGT TTAACAAAA ACA TGTCTTAT TG---AATTTAA TTTTAAGT CC AATC T GCCCACTGAT  -------------TCAT   ATTAAATGGC TGCAGT ATC-CATA- ACTGTA CAAAGGTAGCATAATAATTT GTTTTT TAATT- AAAAAC TTGAAT GAAA-- GATT AGA CGAGATATTT ACTG TTTCA ATAAAAATAAAAA---------------      --TTGAAATTTTTAT- TTAAG TTAAAAAA C-TTAA  ATAAA ATTAAA  AGACGA CAAGAC  CCTATAG AATTTT ATAACTT AATAATTAT  --------------------TTTTACATTATTTTATTTTAATAA   AATTATT AATTTAT TT AATT GGGGT AATT GAAAAA --TTGAAAAAA    TTTTTTT   A  ------  AAATTAAA   CAT TAAT-------  AA ATG  AA-------- TTT    TATATC -----TTA---------   CTT  A-TAA A   TTAATA----------------------------------------------AAAT-------      T-AATT AC CTT-AGG GATAACAG  CATAATT-TTTTTTAAAA    GTT-CATA  TTAATAAA-AAAGCTTATG- ACCT-CGATGT TGAATTAAGATA-- A AATATAAAT GAAAAA ATTTATAAATTT - AAGTC  TGTTC GACTT TTAAA ATCTTACAT GA TTTGAGTTAA GATCGGC GTAA  GCCAGATC GGAT TCTATCTTTAAT ATAAAA-- ATATATAATTGTAC  GAAA  GGAATTTATATTT AAAA TAA TTTT TAAAA TTTTAATAAAAATAAATATAATTACTTTGACAGAAAAATGTAATAAATTTAG
_72_BRACONIDAE_ICHNEUTINAE_Paroligoneurus_sp_USNMENT01322443_                         TTACAATATTAAGATATAAAAATACAAAGAATAAATTTTTGATAAATTAATTAAATAAACTATTATTAAAAATTATATTTAAATAAAAATTATTTCTAAAAAAATGTTTAAAAAATTTAATAAATAAAATTTTAAAATTAAACAAAATTTTATCTATTTAAAAATAAAAATAATAATTTATACCTTTTGTATCAGGG-ATTATCAAATAT---ATTTAAAATAAACTTAAAT-TCTCGAAAAAAAAAAA-TTTATAAAAATAAAATTTATTAATATTTTAATATTAAAATAAAATA-TTTTTATAGAAACAATATATTAATCAATTTATTTAATATCTAGTTTTTTAAAAAATGAATTCAATTCATTTATATTTAAATTTAACATTTTATT--------------------------ATAAATTTTAAATAATAAAATTTAAAATAATATAAAAAT-TATAAAAGG-GATAAA-CTTTTTATAAATATTATAAAAATATAAAATTTTTAAATTTTAATAAAATTTAAATTTTTTAATTAAAAAAAATATTTCATAATTTAAATAAATTATAAAAAAATTTAACTATTTTTTAAATAAATATTAAAATAATATTTTAAATAATTTTAAAT--------------------------------------------------------------------ATAAAATAATGATAATATTAATATAAAACAAAAAAAATAAATAATTTTTTTTAAAATAAA-TTTAAATTTATAAATTAAACAAAA----------------------------A-TTATATTCA CC TGT TTAACAAAA ACA TGTCTTAA TG---AAAATAA TTTTAAGT CA AATC T GCTCAATGAT  --------------AAA   ATTAAATAGC TGCAGT ATA--TTA- ACTGTA CAAAGGTAGCATAATAATTA GATTTT TAATT- GAAATC TAGAAT GAAG-- GATT AAA TGAAATATAT ATTT TATTA AAAAAATAAATA----------------      --AAAATTAAATTTT- AATTT AAAATGAT T-AATT  TTAAA TTTATA  AAACGA AAAGAC  CCTATAG AATTTT ATATTAA TAAAATTAT  --------------------------------AAATTTAAATAT   AATTTTA AAAATAT TT TATT GGGGC AATA TTAAAA --CTTATAAAA    CTTTTAA   A  -----T  ATTTTTAA   CAT TAAA-------  TA ATG  AA-------- AAT    TATTTT -----CCA---------   TAA  A-TTA A   TTTATCTTAAAAATTAAAAT--------------------------------TAAA-------      A-AATT AC CTT-AGG GATAACAG  CATAATT-TTATTTATAA    GAC-CATA  TTTAAAAT-AAAGATTATG- ACCT-CGATGT TGAATTAAGATA-- A AAATATAAA GAAAAA TTTTTAAAATTT - TAGTC  TGTTC GACTA TTAAA ATCTTACAT GA TTTGAGTTAA GATCGGT GTAA  GCCAGATC GGAT TCTATTTATAAA ATATAT-- AAATATTATTGTAC  GAAA  GGAATTAATATTT AAAT AAA ATTT TAAAT TAAATAAATAAAAATAACTATAAATTTTAATAATTAAATTAAAATTAA
_74_BRACONIDAE_MACROCENTRINAE_Austrozele_sp_USNMENT01322441_                          ----------------------------------------------------------------------------------------------------------------------------------------------------------------------------------------------------------------------------------------------------------------------------------------------------------------------------------------------------------------------------------------------------------------------------------------------------------------------------------------------------------------------------------------------------------------------------------------------------------------------------------------------------------------------------------------------------------------------------------------------------------------------------------------------AAGGAATTAGACAAAA----------------------------A-TTTTATTCA AA TGT TTAACAAAA ACA TTTTTTAA AG--TAATATAA TTTTAAAT AA AATC T GCTCAATGAA  -------------TTTT   TTTAAATAGC TGCAAT ATT-TTTA- ATTGTA CAAAGGTAGCATAATAAATA GATTTA TAATT- TAAATC TAGAAT GAAG-- GATT TAA TGAAATAAAA ATTG TCTCA AATATTTA--------------------      --AATAAATTTTTAT- TTAAG TTAAAATT C-TTAA  ATAAA TTAAAA  AGACGA AAAGAC  CCTTTAG AATTTT ATATTAA AATTAATAA  --------------------------TTAATATTAATTTAATAA   ATAATTT TTAATAT TT ATTT GGGGT AAAT TTAAAA --TTAATTTAA    CTTTTAA   A  -----A  TTTTTAAT   CAA TTAT-------  TT TTG  TT-------- GAT    AATTTA -----TTG---------   ATT  T-TTA A   TTTAAAATTATTA---------------------------------------AAAA-------      A-AATT AC CTA-AGG GATAACAG  CATAATT-TTATTTTTAA    GAT-CATA  TTTATAAT--AATTTTATG- ACCT-CGATGT TGAATTAAGATT-- A AAATTAA-T GAAAAA ATTTTTAAATTT - AAGTC  TGTTC GACTT TTAAA ATCTTACAT GA TTTGAGTTAA AATCGGT GTAA  ACCAGATT GGAT TTTATCTTTnnn nnnnnnnn nnnnnnnnnnnnnn  nnnn  nnnnnnnnnnnnn nnnn nnn nnnn nnnnn
_76_BRACONIDAE_MAXFICHERIINAE_Maxfischeria_tricolor_CNC1045818_                       ACAAAATATAAATTTTAATTTTATAAANDMMYATTATTTAATTTTATKTAATTTAATACAAAAAAAATATTAAAAAAATTTAAGTTTAATTTTTTATTTAAAAATTATAATATTCAATTT-------------ATTTAAATTTAAATTTAAAAATTTTTAAAAATTAAATTTAATATTTTTACCTTTTGTATCAGGG-ATTATTAAAAAT--TCATAAAATATTATTTAACA-TCTCGAAAAAAAAAAA-TCTAAATATWTAATTTATTTATTGTARAAATAATATTAAAAATT---TATATTTAGAAACRAAATATTAYACAATTTTTTTGATATCTAGTTATTTAATAAATAAATTWAATTTAKTWAWAWATTATATTATTTATATAATTAATATAAATAWTTAYTAWATTWAHHWTAHWWAHBHAADKVATAWAHTTTAAATTTTTTATTAAA-ATTTATTTTTATTTTTATAATAATATAAAATTAATAATTTTTAATATTAATAAATTTTTAACAATTTAATCTTAAATCTTTAATATTTTTAAAAATTTAATAACTTATTAAATTATATTTAAYAATTAAATATAAATATAAATAATGATAATATTAGT--------------------------------------------------------------------------------------------------------AAATTTATTTTTTTWTAAATAAATATATAATTTAAAGA-TTTATATTAATAAACTCGGCAAAT---------------------------TA-ATATATCCA CC TGT TTAACAAAA ACA TGTCTTAT TG---ATTATAA TTTTAAGT CA AATC T GCCCAATGAT  -------------WCAA   TTTAAATGGC TGCAGT ATC--CTA- ACTGTA CAAAGGTAGCATAATAAATA GGTTTT TAATT- AAAATC TAGAAT GAAA-- GATT TAA TGAGATATAA ACTA TATCA ATAAAATTAATAA---------------      --TTAAACTTAACTT- TTAAG TTAAAATG C-TTAA  ATTAA ATTAAA  AGACAA GAAGAC  CCTTTAG AATTTA ATATAAT TAATATTAA  --------------------TTTTAAATTTAATATATAAATAAA   ATTATTA ATTATAT TT AATT GGGGT AATT TTAAAA --TTAAATAAA    TTTTTAA   A  ------  TTTTYAAA   CAT AAAT-------  TA ATG  AA-------- TTT    TTAATC -----TTA---------   TTA  T-ATA A   AAGT------------------------------------------------AAAT-------      A-AATT AC CTA-AGG GATAACAG  CGTAAAT-TTTTTTGAAA    GTTACATA  TTAATAAA--AAATTAACG- ACCT-CGATGT TGAATTAAGATT-- A AATTAAA-A GCAAAA ATTTAATAATTT - AAGTC  TGTTC GACTT TTAAA ATCTTACAT GA TTTGAGTTAA GATCGGC GTAA  GCCAGATC GGAT TCTATCTTTAAT AAAAAT-- AATTATAATTGTAC  GAAA  GGACCTTATAATT AAAA TAA TTTT TTTTT MCTAAATTAAAATAATTAATTACTTTGACAGAAAAAAATGTAATAAATTTAGAATTTATMTATGT
_77_BRACONIDAE_MESOSTOINAE_Andesipolis_sp_CNIN4278_                                   ----------------------------------------------------------------------------------------------------------------------------------------------------------------------------------------------------------------------------------------------------------------------------------------------------------------------------------------------------------------------------------------------------------------------------------------------------------------------------------------------------------------------------------------------------------------------------------------------------------------------------------------------------------------------------------------------------------------------------------------------------------------------------------------------AATAAATTAAGCAAAA--------------------------TAA-ATATATTCA CC TGT TTAACAAAA ACA TGTCTTGT TG---ATTATAA TATCAAGT CA AATC T GCCCAATGAA  --------------AAT   TTTAAATGGC TGCAGT ATA-AATA- ACTGTA CTAAGGTAGCATAATAATTT GTTTTT TAATT- GAAAAC TAGAAT AAAA-- GATT TAA TGAAATATAT ACTG TATCG ATAAAATTAAAAT---------------      --TTTAACTTAAAAT- TTRAG TCAAAATG C-TTAA  ATTAA ATTAAA  AGACAA GAAGAC  CCTATAG AATTTT ATATTTA ATAAAATAA  ------------------TTTAAATTTTTTAATAATTAAATTTA   ATTTTTA TAAATAT TT AATT GGGGT AATT TTAAAA --TTAAAATAA    TTTTTAA   A  ------  TAAAAAAA   CAT TAAT-------  TT ATG  AA-------- TTT    TTAATC -----CTA---------   AAA  T-TAT T   GATTAATA--------------------------------------------AAAT-------      A-AATT AC CTT-AGG GATAACAG  CGTAATT-TTTTTTAAAA    GAC-CACA  TTAATAAA-AAAGTTTACG- ACCT-CGATGT TGAATTAAGATT-- A AATTAAA-A GCAAAA ATTTAATAATTT - AAGTC  TGTTC GACTT TTAAA ATCTTACAT GA TTTGAGTTAA GATCGGC GTAA  GCCAGATC GGAT TCTATCTTTAAT TCAAAA-- -AAAATAATTGTAC  GAAA  GGAATTTAnnnnn nnnn nnn nnnn nnnnn
_78_BRACONIDAE_MESOSTOINAE_Austrohormius_sp_CNIN4019_                                 --------------------------------------------------------------------------------------------------------------------------------------------------------------------------------------------------------------------------------------------------------------------------------------------------------------------------------------------------------------------------------------------------------------------------------------------------------------------------------------------------------------------------------------------------------------------------------------------------------------------------------------------------------------------------------------------------------------------------------------------------------------------------------------TTTATTTTAATGAATTAAGCAAAA----------------------------T-TTATATTCA CC TGT TTAACAAAA ACA TGTCTTAT TG---AAAATAA TTTTAAGT CC AATC T GCCCAATGAA  --------------AAT   TTTTAATGGC TGCAGT ATC-AATA- ACTGTA CTAAGGTAGCATAATAATTA GTTTTT TAATT- AAAAAC TAGAAT GAAA-- GATT ATA TGAAATATAA ACTA TATTT AAAAAATAAATAA---------------      --TTAAATTTAAATT- TTAAG TCAAAATG C-TTAA  ATAAA ATTAAT  AGACAA GAAGAC  CCTATAG AATTTT ATTTAAA TAATAAATA  ---------------------TTATTAATTTATTAATATAAAAA   ATTTTTA TTTAAAT TT AATT GGGGT AATT TTTAAA --TAAAAAAAA    TTTTAAA   A  -----A  AAAATTAA   CAT AAAT-------  TA ATG  AA-------- TAT    TTAATC -----CTA---------   ATT  T-TTA G   ATTAATA---------------------------------------------AAAC-------      A-AATT AC CTT-AGG GATAACAG  CGTTATT-TTTTTTAAAA    GTT-CACA  TTAATAAA-AAAGTTTACG- ACCT-CGATGT TGAATTAAGATT-- A ATTTAAA-A GCAAAA ATTTAAAAATTT - AAGTC  TGTTC GACTT TTAAT ATCTTACAT GA TTTGAGTTAA GATCGGT GTAA  GCCAGATC GGAT TCTATCTTTAAT ATAAAT-- AAATATAATTGTAC  GAAA  GGAATTTATATTT TAAA TAA TTTT TAATTTATCAATAAATAAAATTATATAAAATTACTTTGTCAGAAACCATGTAAT
_79_BRACONIDAE_MESOSTOINAE_Doryctomorpha_sp_CNIN4280_                                 CAATAATATATAAATTTTAATTTAAATATAAAATATTATAAAATATAAATAAAATTTATTTAATAAAAATTATTTAAAATTAAAAATGTTAATTAAGTATAAAAAAATTATTTAATTATTAAAATTTAAATTAATATAATTAA--TTAATAAAATTATTATAAATTAAATTAAATATTTTTACCTTTTGTATCAGGG-ATATTTAATTAT---ATAAAATTATATTTTAAAA-TCTCGAAAAAAAAAAA-ATTAAATATATAATTTAGTTATTGTAGAAATAATATTAAAAATA---TATATTTAGAAACAATATATTAAACAATTTTTTTGATATCTAGTTATTTAATAAAATAATTCAATTATATTATAAAT-------------------------------------ATATAAATATATATATATATATATATATTATTAATTTATAATAAA-AATATAAGG-GATAAA-CTTTAAATTTTTAATTAAAAAATTAAAACTATTAATAAACTTCATAAAAATAAAAATTTTTATTGTTTAAAAAAATTTAATAATTTAATTAAAATATCTTTAATATTTACATAAATTTTAATTTTTTATTAAATTAAATATATTAATATAAAATATATTATA----------------------------------------------AATATGAATATATTAGTAAATTTTTTTTTATTTTAA---------------ATAAATAAAAAAATTAAATAAAGA-TTTA-ATTAATAAATTAAGCAAAA----------------------------A-ATATATTCA CC TGT TTAACAAAA ACA TGTCTTAA AG---AAATTAA TTTTAAGT CC AATC T GCCCAATGAT  --------------TAA   ATTAAATGGC TGCAGT ATC-AATA- ACTGTA CAAAGGTAGCATAATAATTA GATTTT TAATT- AAAATC TAGAAT GAAA-- GATT AAA TGAAATATAT ACTA TATCA ATAAAATTAATAA---------------      --TTAAACTTAAAAT- TTAAG TAAAAATT C-TTAA  ATTAA ATTAAA  AGACGA GAAGAC  CCTATAG AATTTT ATATATT TAAAAATTA  --------------------------AATAAAATTTTTCTTTAA   TTATTTA AATATAT TT AATT GGGGT AATT TTAAAA --TAAAATAAA    TTTTTAA   A  ------  AAAAAATA   CAT AAAT-------  TA ATG  AA-------- TAT    TTAATC -----CTA---------   AAA  T-TTA G   ATTATTA---------------------------------------------AAAT-------      T-AATT AC CTT-AGG GATAACAG  CGTAATT-TTTTTTGAAA    GTT-CTCA  TTAATAAA-AAAGTTTACG- ACCT-CGATGT TGAATTAAGATT-- A AATTAAA-A GCAAAA ATTTAATAATTT - AAGTC  TGTTC GACTT TTAAT ATCTTACAT GA TTTGAGTTAA GATCGGC GTAA  GCCAGATC GGAT TCTATCTTTAAT AAATAT-- AAATATAATTGTAC  GAAA  GGAATTTATATTT AAAA TAA TTTT TTATTACATAAATAATATTAATTATATAAAATTACTTTGACAGAAAAAATGTAATAAAATTAG
_80_BRACONIDAE_MESOSTOINAE_Hydrangeocola_llaollin_CNIN3058_                           TAATAAATTTTAATTTATTATTAATTAAATATTTTAAGTATTTATATACTTTATAATAATTAAAATTTCAATAAAATTAAATTGTTAATCCTTTAAACAAAAAATTAAATTAATAAAAAAATTAAT---------------TTTAAATAATTAAATTTATTTAAATAAATTAAAATTTTATACCTTTTGTATCAGGG-ATTATCAATTAA----TATAAATTAAATTTTTTA-TCTCGAAAAAAAAAAA-ATTAAATATAAAAATTAATTATTATAAAAATAATATTAAATATC---TATATTTAGAAACAAAATATTAAACAATTTTTTTGTTATCTAGTTATTTAATAAAAAAATTTAATTTAATTATAAATAAAAATTTTTAATTTTTAAATAAAAATTT--------------------------------------AAAATTTATAATAAA-AATTTAAGG-GATAAA-CTTTAAATTTTTTATTAAAATAAATACAAATTAAAATAAATAATACTATCTAATATAAAATTAAAAATTTTTATTATTAAAAAATATTAAACAATTTATTATTTTAAAATTTATTATTTTAAAAAAATTTAATAATTTATTAAATTATATATTTAAATTATATAAAAATAAAAATTAT---------------------------------AATAATATTAGTAAATAATAATTTTAAT----------------------AATAAAATTAAACTATTAAAGA-TTTATATTAATAAACTAGGCAACT--------------------------AAA-ATATATTCA CC TGT TTAACAAAA ACA TGTCTTAT TG---ATTATAA TTTTAAGT CT AATC T GCCCAATGAA  ----------------A   ATTAAATGGC TGCAGT ATA-AATA- ACTGTA CTAAGGTAGCATAATAACTT GTTTTT TAATT- AAAAAC TAGAAT GAAA-- GATT AAA TGAAATATAT TCTG TATCA ATAAAATTAAAAA---------------      --TTTAAGTTAAATT- TTAAG TTAAAATT C-TTAA  ATAAA ATTTAA  AGACAA AAAGAC  CCTATAG AATTTA ATATAAA TAATAATAA  ----------------------ATTAATTTTATTAAATTTAAAA   ATTAATA TTTATAT TT AATT GGGGT AATT TTAAAA --TTAAAAAAA    TTTTTAA   A  ----TA  ATTATAAA   CAT AAAT-------  TA ATG  AA-------- TCT    AAAATC -----CTT---------   AAA  A-TTT T   GACCTATA--------------------------------------------AAAT-------      A-AATT AC CTT-AGG GATAACAG  CGTAATT-TTTTTATATA    GGC-CATA  TTAATAAT-AAAGTTTACG- ACCT-CGATGT TGAATTAAGATT-- A AATTAAA-A GCAAAA ATTTAATAATTT - AAGTC  TGTTC GACTT TTAAA ATCTTACAT GA TTTGAGTTAA GATCGGC GTAA  GCCAGATC GGTT TATATCTTAAAT ATAAAA-- TTATATAATTGTAC  GAAA  GGAACTTATATTT TAAA TAA TTTA ATTAAATTAAATAAAAATAATTCATATAAAATTACTTTGACAGAAACCATGTAATAAAATTAGAA
_82_BRACONIDAE_MICROGASTRINAE_Diolcogaster_sp_CNC1065622_                             TTAATAAAATTAAATTTATATTAAACACTTATTAAATAAATTATATATTATAAATTTTAATAATTTAATTAATTAAAATTAATAGTTTTTTAAAAATTAAAAAAAATTTATTATTTTTTAAAAAATTAA----------TTTAAAATTAATAATAATTTTTAAGAAAAACTAAATATTTGTACCTTTTGTATCAGGG-TTAATTAAAAAT--TAATATTTATTATTTTAATT-TCTCGAATTTAAAAAA-TTTAAATTATTAATTTTATTAATATAAAAATATTATATAAAATA---AAAATTTAGAAACTATAAATTATTCAATTTTAAAAATATCTAGTTATTTAAAAAATAAATATAATTTATTAATAATTTTATTAATAAAATTAAATTTTT---------------------------------AAAAATTTTATTAAAAATTATTAAAAA-AATTTAAGG-GATAAA-CTTTAAATTTTTATTAAAAATATAATTTTATACTTTAAAATATAAAATTAAAATTAATTTTTATTAGTAAATATTTAATAATTTATTAAAAATTTCATATAAATTTTAATTAAAATTAATTTTAATTAAAAATTAAATTAATTTTTATAATTTTTTTTTAAAAAA---------------------------------------------------------AATAATGATTAAATTAATAATAAATAAATTAATTTTAATTAAATAAATTTAAAAATTAAAA-TTAAATTTAATTAACTAGGCAAAA----------------------------T-TTATATTCA CC TGT TTAACAAAA ACA TGTCTTAT TG---ATAATAA TTTTAAGT CC AATC T GCTCAATGAA  -----------TTTATA   TTTAAATAGC TGCAGT AAT-TATG- ACTGTA CAAAGGTAGCATAATAATTA GTTTTC TAATT- AAAAAC TAGAAT GAAA-- GATT TAA TGAAATATAA ACTG TCTCA AATTTATTAA------------------      --ATAAATTTTTTCT- TTAAA TTAAAAAA T-TTAA  ATTAT TATAAA  AGACGA TAAGAC  CCTAAAG AATTTT AATAATT TTTTATTTA  ------------------------------------TTATAATT   AATAATA AATTATT TT AATT GGGGA AATT TTAAAA --TTTTAAAAA    TTTTTAA   T  ------  TAAATAAA   CAA ATAT-------  TT TTG  AT-------- TAT    ATAATA -----TTT---------   TTT  T-AAA A   AAAAA-----------------------------------------------ATAC-------      A-AATT AC CTT-AGG GATAACAG  CATAATT-TTTTTTTTAA    GAC-CAAA  TTTTTAAA-AAAGTTTATG- ACCT-CGATGT TGAATTAAGATT-- A AATAAAT-A GAAAAA TATTTATAATTT - AAGTC  TGTTC GACTT TTAAA ATCTTACAT GA TTTGAGTTAA GATCGGC GCAA  GCCAGATC GGAT TCTATCTTTATA TAAATT-- ATATATTTTTGTAC  GAAA  GGAATTTATATTT AAAA TAA TTTT TAACTTAAATTAAAATAAATTAAATTACTTTGACAGAAAAATGTATTAAACTTAGATTTTAATAATGTAT
_88_BRACONIDAE_OPIINAE_Diachasma_muliebre_USNMENT01322592_                            ATAAAAAATCTATAAATTTTATTCATTAAAATTATTTTAAATTATTATCTATTTATTTTAAAAAAAATTATTTTAAATTATACAGTTTTATATGAAATATAAAAAATTATATTAAAATAAAATTTTAT------------AAATTTTTTAAAAAAATAATTAAGAAAAATTTATTATTTATTCCTTTTGTTTCAGAA-TAATTTCAAATT------TTAAATTATTTTAAAT-TCTCGAAATAAAAAAA-TTTAAATAATTAAATAATTTAATATAAAAATATTATTAAAAATA---ATTATTTAGAAAAAATATTTTAAACAATTTTTATAATATCTAGTTATTTAATAAAAAAATTTAATTTTTTAATAAATTCTCATTTATAAATTATT---------------------------------TAATTTTAATTTATAATAAATTTATTAAAAA-AATTTAAGG-GATAAA-CTTTAAATTTCAATTTATAATTTTTATTTAAATTATATTAATTATAAAAATTAAAATAATTATTAATAAAAAAAATATAATAATTTATAAATTTATTTATAAAAATTTATATTAAATTTAATGATATATTAAATTATTATGTTAAATAAATAAACATAAAAAATAATAAAT-----------------------------------------------------------------TAATTAGTAAATAAATTTTAAACTAAAATAATTAAATTTTATAAAAAATTTA-ATTAATGAATTAGGCAAAA----------------------------T-TTATATTCA CC TGT TTAACAAAA ACA TGTCTTAA AG--ATTTTTAA TTTTAAGT CA AATC T GCCCAATGAT  ------------TATAT   ATTAAATGGC TGCAGA ATT-TATA- ACTGTA CAAAGGTAGCATAATAATTT GTTTTT TAATT- AAAAAC TAGAAT GAAA-- GATT TAA TGAAATATAA ACTT TATAA ATTAAAAAAAA-----------------      --ATTAATTTTTTAT- TTAAG TAAAAAAA C-TTAA  ATTAA TAAAAA  AGACGA CAAGAC  CCTATAG AATTTT ATTTTTA TTATAAATT  --------------------AATTAAATAGTTTAATAAATATAA   ATTATAA TAAAAAT TT AATT GGGGT AATT AAAAAA --TTAAATAAA    TTTTTTT   A  ------  TTAAAAAA   CAT TAAT-------  AT ATG  AA-------- TAA    AATATC -----TTA---------   AAA  T-TTA A   ATTATTA---------------------------------------------AAAT-------      T-AATT AC CTT-AGG GATAACAG  CATAATT-TTTTTTAAAA    GAT-CTTA  TTAATAAA-AAAGATTATG- ACCT-CGATGT TGAATTAAGATA-- T AATATAAAT GAAAAA ATTTATAAATTT - AAGTC  TGTTC GACTT TTAAA ATCTTACAT GA TTTGAGTTAA GATCGGT GTAA  GCCAGATC AGAT TCTATCTCTTTA CAAACT-- TTATATAATTGTAC  GAAA  GGAATTTATATAA AAAA TAA TTTT TATTAAAATAATTAATATACTCAAAATTACTTTGACAGACACCCATGTAATAAATTTAGAATTTATAAAAG
_89_BRACONIDAE_OPIINAE_Diachasmimorpha_longicaudata_USNMENT01322503_                  ATTAAGTTATACTTAGTATAAATTTAATTTAATAAATAAAATTATTATTTAAAAAAAATCTTATTTTAAAAAAAATTATTTTTAAAAAATTTGTTAAATAAAAATAAATTAAATAATTAATTTAATAAAAATTTTTAAAACTCTT-CATTAAAAAAAAAAAAAGAAAAATTAATTTTTTTTTACTTTTGTATCAGTA-TAAATTTAAAAT---TTTAAATTATAATTTTAAA-TCTCGAAATAAAAAAA-TTTAAATAAATATATAAATTAATATAACAATATTATTAAAAATA---TTTATTTAGAAACTAAATATTAAACAATTTTTATTATATCTAGTTATTTAATAAAAAAATTTAATTTAATTATAAATAAAAATTTAAA------------------------------------TTAATTCTAAAATTTAAAATAAAATTTATAAAAAA-AATTTAAGG-GATAAA-CTTTAAATTTAATTTTAAAATACTTATTAAAATTTTAATAATTATAAAAATAAAAATAATTAATAATTATAAAAATATAATAATTTATAATTTTTCTAAAAAAATTTTTTTTTACATTTAATTTTATATTAAATTATTATATAAAATAATATAATAT-----------------------------------------------------------------AAAAAATTATAATTTAATTAGTAAATAATTATTTAAATATAATAATTTATATTAATTAAATATTTA-ATTAATGAATTAAGCAATA------------------------------ATATGCCCA TC TGT TTAACAAAA ACA TATTTTAA AG--AATATTAA TTTTAAAT CA AATC T GCCCAATGAT  ------------TATTA   ATTAAATGGC TGCAGA ATC-AATA- ACTGTA CAAAGGTAGCATAATAATTT GGTTTC TAATT- AAAACC TTGAAT GAAC-- GATT TCA TGAGGTATAA ACTT TATAA ATAAAATAAT------------------      --TTTAAATTTTTAT- TTAAG TAAAAAAA C-TTAA  ATTTA TAAAAA  AGACGA CAAGAC  CCTATAG AATTTT ATTTATT AAAAAATTA  ----------------------------AATTTAATCTAAAATA   ATTTTTA AATAAAT TT TATT GGGGT AATA AAAAAA --TTTAACAAA    TTTTTTT   T  ------  AAAATAAA   CAA TAAT-------  TA TTG  AA-------- -AA    AAAATC -----TTA---------   AAA  T-TTA A   ACTAATA---------------------------------------------AAAT-------      T-AATT AC CTT-AGG GATAACAG  CATAATT-TTTTTTTAAA    GAT-CTTA  TTAATAAA-AAAGATTATG- ACCT-CGATGT TGAATTAAGATA-- A AAAATAAAT GAAAAA TTTTATAAATTT - AAGTC  TGTTC GACTT TTAAA ATCTTACAT GA TTTGAGTTAA GATCGGM GTAA  GMCARATC ASAT TCTATCTTKTTA TAAAAT-- TATT-TAATTGTAC  GAAA  GGAATTTATATAA ATAA TAA TTAT TAAAAAATAATTAATAAACTAAAATTACTTTGACAGACACCATGTAATAAATTTAGAATTTATTTA
_90_BRACONIDAE_OPIINAE_Opius_sp_USNMENT01322597_                                      GATATATAAAATTATAAATTTTATTTTAATTAAAAAATTTAAAATTATATTTAAATAAATTTTTAAAAAAATTTTTTAATAAAAAAATGTTAATTTATTTATTATTAAATAATTATATTAAAAAAAAACTTTAAAGTATA------AAATTAAAAAATTATAAGAAAAACTTAATTTTTATTCCTTTTGTATCAGGA-TAATTCAAAATT------TTTATATAAATTAAAA-TCTCGAATTAAAAAAA-TTTAAATTTATAATAAAATTAAAATTTCAATTTTATTAATAATA---TAAATTTAGTAACTAAAAATTAAACAATTTTTATTATATCTAGTTATTTAATAAAAAAATTCAATTTTATTATAAATTAAAAATTTTTA------------------------------------AACTTAAACTTTTAAATTCAAAATTTATAATAAA-AATTTAAGG-GATAAA-CTTTAAATTTAAATTTATAATAAACTAAAACTTTAATTTAATTATAAAAATTAAAATTCTTATTAATTTAAAAAATTTAATAATTTATTAATTATAAAAAAAAATTTTAAACTTAATTTAATCTTAAATTAAATTACTGTAAAAAATAAAAAATTACAAAAAATTATAAAT-----------------------------------------------------------------TAATTAGTAAAATTATATTTATAAAAATAATTTATTTTTATAAAAAAATTTA-ATTAATGAATTCAGCAAAA------------------------------TTATATTCA CC TGT TTAACAAAA ACA TGTCTTAA AG--AAAATTAA TTTTAAGT CA TATC T GCCCAATGAA  ------------AAAAA   TTTTAATGGC TGCAAA ATT-TATA- ATTGTA CAAAGGTAGCATAATAATTT GTTTTT TAATT- TAAAAC TAGAAT GAAC-- GATT TAA TGAAATATAA ACTT TATAA ATTAAAATTT------------------      --TTTAATTTTTTAT- TTAAG TAAAAAAA C-TTAA  ATATC TAAAAA  AGACGA AAAGAC  CCTATAG AATTTT ATTTTTT TAATAAATT  ---------------------TATTAAAAAATTATTTATTTTAA   TTTATTT TAAAAAT TT AATT GGGGT AATT TAAAAA --TTAAATAAA    TTTTTTT   T  ------  TAAAAAAA   CAA TAAT-------  CT TTG  AA-------- TAT    ATAATC -----TTA---------   AAA  T-TTA A   ATTTATA---------------------------------------------AAAT-------      T-AATT AC CTT-AGG GATAACAG  CATAATT-TTTTTTTAAA    GAC-CTTA  TTAATAAA-AAAGATTATG- ACCT-CGATGT TGAATTAAGATT-- A AAATTAAAT GAAAAA ATTTAAAAATTT - AAGTC  TGTTC GACTT TTAAA ATCTTACAT GA TTTGAGTTAA GATCGGC GTAA  GCCAGATC AGAT TCTATCTCTTTA ATATAT-- TTATATAATTGTAC  GAAA  GGAATTTATATAA AAAA TAA TTTT TTTAAAAAAATTAATTAATAAACTAAAATTACTTTGACAGACACCATGTAATAAATTTAGAATTTATAAACG
_91_BRACONIDAE_OPIINAE_Orientopius_belokobylskij_CNIN4297_                            TAATAAATTTTATTTTTAAAATAAAATTTAATTACTTACTTAATATTTAAATTTTTAATAAAAATTATTTTAAAAATTAAAGTTTAATTAAATAATAAAAAAATTTTATTAAAAAAAAAAAATTAAT-------------TATTAATTAATAAAAATTTTTAAGAAAAATTTATTTTTTTTTCCTTTTGTATCAGAA-TAATTTTAAATA------AAAATTTATTTAAAAA-TCTCGAAATAAAAAAA-ATTAAATAAATAAATAAATTAAAATAACAATTTTATTAAAAATA---TTTATTTAGAAATTATATATTAAACATTTTTTATAATATCTAGTTTTTTAAAAAAAAAATTTAATTTTATTATAAATAAAAATTTTAATTTATTTT-------------------------------------TAAAATTAAAATTAATTTATAAAAAA-AATTTAAGG-GATAAA-CTTTAAATTTTAAATTAAAATATTTTATTAATAATAATATTAATTATAAAACTTAAAATAATTAATAATAAAAAAAAATTAACACTTTATTAAAAAAATTAATCAATTTAATAAAAATTTAAATATAAATTAAAATATTATTAAAAATTTAAAATAATAAAAAATTATAAATTAATTAA-----------------------------------------------------------TAAATATAAATACTTCTAAAATTTAATAATTTAATTATTAAAAATATTTA-ATTAATGAACTAAGCAAAA----------------------------A-ATATATTCA CC TGT TTAACAAAA ACA TGTCTTAA AG-AAAATTTAA TTTTAAGT CA AATC T GCCCAATGAA  -------------AATA   TTTAAATGGC TGCAAA ATT-TTTA- ATTGTA CAAAGGTAGCATAATAATTT GTTTTT TAATT- AAAAAC TAGAAT GAAT-- GATT AAA TGAAATATAA ACTT TTTTA ATCAAATAAA------------------      --TTTAATTTTTTAT- TTTAG TAAAAAAA C-TAAA  ATAAA TAAAAA  AGACGA CAAGAC  CCTATAG AATTTT ACTTATA TAATATTTT  ----------------------AAATATAATTATTTAATAAAAA   TATAAAA TATAAAT TT AATT GGGGT AATT AAAAAA --TTTAAAAAA    CTTTTTT   -  ------  TTAAAAAA   CAA TAAT-------  TA TTG  AA-------- ATT    TTTAAT -----CTT---------   AAT  A-TTT A   AATTAATA--------------------------------------------AAAT-------      T-AATT AC CTT-AGG GATAACAG  CATAATT-TTTTTCATAA    GAT-CACA  TTTACAAA-AAAGATTATG- ACCT-CGATGT TGAATTAAGATA-- A AATATAAAT GAAAAA AATTAAAAATTT - AAGTC  TGTTC GACTT TTAAT ATCTTACAT GA TTTGAGTTAA GATCGGT GTAA  ACCAGATC AGAT TCTATCTCTTTA AAATAA-- ATATGTAATTGTAC  GAAA  GGAATTTATATAT AAAA TAA TTTT TATAATAATTAATAAAAATAATTTATATTTGTTTAAATTACTTTGACAGACCCCCAATGTAATAAATTTAG
_92_BRACONIDAE_OPIINAE_Utetes_sp_USNMENT01322452_                                     TTACAATATTAAGATATATTAAATTATAAATTTTATTTTACTAAATAAATCAATTCAATTAAAAAATTATTTTAATAAAAATTATTTTAAAAATTTAAGTTAAATAACAAAATCAAAAAATTATAATAATATAAAATTTTAATTTTATAATAAAAACAAATAAGAAAAATTAATTTTTTATTCCTTTTGTATCAGAA-TAATTTTAAATT------TAAATTTATATTTAAA-TCTCGAATTAAAAAAA-TTTAAATAATTAATTAATTTAAAATAACAATTTTATTAAAAATA---ATTATTTAGAAACTAAATATTAAACAATTTTTAAAATATCTAGTTTTTTAATAAAAAAATTCAATTTTATTATAAATAAATC-------------------------------------ATAAATTATATTAATAATATACTTAAATATTTATAAAAAA-AATTTAAGG-GATAAA-CTTTAAATTTTATATTAAAATTTAATCTAAATTAAAATAAATTTATAAAAATTAAAATAATTTTTAATAAAAAAAATTTAATAATTTATTTAAATTATATTAAATTTAAATTTAATTTAATTATATATTAAAATATTATAAAAAATTTATATTTATAAAAAACAATAAA------------------------------------------------------------------TTAATTAGTAAATTAAAATTTTAAATAAATAATTCTTTTTTTAAAAAAATTTA-ATTAATGAACTAAGCAAAA----------------------------T-TTATATTCA CC TGT TTAACAAAA ACA TGTCTTAA AG---ATATTAA TTTTAAGT CA AATC T GCCCAATGAA  --------------TTT   TTTTAATGGC TGCAGA ATT-AATA- ACTGTA CAAAGGTAGCATAATAATTT GTTTTT TAATT- AAAAAC TAGAAT GAAT-- GATT AAA TGAAATATAA ACTT TATAA ATTAAATAATAT----------------      --TTTAAATTTTTAT- TTAAG TAAAAAAA C-TTAA  ATTAA TATAAA  AGACGA CAAGAC  CCTATAG AATTTT ATTTATA ATTTTAATT  ------------------------AAATTAATTATTTTAAATAA   ATTATTT TATAAAT TT AATT GGGGT AATT TAAAAA --TTTAAAAAA    TTTTTTT   A  -----T  AATTAAAA   CAA TAAT-------  TA TTG  AT-------- TAA    TATATC -----TTA---------   AAA  T-TTA A   ATTAATA---------------------------------------------AAAT-------      T-AATT AC CTT-AGG GATAACAG  CATAATT-TTTTTTAAAA    GAT-CATA  TTTATAAA-AAAGATTATG- ACCT-CGATGT TGAATTAAGATA-- A AATATAAAT GAAAAA ATTTTTGAATTT - AAGTC  TGTTC GACTT TTAAA ATCTTACAT GA TTTGAGTTAA GATCGGC GTAA  GCCAGATC AGAT TCTATCTTTATA CACCCAAT TTATATAATTGTAC  GAAA  GGAATTTATATAA AAAA TAA TTTT TATTTTAATTAATAAACAAAATATCATTACTTTGACAGACCCCATGTAATAAATTTAGAATTTATTTA
_93_BRACONIDAE_ORGILINAE_Orgilus_sp_USNMENT01322598_                                  TAAATTTATATATTTTCTTATTTTAAATTTTTAATTACCAAAAAATTATTTTTAATAAATTAGTTTTTTATTAATATTTTTAAATTATATTATATAAATTTTT------------------------------------AAAATTAAATTTAAAATTTTAAAAATTAAATTAATTATTTTTACCTTTTGTATCAGGG-ATAATTAAAATA--ATTTTTTTTATAAAAAATTT-TCTCGAATTTAAAAAA-TCTAAATATTTTTAAACCTTAATATTTCATTATTATAAAAAAAT---TTTATTTAGAAATTATATTTTATTCAATTTTAAAAATATCTAGTTATTTAATAAATAAATTTAATTTATATATAAATTT------------------------------------TAATAAATTAATTATTTAATTAATAAATTTAAATTTATATAAAT-AATTTAAAG-TTTAAA-CTCTAAATTAAATTTTAAAATTCATTTAAATTTATAAATAAAATAATTATATAAAATTAAAAATTTTTATTATTTTAAAAAATTTAATAATTTATTTTTTTAATAATTAAAAATTTATTTAAATTTTAATATTTTATTAAATTAAAAATTTTAATTTATTAAATTTTTTAATAATGAATTATATTAGTAAATTTA----------------------------------------------------------AAATTTAAAAATAATTAAATTAAATTTAAATTTTA-TTTAAGAAATTAGGCAAAA----------------------------A-ATATATTCA AA TGT TTATCAAAA ACA TTTCTTAT TG---AATTAAA TTTTAAGT AA AATC T GCTCAATGAT  -------------AAAT   TTTAAATAGC TGCAGT ATA-AATA- ACTGTA CTAAGGTAGCATAATAAATT GTTTTT TAATT- AAAAAC TAGAAT AAAA-- GATT AAA TGAAATATAT ACTG TCTCA AATAAAAAA-------------------      --ATTAAATTTATTT- TTAAA TAAAAAAA T-TTAA  GTAAA TTTAAA  AGACGA AAAGAC  CCTATAG AATTTA ATAAATT TTATTAAAC  --------------------AATTTTCTTAATTAATTAATTTTT   TTTACTG AATTTAT TT AATT GGGGC AATT AAAAAA --TTAATTAAA    CTTTTTT   A  -----T  TTAATTTA   CAT TAAT-------  TT ATG  AA-------- TAA    ATTATT -----TAT---------   AAA  T-CTT A   AATTTTAAAAAATA--------------------------------------AAAT-------      T-AATT AC CTT-AGG GATAACAG  CATTATT-TTTTTTTTTA    GTT-CTTT  TATAAAAA-AAAGTTTATG- ACCT-CGATGT TGAATTAAAATA-- A AATTAAAAT GAAAAA ATTTTAAAATTT - AAGTC  TGTTC GACTT TTAAA ATTTTACAT GA TTTGAGTTAA GATCGAC GTAA  GTCAGATC AGAT TCTATCTTTAAA AAACTT-- AAATATTTTTGTAC  GAAA  GGAATTTATATTT AAAA TAA TTTT TAATTTTTAATTAATAATATAAATAAAATAAAATATATTTAATTATTTTGACAGAAAAAAAAATGTAATAAATTTAG
_94_BRACONIDAE_ORGILINAE_Stantonia_sp_USNMENT01322481_                                --------------------------------------------------------------------------------------------------------------------------------------------------------------------------------------------------------------------------------------------------------------------------------------------------------------------------------------------------------------------------------------------------------------------------------------------------------------------------------------------------------------------------------------------------------------------------------------------------------------------------------------------------------------------------------------------------------------------------------------------------------------------------------------------------------------------------------------------nnnnnnnnn nn nnn nnnnnnnnn nnn nnnnnnnn nnnnnnnnnnnn nnnnnnnn nn nnnn n nnnnnnnnnn  nnnnnnnnnnnnnnnnn   nnnnnnnnnn nnnnnn nnnnnnnnn nnnnnn nnnnnnnnnnnnnnnnnnnn nnnnnn nnnnnn nnnnnn nnnnnn nnnnnn nnnn nnn nnnnnnnnnn nnnn nnnnn nnnnnnnnnnnnnnnnnnnnnnnnnnnn      nnnnnnnnnnnnnnnn nnnnn nnnnnnnn nnnnnn  nnnnn nnnnnA  AGACAA GAAGAC  CCTATAG AATTTT ATAATTT AATAATAAA  --------------------TAAATTTTTAAATTTTAAATATAT   TTTTATT AAATTAT TT AATT GGGGC AATT TATAAA --TTTTTTTAA    CTTTATA   A  ------  TTTTTAAA   CAT TAAT-------  TT ATG  AA-------- TAA    ATTATC -----AAA---------   AAA  T-TTT T   AATAAA----------------------------------------------AAAT-------      T-AATT AC CTT-AGG GATAACAG  CATAATT-TTTTTTATAA    GTT-CTTA  TTTAAAAA-AAATCTTATG- ACCT-CGATGT TGAATTAAAATT-- A AATTTTAAA GAAAAA TTTATAAATTTT - AAGTC  TGTTC GACTT TTAAA ATTTTACAT GA TTTGAGTTAA GATCGGC GTAA  GCCAGATC AGAT TTTATCTTAAAT TAATAT-- TTATATAATTGTAC  GAAA  GGAATTTATATAn nnnn nnn nnnn nnnnnnnnnnnnnnnnnnn
_95_BRACONIDAE_PAMBOLINAE_Pambolus_oblongispina_CNIN3050_                             ACAATATTAAGATATAAATATATAAATTTAATTTATTAAATTAAAATATTTATTTTTATATTAAAATTAATTAAAAAAAATTATTTTAAAATAAATTTGTTAATAAAATTTTAAAAAAATTAGAATTTTAAAAAAATTAATTATATAAAAAATAATAAAATAAGAAAAATTTATTTTTTTTTCCTTTTGTATCAGGA-TTAATTTAATAA----AAAATTTAATAAATTATT-TCTCGAAAAAAAAAAA-ATTAAATATTTAAATAATTTAATATTAAAATATTATTAAAAATA---AATATTTAAAAATAAAATATTATTTACTTTTTTTTATATCTAGTTATTAAATAAATAAATTTAATTTAATTATAAAATTT-------------------------------------TATTTAAAATTTATTAATAATTTTAAATAATTTTATAAAAAA-AATTTAAAG-GATAAA-CTATAAATTTTATTTATAATTTTTATTAAAATATTTAATTTAAATAAAAATTAAAATAATTATTTTTTAAAAAAATTTAATAATTTAATATAAATATTATAAAAATTTATAAAAAAATTTAATTTTAAAATTAATTAATTAATTTAATTTTTAAATTAATATA-----------------------------------------------------------------ATAATAATTAAATTAGTAAATAATTTATAAATTTAATATTTTTAAGAAATTAAAATTTTA-ATTTATGAATTAAGCAAAA---------------------------AT-TTATATTCA CC TGT TTAACAAAA ACA TGTCTTTT TG---AAATTAA TTTAAAGT CA AATC T GCCCACTGAA  --------------ATA   ATTAAATGGC TGCAGT ATT-AATA- ACTGTA CAAAGGTAGCATAATAATTT GTCTTT TAATT- AAAGAC TAGAAT GAAA-- GATT TAA TGAAATATAA ACTT TATTA TTTAAATAAA------------------      --TTAAATTTATTAT- TTAAG TAAAAAAA C-TTAA  ATTTA ATTAAA  AGACGA CAAGAC  CCTATAG AATTTT ATTATTA TTAATAATT  ---------------------TATAATATAATTAATAATATTAA   TAATTAA TAATAAT TT ATTT GGGGT AAAT ATAAAA --TTTAAATAA    TTTTTAT   A  ------  AAATTTAA   CAA AAAT-------  TT TTG  AA-------- TAA    AAAATC -----TTA---------   AAA  T-TTA A   AATTTTA---------------------------------------------AAAT-------      T-AATT AC CTT-AGG GATAACAG  CATAATA-TTTTTTTTAA    GAT-CAAA  TTTATAAA-AAAGATTATG- ACCT-CGATGT TGAATTAAGATA-- A AATTTTAAT GAAATT AATAAAAAATTT - AAGTC  TGTTC GACTT TTAAA ATCTTACAT GA TTTGAGTTAA AATCGGT GTAA  ACCAGATT GGAT TCTATCTTTAAT AAACTA-- AAATATAATTGTAC  GAAA  GGAATTTATATAA TAAA TAA TTTA TTAATTTATATTAATAAAATTAATTTTACTTTAACATAAATAATGTAATAAATTTAGAATTTATTTA
_96_BRACONIDAE_PAMBOLINAE_Pambolus_Phaenodus_sp_CNIN4025_                             TTACAATATTAAGATATTATAATAATAAATTTAATTTAATAATTATTTATTAAAAATTTTTTAAATTAAATTTAAAAAAAATTATTTAAAAACTTATTGTTTATAAATTTTAAATTAATTAAATATAAAAAAAA-ATTAATTATAAAATTTAAAAATTTAAAAGAAAAATTTATTTTTTTTTCCTTTTGTATCAGGA-TTAATTAAATAA----AAAATTATAAAAATTATT-TCTCGAAAAAAAAAAAAATTAAATATATAAATAATTTAATATTAAATTATTATTAAAAATA---TATATTTAAAAATAAAATGTTATTTGATTTTTTTTATATCTAGTTATTAAATAAATAAATTAAATTTAATTATAAAAAAATT--------------------------------------TAAAATTTAATAATTAATTTTAAATAATTTTATAACAAA-AATTTTAAG-GATAAA-CTATAAATTTTAATTAAAATTTATTTTTAAATAATTTTTTTAAAATAAAAATTAAAATAATTATTTTTTTAAAAAATTTAATAATTTAAAATATAATAATAAAAATTTATTAAAAAATTTAAATTTATATTTAATTAATTAATTTAATTAAATAATTAATTTAAT----------------------------------------------------------------AATAATTAAATTAGTAAATTTTTATTTTAAAAAAATAATTAAAATTAATTAAAATTTTA-TTTTATGAATTAAGCAAAA---------------------------TT-TTATATTCA CC TGT TTAACAAAA ACA TGTCTTTT CG---AAATTAA TTTAAAGT CA AATC T GCCCAATGAT  --------------TTA   TTTAAATGGC TGCAGT ATT-AATA- ACTGTA CAAAGGTAGCATAATAATTT GTCTTT TAATT- AAAGAC TAGAAT GAAA-- GATT TAA TGAAATATAA ACTT TATTA AATATATAAA------------------      --TTAAATTTATTAT- TTAAG TAAAAAAA C-TTAA  ATTTT ATTAAA  AGACGA CAAGAC  CCTATAG AATTTT ATTATTT ATTAAAAAT  -------------------TTTTAATATAAATTTTTAATATAAA   TTTTTAA AAATAAT TT ATTT GGGGT AAAT ATAAAA --TTTTAAAAA    TTTTTAT   A  ------  AAATTAAA   CAA AAAT-------  TA TTG  AA-------- TAA    AAAATC -----TTA---------   AAA  T-TTA A   ATTATTA---------------------------------------------AAAT-------      T-AATT AC CTT-AGG GATAACAG  CATAATA-ATTTTTAAAA    GAT-CACA  TTAATAAA-AAAGATTATG- ACCT-CGATGT TGAATTAAGATA-- A AATTTTAAT GAAATT AATAAATAATTT - AAGTC  TGTTC GACTT TTAAA ATCTTACAT GA TTTGAGTTAA GATCGGT GTAA  GCCAGATC GGAT TCTATCTTTAAT TAATAT-- TTATATAATTGTAC  GAAA  GGAATTTATATAA TAAA AAT TTTA TTTTTTATTAATAAAATTAATATTTTTAATTATTTAAACATATAAATGTAATAAATTTAG
_98_BRACONIDAE_HORMIINAE_Chremylus_elaphus_USNMENT01322599_                           GATATATAATTATATAAATTTATTTTATAAATTATTTAATTAATAAATTTAATATAAATATAATAAAAAAAATTATTTTAATAAAATACGTTTAATTTATTTTTAAAAAAATTAATATTTTAAAA--------AATTAATATTTAAATTWWMWAWATTTAAAAGAAATATTAAATTTATATTCCTTTTGTATCAGGA-TAAATCAAAAAA----TTAAATATATAATTTAAA-TCTCGAATTAAAAAAA-TTTAAATAATTAAATTATTTAATATTTCATTATTATTAAAAATA---ATTATTTAGAAACAAAATATTAATCAATTTTTAATATATCTAGTTATTTAAAAATAAAATTTAATTTTTTTATAAATTAATTTAAAAAT------------------------------------AAAATATATTATTTTTAAATAAATTTATAATTAA-AATTTAAGG-GATAAA-CTTTAAATTTTAAATTAAAATAATAAAATAAACTTTAATATTAAATATAAAATTTAAAATTTTTATTATTTAAAAAAATAAAATAATTTATAATTTAATWTTTCAAAAATTTATATAAAATTTAATTAAATATTAAATTAATAAAATAAATAAAAAATTTTATAAAATAATA----------------------------------------------------------ATTTAATTAGTAAATTAATATTAAATTTAAAAATAATAAAATTTAATTTAAGATTTAA-ATTAAATAACTAAGCAAAT----------------------------A-ATATATCCA CC TGT TTAACAAAA ACA TGTCTTAT TG---AAATTAA TTTTAAGT CA AATC T GCCCAATGAT  -------------AAAA   ATTTAATGGC TGCAGT ATT-AATA- ACTGTA CAAAGGTAGCATAATAATTT GTTTTT TAATT- AAAAAC TAGAAT GAAA-- GATT AAA TGAGATATAA ACTG TTTCA ATTAAAATAAAAA---------------      --TTAAAATTATTAT- TTAAG TAAAAAAA C-TTAA  ATAAA ATTAAA  AGACGA CAAGAC  CCTATAG AATTTT ATTAATA TAAATTAAT  -------------------TTAAATTATAATTTAATTATTTAAT   TAATTTA TATTAAT TT TATT GGGGT AATT AAAAAA --TTAATCTAA    TTTTTTT   A  ------  AAATTTTA   CAT AAAT-------  TA ATG  AA-------- TTT    TTTATC -----TTT---------   AAT  A-AAA A   TTATTA----------------------------------------------AAAT-------      T-AATT AC CTT-AGG GATAACAG  CATAATT-TTTTTTTTAA    GAC-CAAA  TTTATAAA-AAAGATTATG- ACCT-CGATGT TGAATTAAGATA-- A AATAAAAAT GAAAAA ATTTTTAAATTT - AAGTC  TGTTC GACTT TTAAA ATCTTACAT GA TTTGAGTTAA GATCGGC GTAA  GCCAGATC GGAT TCTATCTTTAAT AAAATT-- TAATATAATTGTAC  GAAA  GGAATTTATATTA TAAA TAA TTTA ATAATAATAAATAAATATAAAATTTATATAAAATTACTTTAACAAATCCCAATGTAATAAATTTAG
_BRACONIDAE_RHYSIPOLINAE_Allobracon_sp_CNIN3887_                                      ATATTAAGATATAAATTATTTTATAAATTTTTATTTTAAATTATTAAATAATTAAAATTTTAAATAATTAAATTAAAAAAAATTTTTTTAAAAAAATTAGTTAAAAGTAATTAATTAAAACTTAA-TTTAAATATTATAATTTTAATTAAATAATAAAATAAAGAAAAATTTACTATTTTTTCCTTGTGTATCAGGA-TAAATTTAAAAA-----AAAATTAATAATTACAA-TCTCGAAATAAAAAAA-TTTAATTAAATAAAAAAATTAATGTAATATTATTAAAATTTTTAATATTTAATTAGAAACTATAAATTAATCAATTTTTATGATATCTAGTTATTTAAAAAATAAATTTAATTTAAATATAAA--------------------------------------TAAAATTTATTAAATATAATTTTTTATAAATTTATTTATATAAAT-AATTTAAGG-GATAAA-CTTTAAATTAATTATTAAAATATTCTATTAAATAAACCAAATATAAAAATTATAATAATTATTATTTAAAAATATATAACAATTTATTATTAAATATATAAAAATTTAATATAAATTTAATATAAAATTAAATTAAAATATTTAATAAATAAATATTT-------------------------------------------------------------------AAAATTATTATTTAATTAATAAAATTTTATTATATAAATATATAAATTTATATAAAGA-TTTA-ATAAATTAATTAAGCAAAA----------------------------A-ATATATTCA CC TGT TTAACAAAA ACA TGTCTTAT TG---AATTTAA TTTTAAGT CA AATC T GTTCAATGAT  -------------ATTA   TTTAAATAAC TGCAGT ATA-AATA- ACTGTA CTAAGGTAGCATAATAATTT GTTTTT TAATT- GAAAAC TAGAAT AAAA-- GATT TAA TGAAATATAA TCTT TCTTT ATTAAAATAAAAA---------------      --TTTAATTTATTAT- TTAAG TAAAAAAA C-TTAA  ATAAA TTTAAA  AGACGA TAAGAC  CCTATAG AATTTT ATTTTTT AATAAAATT  -------------------TAATATAAATATATAATTAATAAAA   TATTATT AAAAAAT TT AGTT GGGGT AATT ATAAAA --TTAAATAAA    TTTTTAT   -  ------  TTATTAAA   CAA TAAT-------  AA TTG  AA-------- ATA    ATCATC -----TTT---------   AAT  T-TAA A   AAT-------------------------------------------------AAAT-------      T-AATT AC CTT-AGG GATAACAG  CATAATT-TTTTTTTTTA    GAT-CTTA  TATAAAAA-AAAGTTTATG- ACCT-CGATGT TGAATTAAGATA-- A AATTTAAAC GAAAAA AATTAAAAATTT - AAGTC  TGTTC GACTT TTAAA ATCTTACAT GA TTTGAGTTAA GATCGGC GTAA  GCCAGATC GGAT TCTATCTTTAAA CAAAAA-- AAATATAATTGTAC  GAAA  GGAATTTATATTT TTAA TAA TTAA TAAACAAAAATAATAAAAATATTAATATATTACTTTGTCAGAAACCCATGTAATAAATTTAG
_BRACONIDAE_RHYSIPOLINAE_Pseudavga_flavicoxa_CNIN4169_                                TTTTAATTTTTAAATATTAAATTAAATAAAATTAAAACTAAAAATAATAAAAATTATTTTAAAATTTATTAATGTTAAATATTTAATAAATAAAAAATTAAACTTAAAAT-----------------------AATTAATTAATTTTAATTAAAAATTTAAAAGAAAAATTAATTTTTTATTCCTTTTGTATCAGGA-TCAATTTAAAAT----AAAAAATTAATTTTTTAA-TCTCGAAATAAAAAAA-TTTAAAAAAATAATTTAATTTATATAACATTATAATTAAAAATA---TTTTTTTAGAAACCATATATTAAGCAATTTTTATTATATCTAGTTATTTAAAAAATAAATTTAATTTAATTATAAATAAATAAATTATCATTAATATTAAT-----------------------------------AATAATTTTAAATTTATAAAAAT-AATTTTAGG-GATAAA-CTTAAATTTAATTTTTAAAATAAATAAATTTATAATATAAAATTAAATATAAAATTTAAAATTTTTTATATTAAAAAAAATTTAACAATTTATAAATTTAAAAACAAAAATTTATCAAAAATTTAATAATAAATTAAATTATTCATAAAAAATAAAAAATTATAAAAAATTATTATTGAATTAGTAAA--------------------------------------------------------TTAATTTATTTATAAAAAATAAATAAAAATATAAAAAGA-TTTT-TTTTATAAATTAGGCAAAA---------------------------AA-TTGTATTCA CC TGT TTAACAAAA ACA TGGTTTAT TGATTTATTTAA TTTTAAAT CC AATC T GCCCAATGAA  -------------TTAA   ATTAAATGGC TGCAGT ATT-AATA- ACTGTA CAAAGGTAGCATAATAATTT GTTTTT TAATT- AAAAAC TAGAAT GAAA-- GATT AAA TGTAATACAA ACTT TTTTA AAAAAATTAAAAA---------------      --TTTAATTTATTAT- TTAAA TTAAAAAA T-TTAA  ATATA ATTAAA  AGACAA CAAGAC  CCTATAG AATTTT ATTTAAT TTATTAAAA  -------------------ATTTTAAATTAATATAATAAATTTA   TTAATTA ATTAAAT TT AATT GGGGT AATT CAAAAA --TTTAAAAAA    TTTTTTA   T  ------  TTTATTAA   CAA AAAT-------  TA TTG  AA-------- TTT    AAATAA -----TTT---------   ATA  A-TAT A   AAAATA----------------------------------------------AAAA-------      A-AATT AC CTT-AGG GATAACAG  CATAATT-TTTTTTTTAA    GAT-CAAA  TTTATAAA-AAAGATTATG- ACCT-CGATGT TGAATTAAGATA-- A AAATTTAAC GAAAAA ATTAAAAAATTT - AAGTC  TGTTC GACTT TTAAA ATCTTACAT GA TTTGAGTTAA GATCGGC GTAA  GCCAGATC GGAT TATATCTTTAAT AATCAA-- AAATATAATTGTAC  GAAA  GGAAATTATATTT AAAA TAA TTTT TAATTTAAAAATAAAATATTATTTTATTACTTTAACATATCCCCCCCCAATGTAATAAATTTAG
_BRACONIDAE_HORMIINAE_Hormius_sp_CNIN4023                                             TTACAATATTAAGATATAATTTATATATAAATTTTTTTCACTCTAATTAAAATAATTTATATTAAATTTTTAAAAAAAATTATTTTATAACTTTTAGTTAATTATTATTTATACGTAATTATT-TTAAAAAAAAATTATTTATTTTTGATTTAAAAAATAAAAGAAAAAATTATTTTTTTTTCCTTTTGTATCAGGA-TAAATTAAATTA--TAAAATTTAAATTTTTAAAA-TCTCGAATTAAAAAAA-TTTAAATAATTATATTAATTAATATAAAATTATTATTTTAAATA---ATTATTTAGAAACAAAATATTACTCAATTTTTAAAATATCTAGTTATTTAAGAAATAAATTTAATTTAGTTATAATTTTAAATTTATTAAATAT------------------------------------TTTTTTTTTAATTTTATAATTATAAAAAT-AATTTAAGG-GATAAA-CTTTAAATTATTATTAAAATTTTTAAATAAAATTTTATAAATATAATATTCAAATTTTATAATATTATTAAAATTTTAATAAATTATTTTTAAATTATTATTTTTTAAAAATTTAATAAACTATTAAATTAAAATATAAAATAAAATTATATCTAAAATAATG--------------------------------------------------------------------ATTTAATTAGTAAATTATAAATATTTTAATAATAAATTTTTTTAAATAAAGA-TTAA-ATTAAAAAACTCGGCAAAT-------------------------AAAT-TTATATTCA CC TGT TTAACAAAA ACA TGTCTTAT TG--AAATTTAA TTTTAAGT CA AATC T GCCCAATGAA  --------------ATA   TTTTAATGGC TGCAGT ATC-AATA- ACTGTA CAAAGGTAGCATAATAATTT GTTTTT TAATT- AAAAAC TAGAAT GAAA-- GATT TAA TGAAATATAA ACTG TTTCA ATTTAAATAAAAA---------------      --TTAAATTTATTAT- TTAAG TAAAAAAA C-TTAA  ATAAA ATTAAA  AGACAA TAAGAC  CCTATAG AATTTT ATTAAAT ATAATTATT  --------------------TAAAATAAATTTTAAATTATTTAA   TAATTAA ATTTAAT TT TATT GGGGT AATA AAAAAA --TTAAATTAA    TTTTTTT   A  ------  TAATTAAA   CAT TAAT-------  TT TTG  AA-------- TAA    TATAAC -----TTT---------   AAT  A-TAA A   TTTATA----------------------------------------------AAAT-------      T-AATT AC CTT-AGG GATAACAG  CATAATT-TTTTTTGAGA    GAT-CATA  TTAATAAA-AAAGATTATG- ACCT-CGATGT TGAATTAAGATA-- A AAATAAAAT GAAAAA ATTTTAAAATTT - TAGTC  TGTTC GACTA TTAAA ATCTTACAT GA TTTGAGTTAA GATCGGT GTAA  GCCAGATC GGAT TATATCTTTAAT ATAAAA-- AAATATAATTGTAC  GAAA  GGAATTTATATTT TAAA TAA TTTA TAAAAAAAAATAAATTAATATTTATAAATTACTTTAACAAAAAAAATGTAATAAATTTAG
_BRACONIDAE_RHYSIPOLINAE_Rhysipolis_bicarinator_CNIN4313                              AGATATAATTTATTATAAATTTTATTAAAAAATTAAATTATATTTTTAATTAAATAAAATTAAAAAAATTATTTATAATAATAAAGTTTATAATTTTATAAAAAAATTATATTTTAAAT-----------AAAATTTAATTTTATATTTTCAAAAAAATAAAAGAAAAATTAAATATTTTTTCCTTTTGTATCAGGA-TTAATTTAAAAA----TAAAATTTATAATTTTAA-TCTCGAAATAAAAAAA-ATTAATTAATTATATTAATTTATATAACAATATAATTAAAAATA---ATTAATTAGAAACAAAATATTAAACAATTTTTATGATATCTAGTTATTTAATAAAAAAATAAAATTTAGTTATAAATATAAAATTTATAAA-----------------------------------AAATATATTTTATAAATTTAAATTTATAATAAT-AAATTAAGG-GATAAA-CTTTAAATTAAAATTAAAATATTATTAAAAATAATTTTAAATATAAAATTTAAATTTTTTATTATTAATAAATATTTAATAATTAATTAATTAAAAAATAAAAATTTAATAAATATTTAATTTAAAATTAAATTATTTTAAATAATCAATAATTAAAAAAAATAATTAT-----------------------------------------------------------------TAAATTAGTAAATTTTAAATTTAAAAAAATAATTAAAATAAAATAAAGATTTAT-ATTAAAAAATTAAGCAAAA----------------------------A-ATATATTCA CC TGT TTAACAAAA ACA TGTCTTAT TG--AAATTTAA TTTTAAGT CT AATC T GCCCAATGAA  --------------AAT   TTTAAATGGC TGCAGT ATC-AATA- ACTGTA CAAAGGTAGCATAATAATTT GTTTTT TAATT- AAAAAC TAGAAT GAAA-- GATT AAA TGAAATATAA ACTA TTTCA ATAAAAATAAAAA---------------      --TTAAATTTATTAT- TTAAG TTAAAAAA C-TTAA  ATATT ATTAAA  AGACGA CAAGAC  CCTATAG AATTTA ATTAAAA TAAATAATT  --------------------TAATTAAATATATTAATTAAAAAA   TTAATTA TTTTAAT TT AATT GGGGT AATT TAAAAA --TTAAAACAA    TTTTTTT   A  ------  TTTTTAAA   CAA AAAT-------  TA TTG  AA-------- TTT    ATTATC -----TTA---------   TTA  C-ATA T   AAATTATTA-------------------------------------------AAAT-------      T-AATT AC CTT-AGG GATAACAG  CATAATT-TTTTTTAAAA    GAT-CAAA  TTAATAAA-AAAGATTATG- ACCT-CGATGT TGAATTAAGATA-- A AATTTTAAA GAAAAA ATTAAAAAATTT - AAGTC  TGTTC GACTT TTAAA ATCTTACAT GA TTTGAGTTAA AATCGGC GTAA  GCCAGATT GGAT TCTATCTTTAAT ATATAT-- ATATATATTTGTAC  GAAA  GGAATTTATATAT AAAA TAA TTTT TAATTAATTAATAAAATAAATTATATTTATATTACTTTGACAGATGCCCAATGTAATAAATTTAG
_BRACONIDAE_RHYSSALINAE_Acrisis_brevicornis_CNIN4314_                                 ----------------------------------------------------------------------------------------------------------------------------------------------------------------------------------------------------------------------------------------------------------------------------------------------------------------------------------------------------------------------------------------------------------------------------------------------------------------------------------------------------------------------------------------------------------------------------------------------------------------------------------------------------------------------------------------------------------------------------------------------------------------------------------------------AAAGAATTAAGCAAAA----------------------------T-TTATATTCA CC TGT TTAACAAAA ACA TGTCTTAC TG---AAAATAA TTTTAAGT CA AATC T GCCCAATGAT  ---------------AA   TTTTAATGGC TGCAGT ATA-AATA- ACTGTA CAAAGGTAGCATAATAATTA GTTTTT TAATT- AAAAAC TAGAAT GAAA-- GATT AAA TGTAATATAA ACTT TTTCA ATCAAAAAAA------------------      --TTTAATTTATTAT- TTAAG TTAAAAAA C-TTAA  ATTTT AATAAA  AGACGA TAAGAC  CCTATAG AATTTT ATTTTTA AATTAAAAT  -------------------AACTTATTATAAATAAATTTTTAAA   ATTAATT TAATAAT TT AATT GGGGT AATT TTAAAA --TTAAAAAAA    TTTTTTT   T  ------  TTAAAAAA   CAT TTAT-------  TT ATG  AA-------- TAA    TAAATC -----CTT---------   TAT  A-AAG A   TTAATA----------------------------------------------AAAT-------      T-AATT AC CTT-AGG GATAACAG  CATAATT-TTTTTTGAAA    GAT-CAAA  TTTATAAA-AAAGATTATG- ACCT-CGATGT TGAATTAAGATA-- A AATTTTAAT GAAAAA ATTTTAAATTTT - AAGTC  TGTTC GACTT TTAAA ATCTTACAT GA TTTGAGTTAA GATCGGT GTAA  ACCAGATC GGAT TCTATCTTTATT CATTGT-- AAATATAATTGTAC  GAAA  GGAATTTATAnnn nnnn nnn nnnn nnnnnnnnnnnnnnnnnnn
_BRACONIDAE_RHYSSALINAE_Dolopsidea_indagator_CNIN4284                                 ----------------------------------------------------------------------------------------------------------------------------------------------------------------------------------------------------------------------------------------------------------------------------------------------------------------------------------------------------------------------------------------------------------------------------------------------------------------------------------------------------------------------------------------------------------------------------------------------------------------------------------------------------------------------------------------------------------------------------------------------------------------------------------AAATTTAA-ATTAAAGAATTAAGCAAAT--------------------------AAT-TTATATTCA CC TGT TTAACAAAA ACA TGTCTTAT AG---AAATTAA TTTTAAGT YA AATC T GCCCAATGAT  -------------AATA   ATTCAATGGC TGCAGT ATA-AATA- ACTGTA CTAAGGTAGCATAATAATTA GTTTTT TAATT- AAAAAC TAGAAT GAAA-- GATT AAA TGAAATATAA ACTT TTTCA ATTTAAAAAA------------------      --TTTAATTTATTAT- nnnnn nnnnnnnn nnnnnn  nnnnn nnnnnn  nnnnnn nnnnnn  nnnnnnn nnnnAT TATAAAA ATAAAATTT  ----------------------ATTAATAATAAATATCTATAAA   TTTTTAA TAATAAT TT TATT GGGGT AATT TAAAAA --TTTAAAAAA    TTTTTTT   T  ------  AAAAAAAT   CAT TTAT-------  TT ATG  TT-------- TAA    TAAATC -----CTA---------   TAT  A-TAG A   TTATTA----------------------------------------------AAAT-------      A-AATT AC CTT-AGG GATAACAG  CATAATT-TTTTTTGAAA    GTT-CATA  TTTATAAA-AAAGATTATG- ACCT-CGATGT TGAATTAAGATA-- A AATTTAAAG GAAAAA TTTTTAAAATTT - AAGTC  TGTTC GACTT TTAAA ATCTTACAT GA TTTGAGTTAA GATCGGT GTAA  ACCAGATC GGAT TCTATCTTTATA AAAAAT-- AAATATAATTGTAC  GAAA  GGAATTTATAnnn nnnn nnn nnnn nnnnnnnnnnnnnnnnnnn
_BRACONIDAE_RHYSSALINAE_Oncophanes_minutus_CNIN4285                                   GATATAATTTTTTATAAATTTTATTTTTAAAAAATTTATATATAACTCATTTTATAAAATTAAATTTAAAAAAAATTATTTTAATAAATAAAGTTTAATAAAAAATTTAAAAAATTA----ATTTATTTTAAAATTTAAAAATCAATTATAAAAAAATTAAAAGTAAAATTTATTATTTTTACCTTTTGTATCAGGG-TTAATTAAAATA----TTAAATTTAAAATTTAAT-TCTCGAAATAAAAAAA-TTTAAATTAATAAATTAATTAATATATCATTATTATTAAAAATA---TTAATTTAGAAACAAAATATTAAACAATTTTTTTGATATCTAGTTTTTTAATAAAAAAATTCAATTTAATTA------------------------------------TAAATAAATAAATTTATTAAATTTTATAATAAATTTAAAATTTATAAATAA-AATTTAAGG-GATAAA-CTTTAAATTTTTATTAAAATTTAATAATTAAAAAAAATAATTATATAAAATTTAAAATTTTTATTATTTATAAATATTTAATAATTTAATTTAAATAAAAAAAAATTTCCTCTAAAATTTAAAATTTTATTAAAATATTTTTTAAAATAAATTTAAAAAAAAAATTATGATTAAATTAGTAAATTTCTTATAAATAAATAATTAATTTAAATTTTAAATTTAAATTAAAT------------------------------------------------------------------AATTAAGCAAAA----------------------------T-TTATATTCA CC TGT TTAACAAAA ACA TGTCTTAT TG-ATATATTAA TTTTAAGT CA AATC T GCCCAATGAT  -----------AAATTT   ATTTAATGGC TGCAGT ATA-AATA- ACTGTA CAAAGGTAGCATAATAATTA GTTTTT TAATT- GAAAAC TAGAAT GAAA-- GATT AAA TGAAATATAA ACTG TTTCA ATAAAATTAA------------------      --TTAAAATTATTAT- TTAAG TAAAAAAA C-TTAA  ATTTA AATAAA  AGACGA TAAGAC  CCTATAG AATTTT ATTATTT TTTTTATAA  ------------------AAATTTATTTAAATTAATTTAAATAA   ATAAAAA AAATAAT TT AATT GGGGT AATT TAAAAA --TTAAAAAAA    TTTTTTT   T  ------  TTAAAAAA   CAT AAAT-------  TT ATG  TA-------- TAA    AAAATC -----CTA---------   ATA  T-TTA G   ATTAATA---------------------------------------------AATT-------      A-AATT AC CTT-AGG GATAACAG  CATAATT-TTTTTTGAAA    GTT-CTTA  TTAATAAA-AAAGATTATG- ACCT-CGATGT TGAATTAAGATA-- A AATTTTAAC GAAAAA ATTTTAAAATTT - AAGTC  TGTTC GACTT TTAAA ATCTTACAT GA TTTGAGTTAA GATCGGT GTAA  GCCAGATC GGAT TCTATCTTTATT AAATAT-- AAATATAATTGTAC  GAAA  GGAATTTATATTT TAAA TAA TTTT TAATATATTAATAAAAATAATTAATAATTACTTTGACAGACCCCAAATGTAATAAATTTAG
_BRACONIDAE_RHYSSALINAE_Proacrisis_orientalis_CNIN4289                                --------------------------------------------------------------------------------------------------------------------------------------------------------------------------------------------------------------------------------------------------------------------------------------------------------------------------------------------------------------------------------------------------------------------------------------------------------------------------------------------------------------------------------------------------------------------------------------------------------------------------------------------------------------------------------------------------------------------------------------------------------------------------------------------------------------------------------------------nnnnnnnnn nn nnn nnnnnnnnn nnn nnnnnnnn nnnnnnnnnnnn nnnnnnnT CC AATC T GCCCAATGAT  -----------TTATAA   ATTTAATGGC TGCAGT ATA-AATA- AYTGTA CAAAGGTAGCATAATAATTA GTTTTT TAATT- AAAAAC TAGAAT GAAA-- GATT ATA TGAAATATAA ACTA TCTCA ATTAAAATAA------------------      --TTTAATTTTTTAT- TTAAG TTAAAAAA C-TTAA  ATAAA TTTAAA  AGACGA TAAGAC  CCTATAG AATTTA ATTATTT AAAAATTTT  --------------------TTTTAAAATAATTAATTTTAATTA   ATTAAAT AAATAAT TT AATT GGGGT AATT TTAAAA --TTAAATAAA    TTTTTAT   T  ------  AAATAAAA   CAA AAAT-------  CA TTG  AA-------- TAA    AAAATT -----CTT---------   TAC  T-AAA A   TTAATA----------------------------------------------AAAT-------      A-AATT AC CTT-AGG GATAACAG  CATAATT-TTTTTTAAAA    GAT-CTTA  TTAATAAA-AAAGATTATG- ACCT-CGATGT TGAATTAAGATA-- A AATTTAAAC GAAAAA ATTTAAAAATTT - AAGTC  TGTTC GACTT TTAAA ATCTTACAT GA TTTGAGTTAA GATCGGT GTAA  ACCAGATC GGAT TCTATCTTTAAT ATAAAT-- AAATATAATTGTAC  GAAA  GGAATTTATAnnn nnnn nnn nnnn nnnnnnnnnnnnnnnnnnn
_BRACONIDAE_RHYSSALINAE_Pseudobatystomon_vernalis_CNIN4286                            AAATAAAATCTTAAAAAATTATTTTAAAAAATTATATTTAATAAAAATTATTTAAATAAATCTAAGTTTAATAAACCCTTAAAAAATTTCAATAATTAAAA------------------------------ATTTAACAATTAATTTTTACAAAAACATATAAGTAAAATTTATTATTTTTACCTTTTGTATCAGGG-TTTATTAAAAAA---ATAAATTTATAAATTTATT-TCTCGAATTAAAAAAA-TTTAAATTATTAAATTAATTAATATATCATTATTATTAAAAATT---TTAATTTAGAAACAAAATATTAAACAATTTTTATGATATCTAGTTTTTTAATAAAAAATTTAATTTAAATATAATTAAATA------------------------------------AATTTATTAAATTTATTAATAAATTTATTAATTTATATATAA-AATTTAAGG-GATAAA-CTTTAAATTTATTTTAAAATTTCAAATTATTTAAAAATAAAAATTATATAAAATTCAAAATTTTTACTATTTTAAAATATTTTAATAATTTAATTATTAAACAAAAAAATTTATATAAATTTAAAAAATTATTAAAATATTATAAAAAATTTCATCCTATAAAAAATAATGATTAAATTAGTAAATTTATAAATAATATATTAATAATTTATTTAAAAT------------------------------------------TTAAATTTAAATTAAATAATTAAGCAA-ATATTTTTATCCAACAAAT------------------------------ATATATTCA CC TGT TTAACAAAA ACA TGTCTTAC TG---ATTATAA TATTAAGT CA AATC T GCCCAGTGAT  --------AAATATTTT   ATTCAACGGC TGCAGT ATA-AATA- ACTGTA CAAAGGTAGCATAATAAATA GGTTTT TAATT- AAAATC TAGAAT GAAA-- GATT AAA TGAAATATAA ACTG TCTCA AAAAAATCAG------------------      --TTAAAATTATTAT- TTAAG TAAAAAAA C-TTAA  ATAAA AATAAA  AGACGA CAAGAC  CCTATAG AATTTT ATTATTT AATATATCA  --------------------AATTTAATTAATTAAAATTAATGA   AAATTAT AAATAAT TT ATTT GGGGT AAAT TAAAAA --TTCAAAAAA    TTTTTTT   T  ------  TAAAAATA   CAT AAAT-------  TC ATG  AA-------- ACC    TTTTTC -----CTA---------   AAT  T-TTA T   TAGATTAAAA------------------------------------------AACC-------      A-AATT AC CTT-AGG GATAACAG  CATAATT-TTTTTTGAAA    GTT-CTCA  TTTATAAA-AAAGATTATG- ACCT-CGATGT TGAATTAAGATA-- A AACTTTAAC GAAACA ATTAATAAATTT - AAGTC  TGTTC GACTT TTAAT ATCTTACAT GA TTTGAGTTAA GATCGGC GTAA  GCCAGATC GGAT TCTATCTTTATT ATTAAT-- TTATATAATTGTAC  GAAA  GGAATTTATATTT AAAA TAA TTTT TACAAATTTAATAAAAATAATTTTTAAATTACTTTGACAGAAACCCAAATGTAATAAATTTAG
_BRACONIDAE_RHYSSALINAE_Rhyssalus_clavator_CNIN4287                                   CAATTATATTTTATTAAATAAATTATATATATATATATATATATTATTTATTTTTTAAAAAAATTATTTAATTAAACAAATGTTAAATAAATTTATATTTAAAAATTAAATTAAT-----------TAAAAATATTAAAATTAATTTTTTTTAAAATTATTAAGTAAAATTTTATATTTTTACCTTTTGTATCAGGG-TAAATTTAAAAT---TTAAATTTAATTTTTTATT-TCTCGAAATAAAAATA-TCTAAATTAATAAATAAATTAATATTTTAATATTATTTAAAATA---TTAATTTAGAAACTAAATATTACCCAATTTTTAATATATCTAGTTATTTAATAAAAAAATTTAATT----------------------------------TTTATATAAATTTATAAAATATTATTTTTATTTAATTATTTTTAACAATTTATATTTAA-AATTTAAGG-GATAAA-CTTTAAATTTTTTTTAAAATTATTTATATTTATTAAATTATATAAAATTTAAAATTTTTATTATTTATTAATATATTAATAATTAATTTTTTTTTATAAAAAATTTATATAAAATTATTTAATTTCTTATTAAATTATTATTTATAATTAATCTTTTTAAAAATTAATGATTTAATTAGTAAATTATTTTTAAA---------------------------------------------------------TATATTTATATATAATTAATTATTTTAAAAATTTTAT-TTTAAAAAATTAAGCAAAT------------------------------TTTTATTCA CC TGT TTAACAAAA ACA TGTCTTAT TG--ATTAATAA TTTTAAGT CT AATC T GCCCAATGAT  ------------TAATT   ATTTAATGGC TGCAGT ATA-AATA- ACTGTA CAAAGGTAGCATAATAATTA GTTTTT TAATT- AAAAAC TAGAAT GAAA-- GATT TAA TGAAATAAAA ACTG TTTCA ACAAAAAAAA------------------      --TTAAATTTATTAT- TTAAG TTAAAAAA C-TTAA  ATTTT ATTAAA  AGACGA TAAGAC  CCTATAG AATTTT ATTAATT TTTAAATAT  --------------------TATATTAATTAATTAAATTTTTCA   ATTTAAA AAATAAT TT AATT GGGGT AATT AAAAAA --CTTAAATAA    TTTTTTT   -  ------  AAAAAATA   CAT TAAT-------  TT ATG  AA-------- TTA    AAAATC -----CTA---------   TTA  A-TTT A   GATTATTA--------------------------------------------AATT-------      A-AATT AC CTT-AGG GATAACAG  CATAATT-TTTTTTGAAA    GTT-CTTA  TTTATAAA-AAAGATTATG- ACCT-CGATGT TGAATTAAGATA-- A AATAATAAA GAAAAA ATTATTTATTTT - AAGTC  TGTTC GACTT TTAAA ATCTTACAT GA TTTGAGTTAA GATCGGT GTAA  ACCAGATC AGAT TCTATCTTTATT AATAAA-- AAATATTATTGTAC  GAAA  GGAACTTATATTT TTAA TAA TTTT TAAAAATTTAATAAATATAAAATTTTAATTTACTTTGACAGAACCCCCAATGTAATAAATTTAG
_BRACONIDAE_ROGADINAE_Aleiodes_cameronii_CNIN3898_                                    -----------------------------------------------------------------------------------------------------------------------------------------------------------------------------------------------------------------------------------------------------------------------------------------------------------------------------------------------------------------------------------------------------------------------------------------------------------------------------------------------------------------------------------------------------------------------------------------------------------------------------------------------------------------------------------------------------------------------------------------------------------------------------------AGTTTAA-ATTAAAAAATTAAGCAAAT----------------------------T-ATATATTCA CC TGT TTAACAAAA ACA TGTCTTAT TG--AATTATAA TTTTAAGT CA AATC T GCCCAATGAT  ---------------TT   ATTTAATGGC TGCAGT ATA-AATA- ACTGTA CTAAGGTAGCATAATAATTT GTTTTT TAATT- AAAAAC TAGTAT AAAA-- GATT AAA TGAAATATAA ACTG TTTCA ATTTAAACAAAAA---------------      --TTAAATTTATTAT- TTAAG TAAAAAAA C-TTAA  ATTAA TTTAAA  AGACAA AAAGAC  CCTATAG AATTTT ATTAAAT ATTTAATTA  -------------------------------TTAATTAAAAATA   AATAACT ATTTAAT TT TTTT GGGGT AAAA AAAAAA --TTAAATAAA    TTTTTTT   A  ------  AAATAAAA   CAA ATAT-------  AA TTG  AA-------- AAT    TATATC -----TTA---------   TTA  T-ATA A   AATATTA---------------------------------------------AAAT-------      T-AATT AC CTT-AGG GATAACAG  CATAATT-TTTTTAAAAA    GAC-CAAA  TATTTAAA-AAAGATTATG- ACCT-CGATGT TGAATTAAGATA-- A AAATATAAT GAAAAA ATTATAAA-TTT - AAGTC  TGTTC GACTT TTAAA ATCTTACAT GA TTTGAGTTAA GATCGGC GTAA  GCCAGATC GGAT TATATCTTTAAA AAATTA-- AATTATAATTGTAC  GAAA  GGAATTTATAAnn nnnn nnn nnnn nnnnnnnnnnnnnnnnnnn
_BRACONIDAE_ROGADINAE_Aleiodes_Coronopus_Group_CNIN4016                               ----------------------------------------------------------------------------------------------------------------------------------------------------------------------------------------------------------------------------------------------------------------------------------------------------------------------------------------------------------------------------------------------------------------------------------------------------------------------------------------------------------------------------------------------------------------------------------------------------------------------------------------------------------------------------------------------------------------------------------------------------------------------------------AAATTAAA-ATTAATAAACTAAGCAAAT---------------------------AA-TTATATTCA CC TGT TTAACAAAA ACA TGTCTTAA TG---AAAATAA TTTTAAGT CT AATC T GCCCAATGAA  ----------------T   ATTAAATGGC TGCAGT ATA-AATA- ACTGTA CTAAGGTAGCATAATAAATT GTTTTT TAATT- TAAAAA TAGTAT AAAA-- GATT AAA TGAAATATAA CCTA TATCA ATTTTAAAAAAA----------------      --TTAAAATTATTAT- TTAAG TAAAAAAA C-TTAA  ATAAT TTAAAA  AGACAA AAAGAC  CCTATAG AATTTA ATTATTT ATATAAAAT  ------------------------------------------TA   TTTATAT AAATAAT TT TATT GGGGT AATT TAAAAA --TTAAATAAA    TTTTTTT   A  ------  AAATTAAA   CAA AAAT-------  AA TTG  AA-------- TTA    TAAATC -----TTT---------   AAT  A-AAA A   TTAATA----------------------------------------------AAAT-------      T-AATT AC CTT-AGG GATAACAG  CATTATA-TTTTTAAATA    GAT-CAAA  TATTTAAA-AAACTTTATG- ACCT-CGATGT TGAATTAAGATA-- T AAATATAAT GAAAAA ATTATAAA-TTT - AAGTC  TGTTC GACTT TTAAA ATCTTACAT GA TTTGAGTTAA GATCGGT GTAA  GCCAGATC GGAT TATATCTTTTAA AAAAAT-- AATTTTAATTGTAC  GAAA  GGAATTTAAAAnn nnnn nnn nnnn nnnnnnnnnnnnnnnnnnn
_BRACONIDAE_ROGADINAE_Aleiodes_pilosus_Group_(Tetrasphaerophyx)_CNIN3884              GATATATTTATATATAAATTTAATTTAAATAAATGTTAATAAATTGATATTTATTTTTAAAAAAAATTATTTTAATTTTAAATGTTTATAAAATTTTTAAAAAAAAATTATTT-----------AATATTAAAATTTTAAAATATATTTTAATAAATTGATAAAAAAAATTTATTTTTTGTTCCTTTTGTATCAGGA-TAGATTAAAATT-----TATTAATATATAATATA-TCTCGAATTAAAAAAA-TTTATTTACATATTAAATTTAATATTTTATTATTATATTTTAAT---ATGTTTTTGAAAATTATATGTTAATGATTTTTAATTTATCTAGTTATTTAAATAAAAATTTAATTTATTT----------------------------------ATATAATTATTATTATAGGTATATGTGTATATATTTGTGATGTTTATATAATAAA-AATTTTAGG-GATAAA-CTTAAAATTTTACTTAATATGTTAATTTGTATTTTAATTTAGTTATAAAAATTAAAATTTTTTTTAATATTAAAAATTTAATAATTTATAAATTGTGTTATAAAAATTTACATAAATATTTATAAAAAATTTAATTAAATTAATGAATTTAAAGTTAATTATAATAATGATTTAATTAGTAATTTT------------------------------------------------------------------TAAATAAATAAATAATTTAGTTTAAATTTAAATTAA-ATTAAAGAATTCAGCAAAA----------------------------A-ATATATTCA CC TGT TTATCAAAA ACA TGTCTTAA TG---ATATTAA TTTTAAGT CA AATC T GCTCAATGAA  --------------AAT   TTTAAATAGC TGCAGT ATT-TATA- ACTGTA CAAAGGTAGCATAATAATTT GTTTTT TAAAT- GAAAAC TAGAAT GAAA-- GATT TAA TGAAATATAT ACTG TTTCA ATTTAATAAAAT----------------      --ATTAAATTATAAA- TTAAG TAAAAAAA C-TTAA  ATTTT TTTAAA  AGACGA TAAGAC  CCTTTAG AATTTT ATTAAAT TTTTTTGTA  --------------------TAAAATTTATTAATTTAATTTATA   TAATATA ATTTAAT TT TATT GGGGT AATA GAAAAA --TTAAAATAA    TTTTTTT   A  ------  AAATTTTA   CAA AAAT-------  TT TTG  AA-------- TTT    TTAATC -----TTT---------   AAT  C-TAA A   TTATTA----------------------------------------------AAAT-------      T-AATT AC CTA-AGG GATAACAG  CATAATT-TTTTTTTTAA    GTT-CAAA  TTTTAAAA-AAAGTTTATG- ACCT-CGATGT TGAATTAAGATA-- A AAATTTAAT GAAAAA ATTAAAAT-TTT - GAGTC  TGTTC GACTC TTAAA ATCTTACAT GA TTTGAGTTAA GATCGGT GTAA  GCCAGATC AGAT TCTATCTTTAAA AAAAAA-- ATTTATATTTGTAC  GAAA  GGAATTTGTAAAT AAAA TAA TTTT TAATTAATTAATATTTATAATTTAATTTAAATTATTTTGACAGATTAATGTAATAAATTTAGAATTTATATATG
_BRACONIDAE_ROGADINAE_Aleiodes_sp_CNIN3040__                                          ---------------------------------------------------------------------------------------------------------------------------------------------------------------------------------------------------------------------------------------------------------------------------------------------------------------------------------------------------------------------------------------------------------------------------------------------------------------------------------------------------------------------------------------------------------------------------------------------------------------------------------------------------------------------------------------------------------------------------------------------------------------------------------------------------ATTCAGCAAAA----------------------------T-TTATATTCA CC TGT TTAACAAAA ACA TGTCTTAA TG--AAAATTAA TTTTAAGT CA AATC T GCTCAATGAA  ----------ATTTTAA   TTTAAATGGC TGCAGT ATT-TATA- ACTGTA CAAAGGTAGCATAATAATTT GTTTTT TAAAT- GAAAAC TAGAAT GAAA-- GATT TAA TGAAATATTA ACTn nnnnn nnnnnnnnnnnnnnnnnnnnnnnnnnnn      nnnnnnnnnnnnnnnn nnnnn nnnnnnnn nnnnnn  nnnnn nnnnnn  nnnnnn nnnnnn  nnnnnnn nnnnnn nnnnnnn nnnnnnnnn  nnnnnnnnnnnnnnnnnnnnnnnnnnnnnnnnnnnnnnnnnnnn   nnnnnnn nnnnnnn nn nnnn nnnnn nnnn nnnnnn nnnnnnnnnnn    nnnnnnn   n  nnnnnn  nnnnnnnn   nnn nnnnnnnnnnn  nn nnn  nnnnnnnnnn nnn    nnnnnn nnnnnnnnnnnnnnnnn   nnn  nnnnn n   nnnnnnnnnnnnnnnnnnnnnnnnnnnnnnnnnnnnnnnnnnnnnnnnnnnnnnnnnnnnnnn      nnnnnn nn nnnnnnn nnnnnnnn  nnnnnnnnnnnnnnnnnn    nnnnnnnn  nnnnnnnnnnnnnnnnnnnn nnnnnnnnnnn nnnnnnnnnnnnnn n nnnnnnnnn nnnnnn nnnnnnnnnnnn n nnnnn  nnnnn nnnnn nnnnn nnnnnnnnn nn nnnnnnnnnn nnnnnnn nnnn  nnnnnnnn nnnn nnnnnnnnnnnn nnnnnnnn nnnnnnnnnnnnnn  nnnn  nnnnnnnnnnnnn nnnn nnn nnnn nnnnnnnnnnnnnnnnnnn
_BRACONIDAE_ROGADINAE_Choreborogas_sp_CNIN3899                                        ATTACAATATTAATATATATATATATATATAAATTTTAATAAATAATTTTTAAATTCATAAATTTTAAATAATTATACTTATAAAAAATTATTTTTTAAATATAAGTTAAAA------AAATTAAAAAAAAAATTTTTAAAAAATAACATTATATATCATAAAGAAAAATCAATTATTTATTCCTTTTGTATCAGGA-TTAATCAATTTA-----AAAAATTAATTTTAATA-TCTCGAATTAAAAAAA-ATTAAAAAAATATATTAATTTATATTTAAATATAATTAAAAATA---TTTTTTTAGTAATTATATATTAATCAAATTTTATGATATCTAGTTATTTAATATAAAAATTTAATTTTTA---------------------------------AATAAAATTTAATTTATAATTTTATAAAATATTTTATAATATAATTTTATTTATAA-AAATTTAGG-GACAAA-CTTAAATTTTTCTTATAATACATATTATATATATATAAATATAAAAATATAAAATTTAAATTATTTTCTATTTAAAAATTTTTAATAAATAAAAAAATTTTAAAAAATTATTTATATTAAATTAAATATAAAACCTATTAAATTAAAAATTAAAATAAAAACAATAATAAAA--------------------------------------------------------TAATGATTAAATTAGTAAATTTTAATTAAAAATTAATAAATTAATTAACTATAAATTTAA-ATTAATGAATTAAGCAAAC------------------------------TTATATCCA CC TGT TTATCAAAA ACA TGTCTTAA AG---AAATTAA TTTTAAGT CA AATC T GCCCAATGAA  -------------TTAA   ATTAAATGGC TGCAGT AAT-AATA- ACTGTA CAAAGGTAGCATAATAATTT GTTTTT TAATT- AAAAAC TAGAAT GAAA-- GATT TAA TGAGATATAA ACTA TATAA AATTAAAAACA-----------------      --TTAAAATTATAAT- TTAAA TTAAAATA TTTTAA  ATTAT ATTAAA  AGACAA AAAGAC  CCTATAG AATTTT ATTATAA ATATTATTT  -------------------ATAATTTTTATTAATTAAATATTAA   TAATAAA ATATAAT TT TATT GGGAC AATT TAAAAA --TTAAATAAA    TTTTTTA   T  ------  TTATAAAA   CAT TAAT-------  TA TTG  TA-------- AAC    TTTAAC -----TTA---------   ATT  A-AAA A   AA--------------------------------------------------AAAT-------      T-AATT AC CTT-AGG GATAACAG  CTTAATT-TTTTTTTTAA    GAT-CAAA  TTAATAAA-AAAGATTAAG- ACCT-CGATGT TGAATTAAGATA-- A AATTTTTAC GGAAAT ATTTAAAA-TTT - AAGTC  TGTTC GACTT TTAAA ATCTTACAT GA TTTGAGTTAA GATCGGT GTAA  ACCAGATC AGAT TATATCTTTAAT AAAAAT-- AAATTTACTTGTAC  GAAA  GGAATTTAAATTT AAAA TAA TTTT TTTGTAATAAAATAAATACTTATAAATAAATTATTTTGGCAGACCCTATGTAATAAATTTAGAA
_BRACONIDAE_ROGADINAE_Clinocentrus_sp_CNIN3042                                        AGACAATAAATATATAAATTTTATTTTTAAAAAAATATATAAATTATTTTAAAATTATATAAAAAAAATTATTTTAAAAAATAATAAATGTTAATTTATATTAAAAAAAATT--------TTTAATTTAAAAATATAAATTTAATTAATTTAAAAACAAAAAACAAAAAATAATTTTTTATTCCTTTGGTATCAGGA-TAAATTAAAAAT---ATTAATTTATTAATTAATT-TCTCGATTTAAAAAAA-TTTAAATAAATAAATTAAATAATATAAAAATATTATAAAAAATA---TTTATTTAGAAACTATATATTAATCATTTTTTAAAATATCTAGTTATTTAAGATAAAAATTTAATT-------------------------------------TAATTATAAATAATTTACTATTAAAATTACCTTTAATAGTAAAAATTTATAACTAA-AATTTAAGG-GATAAA-CTTTAAATTTTAATTTAAAATAATTTAATATAATAATTAATAAATATAAAATTTATAATTTTTCATATTAAAAAATTTTTAATAATTTATAATAATTATTTAAAAATTTATATATTAAATTTAATTAATAAATTAAATTAAATTATTTAATAAAATTATATGTATAATAATGATT-------------------------------------------------------------TAATTAGTAAATATTTTTTTTAAAAATAAATTTTCTTTTTTTAAAAATTAAA-GTTAATGAACTAAGCAAAA----------------------------T-ATATACTCA CC TGT TTAACAAAA ACA TGTCTTTT TG---ATTTTTA TTTAAAGT CT AATC T GCCCAATGAT  --------------AAA   ATTTAATGGC TGCAGT ATT-TATA- ACTGTA CAAAGGTAGCATAATAATTT GTTTTC TAATT- AAAAAA TAGAAT GAAA-- GATT AAA TGTAGTATCA ACTT TATTA ACTCAATCTAAAA---------------      --TTAAATTTGTTAT- TTAAG TAAAAAAA C-TTAA  ATAAT ATTAAA  AGACAA TAAGAC  CCTATAG AATTTA ATTATTT TTAAGTATT  ----------------------TAATAAATAAATTATATAATAA   AACTTTA AAATAAT TT AATT GGGGT AATT AAAAAA --TTAAAATAA    TTTTTTT   A  ------  AAAAAAAA   CAA TATA-----T-  AT TTG  AA-------- TAA    AATATC -----TTA---------   AAA  T-AAA A   ATTTATA---------------------------------------------AAAT-------      T-AATT AC CTT-AGG GATAACAG  CATAATT-TTTTTTACAA    GAC-CATA  TTAATAAA-AAAGATTATG- ACCT-CGATGT TGAATTAAGATA-- A AATATTATA GAAAAA AATAATAAATTT - AAGTC  TGTTC GACTT TTAAA ATCTTACAT GA TTTGAGTTAA GATCGGC GTAA  GCCAGATC GGAT TATATCTTTAAT AAATAA-- ATATATAATTGTAC  GAAA  GGAATTTATATTA AAAA TAA TTTT TTACCTATTTATATTACTTTAACAAACCCCCTCATGTAATAAATTTAGAATTTATTTAAGTAAATAAATT
_BRACONIDAE_ROGADINAE_Cordylorhogas_sp_CNIN4014                                       ---------------------------------------------------------------------------------------------------------------------------------------------------------------------------------------------------------------------------------------------------------------------------------------------------------------------------------------------------------------------------------------------------------------------------------------------------------------------------------------------------------------------------------------------------------------------------------------------------------------------------------------------------------------------------------------------------------------------------------------------------------------------------------AAGA-TTAA-TTTAAAGAATTCGGCAAAT----------------------------T-TTATATTCA CC TGT TTAACAAAA ACA TGTCTTAA TG---ATTTTAA TTTTAAGT CT AATC T GCTCAATGAA  ---------------TT   TTTAAATGGC TGCAGT ATT-TGTA- ACTGTA CAAAGGTAGCATAATAATTT GTTTTT TAAAT- GAAAAC TAGAAT GAAA-- GATT TAA TGAAATATAA ACTT TTTCA GGTTAATAGATGA---------------      --TTGAATTTATTAT- TTAAG TAAAAAAA C-TTAA  ATTTT TTTAAA  AGACGA TAAGAC  CCTTTAG AATTTT ATTAGTA GGTATTTAA  -------------------ATTTTTTATATATAAAATTAAATTT   AAGTTTT TATTAAT TT TATT GGGGT AATA TAAAAA --TTAGAATAA    TTTTTTA   A  ------  AATTAATA   CAA AAAT-------  TT TTG  AT-------- TAA    ATTATC -----TTA---------   ATT  A-TTT A   AATTATTA--------------------------------------------AAAT-------      T-AATT AC CTA-AGG GATAACAG  CATAATT-TTTATTAGAA    TTT-AATT  TTTTAATA-AGAGTTTATG- ACCT-CGATGT TGAATTAAGATA-- A AAATTTAAT AAAAAA TTAAAAG--TTT - AAGTC  TGTTC GACTT TTAAA ATCTTACAT GA TTTGAGTTAA GATCGGC GTAA  GCCAGATC GGAT TCTATCTTTAAA TAAAAA-- CTTTATATTTGTAC  GAAA  GGAATTTATAAAn nnnn nnn nnnn nnnnnnnnnnnnnnnnnnn
_BRACONIDAE_ROGADINAE_Cornutorhogas_sp_CNIN4018                                       --------------------------------------------------------------------------------------------------------------------------------------------------------------------------------------------------------------------------------------------------------------------------------------------------------------------------------------------------------------------------------------------------------------------------------------------------------------------------------------------------------------------------------------------------------------------------------------------------------------------------------------------------------------------------------------------------------------------------------------------------------------------------------------------------AACTAAGCAAAA----------------------------A-ATTTATTCA CC TGT TTAACAAAA ACA TGTCTTAT AG---ATTATAA TTTTAAGT CA AATC T GCCCAATGAT  ---------------TA   ATTAAATGGC TGCAAT ATC-AATA- ATTGTA CTAAGGTAGCATAATAAATC GTTTTT TAATT- AAAAAC TAGAAT AAAA-- GATT TAA TGAAATAAAA ACTG TCTCA ATTTAATAAAAA----------------      --ATAAATTTTTTAT- TTAAA TAAAAAAA T-TTAA  ATAAT ATAAAA  AGACGA TAAGAC  CCTATAG AATTTT ATTAATT TATTTATAA  --------------------------TTTATAAATTTATAAATT   ATAAATA AATTAAT TT ATTT GGGGT AAAA AAAAAA --TTTAAATAA    TTTTTTA   A  ------  AAAAATAA   CAT ATAT-------  AA ATG  AA-------- TAA    ATATAT -----CTT---------   AAA  A-TTT A   AATTAATA--------------------------------------------AAAT-------      T-AATT AC CTT-AGG GATAACAG  CATAATT-TTTTTTAAAA    GCA-CAAA  TTAATAAA-AAAGATTATG- ACCT-CGATGT TGAATTAAGATA-- A AAATATAAT GAAAAA ATTATAAA-TTT - AAGTC  TGTTC GACTT TTAAA ATCTTACAT GA TTTGAGTTAA GATCGGT GTAA  ACCAGATC AGAT TCTATCTTTTAT AAAAAA-- ATATATTAATGTAC  GAAA  GGAATCAATATAn nnnn nnn nnnn nnnnnnnnnnnnnnnnnnn
_BRACONIDAE_ROGADINAE_Facitorius_granulosus_CNIN4203_                                 ATTAAAACATTAAAAATATATATTATTAATAAAAAATATTTTAAAATTTTTTAGTTAATAACCATCTATAAAAAATTA-------------------------------------------TAATTTTTTAAAAATTAATTAAATTAAATTAAAATATTAAAAATAAAATTAACTATTTGTACTTTTTGTATCATAA-TAAATCAAAAAA----AATAATTTAAAATTAAAT-TCTCGAATTTAAAAAA-TTTAAATAATTAATTTAATTTATATTTAAATATAATTAATAATA---ATTATTTAGAAACTATATATTAAACAATTTTAAAAATATCTAGTTATTTAATAATAAAATTTAATTTAATTATAAATTAATTTAGTTAATAAAACATTAACTTTAAATAAATTTTATAATTTTTATATAATTT-AAATTATGAAATAATTTATAATAAA-AATATAAAG-GATAAA-CTTTATATTTAACTTATAATAAAATTATTTTTCTAATTTAAATATAAAATTAAAAATTTTTTTTAATAATAAATATTTTACAATTTATAAATTTTACTAAATAATTTTTAAGATTACTTTAATAAATAATTAAATTAAATTAATAAATATTTTATTAATTAAAATAATGATTTAATTAG------------------------------------------------------------------TAAATTATTATTAAAAAAATAATTTTTTTAATAAAAAAATTAA-ATTAATAAACTAGGCAAAA----------------------------A-TTTTATTCA CC TGT TTAATAAAA ACA TGTCTTAT AG-AAAATATAA TTTTAAGT CT AATC T ATTCAATGAT  -----------TATTAA   ATTAAATAAT TGCAGT ATA-AATA- ACTGTA CTAAGGTAGCATAATCAATT GATTTT TAATT- AAAATC TAGAAT GAAA-- GATT AAA TGAAATAAAA ACTA TATCA ATTTAATTTAAAT---------------      --TTAAACTTATTAT- TTAAG TAAAAAAA C-TTAA  ATATT TTTAAA  AGACGA TAAGAC  CCTATAA AATTTA ATTAATA AATTTAAAA  --------------------TTTAATTATAAAATATATTTTATT   TTTAATT TATTAAT TT AATT GGGGT AATT AAAAAA --TATATTAAA    TTTTTTT   A  ------  ATTTTATA   CAA AAAT-------  TT TTG  AA-------- TAA    TAAAGC -----TTA---------   AAT  T-TTA A   ATTTTTA---------------------------------------------AAAT-------      T-AATT AC TTT-AGG GATAACAG  CATAATT-TTTTATTTAA    GAT-CATA  TTTATTAA-AAAGATTATG- ACCT-CGATGT TGAATTAAGATA-- A AAATTTAAA GAAAAT ATTAAATA-TTT - AAGTC  TGTTC GACTT TTAAA ATCTTACAT GA TTTGAGTTAA AATCGGC GTAA  GCCAGATT GGAT TCTATCTTTAAT TATAAT-- AAATATAATTGTAC  GAAA  GGAATTTATATTT TAAA TAA TTTA TTAATTTTTAATATAATTTATATAAAATTATTTTGACAGACAAAAATGTAATAAATTTAG
_BRACONIDAE_ROGADINAE_Macrostomion_sumatranum_CNIN4205_                               ATATAAATTTTAAAAATAATCAATTAATATATTTTATATTTTAATAATATAAGTAAAAAAAATTATTTTAAAATAGATAGTTAACAATTTTTAACAAAAAATTAAATT----------------AATACAAATAATTAAAATTTTAACCTTAATTAACAAAAAGAAAAATTTTTTATTTATTCCTTTTGTATCAGGA-TAAATTAAAAAA-----ATTAATATAATTTAATT-TCTCGAATTAAAAATA-ACTAAAAAAATAAAACAATTAATGTAACAAAATTATTATAAATT---TTTTTTTAGAAACAAAAAATTACTCAATTTTTAAAATATCTAGTTATTTAAAAAATAAATTAAATTTAATTATAAATAAATATATTAAATTA-------------------------------------ATACAAACCTAATATAAAATTTATAACAAA-AAATTAAAG-GATAAA-CTTTAATTTTTATATTAAAATATAACACATAATTTAAATATATAATTATAAAAATTAAAATTTTTAATAATTATAAAAATATAATAATTTATTATAAATAAGTATTTAAAAATTTAGTAATATTTAACTTAATATTAAATTATTAAAAATAATAAATTTTTTTAATAAATTATGATTTAATTAGTAAA---------------------------------------------------------TATTAAATTAATTTAATAATATTAAAATTATATTAAAATTTAA-ATTAAAAAACTAGGCAAAA----------------------------T-ATTTATTCA CC TGT TTAACAAAA ACA TGTCTTAT TG---ATTATAA TTTTAAGT CA AATC T GCCCAATGAT  ------------TCCAA   ATTAAATGGC TGCAGT ATC-CCTA- ACTGTA CTAAGGTAGCATAATAATTT GTTTCT TAATT- AGAAAC TAGAAT AAAA-- GATT TAA TGAAATAAAA ACTA TCTCA ATTTAAAAAA------------------      --TTTAAATTATTAT- TTAAG TAAAAAAA C-TTAA  ATAAA ATTAAA  AGACGA TAAGAC  CCTATAG AATTTT ATTAATA AATTAAACT  -------------------TACTTTATTAAATTAAATATTTAAT   ATAAATT TATTAAT TT ATTT GGGGT AAAT AAAAAA --TTAAATAAA    TTTTTTT   A  ------  TAAAAATA   CAT TAAT-------  TT ATG  AA-------- TAA    AAAATC -----TTA---------   ATT  T-TTA A   ATTAATA---------------------------------------------AAAT-------      T-AATT AC CTT-AGG GATAACAG  CATAATT-TTTTTTCCAA    GAC-CATA  TTTATAAA-AAAGATTATG- ACCT-CGATGT TGAATTAAGATA-- A AAATATAAT GAAAAA ATTATAAA-TTT - AAGTC  TGTTC GACTT TTAAA ATCTTACAT GA TTTGAGTTAA GATCGGC GTAA  GCCAGATC AGTT TCTATCTTTAAT ATAAAA-- ATATATAATTGTAC  GAAA  GGAACTTATATAT AAAA TAA TTTT TACTTAAATAATAAAACATAATTTAATTATTTTGACAGACAAATGTAATAAATTTAGAATTTATTTA
_BRACONIDAE_ROGADINAE_Myocron_sp_CNIN4029                                             ACAAAATATATAAATCTTAATCTTTAATTAAAATCATTATTATTTTTTTTTTTATTAAAAAAAATTATTTTAAAATTTTTAGTTAAATATTATTAATAAAAAATTTAT---------------ATCTATTAAATATTTAAATTTAATAAATAAATATACTTAAGAAAAATTAACTATTTGTTCCTTTTGTATCAGGA-TAAATTTAAAAA-----ATAAATATAAATTTATT-TCTCGAATTAAAAATA-TTTAAAAAAATAAAATAATTAATATTACAATATTATTAAAAATA---TTTTTTTAGAAACAAAATATTAAACAATTTTTAAGATATCTAGTTTTTTAAAAAATAAATTTAATTTATTTATAAATTTTTTTATATT-----------------------------------AATTAAATATTTAATTAATATAAAATTTATAAAAAA-AAATTAAAG-GATAAA-CTTTAATTTTAAATTTAAAATAACTTAATAATTAAATATTAAAATTTAAAAATTAAAATTATTAAAATTATTAAAAATATAATAATTTATTTATTACATTAAAAAATTTAAATTATTTATTTAATTAAATATTAAATCAATAAATATAATAATAAAATTTATAATATTATTATTTAATTAGTAAATTTTAAA--------------------------------------------------------------AATTTATAAATAATTATTTTTTTTTTAATTTTAA-ATTAAAAAACTAAGCAAAA----------------------------T-TTTTATTCA CC TGT TTAACAAAA ACA TGTCTTAT TG---ATTTTAA TTTTAAGT CT AATC T GCCCAATGAT  ---------TTAATGAA   ATTAAATGGC TGCAGT ATA-AATA- ACTGTA CAAAGGTAGCATAATAATTT GTTTCT TAATT- AGAAAC TAGTAT AAAA-- GATT TAA TGAAATAAAA ACTA TCTCA ATTTAAAATA------------------      --TTAAAATTATTAT- TTAAG TAAAAAAA C-TTAA  ATTTA ATTAAA  AGACGA TAAGAC  CCTATAG AATTTT ATTAATA AAATATATT  --------------------TTATTAATCAATAATTAAATAAAT   AAAATTT TATTAAT TT ATTT GGGGT AAAT AAAAAA --TTAAATAAA    TTTTTTT   A  ------  TAAAAATA   CAT AAAT-------  TT ATG  TA-------- CAA    AAAATC -----TTA---------   AAA  T-TTA A   ATTAATA---------------------------------------------AAAT-------      T-AATT AC CTT-AGG GATAACAG  CATAATT-TTTTTTGTAA    GCT-CATA  TTTATAAA-AAAGATTATG- ACCT-CGATGT TGAATTAAGATA-- A AAATATAAT GAAAAA ATTATAAAATTT - AAGTC  TGTTC GACTT TTAAA ATCTTACAT GA TTTGAGTTAA GATCGGC GTAA  GCCAGATC GGTT TCTATCTTTAAT ATATAT-- ATATATAATTGTAC  GAAA  GGAATTTATATAT AAAA TAA TTTT TTATAAAATATATAATTTATATTAAAATTATTTTGACAGACACGAAATGTAATAAATTTAGAATTTATCCA
_BRACONIDAE_ROGADINAE_Polystenidea_parksi_USMENT01322620                              -----------------------------------------------------------------------------------------------------------------------------------------------------------------------------------------------------------------------------------------------------------------------------------------------------------------------------------------------------------------------------------------------------------------------------------------------------------------------------------------------------------------------------------------------------------------------------------------------------------------------------------------------------------------------------------------------------------------------------------------------------------------------------------------------ATGAACTCGGCAAAA------------------------------TTATATCCA CC TGT TTAACAAAA ACA TGTCTTAA TG---AAATAAA TTTTAAGT CT AATC T GCCCAATGAA  ---------------AT   TTTAAATGGC TGCAGC AAT---TA- ACTGTA CTAAGGTAGCATAATAATTT GTTTTT TAATT- AAAAAA TAGAAT AAAA-- GATT TAA TGAGATATAA ACTT TATTG ATATAAAATA------------------      --TTAAAATTATAAT- TTAAA TTAAAATA T-TTAA  ATTAA TTTAAA  AGACAA AAAGCC  CCTGTAG AATTTT ATTTATA TATATTAAT  ---------------------AAAATTAATTAATTAAATTTTAA   TAAAATA TATAAAT TT AATT GGGAC AATT TTAAAA --TTAAATAAA    TTTTTAA   T  ------  TTATAAAA   CTA TAAT-------  TA AAG  AA-------- ATT    TCTAAC -----TTT---------   TTT  T-TTA A   AAAAA-----------------------------------------------AAAT-------      T-AATT AC CTC-AGG GATAACAG  CTTAATT-TTTTTTTTAA    GAT-CATA  TTAATAAA-AAAGATTAAG- ACCT-CGATGT TGAATTAAGGTT-- A AAATTTAAT GAAAAA ATTAAAAA-TTT - AAGTC  TGTTC GACTT TTAAA ACCTTACAT GA TTTGAGTTAA GACCGGC GTAA  GCCAGGTC AGAT TAAATCTTTAAA AATAAA-- ATATTTAATTGTAC  GAAA  GGAATTTAAAnnn nnnn nnn nnnn nnnnnnnnnnnnnnnnnnn
_BRACONIDAE_ROGADINAE_Rogas_nigrivenosus_CNIN3895                                     CAATATTAAGATATAATAATTATAAATTTAAATTAAATTAATTTTTACCTTCAATTTTAATAAATAACTTTAAAAAAAATTTTTTTAAAAAAAATAAGTTAATTATCCTAA-CAAAAAAATTACTCAATAAAAAATGTAAATAAATAAATTAAATAAAAAAAAGAAAAATTACCTATTTATTCCTTTTGTATCAGGA-TTTATTTAAAAA----TATAAAATATTATCAAAT-TCTCGAATTAAAAATA-TTTAAATAATTATAATAATTAATATAAAAATATTATTATAAATA---ATTATTTAGAAACAAAATATTACCCGATTTTTAATATATCTAGTTAT------------------------------------TTAAAAAATAAATTTAATTTAATTTTAATTTTATTTTATAATAAAAATAATTTTTTTATATAAAAATTAAAGTAAA-AATTTAAGG-GATAAA-CTTTAAGTTTTAAATTAAAATATAACAATATAACTATAAAAAATATAAAAATTAAATTTTTTTATATTAATAAAAATATAACAATTTATTAACCAAAAAAAAAAATTTAAAAATAAAATTTAAAAATAATATTAAATTAATATATTAAATAAAATAATATATAAAATAAT---------------------------------------------------------------TATTTAATTAGTAATTTAATAAATTTATCAATATTTTAAATTAACAAAAAATTTA-ATAAATTAACTAAGCAAAA----------------------------A-TTTTATTCA CC TGT TTAACAAAA ACA TGTCTTAT AG---AAAATAA TTTTAAGT CA AATC T GCCCAATGAT  ---------------TA   ATTTAATGGC TGCAGT ATT-TATA- ACTGTA CAAAGGTAGCATAATAACTT GTTTTT TAATT- AAAAAC TAGAAT GAAA-- GATT TAA TGAAATAAAA TCTG TCTCT ATTAAAATAAAA----------------      --ATAAAATTATTAT- TTAAG TAAAAAAA C-TTAA  ATAAA ACTAAA  AGACGA CAAGAC  CCTATAG AATTTT ATTAATT AATATTATT  -----------------TTTTTTAACTAATCTAAATATAAAAAA   ATAATAT AATTAAT TT TTTT GGGGT AAAT AAAAAA --TTTAAATAA    TTTTTTT   A  ------  AAAATAAA   CAT AAAT-------  TT ATG  AA-------- AAA    TATATC -----TTA---------   AAA  T-TTA A   AATAATA---------------------------------------------AAAT-------      T-AATT AC CTT-AGG GATAACAG  CATAATT-TTTTTTAAAA    GTA-CTCA  TTAATAAA-AAAGATTATG- ACCT-CGATGT TGAATTAAGATT-- A AAATATAAC GAAAAT GTTATAAAATTT - AAGTC  TGTTC GACTT TTAAA ATCTTACAT GA TTTGAGTTAA GATCGGC GTAA  GCCAGATC GGAT TCTATCTTTAGT ATATAA-- ATATATAATTGTAC  GAAA  GGAATTTATATAA AAAA TAA TTTT AAATAAAAAAATAATTTAAGTACCCATATAGTTACTTTGACAGAAGGCCCCATGTAA
_BRACONIDAE_ROGADINAE_Tamdaona_sp_CNIN4315                                            GATATATTTATATGTTATAAATTTTTTTTAAAAAATTATATTAAATTTTTAATATAAATTAATTTATTTAAAAAAAATTATTTAAAATAATTTTTGTTAATTAAATTTT-----AAATTAATTTTTAATAAAATATTAAAATTAATTTTTAAAAAAATTAAAATAAAAATTTATTTTTTGTTCCTTTTGTATCAGGA-TTAATTAAAATT---TAATTTTATTATTTTATTA-TCTTGAAAAAAAAAAA-ATTAAAAAATTAAATTATTTAATGTGTAAATATTTTTAATAATA---TTTTTTTAGAAATTAAATGTTAAACAATTTTTTTTATATCTAGTTATTTAATAAATA--------------------------------AATTTAATTTAAATTTAATAAATTAATTTTTAAAAATTAGTTATTTTTTAAAAAAAATTATTAAATTAAA-AAAATTAGG-GATAAA-CTTAATTTTTATATTAAAATTTTTTTTATTATAAATAAAATATAAAATTTAAATTATTTATTATTTTAAAAAATTTTATAATAAATTTTTTTTAAAAATAAATTTAAATTTAAATTTAAATAATTATTAAATTATATTAATAAATAAAATTTTAATAATAACAATAATTA---------------------------------------------------------------------AATTAGTAAATTTGTTATAAAATAATAATTAAAATTTATAAATAATTAT-AAAAATTAATTCAACAAAA---------------------------AA-TAATATTCA CC TGT TTAACAAAA ACA TGTCTTAA AG--AAGTTTAA TTTTAAGT CT AATC T GCTCAATGTA  ------------ATTTT   TATAAATAGC TGCAGT ATC-CATA- ACTGTA CAAAGGTAGCATAATAATTT GTTTTT TAATT- AAAAAC TAGAAT GAAA-- GATT AAA TGAAATATTA ATTG TTTCA TTATAAAAAA------------------      --TTAAATTTATAAA- TTAAG TTAAAATT C-TTAA  ATAAA TTAAAT  AAACGA TAAGAC  CCTATAG AATTTT ATTTAAT TTTTTTTAT  ---------------------------TTTATAAAAAAATTTTT   AAAAAAA TTTAAAT TT AATT GGGGT AATT AAAAAA --TTAAAATAA    TTTTTTT   T  ------  AAATTTTA   CAT TAAT-------  TA ATG  AA-------- TTT    AATATC -----TTA---------   AAA  T-TTA A   ATTAAAA---------------------------------------------AAAT-------      T-AATT AC CTT-AGG GATAACAG  CATAATA-TTTTTTAAAA    GTT-CATA  TTTATAAA-AATGTTTATG- ACCT-CGATGT TGAATTAAGATA-- A AATTTTAAT GAAAAA GTTAAATAATTT - AAGTC  TGTTC GACTT TTAAA ATCTTACAT GA TTTGAGTTAA GATCGGT GTAA  GCCAGATC AGAT TCTATTTTTTAA AAATTA-- AAATTTAATTGTAC  GAAA  GGAATTTAAATTT AAAA TAA TTTT TTATTTAATAATTTTATAATTTGTATTACTTAATTAAAAAATAGTGAATTTAGAATTCAAATTAAGTAAA
_BRACONIDAE_ROGADINAE_Triraphis_sp_CNIN4028                                           TATTAAGACATAAAATATTTATAAATTTTTATTTAAATCAAAATTTTTTACAATAATAAAAAATTATATTAAAAAAAATTATTTTAAAGAAAAATGTTTTATATAAATAAATAAAAAATTAATTTAATAAAAAATTAAAATATATAAATTTAAATATATAAAAGAAAAATTAACTATTTATTCCTTTTGTATCAGGA-TAAATTAAAAAA----CTTAATTTAAAATTAAAT-TCTCGAATTAAAAATA-TTTAAAAAATTAATTTAGTTAATATTAAAATATTATTAAAAATA---ATTTTTTAGAAACAATATATTAAACAATTTTTAAGATATNTAGTTA-------------------------------------TTNAAAAAATAAATTAAATTTATTTATAAATATAATTTTTAAAATAATTTATTTTTTTAAAAAAATTTATAAAAAA-AAATTAAGG-GATAAA-CTTTATTTTTTAATTAAAATTAAATTTTAATAAATTTATATTAAATATAAAAATTAAAATTTTTATTATTAATAAAAATATAATAATTTATTTAAAATTATAAAAAATTTTTATATAATTTAAAAAAATATTAAATTAAATTAATTAATAATTAAATATTTA-----------------------------------------------------------------AAATAATTATTTAATTAGTAAATAAAATTATCTAAAAATAATAATTTTTTTAAAATATTTA-ATTAAAAAACTAGGCAAAA----------------------------T-TTTTATTCA CC TGT TTAACAAAA ACA TGTCTTAA AG--AAAAATAA TTTTAAGT CA AATC T GCCCAATGAT  -------------ATAA   ATTAAATGGC TGCAAT ATA-AATA- ATTGTA CTAAGGTAGCATAATAATTT GTTTTT TAATT- AAAAAC TAGAAT AAAA-- GATT TAA TGAAATAAAA ACTA TCTCA ATTAAATAATAA----------------      --TTTAATTTATTAT- TTAAG TAAAAATA C-TTAA  ATAAT ATTAAA  AGACGA TAAGAC  CCTATAG AATTTT ATTAATA AAATTTAAT  -------------------TAAATAATAAATAAAATTTCTAATA   AATTAAA TATTAAT TT TTTT GGGGT AAAT AAAAAA --TCAAATAAA    TTTTTTT   A  ------  AAAAAAAA   CAT TAAT-------  AA ATG  AA-------- ATA    TAAATC -----TTA---------   AAA  T-TTA A   ATTAATA---------------------------------------------AAAT-------      T-AATT AC CTT-AGG GATAACAG  CATAATT-TTTTTTGAAA    GTC-CATA  TTTATAAA-AAAGATTATG- ACCT-CGATGT TGAATTAAGATA-- A AAATTTAAA GAAAAA AATAAAAAATTT - AAGTC  TGTTC GACTT TTAAA ATCTTACAT GA TTTGAGTTAA GATCGGC GTAA  GCCAGATC AGAT TCTATCTTTAAT ATATAT-- ATATATAATTGTAC  GAAA  GGAATTTATATAT AAAA TAA TTTT ATTGTTAAAAATAATTTAAATTTATAAATATAATTACTTTGACAGACCCAATGTAAT
_BRACONIDAE_DORYCTINAE_Euscelinus_sarawacus_CNIN4311                                  --------------------------------------------------------------------------------------------------------------------------------------------------------------------------------------------------------------------------------------------------------------------------------------------------------------------------------------------------------------------------------------------------------------------------------------------------------------------------------------------------------------------------------------------------------------------------------------------------------------------------------------------------------------------------------------------------------------------------------------------------------------------------------------------------------------------------------------------nnnnnnnnn nn nnn nnnnnnnnn nnn nnnnnnnn nnnnnnnnnnnn nnnnnnnn nn nnnn n nnnnnnnnnn  nnnnnnnnnnnnnnnnn   nnnnnnnnnn nnnnnn nnnnnnnnn nnnnnn nnnnnnnnnnnnnnnnnnnn nnnnnn nnnnnn nnnnnn nnnnnn nnnnnn nnnn nnn nnnnnnnnnn nnnn nnnnn nnnnnnnnn-------------------      ---------------- ----- -------- ------  ----- ------  ------ ------  ------- ------ ------- ---------  --------------------------------------------   ------- ------- -- ---- ----- ---- ------ -----------    -------   -  ------  --------   --- -----------  -- ---  ---------- ---    ------ -----------------   ---  ----- -   ---------------------------------------------------------------      --------------------------  ------nnnnnnnnnnnn    nnnnnnnn  nnnnnnnnnnnnnnnnnnnn nnnnnnnnnnn nnnnnnnnnnnnnn n nnTTAAAAA GAAAAA AAATTAAAATTT - AAGTC  TGTTC GACTT TTAAA ATCTTACAT GA TTTGAGTTAA GATCGGC GTAA  GCCAGATC AGTT TCTATCTTTAAA AAATTA-- AAATATAATTGTAC  GAAA  GGAATTTATAnnn nnnn nnn nnnn nnnnnnnnnnnnnnnnnnn
_BRACONIDAE_PAMBOLINAE_Phaenodus_pallipes_CNIN4292                                    ------------------------------------------------------------------------------------------------------------------------------------------------------------------------------------------------------------------------------------------------------------------------------------------------------------------------------------------------------------------------------------------------------------------------------------------------------------------------------------------------------------------------------------------------------------------------------------------------------------------------------------------------------------------------------------------------------------------------------------------------------------------------------------------------------------------------------------------n-nnnnnnnnn nn TGT TTAACAAAA ACA TGTCTTTT TG---AATTTAA TTTAAAGT CA AATC T GCCCAATGAT  --------------TAA   TTTAAATGGC TGCAGT ATT-AATA- ACTGTA CAAAGGTAGCATAATAATTT GTCTTT TAATT- AAAGAC TAGAAT GATGTT GAAT TAA GATAAAATTT TAAT GAAAT TAATA-----------------------      ---------------- ----- -------- ------  ----- ------  ------ ------  ------- ------ ------- ---------  --------------------------------------------   ------- ------- -- ---- ----- ---- ------ -----------    -------   -  ------  --------   --- -----------  -- ---  ---------- ---    ------ -----------------   ---  ----- -   ---------------------------------------------------------------      --------------------------  ------------------    ------nn  nnnnnnnnnnnnnnnnnnnn nnnnnnnnnnn nnnnnnnnnnnnnn n nnnnnnnnn nnnnnn nnnnAAAAATTT - AAGTC  TGTTC GACTT TTAAA ATCTTACAT GA TTTGAGTTAA GATCGGT GTAA  ACCAGATT GGAT TCTATCTTTAAT AATTTA-- AAATATAATTGTAC  GAAA  GGAATTTATAnnn nnnn nnn nnnn nnnnnnnnnnnnnnnnnnn
_BRACONIDAE_SIGALPHINAE_Minanga_sp_                                                   ACATAATATTTACAATATTAAATTATAATATTTAAATTTAAATTTTGTAAAAAATTTATTTTTTAAAAATAATTTAATTTATTAAAAAAAAATATTTTAATTTAATT-----AGTTTAAAATTAATAAAATTAAATTTAATAATATAAGTTAAAAAATTTTTAAAAGTTAAATAATTTTTTACCTTTTGTATCAGGG-TTTATTAAAAAT----TTAATTAAATTAATTAAT-TCTCGAATTTAAAAAA-ATTAAATTAATAAAAAAGTTAAAGTTTTAATTTTATTTTAAATA---TTAATTTAAAAATTATATGTTATTTAATTTTAAATATATCTAGTTATTTAATAAATAAATTTAATTTAA--------------------------------------TTTTATATTTATAAATTATTAATTTTAATTATTTTATATAATATATAATTAT-AAATTAAGG-GATAAA-CTTTAATTTAAATTTTATAATTTTTTTTAAAGAAAATTATTTATATAAAATTAAAAATTTTTTTATTAGTAAGTAAATAATAATATAAAAATATTTTAAAATAATTTTTAATTTAATTTAATTATTTATTAAATTATAATTTAAATTTTTTAAAAATTAAAAATAATGATAAAA---------------------------------------------------------------TTAGTAAATTATAAGTAAATATTTAAATAATTTAATTTAATAAAAAATTAT-TTTAAATAATTAGGCAAAA----------------------------T-TTATTTTCA TA TGT TTAACAAAA ACA TAGTTTTA TG---ATTTAAA TATAAAAT AT AATC T GCTCAATGAA  -------------AATT   TTTAAATAGC TGCAGT ATC-AATA- ACTGTA CAAAGGTAGCATAATAATTT GTTTTT TAATT- GGAAAA TAGAAT GAAA-- GATT GGA TGAAAAATAA ACTG TTTCA AAATAAATA-------------------      --AATAATTTAAATT- TTAAG TTAAAATT C-TTAA  ATTTT TTTAAA  AGACAA GAAGAC  CCTATAA AATTTT ATTTATT AAATAATAT  -----------------------------------------TTA   TTATTTA AATAAAT TT AATT GGGGA AATT TTAAAA --TTTAATAAA    TTTTTAT   A  ------  ATTTTAAA   CAA TAAT-------  TT TTG  GT-------- TTA    AAAATT -----TTT---------   TAT  A-TTT T   ATTATATATGTATATATATATATATATATCATGTATATAAAAAAATT-----AAAT-------      A-AATT AC TTT-AGG GATAACAG  GATAATT-TTATTTTATA    GAT-CTTA  TATATAAT-AAAGTTTATT- ACCT-CGATGT TGAATTAAAATT-- T AAATTAAAT GAAAAA AATTAATAATTT - TAGTC  TGTTC GACTA TTAAA ATTTTACAT GA TTTGAGTTAA GATCGGT GTAA  GCCAGATC AGTT TCTATCTTTAAT TTATTT-- AAATATATTTGTAC  GAAA  GGACTTTATTATT TAAA ATA TTTT TTAAATTTTATACAAAATAAAATTTTTATATTAAATAATTTTTTATTCTTAATTTTAGTAAT
_BRACONIDAE_SIGALPHINAE_Sigalphus_sp_USMENT01322498                                   ----------------------------------------------------------------------------------------------------------------------------------------------------------------------------------------------------------------------------------------------------------------------------------------------------------------------------------------------------------------------------------------------------------------------------------------------------------------------------------------------------------------------------------------------------------------------------------------------------------------------------------------------------------------------------------------------------------------------------------------------------------------------------------------------AAATAATTAGGCAAAA----------------------------T-TTATTTTCA AA TGT TTAACAAAA ACA TAGTTTAA AG---AATTTAA TTTTAAAT AT AATC T GCTCAATGAA  -------------TATA   TTTAAATAGC TGCAGT ATA--TTA- ACTGTA CTAAGGTAGCATAATAATTT GTTTTT TAATT- AAAAAA TAGAAT GAAA-- GATT TAA TGAAAAATAA ACTG TTTCA AAATAAAAAATAA---------------      --TTAAATTTAAATT- TTAAG TTAAAATA C-TTAA  ATTTT TTTAAA  AGACAA GAAGAC  CCTATAA AATTTT ATTAAAA ACT------  -----------------------------------------TGA   ----AAT TTTTAAT TT AATT GGGGT AATT TTAAAA --TTTATTAAA    TTTTTAT   T  ------  TTTTTTTA   CAT AAAT-------  TT ATG  AA-------- ATT    TATAAC -----TTT---------   AAA  T-ATT T   AAAATTAA--------------------------------------------AAAA-------      A-AATT AC TTT-AGG GATAACAG  GATAAAA-TTATTTATTA    GTT-CTTA  TATTTAAT-AATTTTTATT- ACCT-CGATGT TGAATTAAAATT-- A AATTTAAAT GAAAAA AATTAAAATTTT - TAGTC  TGTTC GACTA TTAAA ATTTTACAT GA TTTGAGTTAA GATCGGC GTAA  GCCAGATC AGTT TCTATCTTTAAA TTATAA-- AAATATGATTGTAC  GAAA  GGACTTTATATTn nnnn nnn nnnn nnnnnnnnnnnnnnnnnnn
_BRACONIDAE_TELENGAIINAE_Telengaia_ventralis_CNIN4308                                 GATATAAAATTATTATAAATTTTTTATAGAATTAAAAATATATTTTATAAGATTTTAATAAAAAAAATTTTTTTAATAAAATTATGTTAATTTATTATAAAAAAATTAT---------------TTTTTAAAAAATAAATTTTATTAAATAATTAATTAAAAAGAAAAAATAATTTTTTGTTCTTTTTGTATCAAGA-TTAGTTAAATTA-----AATTTTTTTAAAATAAA-TCTCGAATTAAAAAAA-ATTAATAAAATTTAAATTTTATATATAATTATAATAAATAAA-----ATTTTATTAGAAATTAAATGTTATCGAATTTTAAGATATCTAGTTATTTAATAAAAAAATTTAATTTTTTTATATTTTTTA--------------------------------------TTTTAAAAACTTAATTTTTTAAAACATTTTATATAAAAAT-AATTTTAGG-GATAAA-CTTAAAATTAATATTAAAATTTAAATTAAATTAAAAATTATATAGGATTTAAATTTTTTTTTGTTTAAGAGTATTTAATAATTTAATAAAGTTAATAAAAATTTAAATTAAATTTAATTATTTATTAAATTATTTTAATTAATAAAATTTTAAAATAAATAATGATTAAATTAGTAAATATAATGAAT---------------------------------------------------------------------AATTTTTATATTAAAGTATAAAATAAGTTAA-TTTAAATAATTAGGCAAAT----------------------------A-TTATATTCA CC TGT TTAACAAAA ACA TGTCTTAT TG-TAAATTTAA TTTTAAGT CA AATC T GCTCAATGAA  --------------AAT   TTTAAATAGC TGCAGT ATA-TATA- ACTGTA CAAAGGTAGCATAATAATTT GTTTTT TAATT- AAAAAA TAGAAT GAAA-- GATT TAA TGAAATATAA ACTG TTTCA ATTTAATATA------------------      --TTAAATTTTTTAT- TTAAG TAAAAAAA C-TTAA  ATATA TAAAAA  AGACGA TAAGAC  CCTATAG AATTTT ATTTAAT TTTTTATTT  ----------------------------AAATAAAAATATTAAA   ATAGAAA ATTAAAT TT GATT GGGGT AATT AAAAAA --TTGAATTAA    TTTTTTT   A  ------  ATATTTGA   CAT TAAT-------  TA ATG  AA-------- TTA    ATTTAA -----TAT---------   CTT  A-TAT T   TAAATTAATA------------------------------------------AAAT-------      T-AATT AC CTT-AGG GATAACAG  CATAATT-TTTTTTAAAA    GTT-CTTA  TTAATAAA-AAAGATTATG- ACCT-CGATGT TGAATTAAGATA-- A AATTTAAAT GAAAAA GTTTAAAAATTT - AAGTC  TGTTC GACTT TTAAA ATCTTACAT GA TTTGAGTTAA AATCGGT GTGA  ACCAGATT GGAT TCTATCTTTTTT TAAAAT-- AAATATAATTGTAC  GAAA  GGAATTTATATTT nnnn AAA ATAA TTTTTATAATTAAAATATTATATAATGTATTACTTTGACAGAATAATGTAATAAATTTAGAATTTATGAATGTAAAATTTTTAATTTACAAGTA
_BRACONIDAE_Avga_opaca_CNIN4189                                                       -------------------------------------------------------------------------------------------------------------------------------------------------------------------------------------------------------------------------------------------------------------------------------------------------------------------------------------------------------------------------------------------------------------------------------------------------------------------------------------------------------------------------------------------------------------------------------------------------------------------------------------------------------------------------------------------------------------------------------------------------------------------------------------------AAGAGCGYCGTKBKCAAAT----------------------------T-TTATATTCA CC TGT TTAACAAAA ACA TGTCTTAT TG---ATAATAA TTTTAAGT CT AATC T GCCCACTGAT  ---------------TA   ATTAAATGGC TGCAGT ATT-TATA- ACTGTA CAAAGGTAGCATAATAATTT GTTTTT TAATT- AAAAAC TWGAWY GRAA-- GATT AAA TGAAATATAA ACTG TTTCA ATTAAATTAGAAT---------------      --TTGAATTTATTAT- TTAAT TTAAAAAA A-TTAA  ATAAA GTTAAA  AGACAA CAAGAC  CCTATAG AATTTT ATTAnnn nnnnnnnnn  -------RMTMWTYYRATYWAATTTATTAAAATTATAAAATAAA   TTTTTTT ATTTAAT TT AAAT GGGGT ATTT TAAAAA --TTTAAAAAA    TTTTTTA   A  -----T  ATAAATTA   CAT TAAT-------  TT ATG  GA-------- TTT    TTAATC -----TTA---------   AAT  T-TTA A   ATTAATA---------------------------------------------AAAT-------      T-AATT AC CTT-AGG GATAACAG  CATAATT-TTTTTTGAAA    GAT-CATA  TTAATAAA-AAAGTTTATG- ACCT-CGATGT TGAATTAAGATA-- A AATTTTAAT GAAAAA ATTAAAAAATTT - AAGTC  TGTTC GACTT TTAAA ATCTTACAT GA TTTGAGTTAA AATCGGC GTAA  GCCAGATT GGTT TATATCTTTAAA TAATTA-- AAAAATAATTGTAC  GAAA  GGAATTTAnnnnn nnnn nnn nnnn nnnnnnnnnnnnnnnnnnn
_BRACONIDAE_BRACONINAE_CNIN4283                                                       --------------------------------------------------------------------------------------------------------------------------------------------------------------------------------------------------------------------------------------------------------------------------------------------------------------------------------------------------------------------------------------------------------------------------------------------------------------------------------------------------------------------------------------------------------------------------------------------------------------------------------------------------------------------------------------------------------------------------------------------------------------------------------------------ACGACGCTCTTCCGATCT------------------------------ATATATTCA CC TGT TTAACAAAA ACA TGTCTTTA AG---AATTTAA TTTTAAGT CA AATC T GCCCAATGAA  --------------TAT   TTTTAATGGC TGCAGA ATT-TTTT- ACTGTA CTAAGGTAGCATAATAATTT GTTTTT TAATT- AAAAAC TAGAAT GAAA-- GATT TAA TGAAATATAA ACTG TCTCA ATTAAATTTATTA---------------      --TTAAATTTTTTAT- TTAAG TAAAAAAA C-TTAA  ATATT TTTTAA  AGACGA TAAGAC  CCTATAG AATTTT ATTTATT AATTTTTAA  ------------------------------------------TT   AAAAATT AATAAAT TT TATT GGGGT AATA AAAAAA --TTAAAATAA    TTTTTTT   T  ------  TAAAAAAA   CAT TAAT-------  TT ATG  AA-------- TTT    TCAATT -----TAT---------   CTT  A-ATT T   TTAAGTTTAAA-----------------------------------------AAAT-------      T-AATT AC CTT-AGG GATAACAG  CATAATT-TTTTTTAAAA    GAT-CATA  TTTATAAA-AAAGTTTATG- ACCT-CGATGT TGAATTAAGATT-- A AATTTAAAT GAATAA ATTTAAAAATTT - AAGTC  TGTTC GACTT TTAAA ATCTTACAT GA TTTGAGTTAA GATCGGC GTAA  GCCAGATC GGAT TCTATCTTAAAA TAAAAT-- -TATATAATTGTAC  GAAA  GGAATTTATATAn nnnn nnn nnnn nnnnnnnnnnnnnnnnnnn
_ICHNEUMONIDAE_PIMPLINAE_Pimpla_aequalis_                                             ------------------------------------------------------------------------------------------------------------------------------------------------------------------------------------------------------------------------------------------------------------------------------------------------------------------------------------------------------------------------------------------------------------------------------------------------------------------------------------------------------------------------------------------------------------------------------------------------------------------------------------------------------------------------------------------------------------------------------------------------------------------------------------------------------------------------------------------A-TAAAGTTCA CC TGT TTATCAAAA ACA TGTCCTTT AG---ATTATAA TTTAAGGT CT GATC T GCTCAATGAT  -----------TTTTAA   ATTAAATAGC TGCGGT ATT--ATG- ACCGTA CAAAGGTAGCATAATCAATA GTTTTT TAATT- AAAAGC TGGAAT GAAA-- GATT TAA TGAAATTTTA ACTG TCTCA ATTTTATTTA------------------      --TATAATTTTTTTT- ATTAA TTAAAAAA T-TAAT  ATGAT TTTAAA  AGACGA GAAGAC  CCTATAG AATTTT ATTTTTT TTTAATTAT  -------ATATATATATATATATAAATATATTAATTGTACATTA   ATTTAAA ATTAAAT TT AATT GGGGT GATT TTTAAA --TTTAAAAAA    CTTTTTT   T  ------  TATAAAAA   CAT AAAT-------  TA ATG  AA-------- AAA    TTGATC -----TTA---------   AAT  T-TTA G   ATTATTA---------------------------------------------GAAT-------      A-AATT AC CTT-AGG GATAACAG  CGTTATT-TTATTGGAAA    GTT-CATA  TTTATAAT-AAAAATTGCG- ACCT-CGATGT TGAATTAAGATA-- A AATTTAAAT GAAGAA ATTTAAAAATTT - TGGTC  TGTTC GACCA TTAAA ATCTTACAT GA TTTGAGTTCA GATCGGT GTAA  ACCAGATC GGTT TCTATCTTTAAA TGTAAAA- AAATTATTTTGTAC  GAAA  GGACTAATAAnnn nnnn nnn nnnn nnnnnnnnnnnnnnnnnnn
_ICHNEUMONIDAE_TRIPHONINAE_Netelia_sp_                                                AGTATTTATTATAAAAAAAATATTTTTAATTTTTTAAGTTTTAGTTATTTTAATAAAAAATTTTTATTATATATTAAATTAGTATTGTAAAAGAAGTATGAA-----------------------------------------AATTAAAAAAAATTAGAAAAAATTAATTAATTTTGATTACCTTTTGTATCAGGG-TTAATTAAAAAA----TTTTTTTTATAAAATTTT-TCTCGAATTAATAAGT-TTTAATTAATTAATTTTTTTTATGTGTAATTATAATTAAAAATA---ATTTATTAGTAATGAAATTTTAATCGTTTATTAATATATCTAGTTATTTAATAAATGAATTAAATTCAAGTATTTTTTT------------------------------------TTTTATTAATTTATTGATAAAATTAATTTCTTAATGATACTAAA-AATTTAAGG-GTTAAT-CTTTAAATTTGATTTAAAATTTATATATTATTATAAATATAATAGGGTTAAAAATTTCTTATTATAAAAAAATGTTATAATTTATTTAATTAAAATTTAAATTTAAATTGTATTTAAAATTTTATTAAATTAATTAATTTAATGTTTGATATTATTAAAATATT------------------------------------------GATTAAATTAGTATATTTAATTATTAAATATAAAATATAATTATTT------------------TTTATTGACAATTAAAAT-TTATATGAATTAGGCAATT----TTTTTTTATTAAAT------------AATTATTCA CC TGT TTATCAAAA ACA TGTCTTAA AG---ATTATAA TTTTAAGT CT AGCC T GCTCAATGAT  -----------TAATTA   TTTAAATAGC TGCAGT ATA--TTG- ACTGTA CAAAGGTAGCATAATCAATA GTTTAT TAAAT- GTAAGC TTGAAT GAAG-- GGTT GAA TGAAATAATT ACTT TATTA ATTTTAATA-------------------      --ATAGAATTTTTAT- TTCAA TAAAAATA T-TGAA  ATGAT TTTAAT  AGACGA GAAGAC  CCTATAG ATTTTA ATAATTT TTTTTATTT  -------------------AATTAATTTAATTTGTTAATTTATA   AAAAATT AAATTAT TT AGTT GGGGA GATT TTTAAA --TTTTTTAAA    CTTTAAA   A  ------  ATTTAAAA   CAT GAAT-------  TA ATG  AT-------- AGT    TTGATC -----TAG---------   AAT  T-TTT G   ATTATAAG--------------------------------------------AAAA-------      A-AAAT AC CTT-AGG GATAACAG  CGTAATT-TTTTTGGAGA    GTT-CATA  TTGATAAA-AAAGTTTGCG- ACCT-CGATGT TGAATTAAGAAA-- A AATTTAAAT GAAGAA GTTTAAAAATTT - TAGTC  TGTTC GACTA TTAAA ATCTTACAT GA TTTGAGTTCA GATCGGC GTGA  GCCAGATC GGTT TTTATCTTTAAA AATAATA- ATATATTTTTGTAC  GAAA  GGACTTATTATAT TAAA TAA TTTA TGATTATGATTTATATTAATTTATTTTTGTTTTGACAGAAAAGTGTGT
_ICHNEUMONIDAE_XORIDINAE_Odontocolon_albotibiale                                      ATATAAATGTAAGATAATTTTATTTTTAAAATAAAAATAATTTTATATTAACTATTTATTTAAGTTTTTAATTATAAAAAATAATTTAATATTTTATTGTA-----------------TTGTAAAAGAGATTTTAATTAATTTATAAACTAAAATTTTTAAAATATAAATTAATTTTTTTTACCTTTTGTATCAGGG-TTGATTAATATA-ATATATAAATTTATTTATTAT-TCTCGAATTTAAAAGA-GTTAAATGCTTATGTTAGTTAATGTAGTATATTTATTAAAAATT---AGTATTTAGAGAAGAAATTTTATTCGATTTTAAAGATATCTGGTTATTTAATTAATGAATTTAATTCAAATAAATTTTTGAT------------------------------------TGTTTATAATTTTTTATAATTTAATTTAATTTTTTATTAAT-AATTTAGGG-GTTAAG-CTTTAAGTTAATATTATAATAAATTATTATATTTATTTAGAATAAAATTTAAAATTTTTATTTATTGAGATTATGTTATAATTTATATAGAGTTATAAATATATAAAATATAATTTATTTATTTATTTAATTTTTTATTAAATTTATTTTTATAATATTATTAAAATTTTAATTATGATTAAAT----------------------------------------------------TAGTATAAATTTATTTATTAA-ATTTAAATATAATAATTTATTTAAATTAAA-TTTAAGGAATTAGGCAAAT-TTATATATATATATATATATATA------TAATATTCA CC TGT TTATCAAAA ACA TGTCTTTT AG---ATTATAA TTTAAAGT CT AATC T GCTCAATGAT  --------------AAT   ATTAAATAGC TGCGGT AAA--TTG- ACCGTA CAAAGGTAGCATAATCAATA GTTTTT TAATT- GAAAGC TGGAAT GAAT-- GATT TGA TGAAATATAA GCTG TCTCA ATTTTAATAA------------------      --TTAGAATTTTTTT- TTTAG TTAAAAAA C-TAAG  TTGTT TTAAAA  AGACGA GAAGAC  CCTATAG ATTTTT ATAATAT ATTTTTTAT  -------------------AAATAAATAAATTATTTTATTTTAT   TTAAAAT ATTTTAT TT GATT GGGGT GATT TTTAAA --TTAATTAAA    CTTTAAA   A  ------  TTTTTAAA   CAA TAAT-------  TT TTG  AT-------- TAT    TTGATT -----TTT---------   TTT  A-TAA A   AATTAAAA--------------------------------------------GATT-------      A-AAAT AC CTT-AGG GATAACAG  CGTAATT-TTTTTAGAAA    GAT-CATA  TTGATAAA-AAAGTTTGCG- ACCT-CGATGT TGAATTAAGGTT-- A AAATTAATT GTAGAA ATTTAATAATTT - TAGTC  TGTTC GACTA TTAAA ACCTTACAT GA TTTGAGTTCA GATCGGT GTGA  GCCAGATC GGTT TCTATCTTTTAA TATTTT-- AATTTTTTT-GTAC  GAAA  GGACTAATTATTA AAAA TAA TTTT TTTAATAGAATAAATTTAATTTAAAATTACTTTGGCAGAATAGTGTAG
_ICHNEUMONIDE_ICHNEUMONINAE_Vulgichneumon_sp_                                         TATATATATTAAATTAATATAATTTTGAATAAAAAAATTAATTTATTTAAATTAAAATTTAAAAGTATAATTTAGAAAATAAAGTAAAAATATTTAGTATTG---------------------------------AAAAAGAATTTATTAAAAAATAATATAAAAAAAATTAATTTTTTTTACCTTTTGTATCAGGG-TTAATTAAAATT---TTATTTAAATTAAATTATT-TATCGAATTAATAAGA-TTTAATTTAATAACTTAATTAAAGTTAAAAATTTATTAAAAATA---TTAAATTAGAAGAGAAATTTTAATCAATTATTAAGATATCTATTAATTTAATAATTAAATTTAATTTAGATTAAATTGCTAATA----------------------------------ATTATTTTATTAAAAAAAAATATTATTATAATTTAATTAAA-TATTTTAGG-GATAAA-CTTAAAATAAATTTTAAATATTTTACTAATTAAAAAATATATTTAATAATATAATTAAAATTTTTTTTTATTACAAAAATTTAATAATTTATAATTTATAAAAATTATAATTTACTTATATTTTAAAATTTTATTAAATTATTATTTTATAATATAAAAAAAATAATAATAA-----------------------------------------------------------TGATTAAATTAGTATAAATTTAAATTTATAAATAAATTTATTTTTTTTTTGA-TAAA-TTTAAGGAACTTGACAAAA----------TTTTTTTTTAAAAT------TTATATTCA CC TGT TTATTAAAA ACA TGTCTTTT TG---AAAATAA TATAAAGT CT AATC T GCTCAATGAT  -------------ATAA   ATTAAATAGC CGCAGT ATA--TTA- ACTGTG CAAAGGTAGCATAATCAATA GTTTTT TAATT- GAAAGC TGGAAT GAAT-- GATT TAA TGAAATATAA ATTG TCTCA AATTTATTAAAT----------------      --TTAGAATTTTTTT- TTTAG TTAAAATA C-TAAA  ATTTT TTTAAA  AGACGA GAAGAC  CCTGTAG ATTTTT ATAATTA AATTAATTA  ---------------------------------TATAAATTATA   ATTAATT TAATTAT TT GATT GGGGA AATT ATTAAA --TTTAAGAAA    TTTTAAT   T  ------  ATTTTAAA   CAA AAAT-------  TT TTG  AT-------- TAT    TTGATC -----TTA---------   ATT  A-TAA A   TTAATA----------------------------------------------GAAT-------      A-AAAT AC CTC-AGG GATAACAG  CGTAATT-TTTTTAGAGA    GAT-CCTA  TTAATAGA-AAAGTTTGCG- ACCT-CGATGT TGAATTAAGATT-- T AATTTTAAT GTAGAA GTTAAAAATTTT - TAGTC  TGTTC GACTA TTAAA ATCTTACAT GA TTTGAGTTTA GATCGGT GTGA  GCCAGATC AGTT TTTATCTTTAAA AAATAA-- AATTATTTTTGTAC  GAAA  GGACTTAATAATT AAAA TAA TTTT TTTAAATAAAGAATTTTATTAAATTAGTTATTTTGGCAGAATAGTGCAATAAATTTAGAATTTATAAATGTAATAAATTTAC
