# Supplementary material for: Mitochondrial phylogenomics and mitogenome organization in the parasitoid wasp family Braconidae (Hymenoptera: Ichneumonoidea)
Source: BMC Ecol Evol. 2022 Apr 12;22:46. doi: 10.1186/s12862-022-01983-1 (PMC9006417; doi:10.1186/s12862-022-01983-1)
Supplement: Supplementary file 10 — Additional file 10: File S4. Datasets used for missing data evaluation. [file 12862_2022_1983_MOESM10_ESM.txt]

#NEXUS
BEGIN DATA;
DIMENSIONS  NTAX=142 NCHAR=11717;
FORMAT DATATYPE = DNA INTERLEAVE GAP = - MISSING = ?;
MATRIX
_1_BRACONIDAE_ACAMPSOHELCONINAE_Urosigalphus_sp_USMET01322614_           ??????????????????????????????????????????????????????ATAAGATCAATAATTACAATAATTATTATTCCTCAATTATATTGAATTTTAAAATCTCGTTTTATTAAATTTATTTATTTATTTATAATAACTTTATTTAATGAATATAAAGTAATTATAAAAAATAAATTTAATTTAATTAATATTTTATTTTTTTTATCTTTATTCATTTTTATTTTAATTAATAATATTATAGGATTATTTCCATATATTTTTACAAGATCTAGACATTTAGTATTTTCATTAATAATATCTATATCTATATGAATAGGATTAATATTTTTTGGATGAATAAAAAATACAAAATTTATATTAATTCATTTAGTTCCAATAGGAACCCCATTTATTTTAATATTTTTTATAGTAATAATTGAAACATTAAGAAATATTATTCGCCCAATAACTTTATCAATTCGATTAACAGCTAATATAATTGCAGGACATTTATTATTAATTTTATTAAGAAGATTTATCCCTTATTTAATAATATTAATATTACAATTAATATTATTAAGATTAGAAATTTCAGTATCATTTATTCAATCTTATGTATTTGTAATTCTAACAATTTTATATTTAAAAGAA
_2_BRACONIDAE_CHELONINAE_Adelius_fasciipenis_USNMENT01322246_            ??????????????????????????????????????????????????????????????????????????????????????????????????????????????????????????????????????????????????????????????????????????????????????????????????????ATAAACTCTTTATTAAGTTTATTTTTATTAATTATAATTAATAATTTTATAGGTTTATTTCCTTATGTATTTACAATTACTAGACATATAGTTTTTTCATTATTTTTTTCTTTATTTATATGAATTTCAATAATAATTTTTGGTTGATTTAAAAATTTTAATTTTATAATAATTCATTTAGTTCCTTTAGGAACACCTTTTATATTAATATTTTTTATAGTAATAATTGAATTATTAAGAAGAATTATTCGTCCTATTACTTTATCAATTCGTTTAGTAGCTAATATAATTGCAGGTCATTTGTTATTAACTTTATTAGGAAATTTTATTAATTATTTTATTATATTAACTATACAAATTATATTATTATTTTTAGAAATAATAGTTTCAATTATTCAAGCATATGTTTTTACTATTTTATTAATTTTATATTTAAAAGAA
_3_BRACONIDAE_AGATHIDINAE_Agathis_sp_USNMENT01322249_                    ?????????????????????????????????????????????????????????????????????????????????????????????????????????????????????????????????????????????????????????????????????ATATTGTTAATAATTAAATTTAATTATTTAAATTTAATTTATTTTTTAAGTTTATTTTTAATGTTATTAATAAATAATTTTTTAGGATTATTTCCATTTATTTTTACTAGATCAAGTCATTTAGTTTTTTCTTTATATTTATCATTATCAATATGATTAAGAATAATATTATTTGGTTGAATTAAAAATTCTAATTTTATATTTATTCATTTAGTTCCTATAAATACTCCTTTTATATTAATATTTTTTATAGTTTTAATTGAAACATTAAGAAATTTAATTCGTCCTTTAACTTTGTCAGTACGATTAGTTGCTAATATAATTGCTGGACATTTATTATTAGTTTTATTAAGAAGATTTGTTCCATATATTTTATTTATATTTATTCAATTATTATTAATAACTTTAGAATTTATAGTATCATTTATTCAATCTTATGTATTTTCGATTTTATTAATTTTATATTTAAAAGAA
_4_BRACONIDAE_AGATHIDINAE_Bassus_cinctus_USNMENT01322251_                ??????????????????????????????????????????ATAATTAATTGATTATCAAGATTGATTTGTATTATTATTATTCCTCAATTATATTGATTTAATTTTTCTCGAATTAATATTATTATTAATATATTATTAAAT?CTTTATTTAATGAATTTAAAATATTATTAAATTTTAAATTTAATTATTTTAATTTAATTTATTTTTTAAGATTATTTATTATATTAATATTTAATAATTTTTTAGGATTATTTCCTTTTATTTTTACAAGATCTAGACATTTAGTTTTTTCAATATATTTATCTTTATCTTTATGATTAAGTATAATATTATTTGGGTGAATTAAAAATTATAATTTTATATTTATTCATTTAGTTCCTATAAATACCCCTTTTTTATTAATATTTTTTATAGTAATCATTGAAACTTTAAGAAATTTAATTCGACCTTTAACTTTATCAGTTCGATTAGTTGCTAATATAATTGCTGGTCATTTATTATTAGTTTTATTAAGAAGATTTGTTCCTTATATATTATTTTTATTTATTCAATTAATATTAATAGGATTAGAATTTATAGTTTCATTTATTCAATCTTATGTTTTTTCAATTTTATTAATTTTATATTTAAAAGAA
_5_BRACONIDAE_AGATHIDINAE_Cremnops_virginensis_USNMENT01322238_          ATGATATTAAATTATTTTGATGTTTTTGATCCTTCAACTTGAATATTAAATTGAATTTCTAGATTAATTGGTTTAATAATTACTCCACAATTATATTGATTAAGTTTTTCACGTTTTTTTTTTTTATTAAATAATATATTTAAAATTTTATATTTAGAATTTAAAATATTATTATTAGTAAAATTTAATTATTTAAATTTAATATATTTTATTGTTTTATTTTTTATATTATTTATAAATAATTTTTTAGGATTATTTCCTTATATTTTTACTAGTTCAAGGCATTTGGTTTTTAGTTTATATTTATCTTTATCTTTTTGATTATCAATAATATTATTTGGTTGATTAAAAAATAGTGAATTTATATTTATTCATTTAGTTCCTATAAATACTCCTTTTGTTTTAATATTTTTTATAGTATTAATTGAAACTTTAAGGAATTTAATTCGTCCGTTAACTTTATCAGTTCGATTAGTAGCTAATATAGTAGCTGGTCATTTATTATTAATTTTATTAAGAAGATTTATCCCTTATTTATTATTTTTAATTATTCAATTAATGTTAATAATATTGGAAATAATGGTTTCTTTTATTCAAAGTTATGTTTTTACAATTTTATTAATTTTATATTTAAAAGAA
_NEW_ALYSIINAE_Chorebus_sp_USNMENT01322422                               ---ATATTAAATTTATTTTCTATTTTTGATCCCTATACTTATTCTTTAAATTGGGTTTCTTCAATATTAATTTTATTTTTTTTACCTCAAATATATTGAATTTTAAATTCTCGTTTAATTTATATTTTAATAAAATTTATAATAAATTTATGATTTGAATTTAAAGTTATTATAAAATTTAAATTTAATTTAAATAATTTAATTTATTTTATTGTATTATTTTTATTTATTATAATAAATAATTTTATAGGGTTATTTCCTTATATTTTTACTAGTTCGAGTCATTTAATTTATTCAATAGTATTTGCTTTATCTATATGACTTGGGTTGATAATATTTGGTTGATTAAAAAATACAATTTTTATATTAGCACATTTAGTTCCTCAAGGAACTCCATTTGTTTTAATATTTTTTATGGTATTAATTGAATTATTAAGTAGAATTATTCGACCTATAACTTTATCTGTACGTTTAACTGCTAATATAATTGCAGGTCATTTATTATTAACGTTATTAAGTAGATTTATTCCTTATCTAATAGTTTTAGTTGTTCAATTATTATTATTAATTCTAGAAATAGCTGTATCAATTATTCAATCTTATGTTTTTGTAGTTTTAATAATTTTATATTTAAAAGAA
_NEW_ALYSIINAE_Coelinius_robinae_USNMENT01322424                         ---ATATTAAATTTATTTTCAATTTTTGATCCTTATACATATTCTTTAAATTGATTTTCTTCAATATTGATTTTGTTATTTTTACCACAAATTTATTGAATTTTTAATTCTCGTTTTATTTATATAGTAATAAAATTTATAATAATTTTATGAATGGAATTAAAAATTATTTTAAAAGTTAAGTTTAATTTAAATAATATAATTTATTTTATTATTTTATTTTTATTTATTATAATTAATAATTTTATAGGGTTATTTCCTTATATTTTTACTAGATCAAGACATTTAATTTTTTCAATAGTTTTTGCTTTATCTATATGATTAGGATTAATATTATTTGGGTGGGTGAAAAATACAATTTTTATATTAGCACATTTAGTTCCTCAAGGGACTCCTTTTATATTAATATTTTTTATAGTTTTTATTGAATTATTAAGAAGGGTTATTCGTCCAGTTACTTTATCTGTTCGTTTAACTGCTAATATAATTGCTGGTCATCTTTTATTAACATTATTAAGAAGATTTATTCCTTATTTGATATTTTTAGTTATTCAGTTATTATTATTATTATTAGAAATATCAGTTTCTATTATTCAGTCATATGTTTTTATTATTTTAATAATCTTATATTTAAAAGAA
_NEW_ALYSIINAE_Dacnusa_sp_USNMENT01322698                                ---ATACTAAATTTATTTTCAATTTTTGATCCTTATACATATTCTTTAAATTGAATTTCTTCAATATTAATTTTAATAATTTTACCTCAAATTTATTGAATTTTAAATTCTCGTTTTATTTATATTTTAATAAAATTTATTTTAATTTTATGATCTGAATTTAAAATTATTTTAAAATTTAAATTTAATTTAAATAATTTAATTTATTTTATTGCTTTATTTTTATTTATTATATTAAATAATTTTATAGGTTTATTTCCATATATTTTTACTAGTTCAAGACATTTAGTTTATTCAATAATTTTTGCTTTATCTATATGAATTGGTTTAATATTATTTGGATGATTAAAAAATACAATTCATATATTAGCTCATTTAGTTCCTCAAGGAACTCCTTTTATTTTAATGTTTTTTATAGTTTTAATTGAATTATTAAGAAGAATTATCCGTCCAATAACTTTATCTGTTCGTTTAACTGCTAATATAATTGCTGGACATCTTTTATTAACTTTATTAAGAAGATTTATCCCTTATTTAGTAATTTTATTAGCTCAGTTATTATTATTATTATTAGAAATAGCTGTTTCAATTATTCAATCATATGTTTTTATTGTTCTAATAATTTTATATTTAAAAGAA
_NEW_ALYSIINAE_Epimicta_griffithsi_USNMENT01322426                       ATGATATTAAATTTATTCTCAATTTTTGATCCTTATGCATATTCTTTAAATTGAATTTCTTCATTATTAATTTTATTAATATTACCTCAAAATTATTGAATTTTAAGATCTCGATTTATTTATATCTTAATAAAATTTATATTAAATTTATGAGGGGAATTTAAAATTATTATAAAATTAAAATTTAATTTAAATAATTTAATTTATTTTATTGTTTTATTTATATTTATTATATTAAATAATTTTATAGGATTATTCCCCTATATTTTTACTAGATCTAGACATTTAATTTATTCAATAATTTTTGCTTTATCTATATGAATTGGATTAATATTATTTGGATGATTAAAAAATACAATATTTATGCTAGCTCATTTAGTCCCTCAAGGAACTCCATTTATTTTAATATTTTTTATGGTATTAATTGAATTATTAAGAAGAATTATTCGTCCAATAACTTTATCTGTTCGTTTAACTGCTAATATAATTGCAGGACATCTTTTATTAACTTTATTAAGTAGATTTATCCCTTATATTTTAGTTTTAATTATTCAGTTATTATTATTATTATTAGAAATAGCTGTTTCAATTATTCAATCATATGTTTTTACTGTGTTAATAATTTTATATTTAAAAGAA
_NEW_ALYSIINAE_Symphya_sp_USNMENT01322254                                ---ATATTAAATTTATTTTCTATTTTTGACCCCCAAACATATTCTTTAAATTGAATATCTTCTATAGTAATTTTATTTATAATCCCACAATTTTTTTGAATTTTAAAATCTCGGTTAATTTTTATATTAATTAAATTTATTATGATATTATGATTAGAGTTTAAAATTATTATAAAAAATAAATTTAATTTAAATAATTTAATTTATTTTATTATTTTATTTTTATTTATTATATTAAACAATTTAATGGGATTATTTTCTTATATTTTCACAAGATCTAGACATTTAATATATTCTTTAATTTTTTCATTATCAATATGAATAAGTTTAATATTATTTGGTTGGGTAAAAAATACAAATTTTATATTAATTCATCTAGTACCCCAAGGTACTCCATTTATTTTAATATTTTTTATAGTTTTAATTGAATTATTAAGAAATTTAATACGACCTCTAACTTTATCTATTCGTTTAACAGCTAATATAATTGCAGGTCATCTTTTATTAACTTTATTGAGAAGTTTTATTCCATATTTATTAATTTTTATTGTACAATTGTTATTATTATTATTAGAAATTTCAGTTTCTATTATTCAATCTTATGTTTTTACAATTTTAATAATTTTATATTTAAAAGAA
_6_BRACONIDAE_ALYSIINAE_Asyntactus_rhogaleus_CNIN4298_                   ---------------------ATTTTTGATCCTTGTACAAAATTTTCTAATTGATTATCTTCAATTTTAATTATTTTTATTTTACCACAAATTTATTGAATTTTAAGTTCTCGTTTAAATTTTATTTTAATGAAATTTTTAATATTATTTTGAATAGAGTTTAAAATTATTATAAAATTTAATTTTAATTTAAATAATTTAATTTACTTTATTGTTTTATTTTTATTTATTATATTAAATAATTTTATGGGGTTATTCCCTTATATTTTTACTAGTTCAAGTCATTTAATTTATTCAATAATTTTTGCTTTATCAATATGGTTAGGGTTAATATTTTTTGGTTGGTTAAAAAATACTATTTTTATATTAATTCACTTAGTTCCTCAAGGAACTCCTTTTATTTTAATATTTTTTATGGTATTAATTGAGTTATTAAGTAGAATTATTCGTCCTTTAACATTATCTATTCGTTTAACAGCTAATATAATTGCTGGGCATCTTTTATTAACATTATTAAGAAGTTTTATTCCTTACTTTTTAATTATGGGGGTTCAATTAATATTATTGATATTAGAGATAGCTGTTTCTATTATTCAATCTTATGTTTTTGTTATTTTAATAGCTTTATATTTAAAAGAA
_7_BRACONIDAE_ALYSIINAE_Gnathopleura_sp_CNIN3057_                        ?????????????????????????????????????????????????????????????????????????????????????????????????????????????????????????????????????????????????????????????????????????????????????????????????????????ATTTACTTTATAATTTTATTTATATTTATTATAGTTAATAATTTTATAGGTTTATTTTCATATATTTTTACAAGTTCGAGGCATTTAGTTTATTCAATAATTTTTGCATTATCTATATGAATAGGTTTAATGTTATTTGGTTGGGTACAAAATACTACCTTTATATTAACTCATTTAGTACCTCAAGGCACCCCATTTATATTAATATTTTTTATAGTTTTTATTGAATTATTAAGGAGAATTATTCGTCCTTTAACTTTATCAATTCGTTTAACTGCTAATATAATTGCTGGACATTTATTATTAACTTTATTGAGTATATTTATCCCTTACATAATAGTTTTATTTATTCAATTATTATTATTATTATTGGAAATAGCAGTTTCTATTATTCAATCATATGTATTTGTAGTTTTAATAATTTTATATTTAAAAGAA
_8_BRACONIDAE_ALYSIINAE_Neorthostigma_macrops_CNIN4299_                  ---ATATTAAATTTATTTTCTATTTTTGATCCTTATATATTATCTATAAATTGAATATCTTCTTTATTAATTTTATTAATTTTGCCTCAAATTTATTGAATATTTAATTCACGATTAATTTTTATTATTAAAAAAATTATAATAATTTTATGAATAGAATTTAAAATTATTATAAAATTTAAATTTAATTTAAATAATTTAATTTATTTTATTACTTTATTTTTTTTTATTATAATAAATAATTTTATAGGTTTATTTCCTTATATTTTTACTAGATCAAGACATTTAATTTATTCAATAATTTTTGCTTTATCAATATGATTAGGATTAATATTATTTGGTTGAATGAAAAATTTAATTTTTATATTAGCTCATTTAGTTCCTCAAGGGACTCCATTTATATTAATATTTTTTATAGTTTTAATTGAATTATTAAGAATAATTATTCGTCCTATAACTTTATCTATTCGTTTAACTGCTAATATAATTGCTGGACATTTATTATTAACATTATTAAGAAGATTTATTCCTTATTTAATAATTTTATTTATTCAATTAATATTATTATTATTGGAAATAGCTGTTTCAATTATTCAATCTTATGTTTTTGTGGTTTTAATAATTTTATATTTAAAAGAA
_9_BRACONIDAE_ALYSIINAE_Pseudopezomachus_kasparyani_CNIN4318_            ---------------------ATTTTTGATCCTTATACTGTTTTTTCAAATTGAGTTTCTTCTTTTTTAATTTTAATATTTTTACCTCAAATATATTGAATATTAAATTCTCGTTTTATTTTTATATTAATTAAGTTTTTTTTAATTTTATGATCAGAATTTAAAATTATTATAAAATTAAAATTTAATTTAAATAATTTAATTTTTTTTAATGTTTTATTTATGTTTATTATAATAAATAATTTTATAGGGTTATTTCCTTATATTTTTACTAGGTCAAGACATTTAATTTATTCAATAATTTTTGCTTTATCAATATGATTAGGCTTAATATTATTTGGTTGATTAAAAAATTCAACTTTTATATTAGCTCATTTAGTTCCTCAAGGAACCCCTTTTAGGTTAATATTTTTTATAGTTTTTATTGAATTATTAAGAAGTATTATTCGACCTTTAACATTATCAGTTCGATTAACTGCTAATATAATTGCAGGGCATTTATTGTTAACTTTATTGAGTAGATTTATCCCTTATATATTAGTTTTATTATTTCAATTATTATTATTAATTTTAGAGATAGCTGTTTCTATTATTCAATCTTATGTTTTTGTTGTTTTAATAATTTTATATTTAAAAGAA
_10_BRACONIDAE_APHIDIINAE_Pseudephredus_Aphidiinae_CNIN4276_             ????????????????????????????????????????????????????????????????????????ATAATTATTTTGCCTCAAATTTATTGAGTTATAAAATCTCGTTTTATTTATTTATTTATTAATTTTATAATTCTTTTATGAAAAGAATTTATTGTTATTATAAAATTAAAATTTAACATTAATAATTTATTATTATTTTTAAGCTTATTTATATTTATTGTAATGAATAATTTCATAGGATTGTTTCCTTATATTTTTACCAGATCTAGTCATTTAATTTATTCTTTAAGATTAGCCTTACCTATATGATTAGGCTTAATATTTTTTGGTTGAATACAAAATACTAAATTTATATTTGCTCATTTAGTTCCTCAGGGGACTCCTTTTATATTAATATTTTTTATAGTTTTGATTGAATCTTTAAGTAATATTATTCGTCCTTTAACTTTATCCATTCGTCTAACAGCTAATATAATTGCGGGTCATTTATTGTTGACATTATTATCTAGATTTATTCCTTATTTATTTATTTTAGGGGCTCAATTTTTATTATTAATTTTAGAGCTATCGGTGTCTTTAATTCAATCTTATGTTTTTACAATTCTTATAATTTTGTATTTAAAAGAA
_142_BRACONIDAE_APHIDIINAE_Acanthocaudus_tissoti_USNMENT01322493         ---ATATTAAATTTATTTTCTATTTTTGATCCTTCAACATTTAGGTTAAATTGAATATCAACATTCATTGGTCTAATTTTTATTCCTCAAATATATTGAGTATTTAATTCTCGAATTATTTATTTATTAATTACTTTTATGAATATTTTATGAATAGAGTTTAAAATTATTTTAAAGGTTAAGTTTAATTTAAATAATTTAATATTTTATATAAGTATATTTCTTTTTATTATATTAAATAATTTTATAGGATTATTTCCTTATATTTTTACTAGTTCTAGTCATTTAGTTTATTCTTTAAGTTTATCATTACCTATATGGTTGGGTTTAATATTTTTTGGTTGGATTAAAAATACAAAATTTATATTATGTCATTTAGTTCCTCAGGGCACACCGTTTATATTAATATTTTTTATAGTATTAATTGAATCATTAAGTAATATTATTCGACCATTTACTTTAGCTATTCGTTTAACAGCTAATATAATTGCAGGTCATTTATTGTTAACTTTATTAAGAAGTTTTATTCCTTATTTAATTGTTTTATTAGTTCAATTAATATTATTAGTTTTAGAAATTTCTGTATCTTTAATTCAATCTTATGTTTTTGTAATTTTAATAATTTTATATTTAAAAGAA
_143_BRACONIDAE_APHIDIINAE_Aphidius_sp_USNMENT01322235                   ?????????????????????????????????????????????????????????????????????????????????????????????????????????????????????????????????????????????????????????????????????????????????????????????????????????????????????????????????????????????????????????????????????????????????????????????????????????ATAGGGTTATCGTTACCTATATGATTAGGATTAATAATATTTGGTTGAATTAAAAATACTAATTTTATATTTGCTCATCTAGTTCCTCAAGGTACTCCTTTTATTTTAATATTTTTTATGGTGTTAATTGAGTCATTAAGGAATATTATTCGTCCTTTTACATTATCAATTCGATTAACTGCTAATATAATTGCTGGTCATTTATTATTAACTTTGTTAAGAAGATTTATTCCTTATTTAATTGTATTAATTTTACAATTAATATTATTAATTTTAGAGATTTCAGTTTCTTTAATTCAATCTTATGTATTTGTAATTTTAATAATTTTATATTTAAAAGAA
_11_BRACONIDAE_APOZYGINAE_Apozyx_penai_CNC1045801_                       ATGATATTAAATTTATTTTCAGTTTTTGATCCTACAACTCTTTCTTTAAATTGAATTTCTGTTTTTATTGGAGTTTTTTTTATTCCTCAGATCTATTGATTAATAAAGTCTCGTTTATCTTTTTTATTAATAACTTTATTAAATATTTTAAGAAAAGAATTTCAAGTAATTTTGAAATCAAATTTTAATTATAATAATTTATTTTATTTTTTGGTTTTATTTTTATTTATTTTATGGAATAATTTTATAGGGTTATTCCCTTATATTTTTACTGCCTCTAGACATTTAGTTTATTGTATATTGTTTTCTTTATCATTATGGGTAGGATTAATATTATTTGGCTGGGTTAAAAATACAAAATTTATACTGGCTCATTTAGTCCCTTTAGGAACCCCTTTTGTATTAATATTTTTTATAGTAATAATTGAATTTTTAAGAAATATTATTCGTCCTTTAACTTTGGCCGTTCGTTTAACTGCTAATATAATTGCTGGTCATTTATTATTAGTTTTATTAAGAAGATTTATTCCTTATTTATTAGTTTTAGTTATTCAAATAATACTTTTAATATTAGAGATAGTTGTTTCTATAATTCAATCTTATGTTTTTATTATTTTATTAGTATTGTATTTAAAAGAA
_12_BRACONIDAE_BRACHISTINAE_Blacus_sp_USNMENT01322548_                   ???????????????????????????????????????????????????????????????ATAATTGTATTATTGGTAATTCCACAAATTTTTTGAATTAAATTTTCTCGAGTAAATTTATTTAGATTTATTTTTTTATTTATATTATGAAGAGAATTTAAAGTTATTTTAAAAAATAAATTTAATGTTTTTAATTTATTATATTTTATAAGAATATTTTTTTTTATTATAATTAATAATTTTATAGGGTTGTTCCCTTATATTTTTACAAGATCAAGTCATTTAATATTTTCTTTAACTTTTGGTTTATCTTTATGAATTGGTTTAATATTATTTGGTTGGTTAAAAAATAGAGAATTTATATTTATTCATTTAGTTCCAAGAGGAACTCCATTTATTTTAATATTTTTTATGGTATTAATTGAAACTTTAAGAAATATTATTCGTCCAATAACATTATCTATTCGTTTAACAGCTAATATAATTGCAGGGCATTTATTATTAACTTTATTAAGTTTATTTATTCCATATTTAATAATTTTAATTTTACAATTAATATTATTAATTTTAGAAATTGCTGTATCATTAATTCAATCTTATGTTTTTGTAATTTTAATAATTTTATATTTAAAAGAA
_13_BRACONIDAE_BRACHISTINAE_Grypokeros_fuscifemur_CNC1045806_            ???????????????????????????????????????TTAGCTTTAAATTGAATTTCTTCAATTGTTGGATTATTGATAATTCCTCAAATATTTTGAATAAAAAATTCACGAATTGTTGAATTTAATTATTTATTTTTAAAAATATTATGATTTGAGTTTAAAATAGTATTAAAAAATAATTTTAATATTTATAATTTATTATATTTTTTATCTTTATTTTTTTTTATTTTAATAAATAATTTTATAGGGTTGTATCCTTATATTTTTACAAGGTCAAGACATTTAATATTTCCGTTAATTATAGCTTTATCAATATGGTTAGGATTTATATTTTTTGGGTGAATTAAAAATATGGAATTTATATTTATTYATATAGTTCCAATAGGGAYACCTTTTGTATTAATATTTTTTATAGTTTTAATTGAATCATTAAGAAATATTATTCGTCCATTAACTTTATCAATTCGGCTAACTGCTAATATAATTGCTGGACATTTATTATTGACATTATTAAGAAGGTTTATTCCTTATTTATTTATTTTAATGGCACAATTATTGCTTTTAATTTTAGAAGTAGCTGTATCAATTATTCAATCTTATGTATTTGTTATTTTAATAATTTTATATTTAAAAGAA
_14_BRACONIDAE_BRACHISTINAE_Diospilus_sp_CNIN3041_                       ---ATATTAAACTTATTTTCAATTTTTGACCCATCAACATGATCTTTAAATTGATTATCTTCAATGTTAAGTTTAATGTTTATTCCTCAAATATTTTGATTAAAATTTTCTCGTATTTTAATAATTAATTACATCTTAACTCATTTATTATGATTAGAATTTAGTATAATCTTAAAAAATAATTTTAATAAATTTAATTTAATTTATTTATTAACTTTATTTATTTTTATTTTATTTAATAATTTTATAGGATTATTTCCTTATATTTTTACAAGAACAAGACATTTAATTTTTTCTATAATATTTGCTTTATCAATATGAACAGGTTTAATATTTTTTGGCTGAATTAAAAATACAGAATTCATATTTATTCATTTAGTCCCCAATGGAACTCCATTTATACTAATATTTTTTATAGTTTTAATTGAAACTCTAAGAAACATTATTCGTCCATTAACTTTATCAGTCCGATTAACTGCTAATATAATTGCAGGCCATTTATTATTAACTTTATTAAGAAGATTTATCCCTTATTTAATAATATTAATTTTACAATTAATATTATTAATTTTAGAAATTGGAGTTTCTATCATTCAATCTTATGTATTTGTAATTTTAATAATTTTATATTTAAAAGAA
_15_BRACONIDAE_BRACHISTINAE_Diospilus_sp_USMET01322575_                  ---ATATTAAACTTATTTTCAATTTTTGATCCTTCAACATGATCGTTAAATTGATTATCTTCAATATTAAGATTAATATTTATTCCTCAAATATTTTGATTAAAATTTTCTCGTATTTTAATAATTATCTATATTTTAATTCATTTATTATGATTAGAATTTAGAATAATTTTAAAAAACAATTTTAATAAATTTAATTTAATTTATTTGCTAACTTTATTTATATTTATTTTATTTAATAATTTCATGGGATTATTTCCTTATATTTTTACAAGAACAAGACATTTAATTTTTTCTATAATATTTGCAATATCAATATGAATAGGTTTAATATTTTTTGGTTGAATCAAAAATACAGAATTTATATTTATTCATTTGGTCCCAAATGGAACTCCTTTTATATTAATATTCTTTATAGTTTTAATTGAAACTTTAAGAAATATTATTCGTCCATTAACTTTATCAGTTCGATTAACTGCTAATATAATTGCTGGACATTTATTATTAACTTTATTAAGAAGATTTATCCCATATTTAGTAATTTTAATTTTACAATTAATATTATTAATATTAGAAATTGGAGTTTCTATTATTCAATCTTATGTATTTGTAATTTTAATAATCCTATATTTAAAAGAA
_16_BRACONIDAE_BRACHISTINAE_Schizoprymnus_sp_USNMENT01322549_            ???????????????????????????????????????????????????????????????????????????????????????????????????????????????????????????????????????????????????????????????????????????????????????????????????????????????????????????????????????????????????????????????????????????????????????????????????????????????????????????????????????????????????????????????????????????????????????????????????????????????????????????????????????????????????????????????????????????????????????????????????????????????????????????????????????????????????????????????????????????????????????????????????????????????????????????????????????????????????????????????
_17_BRACONIDAE_BRACONINAE_Eunesaulax_sp_CNIN4283_                        ---------------------ATTTTTGATCCTTTTACTTATTCAATAAATTGAATTTCTACTTTTTTAATTTTATTAATTTTACCACAAATTTATTGAATAATTAATTCTCGAATTATTTATATTTTTATAAATTTTTTAATGGTTTTATTTAAAGAATTTAAAATTATTTTAAAGTTTAAGTTTAATTTAAATAATTTAATTTACTTTATTAGTTTATTTTTATTTATTATAATAAATAATTTTATAGGATTATTTTCATATATTTTTACAAGATCAAGACATTTAATATTTTCAATAATTTTTTCTTTATCTATGTGATTAGGTTTAATATTTTTTGGTTGAGTTAAGAATATAAAATTTATATTAGTTCATTTAGTTCCTCAAGGAACTCCTTTTATATTAATATTTTTTATAGTATTAATTGAAATATTAAGAAATTTTATTCGTCCTTTAACTTTATGTGTTCGGTTAACTGCTAATATAATTGCGGGTCATTTATTATTGACTTTATTAGGTAGATTTATTCCATATATATTTGTTTTATTAAGACAATTTTTATTATTTTTTTTAGAAATTGGTGTTTCTTTAATTCAGTCTTATGTTTTTGTTATTTTAATAATTTTATATATAAAAGAA
_18_BRACONIDAE_BRACONINAE_Coeloides_scolytivorus_USNMENT01322554_        ATGATATTAAATTTATTTTCAATTTTTGACCCACAAACTTATTCTTTAAATTGAATATCAAGATTATTAATTATAATTTTTTTCCCTCAAATTTATTGATTTATAATTTCACGTTTTATTTATTTAATTTATAGTTTTATATTAAATTTATGATTAGAATTTAAAATTATCATAAAATTGAAATTTAATTTAAATAATTTAATTTATTTTATTACTTTATTTTTATTTTTTTTATTAAATAATTTTATAGGATTATTTCCTTATATTTTTACAAGATCAAGTCATTTAATTTTTTCTATAATATTTGCTTTATCTATATGATTAAGATTAATAATTTTTGGTTGATTAAAAAATACTAATTTTATATTAATTCATTTAGTTCCTCAAGGAACTCCTTTTATATTAATATTTTTTATAGTTTTAATTGAGTTATTAAGAAGATTAATTCGACCTTTAACTTTATCTGTACGATTAACAGCAAATATAATTGCAGGTCATTTATTATTAACTTTATTGGGGAGATTTATTCCTTATTTAATTGTTTTAATAGCTCAATTTTTATTAATAATTTTAGAAATTGGAGTTTCTTTTATTCAATCTTATGTATTTGTTGTTTTAATAATTTTATATTTAAAAGAA
_19_BRACONIDAE_BRACONINAE_Cyanopterus_sp_CNIN3045_                       ---ATATTAAATTTATTTTCTATTTTTGATCCTCAAACTTATTCAATTAATTGATTTTCTTCATTATTAGTTTTATTTTTTTTACCACAAATTTATTGAATAATAAGATCTCGATTAATTTATTTAGTTAATTATTTTTTTTTAGTTTTGTGAGGAGAATTTAAAATTATTATAAAAGTTAAATTTAATTTAAATAATTTAATTTATTTTGTTGTTTTGTTTTTATTAATTATAATGAATAATTTTATAGGTTTATTTTCTTATATTTTTACTAGGTCTAGTCATTTAATATTTTCAATAGTATTTTCTTTATCTATATGATTAGGATTAATATTTTTTGGTTGGATTAAAAATATAAAATTTATATTAGCTCATTTAGTTCCTCAGGGTACTCCTTTTATATTAATATTTTTTATGGTTTTTATTGAATTATTAAGAAGATTTATTCGTCCTTTTACTTTATGTGTTCGTCTAACTGCTAATATAATTGCTGGTCATTTATTATTAACTTTATTGGGAAGATTTATTCCTTATTTAATTGTTTTATTATGTCAATTTTTATTATTTTTTTTAGAAATTGGGGTATCTTTAATTCAGTCTTATGTATTTGTTATTTTAATAATTTTATATTTAAAAGAA
_20_BRACONIDAE_CARDIOCHILINAE_Retusigaster_noguerai_CNC924603_           ---ATACTAAATTTATTTAGTATATTTGATCCTGTAACTTTAGCTATAAATTGAATTTCAAGAATTTTAGGTGTATTTTTTTTTCCACAGATTTATTGATATTTTATTTCTCGAATTTTATATTTATATTTTTTAATTCAAAATATTTTATATTCAGAGTTTAAATTAATTATAAAAGTTAAATTTAATTTAAATAATTTATTTTTTATTTTAACATTATTTATATTTATATTTTTTAATAATTTTTTAGGATTATTTCCTTATATTTTTACTAGATCTAGACATTTAACATTTTCTTTAACTTTTTCTTTATCAATATGATTGGGGGTTATACTATTTGGTTGAATTGAGAATATACAATTTATATTTATTCATTTAGTTCCTTTAGGGACCCCATTTTTATTAATATTTTTTATAGTAATAATTGAATTTTTAAGTAATATTATTCGGCCATTAACTTTAGCTGTTCGATTAGTAGCAAATATAGTGGCTGGTCATTTATTATTAACATTAATAGGGAATTTTATTTCTTATGGATTTATTGTTTTTTTTCAATTGATATTATTAAGATTAGAATTTATAGTTTCATTAATTCAATCTTATGTTTTTGTAATTTTAATAGTTTTATATATGAAAGAA
_21_BRACONIDAE_CARDIOCHILINAE_Toxoneuron_viator_USNMENT01322468_         ---ATATTAAATTTATTTAGAATATTTGATCCTGTAACTTTATCGTTAAATTGAATTTCTAGAATTTTAGGTTTATTTTTTTTTCCACATTTGTATTGATTTTTTAATTCTCGTATTATATATATATTTATATTAATTCAATTAAAATTGTATTTTGAATTTAAATTAATTATGAAAGTTAAGTTTAATTTAAATAATTTAATTTTTATTCTAACTTTATTTTTTTATTTATTTTTTAATAATTTTTTAGGGTTGTTTCCTTATATTTTTACAAGGTCGAGGCATTTAGTATTTTCAATGACTTTTTCTTTATCTATATGATTAGGGGTAATATTATTAGGGTGAATTGAAAATATTGAATTTATATTTATTCATTTAGTACCATTAGGTACTCCTTTTTTATTAATATTTTTTATAGTATTAATTGAATTTTTAAGGAATATTATCCGACCATTAACTTTAGCAGTTCGGTTAGTTGCTAATATGGTTGCGGGTCATTTATTACTAACTTTAATAGGAAATTTTATTTCTTATTTGTTTGCATTAGTATTTCAATTAATATTATTGGGGCTAGAGTCTATAGTTTCTTTAATTCAATCTTATGTTTTTGTAATTTTAATAGTTTTATATATAAAAGAA
_22_BRACONIDAE_CENOCOELIINAE_Capitonius_chontalensis_USNMENT01322558_    ---ATATTAAATTTATTTTCTGTATTTGATCCTGATATAATAAATTTAAATTGAATTTCATCTATAATTTTATTTTTATTTATTCCACAAATTTATTGATTAAAAATTTCTCGGTTGATTTATTTAATAAATAAATTTATTATATTTTTATGAAATGATTTTAAAATTGTAGTATATAATAAATTTAATTTAGATAATTTATTATTTTTTGTTAGATTATTTTTATTTATTTTAATTAATAATTTTATAGGATTATTTCCTTATATTTTTACTAGTTCTAGACATTTAATTTTTTCATTAATTTTTTCTATAAGTATATGAATAGCTTTAATAATTTTTGGTTGAATTAAAAATACAAATTTTATATTTATACATTTGGTTCCAATTGGTACACCTTTTATATTAATATTTTTTATAGTATTAATTGAAACTTTGAGTAATATTATTCGTCCAATAACTTTATCTATTCGATTAGTTGCTAATATGGTTGCTGGACATTTATTATTGACATTATTAAGGGAATTTGTTCCTTATTTAATTTTATTGTTGATTCAATTATTATTATTATTTTTAGAAATAGCTGTGTCTTTAATTCAATCTTATGTTTTTGTAATTTTAATAGTGTTATATTTAAAAGAA
_23_BRACONIDAE_CENOCOELIINAE_Aulacodes_nigriventis_USMEN01322459_        ?????????????????????????????????????????????ATAAATTGATTATCAACTCTGATTGTTTTATTTTTATTTCCACAAATATTTTGATTAAAAATTTCTCGAGTTATTTATTTTTTTTATAGATTTTTAATTGTATTGTGGAAAGATTTTAGAGTTGTATTGGTAAGAAATTTTAATAAGGATAATTTGTTATTTTTTATTTCTTTATTTTTAGTCATTTTGTTTAATAATTTTATAGGATTGTTTCCTTATATTTTTACGAGAACAAGACATTTAGTTTTTTCGTTGGGATTTTCTTTAAGGATGTGATTATCTTTGATAATTTTTGGTTGAAGGAAAAATACAAATTTTATATTTGTGCATTTATTACCAATGGGAACTCCGTTTGGGTTAATATTTTTTATAGTATTTATTGAAACGTTAAGTAATATTATTCGACCTGTGACATTATCAATTCGATTGGTAGCTAATATAATTGCTGGTCATTTATTATTAACATTATTAAGGAGTTTTATTCCTTATTTTATTGTTTTAATTTTACAAATAATATTATTGATTTTAGAGATGGGTGTAGCTTTAATTCAATCATATGTATTTTTAATTTTAATAATTTTATATCTTAAAGAA
_24_BRACONIDAE_CENOCOELIINAE_Cenocoellius_ashmeadii_USNMENT01322645_     ATGATATTAAATTTATTTTCTGTTTTTGATTCTTCAATATTATTTTTAAATTGATTTTCTTCATTAATTATATTTATATATATTCCACAATTTTTTTGAGTTAAAATATCTCGATTGGTTTATTTTATATATAATTTTTTAAATTTATTGTGATTAGATTTTAAAGTTGTTGTATTTAATAATTTTAATAAAAATAATTTATTATTTTTTATTAGATTATTTTTATTTATTATATTTAATAATTTTATAGGGTTATTTCCTTATATTTTTACAAGATCAAGTCATTTAATATTTTCAATAATTTTTTCTTTAAGAATATGATTAGCTTTAATAATTTTTGGTTGATTTAATAATACAAAT???????????????????????????????????????????????????????????????????????????????????????????????????????????????????????????????????????????????????????????????????????????????????????????????????????????????????????????????????????????????????????????????????????????????????????
_25_BRACONIDAE_CHARMONTINAE_Charmon_extensor_USNMENT01322559_            ---ATATTAAATTTATTTTCAGTGTTTGATCCATCAACTTTTATGATTAATTGGGTTTCAACTTTATTGTTAATATTATTATTACCACAAATTTTTTGGCTAATAAATTCTCGTTTTATAATAATATTTTTTAATTTTTTAAAATTAATTATAGTAGAATTTAAGGTTTTAATAATAAATTATTTTAATTTTATTAATATTTTATATTTTATAGTTTTATTTTTATTTATTATATTTAATAATTTTTTAGGGTTATTTCCCTATATTTTTACTAGGTCTAGACATTTATTATTTTCTTTAATTTTTTCTTTTTCAATATGATTAGGTTTAATGTTATTTGGTTGATTAAAAAATACTAGGTTTATATTTATTCATTTGGTTCCATTGGGGACTCCATTTATTTTAATATTTTTTATAGTTTTAATTGAAACTTTAAGAAATTTTATTCGGCCTTTAACTTTGTGTATTCGGTTAACTGCTAATATAATTGCTGGACATTTGTTATTGACTTTATTAGGGTTATTTATTTATTATTTATTAATTTTATTAATACAAATTTTATTAATAATATTAGAAGTATTTGTTTCATTTATTCAATCTTATGTTTTTGTGGTTTTAATGATTTTATATTTAAAAGAA
_26_BRACONIDAE_CHELONINAE_Chelonus_sp_USNMENT01322561_                   ATTTTTTTAAATTTATTTAGTGTATTTGATCCGGTAACTTTTTCATTAAATTGATTATCTATAATAATTTATTTATATATTTTTCCTCAAATGTATTGGATTTATCAAAGACGTTTAATTTTATTTTTAAAAAAAATAATTAATAATTTAATAAAAGAAATTAAAGTTATTTTAAATAATTTTAGTAATTTAAATAATCAAATTTATATTATAGTTTTATTTTTTTTTTTATTAGTTAATAATGCTATAGGGTTATTTCCTTATATTTTTACATCTTCTAGACATTTATTATTTTCTTTGGTTTATTCATTAAGAATATGATTGAGTTTTAATTTGTTTGGATGAATTAAAAATACATATATAATATTAATTCATTTGGTTCCTATAGGAACACCTTTTTTATTAATAATATTTATAGTTTTAATTGAATTATTAAGAAATTTAATTCGTCCTTTAACTTTATCAATTCGGTTAATGGCTAATATTGTTGCTGGACATTTATTATTAACATTATTAAGTAATTTTTTATCATATATAATTATATTTATGATTCAAATTTTATTATTATTTTTAGAAATTATAGTTTCTATTATTCAATCATATGTTTTTATTGTTTTAATAGTATTATATATAAAAGAG
_27_BRACONIDAE_CHELONINAE_Phanerotoma_sp_USNMENT01322562_                ???????????????????????????????????????????????????????????????????????????????????????????????????????????????????????????????????????????????????????????????????????????????????????????????????????????????????????????????????????????????????????????????????????????????????????????????????????????????????????????????????????????????????????????????????????????????????????????????????????????????????????????????????????????????????????????????????????????????????????????????????????????????????????????????????????????????????????????????????????????????????????????????????????????????????????????????????????????????????????????????
_29_BRACONIDAE_DORYCTINAE_Heterospilus_sp_CNIN3037_                      ATGATATTAAATTTATTTTCAATTTTTGACCCTTATGTATTATCTATTAATTGATTTTCAAGTTTAATAGTTTTGATATTTATTCCTCAAATTTATTGATTAAAAATTAGTCGATTAATTAATTTAATAAATTTATTTATAAATATTTTATGGAATGAGTTAAAAATTATTATATTAGTAAATTTTAATATTTTAAATTTAGTATTTTTTAATGTTTTATTTTTATTTATTATAATAAATAATTTTATAGGGTTATTTCCTTATATTTTTACAAGGTCTAGTCATATAATTTTTGCAGTTTCATTTGCTTTGAGGATATGATTTGGTTTAATAATTTTTGGTTGATTGAAAAATACTAAATTTATATTAGTTCATTTATTACCTCAAGGGACTCCTTTAATATTAATATCATTTATAGTTATAATTGAATCTTTAAGAAATTTAATTCGTTCATTAACATTATCAATTCGTTTAACAGCTAATATAATTGCTGGACATTTATTATTAACTTTATTAGGTAGTTTTATTCCTTATTTAATAATCTTATTAATTCAGTTAATATTATTAATTTTAGAAATATCAGTTTCAATAATTCAATCATATGTATTTGTTATTTTAATAATTTTATATTTGAAAGAG
_30_BRACONIDAE_DORYCTINAE_Labania_ficophaga_CNIN3682_                    ATGATATTAAATTTATTTTCAATTTTTGATCCTTATGTTTTATCTTTAAATTGAATATCTAGTTTAATTAATTTATTTTTTATTCCTTCAATTTATTGATTAAAAGAATCACGGTATATTTATTTTTTAAAATTATTTTTAATTTTATTATGGAAAGAATTTAAAATTATTATATTGGGTAATTTTAATATATTAAATTTAATTATTTTTATTAATTTATTTATTTATATTATAATTAATAATTTAATAGGTTTATTTTCTTATATTTTTACAAGAACTAGTCATATGGTTTTTTCTGTTACTTTTTCTTTAAGAATATGGTTAGGGCTAATAATTTTTGGTTGATTAAAAAATACATTTTATATATTAGTTCATTTAGTTCCTCAAGGTACTCCATTTATATTAATATTTTTTATAGTGTTAATTGAATTATTAAGAAATTTAATTCGATCTATTACTTTATCAATTCGATTATCTGCTAATATAATTGCTGGGCATTTATTATTAGTATTATTAAGTAGGTTTATTCCTTATTTTATTGTATTAATTATTCAGTTATTACTATTAATTTTAGAAATTTTTGTCTCATTAATTCAATCGTATGTTTTTGTAATTTTAATAATTTTATATTTAAAAGAA
_31_BRACONIDAE_DORYCTINAE_Allorhogas_crassifemur_CNIN3684_               ATGTTATTAAATTTATTTTCTATTTTTGATCCCTATGTTTTATCTTTAAATTGATTATCTTCTTTAATTATTATATTTATTATACCTTTATTATATTGATTTTATTATTCTCGTTTAAGATATTATTTAAGTTTATTTATATATATTTTATGATTAGAATTTAAAATTATTATAGTTAATAAGTTTAATTTATTAAATTTAATATTTTTTATTGTTTTATTTATGTATATTATAGTAAATAATTTTATGGGGTTATTTCCTTATATTTTTACTAGATCTAGTCATTTAGTTTATTCTTTATCTTTTTCTTTAAGGATATGATTAGGTTTAATATTTTTTGGGTGGTTAATAAATTCTTTTTATATATTTGTTCATTTAGTTCCTCAAGGGACTCCAATAATATTAATATTTTTTATGGTTTTAATTGAATTATTAAGAAATTTAATTCGTTCTTTAACATTAGCAATTCGATTAACTGCTAATATAATTGCTGGTCATTTATTGTTATTATTATTAAGAATATTTATTCCTTATTTAATTTTTTTATTTATTCAATTAATATTATTAGTTTTAGAAATGGCTGTTTCTTTAATTCAATCTTATGTTTTTGTAATTTTAATAATTTTATATTTAAAAGAT
_32_BRACONIDAE_DORYCTINAE_Allorhogas_scotti_CNIN3686_                    ATGATATTAAATTTATTTTCAATTTTTGATCCTTATGTAATATCATTAAATTGAATTTCAAGAATAATTGGTATATTATTATTACCTTCATTATATTGATTAGAAGAATCTCGTTTAATTTATTTTTGTAAAAAATTTTTTTTTATATTATGGTTAGAGTTTAAAATTATTATATTAAATAAATTTAATTTATTAAATATAATTTTTTTTATTGTTTTATTTAATTTTATTATAATTAATAATTTTATGGGGTTATTTCCTTATATTTTTACAAGAAGAAGACATATAATTTATGCTGTTTCTTTTGCATTAAGAATATGATTGGGTTTAATATTTTTTGGATGGTTAAAAAATACTATACATATTTTAGTTCATTTATTACCTCAAGGGACTCCTTTAATATTAATATTTTTTATAGTTTTAATTGAATTATTAAGAAATTTGATTCGTTCTTTAACATTATCTATTCGTTTAACTGCTAATATAATTGCTGGTCATTTATTATTAGTTTTATTGGGAAGATTTATTCCTTATTTAATTGTTTTAATTTTTCAATTAATGTTATTAATTTTAGAGATAGCTGTTTCTATTATTCAATCATATGTTTTTGTAATTTTGATAATTTTATATTTGAAAGAA
_34_BRACONIDAE_DORYCTINAE_Eodendrus_eous_CNIN4303_                       ---ATATTAAATTTATTTAGAATTTTTGATCCTTGTACTTTTTCTTTAAATTGAATTTCTTCATTTATTTGTTTAATTTTTTTCCCACAAATTTATTGATTAAAATTTTCTAATAATTATTTTATTTTAATTAAATTATTTAATTTATTATTAGGAGAATTTAAAGTAATTTTATTTAATAAATTTAATTTAAATAATATTATTTATTTTGTGGTTTTATTTATATTTATTTTATTTAATAATTTTATAGGATTATTTTCTTATATTTTTACTAGATCTAGTCATTTAATTTTTTCATTAGGATTTTCATTAATTATATGAAATTCTTATATATTATTTGGTTGATTAAAAAATACTAAATTTATATTAGTTCATATATTACCTCAAGGAACTCCTTTATTATTAATAAATTTTATAGTATTAATTGAAACTCTTAGAATAATTATTCGTCCAATAACTTTATCTGTTCGATTGACAGCTAATATAATTGCTGGACATTTATTATTAACTTTATTAAGATCTTTTATTCCATATTTTATTGTTTTGTTGATACAAATTATATTATTAATTTTAGAAATTGCTGTTTCTTTTATTCAATCATATGTATTTATTTTATTAACTGTTTTATATTTAAAAGAA
_35_BRACONIDAE_DORYCTINAE_Euscelinus_sarawacus_CNIN4311_                 ???????????????????????????????????????TTTTCATTAAATTGAATTTCTTCTGTGTATGGGTTATTAATTTTACCTCAAATTTATTGAATAGTTTTTTCTTTGAATTATTTATTTATTATAAATTTTATTAATTTATTATTAAATGAGTTTAATGTGGTTTTAAAAAATAAATTTAATTTGAATAATTTAATTTATTTTATTGTTTTATTTATATTTATTTTATTTAATAATTTTATAGGATTATTTCCTTATATTTTTACTAGTTCTAGACATTTAATTTTTTCTTTAGGGATTTCAATTATGATATGAAATGGATATATATTGTTTGGTTGAATTAAAAATACAAAGTTTATATTAATTCATATGTTACCTCAAGGTACTCCATTTTTATTAATAAATTTTATAGTATTAATTGAAACTTTAAGAACATTGATTCGACCTATAACTTTATCTGTTCGTTTAACGGCTAATATAATTGCAGGTCATTTATTATTAACTTTATTAGGAAGATTTATTCCATATTTTTTAGTTTTGTTATGTCAGATTATGTTATTAATTTTAGAAATTGGAGTTTCTGTAATTCAATCATATGTTTTTGTTTTGTTAACAATTTTATATTTTAAAGAA
_36_BRACONIDAE_DORYCTINAE_Ficobolus_paniaguai_CNIN3418_                  ATGGATTTAAATTTATTTGAAGTTTTTGATCCTTATAATTTAACTTTTAATTGATTGAGAAGAATATTAATTTTAATTTTTATTCCTATAATTTATTGATTAAAATTTTCTCGTTTAATTTTTTATTTAATTATTTTTTTGAATTTATTATGAGTAGAATTTAAAATTATTATGTTAAATAAATTTAATTTATTAAATTTAATTTTTTTTATTACTTTATTTTTATATTTAGTAATTAATAATTTTATAGGATTATTTTCTTATATTTTTACAAGTTCAAGTCATATGATTTTTGCTGTTTCTTTTGCTTTAAGAATATGATTGGGATTAATAATTTGAGGATGATTAAATAATATTATGCATATATTTATTCATTTATTACCTCAGGGAACTCCATTTATATTAATATTTTTTATAGTTTTGATTGAATTATTAAGAATAATTATTCGATCATTAACTTTATCAATTCGTTTAACTGCTAATATAATTGCTGGTCATTTATTATTAGTCTTATTAGGTAGATTTATTCCTTATATTATTATTTTGTTGATTCAATTTATATTATTAGTTTTAGAAATATCTGTTTCTTTAATTCAATCTTATGTTTTTGTAATTTTGATAATTTTATATTTAAAAGAA
_37_BRACONIDAE_DORYCTINAE_Lissopsius_sp_CNIN3039_                        ???????????????????????????????????????????????????????????????ATAATAATTTTATTAATTTTTTCACAAGTTTATTGATTGATAATTTCGCGAATAATTTATATATTAAAAATTTTTTTAAATACATTATGGAATGAATTTAAATTAATTATATTTGTAAAATTTAATTTTAATAATTTAATTTATTTTAATGTTTTATTTATTTTTATTATATTAAATAATTTTATGGGGTTATTTCCTTATATTTTTACAAGTTCGAGGCATATAGTATTTTCAATAACTTTTTCTTTAAGAATATGATTAGGATTAATATATTTTGGATGATTAAAAAATACTAAATTTATATTAATTCATTTGGTTCCTCAAGGGACCCCATTTGTTTTAATATCTTTTATGGTATTGATTGAATCTTTAAGAAATTTAATTCGTCCTTTAACTTTATCAATTCGATTAACTGCAAATATAATTGCTGGTCATTTATTATTAACTTTATTAAGAAGATTTATTCCGTATTTAGTTATTTTAGTTTTGCAGTTAATGTTGTTGCTTTTAGAAATGGCAGTTTCGATTATTCAGTCTTATGTATTTGTAATTTTGATAATTTTATATTTAAAAGAA
_38_BRACONIDAE_DORYCTINAE_Monitoriella_rufithorax_CNIN3420_              ---ATATTAAATTTATTTTCAATTTTTGATCCATATGTATTATCATTAAATTGATGTTCAAGATTAATTATTTTAT---TTATACCTTCAATTTATTGAATTTATTATTCGCGAATTTTTTTTTTTATTTATTTATTAATAAATATTTTATGAAATGAATTTAAAATTATTATAATTAATAAATTTAATATATTAAATTTAATTTTTTTTATTGTTTTATTTATTAATATTTTAATAAATAATTTTTTAGGATTATTTTCATATATTTTTACTAGGTCTAGACATTTAGTTTATTCTATTTCTTTTTCTTTAACAATATGATTAGGGATTATTTTATTTGGATGAATTAATAATACTATATTTATATTAATTCATTTAGTTCCTCATGGAACTCCAATTTTATTAATATCATTTATAGTTTTAATTGAATTATTAAGAAATTTAATTCGTTCTTTAACTTTATCTATTCGTTTAACTGCTAATATAATTGCTGGACATTTATTATTAATTTTATTAGGAAGATTTATTCCTTATATTATTGTTTTATTTATTCAATTAATATTATTAATATTAGAAATATCAGTTTCTTTTATTCAATCTTATGTTTTTGTGATTTTATTAATTTTATATTTGAAAGAA
_39_BRACONIDAE_DORYCTINAE_Mononeuron_duguetiae_CNIN3416_                 ATAATATTAAATTTATTTTCAATTTTTGACCCATATGTTTTGTCTTTAAATTGGATATCAAGAATAATAGTTCTTATATTACTTCCTTCTTTATATTGATTTTATGAGTCTCGTTTAATTTATTTTTTAAAAATATTATTATTAATGTTATGAATAGAATTTAAAATTATTATAGTTAATAAATTTAATTTATTAAATTTAATTTTTTTTATTGTTTTATTTATTTATATTATAATAAATAATTTTATGGGATTGTTTTCTTATGTATTTACTAGATCAAGACATATGGTTTATGCTGTGTCTTTTGCTTTAAGAATATGAATTGGATTAATAATTTTTGGTTGAACAAAAAATACTTTTCATATATTGGTTCATTTAGTTCCTCAAGGAACTCCAATTATATTAATATCTTTTATGGTTTTAATTGAATTATTAAGAAATTTAATTCGATCTTTAACTTTATCAATTCGTTTAACTGCTAATATAATTGCAGGTCATTTATTATTAGTTTTATTAGGTAGTTTTATTCCTTATATAGTTGTTTTAATTATTCAATTGATATTATTAATTTTGGAAATAGCAGTTTCTATTATTCAGTCTTATGTTTTTGTTATTTTGATAATTTTGTATATAAAAGAA
_40_BRACONIDAE_DORYCTINAE_Percnobracon_stenopterus_CNIN3047_             ATGATATTAAATTTATTTTCAATTTTTGATCCATATGTATTATCTTTAAATTGATGTTCTAGATTAATTATTATATTTTTATTACCTCAAATATATTGATTATATGAATCACGATTAATTATTTTAATTAAAATATTTATTTTAATATTATGATTTGAATTTAAAATTATTATAATAAATAAATTTAATATTTTAAATTTAATTTTTTTTAATGTATTATTTATTTTTATTATAATTAATAATTTTATAGGGTTATTTTCATATATTTTTACTAGAACAAGACATATAATTTATGCAGTTTCTTTTGCATTAAGAATATGATTGGGGTTAATATTTTTTGGATGAATAAAAAATACAAATTTTATATTAGTTCATTTAGTTCCACAAGGAACCCCCATAGCTTTAATATCATTTATAGTTTTAATTGAATCCTTAAGAAATTTAATTCGTTCTTTAACTTTATCTATTCGATTGACTGCAAATATAATTGCTGGTCATTTATTATTAACTTTATTAGGTAGATTTATTCCTTATTTATTTGTATTAATTGGTCAATTGTTATTAATAATCTTAGAAATAGCAGTTTCTATTATTCAGTCTTATGTATTTGTAATTTTAATAATTTTATATTTAAAGGAA
_41_BRACONIDAE_DORYCTINAE_Plesiopsenobolus_mesoamericanus_CNIN3483_      ---ATATTAAATTTATTTTCGATTTTTGATCCTTATGTTTTATCTTTAAATTGAGTATCTAGAATTATTATTATTTTAATTATTCCTATATCTTATTGATTTAAGTTATCTCGTTTATTTTTTTATATTCAATTATTATTAAATATTTTATGAATTGAGTATAAAGTTATTATATTAAATAAATTTAATTATTTAAATTTATTTATTTTTATTGTTTTATTTTTCAATATTATATTAAATAATTTTATAGGTTTATTTCCTTATATTTTTACAAGATCTAGACATTTAATTTTTTCTTTATCTTTTGCTTTAAGAATATGGTTAGGTTTAATATTTTTTGGTTGATTTAAAAATACTTTTTATATATTAGTTCATTTATTACCTAGTGGTACTCCTATAATGTTAATATTTTTTATAGTTTTAATTGAAATATTAAGTAATTTTATTCGTTCATTAACATTATCAATTCGTTTAACTGCAAATATAATTGCTGGTCATTTATTATTGGTTTTATTGGGTAGTTTTATTCCATATTTAATTGTTTTAATTTTACAGATTATATTGTTATTATTGGAAATAGCTGTTTCTATTATTCAATCTTATGTTTTTGTTACATTAATAATTTTATATTTAAAAGAA
_42_BRACONIDAE_DORYCTINAE_Psenobolus_parapygmaeus_CNIN3497_              ATGATATTAAATTTATTTTCAATTTTTGATCCTTATGTTTTATCTTTAAATTGATTATCTAGTATAATTATTTTTATTATAATACCTATATTTTATTGATTTAAAAATTCTCGATTAATTTATTATTTATATATATTATTTAGTTTATTATGAAGAGAATTTAAATTAATTATAGTAAGTAAATTTAATTTATTAAATTTATTATTTTATATTGTTTTATTTATATTTATTATATTAAATAATTTTATAGGGCTATTTCCTTATATTTTTACTAGATCTAGACATATAGTTTTTTCTGTATCTTTTGCTTTATCTATATGGTTAGGTTTAATATTTTTTGGTTGATTAAAAAATACTTTTCATATATTTGTTCATTTATTACCTCAAGGTACTCCATTAATATTAATATCTTTTATAGTATTAATTGAAATATTAAGAAATTTTATTCGGTCATTAACTTTATCTATTCGATTAACTGCAAATATAATTGCTGGTCATTTATTATTAGTTTTATTAGGAAGTTTTATTCCTTATATATTAATTTTGGTTTTTCAAATTTTATTATTAATTTTAGAGATGGCTGTATCTATAATTCAATCTTATGTTTTTGTTATTTTAATAATTTTATATTTGAAAGAA
_43_BRACONIDAE_DORYCTINAE_Rhaconotus_sp_CNIN3056_                        ?????????????????????????????????????????????????????????????????????????????????????????????????????????????????????????????????????????????????????????????????????????????????????????????????????????ATTTTTTTTATTACTTTATTTTTTTTTATTTTATTAAATAATTTTATAGGATTATTTCCTTATATTTTTACAAGTAGAAGTCATATAATTTTTTCAATTAGGTTTTCTTTATCTATATGAAATGGTTATATATTATTTGGTTGATTAAAAAATACAAATTTTATAATAATTCATATAGTTCCTCAAGGAACTCCTTATATTTTAATAAATTTTATAGTTTTAATTGAATTATTAAGAATAATTATTCGACCTTTAACTTTATCAATTCGGTTAGCTGCAAATATAATTGCAGGTCATTTATTATTAACTTTATTAGGAACTTTTATTGTATATTTATTAATTTTGATTGTTCAATTATTATTATTAATTTTAGAGATAGCTGTTTCGGTAATTCAATCTTATGTTTTTGTTTTATTAACTTTATTATATTTAAAGGAA
_44_BRACONIDAE_DORYCTINAE_Sabinita_sp_CNIN3683_                          ATGATATTAAATTTATTTTCAATTTTTGATCCTCATACAATATCATTAAATTGATTTTCAAGTTTTTTAATTATTTTATTATTACCAAGAATTTATTGAATTTTATTGTCTCGATTAATTTATTTTTTTGATTTTTTTATTAAAAAATTATGAAGGGAATATAAAACACTTTTATTAAATAAATTTAATTATTTAAATTTAGTTTTTTATGTTGTTTTATTTATATTTATTTTAATAAATAATTTTTTGGGTTTATACCCTTATATTTTTACAAGATCAAGACATATAATTTTTTCTGTTAGGTTTGCTTTGTCAATATGATTAGGTTTAATGTTTTTTGGTTGGTTAAAGAATACTTTTCATATGTTTGTTCATTTATTACCTCAAGGGACTCCTGTTATATTAATATTATTTATAGTTTTAATTGAATTATTAAGAAATGTAATTCGTCCATTAACTTTATCAATTCGTTTAACTGCAAATATAATTGCTGGTCATTTATTATTAGTTTTATTGGCAGGGGCTATTCCTTTTTTAATTGTATTATTTTTTCAGATTTTATTATTAATTTTAGAAATTTCTGTTTCTATTATTCAGTCTTATGTTTTTGTAATTTTATTGATTTTGTATTTTAAAGAA
_45_BRACONIDAE_DORYCTINAE_Spathius_elegans_USNMENT01322433_              ATGTTAACAAATTTATTTTCAATTTTTGATCCAAGAACATTTAGGTTGAATTGAATATCAAGTTTATTTATTTTAATTTTATTACCACATTTTTATTGAATATTTAGGTCACGTTTTATATATTTATTTAAATTTTTTATAAAAACTTTAAGAAATGAATATAAAATTATTATAAAATTTAATTTTAATTTAAATAATTTAATTTATTTTGTTGTTTTATTTTTATTTATTATATTTAATAATTTTATAGGTTTATTTTCTTATATTTTTACAAGCTCTAGACATTTAATTTATTCAATAATTTTTTCTTTATCAATATGATTAAGTTTAATGATTTTTGGATGATTTAAAAATACAAAATTTATATTTGTACATTTAGTTCCTCAAGGGACTCCATTTATATTAATATTTTTTATAGTTTTAATTGAAATATTAAGAAATATTATTCGTCCTTTAACATTATGTGTTCGATTAACTGCAAATATAATTGCTGGACATTTATTAGTAACATTATTGAGAAGGTTTATTCCATATTTAATTGTTTTGTTTAGTCAGTTATTATTATTAATTTTAGAAATAGCAGTTTCTATTATTCAGTCTTATGTTTTTGTTATTTTAATAATTTTATATATAAAAGAA
_46_BRACONIDAE_DORYCTINAE_Stenocorse_bruchivora_CNIN3043_                ---------------------ATTTTTGATCCAGTTGGATTAGAATTAAATTGAATATCTTCAATAATTATTATAATTATAATTCCTCAAATTTATTGATTAAAAATATCTCGTTTAATTTTTTTAAATATTAAATTTATAAATATATTATTTTTTGAATTTAAAATTATTTTATTTAATAAATTTAATATTTATAATTTAATTTATTTTATTATTTTATTTATATTTATTATATTTAATAATTTTATAGGTTTATTTCCTTATATTTTTACTAGATCTAGACATATAATTTATTCAATAACTTTTGCTTTAAGTATATGATTAGGTTTAATATTATTTGGATGATTATATAATACAAATTTTATGTTAACTCATTTAGTTCCTCAAGGAACACCAGTTTTATTAATGTCATTTATAGTTTTAATTGAATTATTAAGAAATTTAATTCGTCCTTTAACATTATCAATTCGTTTAACAGCAAATATAATTGCTGGTCATTTATTATTGACTTTATTAGGAAGATTTGTTCCTTATTTAATTTTATTAATATTACAATTAATATTAATAATATTAGAAATTGCTGTTTCATTGATTCAGTCTTATGTATTTGTAATTTTAATAATTTTATATTTAAAAGAA
_47_BRACONIDAE_EUPHORINAE_Meteorus_sp_USNMENT01322447_                   ---------------------ATTTTTGATCCTTATATATTTATTTTTAATTGATTTTCTGTGATTATTTATTTATTATTATTACCGCAAATTTATTGATTTTATAACTCTCGTTTATTTATTTTATTTAAATTATTATTGATTAAGTTATGAATTGAATTTAAATTAATTATAATATCAAAATTTAATTTGATGAATTTGTTAATATTAATTGTTTTATTTATATTTATTTTATTTAATAATTTTATAGGGTTATTTCCTTATATTTTTACTTCTACTAGACATTTAATGTTTTCAATATTTTTTTCTTTATCTATATGAATAGGAATAATAATTTTTGGTTGGTTAAAAAAATCTGAGCATATATTTATTCATTTAGTACCTATAGGGACTCCTTTTATATTGATATTTTTTATAGTATTAATTGAATCTTTAAGTAATTTAATTCGTCCAATAACTTTATCAATTCGATTAGTTGCAAATATAATTGCTGGTCATTTATTGTTAACTCTATTAAGAAGATTTATTCCCTATTTAATTTTATTATTAGTTCAATTATTATTATTATTATTAGAAATTTCAGTTTCAATTATTCAATCTTATGTATTTGTTGTGTTAATAATTCTATATTTAAAAGAA
_48_BRACONIDAE_EUPHORINAE_Peristenus_sp_CNIN3049_                        ---ATATTAAGATTATTTTCAACTTTTGATCCATATATATTATTTTTTAATTGAATATCTATTTATATTATTATATTATTAATTCCTCAAATTTATTGATTTAAAAAATCTCGTTTAATAAATTTTTTATTATTATTATTTTTAATATTATTAAGAGAGTTTAAAGTAGTAATAAAAAATAATTTTAATATATATAATTTAATTTTATTAGTTAGATTGTTTTTTTTTATCATAATTAATAATTTTATAGGATTATTTTCTTATATTTTTGTAGGAACTAGACAATTAAGATTTTCTTTATATTTTTCTATGTCTATATGAATAGGATTAATAATATTTGGTTGATTAAAGAATTATAATCATATATTTATTCATTTAGTTCCTTTAGGAACTCCTTTTTTATTAATATTTTTTATAGTATTAATTGAGACATTAAGAAATATTATTCGTCCATTAACTTTAGCTATTCGATTAGTTGCAAATATAATTGCTGGTCATTTATTATTAACATTATTAAGAAGATTTATTCCATTTTTAATTATTTTACCTATTCAGTTAATATTATTGACTTTAGAATTAGCAGTTTCTTTTATTCAAGCTTATGTATATGTAATTTTAATAGTATTATATTTAAAAGAG
_49_BRACONIDAE_EXOTHECINAE_Colastes_Pseudophanomeris_unicolor_CNIN4304_  ---ATATTAAATTTATTTTCAATTTTTGACCCTTACACATATTTAACAAATTGGATTTCTTCTTTAATTATTTTATTAATTTTACCACAAATTTATTGAATTTTAAATTCACGTTTTATTTATATTTTAATAAAATTTATTTTAATTTTATGAAGAGAATTTAAAATTATTATAAAATTTAAATTTAATTTAAATAATTTAATTTATTTTATTGTTTTATTTTTATTTATTATATTAAATAATTTTATAGGTTTATTTCCTTATATTTTTACGAGATCTAGACATTTAATTTATTCAATAATTTTTGCTTTATCTATATGAATTGGTTTAATATTATTTGGTTGATTAAAAAATACAGTTTTTATATTAGCTCATTTAGTTCCACAAGGTACACCTTTTGTTTTAATATTTTTTATAGTTTTAATTGAATTATTGAGGAGAATTATTCGTCCAATAACTTTATCTATTCGTTTAACTGCTAATATAATTGCTGGTCATTTATTATTAACTTTATTAAGAAGATTTATTCCTTATTTATTAGTTTTATTAATTCAATTATTATTATTAATATTAGAAATAGCAGTTTCTATTATTCAATCTTATGTATTTGTTGTTTTAATAATTTTATATTTAAAAGAA
_50_BRACONIDAE_EXOTHECINAE_Shawiana_CNIN3889_                            ---------------------ATTTTTGATCCTTTTACATATTTAATTAATTGAATTTCTTCTTTAATTATTTTATTTTTTTTACCTCAAATTTATTGAATTTTAAGTTCTCGTTTTATTTATTTTTTAATAAAGTTTGTTATAATTTTATGGATAGAATTTAAAATTATTATAAAATTTAAATTTAATTTAAATAATTTAATTTATTTTATTGTTTTATTTTTATTTATTATATTAAATAATTTTATAGGGCTTTTTCCATATATTTTTACTAGATCTAGGCATTTAATTTATTCAATAGTTTTTGCTTTGTCAATATGAATTGGTTTAATATTATTTGGTTGAATAAAGAATACAATTTTTATGTTGGTTCATTTAGTTCCTCAGGGGACTCCTTTTATTTTAATATTTTTTATAGTTTTAATTGAATTATTAAGAAGAATAATTCGTCCAATAACTCTATCTATTCGTTTAACTGCTAATATAATTGCTGGTCATTTATTATTAACTTTATTAAGAAGATTTATTCCTTATTTAATAGTTTTATTGGTTCAATTGTTGTTATTAATATTAGAAATAGCGGTCTCGATTATTCAATCTTATGTTTTTGTTGTTTTAATAATTTTATATTTAAAAGAA
_51_BRACONIDAE_EXOTHECINAE_Colastinus_crustatus_CNIN4312_                ---ATATTAAATTTATTTTCAATTTTTGATCCTTATTCTTATATAACAAATTGGGTGTCTTCTTTATTAATTTTATTAATTTTACCACAAATTTATTGAATTTTAAATTCTCGTTTTATTTATATTTTGATAAAATTTGTCTTGACTTTATGAAGAGAATTTAAAATTATTATAAAATATAAATTTAATTTAAATAATTTAATTTATTTTATTGTATTATTTTTATTTATTATAATTAATAATTTTATGGGATTATTTCCTTATATTTTTACTAGATCAAGACATTTAATTTATTCTTTAATTTTTGCTTTATCTATGTGGATTGGATTAATATTATTTGGTTGAATAAAAAATACAGTTTTTATGTTAGCTCATTTAGTTCCTCAGGGAACTCCTTTTGTTTTAATATTTTTTATAGTTTTAATTGAATTATTAAGAAGAATTATTCGTCCAATAACTTTATCAATTCGTTTAACAGCTAATATAATTGCAGGTCATTTGTTATTAACTTTATTGAGGAGGTTTATTCCTTATATAATAGTTTTATTAGTTCAATTAATATTATTAATATTGGAGATAGCTGTTTCTATTATTCAATCTTATGTTTTTGTTGTTTTAATAATTTTATATTTAAAAGAA
_52_BRACONIDAE_EXOTHECINAE_Shawiana_lapponica_CNIN4307_                  ---ATATTAAATTTATTTTCAATTTTTGACCCTTATACATATTTAACTAACTGAATTTCTTCTATTTTAATTTTATTTATATTGCCTCAAATTTATTGAATTTTAAGATCTCGTTTAATTTACTTTTTAATAAAATTTATTTTTATTTTATGAAGAGAATTTAAGATTATTATAAAATTTAAATTTAATTTAAATAACTTAATTTATTTTATTGTTTTATTTTTATTTATTATATTAAATAATTTTATAGGATTATTCCCCTATATTTTTACTAGATCAAGACATTTAATTTATTCAATAATTTTTGCTTTATCTATATGAATTGGTTTAATATTATTTGGTTGAATAAAAAACACAACTTTTATATTAGCTCATTTAGTACCTCAAGGAACTCCTTTTATTTTAATATTTTTTATAGTTTTAATTGAGTTATTAAGAAGAATTATTCGTCCAATAACTTTATCTATTCGTTTAACTGCTAATATAATTGCAGGTCATTTATTATTAACCTTACTAAGAAGATTTATTCCATATTTGTTAGTTTTATTGGTTCAATTATTATTATTAATATTAGAAATAGCGGTTTCAATTATTCAATCTTATGTTTTTGTTGTTTTAATAATTTTATATTTAAAAGAA
_53_BRACONIDAE_EXOTHECINAE_Vietcolastes_rhaconotus_CNIN4317_             ---------------------ATTTTTGATTTTTATACATTATTAACAAATTGAATTTCTTCATTAATTATTTTAATAATATTACCACAAATTTATTGAATTTATAATTCTCGTTTAATTTATTTTTTAATAATTTTTTTTTATATATTATGAAATGAATTTAAAATTATTTTAAAATTAAAATTTAATTTAAATAATTTAATTTATTTTATTGTTTTATTTATATTTATTATATTTAATAATTTTATAGGTTTATTTCCTTATATTTTTACAAGTTCAAGACATTTAATTTTTTCAATAATTTTTGCGATATCAATATGATTAGGATTAATATTATTTGGTTGGTTAATAAATACTATTTTTGTTTTAGCCCATTTAGTACCTCAAGGAACTCCATTTATATTAATATTTTTTATAGTAATAATTGAATTATTAAGAAGAATTATTCGTCCAATAACTTTATCTATTCGATTAACAGCAAATATAATTGCTGGTCATTTATTATTAACTTTATTAAGAAGATTTATTCCTTATTTATTAGTTTTAATAATTCAATTATTATTATTATTATTAGAAATAGCAGTTTCTATTATTCAATCTTATGTTTTTGTAATTTTAATAATTTTATATTTAAAAGAA
_54_BRACONIDAE_EXOTHECINAE_Xenarcha_lustrator_CNIN4296_                  ???????????????????????????????????????????????????????????????????????????????????????????????????????????????????????????????????????????????????????????????????????????????????????????????????????????????????????????????????????????????????????????????????????????????????????????????????????????????????????????????????????????????????????????????????????????????????????????????????????????????????????????????????????????????????????????????????????????????????????????????????????????????????????????????????????????????????????????????????????????????????????????????????????????????????????????????????????????????????????????????
_55_BRACONIDAE_TELENGAIINAE_Gnamptodon_sp_CNIN3881_                      ATGATATTAAATTTATTTTCAATTTTTGATCCATATACAATTTCTTTAAATTGAGTTTCTAGCCTATTAATTTTATTAATTTGTCCACAAATTTATTGACTAATAAATTCTCGGTTTATTTTTTTATTAAAAAATTTTTTTTTAATTTTATGAATAGAGTATAAAATTATTATAAAATTTAATTTTAATTTAAATAATTTATTATATTTTATTATTTTATTTTTATTTATTATAATTAATAATTTTTTAGGTCTATTCCCATATATTTTTACAAGATCAAGTCATTTAATTTATTCTTTAGTTTTTGCTTTATCAATATGATTAGGTTTAATAACTTTTGGGTGATTAAAAAATACAATACATATATTAGTTCATTTAGTTCCTCAAGGAACTCCTTTTATATTAATATTTTTTATAGTTTTAATTGAATTATTAAGATCAATTATTCGACCTTTAACTTTATCTATTCGTTTAACAGCTAATATAATTGCCGGTCATTTATTATTAACATTATTAAGAAGATTTATTCCATATATATTTATTATTTTTATCCAATTATTATTATTAATTTTAGAAATAGCTGTCTCTATTATTCAATCTTATGTTTTTGTAATTTTAATAATTTTATACTTAAAAGAA
_56_BRACONIDAE_TELENGAIINAE_Gnamptogaster_astrachanica_CNIN4302_         ATGATATTAAATTTGTTTTCAATTTTTGATCCTTATACTTATTCATTAAATTGATTTTCTAGATTATTAATTTTATTAATTTGTCCCCAAATATATTGAATAATAAATTCTCGATTAATTTATTTAATAAAAAAATTTTTTTTTATATTATGAATAGAATATAAAATTATTATAAAAAATAAATTTAATTTAAATAATTTAATATATTTTATTATTTTATTTTTATTTATTATATTAAACAATTTTATAGGATTATTTCCTTATATTTTTACTAGATCAAGACATTTAATATATTCAATAATTTTTTCTTTATCAATATGATTAGGTTTAATTTTATTTGGTTGATTAAAAAATACAACTCATATATTAGTTCATTTAGTTCCTCAAGGAACTCCTTTCATATTAATATTTTTTATAGTTATAATTGAAATATTAAGAAATATTATTCGACCTTTAACATTAGCAATTCGATTAACTGCTAATATAATTGCTGGTCATTTATTATTAACTTTATTGAGAAGATTTATTCCTTATTTAATAGTTATTTTAACACAATTATTATTATTATCATTAGAAATAGCTGTTTCAATTATTCAATCATATGTTTTTGTAATTTTAATAATTTTATATTTAAAAGAA
_57_BRACONIDAE_TELENGAIINAE_Neognamptodon_CNIN3882_                      ??????????????????????????????????????????????????????????????????????????????????????????????????????????????????????????????????????????????????????????????????????????????????????????????????????????????????ATTGTATTATTTTTATTTATTATATTTAATAATTTTATAGGATTATTTTCTTACATTTTTACAAGATCAAGACATTTAATTTATTCAATAATTTTTGCCTTATCAATATGGTTAGGATTAATAATATTTGGATGAATTAAAAATACTCAAATTATATTAATTCATTTGGTTCCTCAAGGAACTCCTTTTTTATTAATATTTTTTATAGTAATAATTGAAACATTAAGAAGAATTATCCGTCCTATAACTTTATCTATTCGTTTAACTGCTAATATAATTGCTGGTCATTTATTATTAACTTTATTGAGAAGATTTATTCCTTATTTAATTAYKCTCTTYYKATCTTTAATACTTTTAATTTTAGAAATAGCAGTTTCAATTATTCAATCTTATGTTTTTACTATTTTAATAATTTTATATTTAAAAGAA
_58_BRACONIDAE_HELCONINAE_Helcon_nunciator_pedalis_USNMENT01322576_      ?????????????????????????????????????????????????????????????????????????????????????????????????????????????????????????????????????????????????????????????????????ATTGTAATAAAAAATAATTTTAATTTATATAATATATTATTTTTTTTATGTTTATTTATATTTATTTTATTTAATAATTTTTTAGGTTTATTTCCTTATATTTTTACAAGGTCAAGACATTTAATTTTTTCTTTAAGAATTTCTTTATCTATATGATTGGGTTTAATAATTTTTGGTTGAATAAAAAATACACAATTTATATTTTCTCATATATTACCTATTGGGACACCATTTGTTTTAATATTTTTTATAGTTTTAATTGAAACATTAAGAAATATTATTCGACCAATAACTTTATCAATTCGATTAACTGCAAATATAATTGCAGGTCATTTATTATTAACTTTATTAAGAAGTTTTATTCCTTATATAATTTTTTTATTATTACAAATTTTATTATTAATTTTAGAAATTGCTGTTTCAATAATTCAATCTTATGTATTTGTTATTTTAATAATTTTATATATAAAAGAA
_59_BRACONIDAE_HOMOLOBINAE_Exasticolus_sp_USNMENT01322476_               ---ATATTAAATTTATTTAGAATTTTTGATCCTTCAACATTATCTTTAAATTGATTATCAAGATTAATTTATTTAATAATTTTACCACAAATTTATTGATTAAATTATTCTCGAAGTTTAATTTTTATAAAAATATTATTATTATTATTATGGAAAGAATTTAAATTATTATCAAAATTTAAATTTAATAAATTAAATTTATTAATATTAATTTCTTTATTTTTATTTATTATATTTAATAATTTTATAGGGTTATTTCCTTATATTTTTACATGTTCAAGACATTTAATTTTTTCTTTAAGATTTTCTTTAACTTTATGAATTTCTTTTATAATATTTGGATGAATAAAAAATTCTTATCATATGTTTATTCATTTAGTTCCTTTAGGAACACCTTTTATATTAATATTTTTTATGGTAATTATTGAAACATTAAGTAATATTATTCGTCCAATAACTTTGGCTATTCGATTAATAGCAAATATAATTGCTGGTCATTTATTATTAACATTATTGAGAATATTTATTCCATATATAAATGTATTATTGGTTCAATTAATATTATTAATTTTGGAAGTTTCAGTTTCTTTTATTCAAGCTTATGTTTTTGTTATTTTATTAGTTTTGTATATAAAAGAA
_60_BRACONIDAE_HOMOLOBINAE_Homolobus_sp1_USNMENT01322577_                ---------------------ATTTTTGATCCTTCAACTTTTTCTTTAAATTGAATTTCTTCAATATTATGTTTATTATTTATTCCACAAATTTTTTGATTTAATAAGTCTCGATTAATTTATTTTTTTATGAATATATTAAAATTATTATATTTTGAATTAAAATTATTATTAAAAAATAAATTTAATTTATTAAATTTAATTTTTTTTATTAGATTATTTTTATATGTATTATTTAATAATATTATAGGATTATTTCCTTATATTTTTACTAGATCAAGTCATTTAGTTTTTTCTTTTATTTTTTCTTTATCTATTTGATTAGGTTTAATAGTATTTGGTTGAATTAAAAATACTTTTTATATGCTTATACATTTAGTTCCAGTTGGAACTCCATTTGGTTTAATATTTTTTATGGTTTTAATTGAAAGATTAAGAAATATTATTCGTCCATTAACTTTGGCTATTCGATTAACTGCTAATATAATTTCTGGTCATTTATTATTAACATTATTAAGAAGATTTATTCCTTATTTATTTATTTTAATTATTCAAATATTATTATTATTATTAGAAATTGGAGTATCTGTTATTCAAGCTTATGTTTTTATAATTTTGTTAATTTTATATTTAAAAGAA
_61_BRACONIDAE_HORMIINAE_Acanthormius_sp_CNIN3879_                       ??????????????????????????????????????????????????????????????????ATTTGTTTATATATAGTTCCTCAGATTTATTGAATATATAAATCTCGAATTATTTTTTTTTTAAAAATATTTTTTATTAAATTATTTATAGAATTTTATATTATTATAAAATTTAAATATAATATTAATAATATGTTATTTTTTATTACATTTTTTATGTTTCTTTTAATAAATAATTTTATAGGGTTATATTCTTATATTTTTACTAGTTCAAGGCATTTAGTATTTTCAATAATTTTTTCTATTTCAATATGATTAGGGGTTGTGATATTTGGGTGATTTAAAAATACAAAATTTATATTAGTTCATCTTGTTCCTCAAGGAACTCCTTTTTTTTTAATAAATTTTATAGTTTTAATTGAATTATTGAGAAATTTTATTCGTCCTTTAACTTTAGCTGTTCGTTTAACAGCTAATATAATTGCAGGTCATTTATTGTTGACTTTATTAGCTAGTTTTATTCCTTATTTAATTATTTTAATTTTACAATTAATATTATTAATGTTAGAGGTAGCAGTTTCTTTTATTCAATCTTATGTTTTTGTAATTTTAATAATTTTATATTTGAAAGAA
_62_BRACONIDAE_HORMIINAE_Aulosaphobracon_capitatus_CNIN4181_             ---ATATTAAATTTATTTTCTATTTTTGATTCTTATACTATATTTAATAATTGAGTTTCTTCTTTGTTAGGGTTATTAATAATACCACAAATTTATTGATTAATAAATTCTCGTTTAATTTATTTTTTAAATTTATTTATAAAAACTTTATATAATGAATTTAAGGTTATTATAAAGGTTAAATTTAATTTAAATAATTTAATATATATAATTGTTTTATTTATATTTATTATATTTAATAATTTTATAGGTTTATTTCCTTATATTTTTACTAGTTCAAGACATTTAATATTTTCTTTAGTTTTTTCTTTATCAATATGATTAGGTTTAATATTTTTTGGGTGATTAAAAAATACTAAATTTATGTTGGCACATTTAGTTCCTCAAGGAACTCCCTTTGTTTTAATATTTTTTATGGTTATAATTGAATTATTAAGAAATTTAATTCGTTCAATAACATTGGCTATTCGATTAACAGCTAATATAATTGCTGGTCATTTGCTTTTAACGTTATTAGCTAGATTTATCCCTTATTTATTAGTATTATTAGTTCAATTGTTATTGTTATCTTTAGAAATAGCGGTTTCTTTGATTCAGTCTTATGTATTTGTTGTTTTAATAATTTTATATTTAAAAGAA
_63_BRACONIDAE_HORMIINAE_Aulosaphoides_sp_CNIN3901_                      ---------------------ATTTTTGATTCTTATACTTATTTAAATAATTGAATTTCTTCATTTATTGGTTTAATTTTTTTACCTCAAATTTATTGAATATTAAGATCACGTTTAATTTATATTTATAATAAATTTATATTAATTTTATGGAATGAATTTATTGTTATTATAAAATTTAAATTTAATATTAATAATTTGTTTTATTTTATTGTTTTATTTATATTTATTATATTTAATAATTTTATAGGATTATTTCCATATATTTTTACTAGTTCAAGTCATTTAATATTTTCTTTAAATTTTTCTTTATCAATATGATTAGGTTTGATATTATTTGGTTGATTAAAAAATACAAATTTTATATTTGCTCATTTAGTACCTCAAGGCACACCTTTTATATTAATATTTTTTATAGTAATAATTGAATTATTAAGTAATTTTATTCGTTCTTTTACTTTATCAATTCGTTTAACTGCTAATATAATTGCTGGTCATTTATTATTAACTTTACTTGCATCATTTATTCCTTATTTAATTGTTTTATTTATTCAATTATTATTATTATTATTAGAAATTTCTGTTTCATTAATTCAGTCTTATGTATTTGTGGTTTTAATAATTTTATATTTAAAAGAA
_64_BRACONIDAE_HORMIINAE_Cedria_wichasei_CNIN4021_                       ??????????????????????????????????????????????????????????????????ATTGGTTTATTAATTTTACCTCAATTGTATTGATTTATGAATTCACGAATTTTTTTTTTATGAAATTATTTAGTTAAGTTATTATGGATAGAATTTAAAGTAATTATAAAATATAATTTTAATTTAAATAATTTAATTTATTTTATTGTTTTATTTTTATTTATTATATTTAATAATTTTATAGGATTATTTCCTTATATTTTTACTAGATCAAGACATTTAGTTTATTCTTTAATTTTTTCATTATCAATATGATTAGGTTTAATAATTTTTGGTTGATTAAAAAATACTAAATTTATATTAGCTCATTTAGTTCCTCAAGGAACTCCTTTTATATTAATATTTTTTATAGTTTTAATTGAAATATTAAGAAATATTATTCGTCCTATAACTTTAGCTGTTCGTTTAACAGCTAATATAATTGCTGGTCATTTATTATTAACTTTATTGGCTATATTTATTCCGTATATAATTATTTTATTTCTTCAATTATTATTATTAATATTGGAAATTGCAGTTTCAATTATTCAGTCTTATGTTTTTGTAATTTTAATAATTTTATATTTTAAAGAA
_65_BRACONIDAE_HORMIINAE_Hormius_orientalis_CNIN4179_                    ??????????????????????????????????????????????????????????????????ATTGGTTTATTTTTTATTCCTCAATTATATTGATTTTTTAATTCTCGTTTATTTTATTTATTTAATAGTTTAATAATATTATTATGGTTAGAATTTAAGGTAATTATAAAATTTAAATTTAATTTAAATAATTTATATTATTTTATTGTATTATTTTTTTTTATTTTATTTAATAATTTTATAGGGTTATTTCCTTATATTTTTACTAGATCTAGTCATTTAATATATTCAATAATTTTTAGTTTATCAATATGATTAGGGTTTATATTTTTTGGTTGATTAAAAAATTTTAAATTTATAATAGCTCATTTAGTACCCCAAGGAACACCTTTTATTTTAATATTTTTTATAGTTTTAATTGAATTATTAAGAAATTTAATTCGCCCAATAACTCTTTGTGTTCGTTTAACAGCTAATATAATTGCTGGTCATTTATTATTAACTTTGTTAGCTAGTTTTATTCCATATATAATTGTTTTATTGTTTCAATTATTATTGTTAATATTAGAAATTGGGGTTTCAATTATTCAATCTTATGTATTTGTAATTTTGGTAATTTTATATTTGAAAGAA
_66_BRACONIDAE_HORMIINAE_Hormius_sp_CNIN3943_                            ???????????????????????????????????????????????????????????????ATAATTGGTTTATTTATTATCCCTCAAGTATATTGATTTTTTAGAACTCGGTTAGTTTATATTTTTTATGAAGTTATAAAATTATTGTATATAGAATTTATTATTATTATAAAATTTAAATTTAATTATAATAATTTATTTTTTTTTATTGTTTTATTTTTTTTTATTATATTTAATAATTTGATAGGGCTATTTCCTTATGTATTTACTAGATCAAGACATTTAATGTTTTCTTTAGTTTTTAGTTTATCTTTATGGTTAGCTGTTATATTTTTTGGTTGATTTAATAATTTTAAATTTATAATAGCTCATTTAGTGCCTCAAGGGACACCTTTTATATTAATATTTTTTATAGTTATGATTGAATTATTGAGTATATTAATTCGCCCTTTAACTTTAGCTATTCGTTTGACAGCTAATATAATTTCTGGTCATTTATTATTGGCTTTATTATCAATATCTGCACCTAATAACCTTCATTCTAATGTAGTTTGAACATTGTTACAATTAGAGTTAGGGGTTGCTTTTATTCAATCATATGTTTTTGTAATTTTGATTATTTTATATTTAAAAGAA
_67_BRACONIDAE_RHYSIPOLINAE_Pseudavga_sp_CNIN4027_                       ATGATACTTAATTTATTTTCTATTTTTGATTCTTATACTTTTTCTTTAAATTGAGTGTCTTCAGTTTTAGGCTTATTAATTTTGCCACAAATTTATTGAACAATAACTTCTCGTTTTATTTTTTTAATTAAAAAATTTTTATATTTATTATGGCTAGAATTTAAGTTAATTATAAAGTATAATTTTAATTTAAATAATTTAATTTATTTTTTAGTTTTATTTATATTTATTATATTTAATAATTTTATGGGATTATTCCCTTATATTTTTACTAGTTCTAGACATTTAATGTATTCATTAATTTTTTCTTTATCTATATGAATTGGAGTTATAATATTTGGGTGGTTAGAAAATACAAAATTCATATTAGCACATTTAGTCCCTCAAGGAACCCCTTTTGTTTTGATATTTTTTATGGTTTTAATTGAAACTTTAAGAAATATTATTCGTCCTATAACTTTGTCTATTCGTTTAACTGCTAATATAATTGCTGGTCATTTATTATTGACTTTATTAGTTAGATTTATTCCATATATTATTATTGTTATTATACAGTTAATATTATTAATTTTAGAAATTTCTGTTTCTTTAATTCAATCTTATGTTTTTGTGATTTTAATGATTTTATATTTAAAAGAA
_68_BRACONIDAE_HORMIINAE_Katytermus_palmicola_CNIN3903_                  ------TTGAATTTATTTTCAATTTTTGATTCTTATACTTATTTAAATAATTGAATTTCTTCTTTAATTGGATTAATTATAGTTCCTCAAATTTATTGATTTTTTAGATCTCGAATTTTATTTATTGTAAATAAATTTATGAATATTTTATGAAGTGAATTTATTAATATTATAAAATTTAATTTTAATATTAATAATTTATTTATTTTTATTGTTTTATTTATATTTATTATATTTAATAATTTTATGGGGTTATTTCCATATATTTTTACTAGATCTAGACATTTAATATTTTCTTTAATTTTTTCTTTATCAATATGATTAGGTTTAATATTTTTTGGATGAATAAATAATACAAAATTTATATTAGCTCATTTAGTTCCTCAAGGAACACCTTTTGTTTTAATATTTTTTATAGTTTTAATTGAATTATTAAGTAGAATTATTCGTCCATTAACTTTATCAATTCGTTTAACAGCTAATATAATTGCTGGTCATTTATTATTAACTTTATTATCGAGATTTATTCCATATTTATTTGTTTTATTAATTCAATTAATATTATTAATATTGGAAATATCTGTATCTTTAATTCAATCTTATGTTTTTGTTGTTCTAATAATTTTATATTTGAAAGAA
_69_BRACONIDAE_HORMIINAE_Parahormius_nitidus_CNIN4190_                   ????????????????????????????????????????????????????????????????????????ATATTTTTAATTCCTCAGGGGTTTTGGTTAATAAAATCACGTTTATTTTTTTTAATTGAAAAATTTAATAATTTAATATGATTAGAGTTTAAATTAATTATAAAATTTAATTTTAATATTAATAATTTATTTTATTTTTTGAGGTTGTTTTTATATATTTTATTTAATAATTTTTTAGGTTTATTTCCTTATATTTTTACTAGATCTAGTCATTTGATTTTTTCAATAACATTTAGAGTTTCAATATGATTGGGGGTGATATTTTTTGGTTGGTTAAAAAATACTAAATTTATATTAGTTCATTTAGTTCCTCAAAGAACTCCATTTATTTTAATATTTTTTATAGTTTTTATTGAAATGTTAAGAAATATTATTCGTCCTTTAACTTTATGTGTTCGTTTAAGGGCTAATATAATTGCTGGGCATTTATTATTAACTTTGTTAGTTATAACAATTCCTTATATATTTTTATTAATTTTGAATATTATATTGTTAATTTTAGAAGTAGCTGTATCATTTATTCAATCTTATGTTTTTATTATTTTAATAATTTTGTATTTAAAAGAA
_70_BRACONIDAE_HORMIINAE_Pentatermus_striatus_CNIN3904_                  ATGATATTAAATTTATTTAGAATTTTTGATTCTTATACATTATTAAGTAATTGAGTTTCTTCTTTATTAGGTTTAGTTTTAATTCCTCAAGTTTATTGATTATATTCTTCTCGAATATTATTATTGATACAAAAATTTTTATTATCTTTGTGATTTGAATTTATTATTATTATAAAAAATAAATTTAATATTAATAATTTATATATATTTATTGTTTTATTTGTTTTTATTTTATTTAATAATTTTATAGGGTTGTTTCCTTATATTTTTACTAGATCAAGTCATTTAGTTTATTCTTTAAGGTTTAGACTTTCTATGTGAATTGGTTTAATATTATTTGGTTGAATTAATAATACAAAATTTGTTTTAAGTCATTTAGTTCCTCAAGGAACACCTTTTTTTTTAATATTTTTTATGGTTTTAATTGAAGCATTAAGGAATATTATTCGTCCTGTTACTTTGGCTGTTCGTTTAACAGCAAATATAATTGCTGGTCATTTATTACTAGTTTTATTATCTTCTTTTATTCCTTATATTATTTTATTAATTTTTCAATTGGCTTTATTAATATTGGAAATTGGTGTTTCTATAATTCAATCTTATGTTTTTGTTATTTTAATAATTATATATTTAAAAGAA
_71_BRACONIDAE_PROTEROPINAE_Hebichneutes_tricolor_CNC1045812_            ???????????????????????????????????????????????????????????????????????????????????????????????????????????????????????????????????????????????????????????????????????????????????????????????????????????????????????????????????????????????????????????????????????????????????????????????????????????????????????????????????????????????????????????????????????????????????????????????????????????????????????????????????????????????????????????????????????????????????????????????????????????????????????????????????????????????????????????????????????????????????????????????????????????????????????????????????????????????????????????????
_72_BRACONIDAE_ICHNEUTINAE_Paroligoneurus_sp_USNMENT01322443_            ATGATATTAAATCTTTTTAGAGTATTTGATCCTTCTACATTTTCATTAAATTGAATATCGAGATTAATAATTTTATTATTATTTCCTCAAATATATTGGATTTTTAAATCTCGTTTTATTTTTTTTTTTTATTTGATATTGATTAATTTATTTAATGAATTTAAATTATTATTAGTTAATAAATTTAATTTATTAAATATTTTATTTTTTTTATCTTTATTTTTTTTTATTATAATTAATAATTTTATAGGTTTATTTCCTTATATTTTTACTAGAACAAGTCATATTATGTTTGCAATAGGGTTTTCTTTATCTATGTGATTGGGATTTATATTTTTTGGGTGAATTTTTAATACAGATTATATATTTATTCATATAGTTCCCCTAGGAACTCCTTTTGCTTTAATATTTTTTATAGTCTTAATTGAAACATTAAGGAATATTATTCGTCCTTTGACTTTATGTATTCGGTTAGTTGCTAATATATTAGCTGGTCATTTATTATTAGTTTTATTAAGAGGGTTTATTTTATATTTTATTATTTTATTTAGACAATTATTATTATTATCATTGGAGATTGGAGTTTCTTTAATTCAGGCTTATGTGTTTGTAATTTTAATAGTTTTATATTTAAAAGAA
_73_BRACONIDAE_KHOIKHOIINAE_Sania_browni_CNC1045816_                     ---ATATTAAATTTATTTTCTATTTTTGATTCTTCAACTTTTTCTATAAATTGATTATCAACATTTTTAGGATTAATTATTTTTCCACAAATTTATTGGATTTTTTATTCACGATTAATATATATATTTAATACAATTTTAATAGTTTTATGAAATGAGTTTAAAATTATTATAAAGTTTAAATTTAATTTAAATAATTTAATTTATTTATTAACATTATTTATATTTATTATATTTAATAATTTTATAGGATTATTTCCTTATATTTTTACAAGGAGAAGACATTTAAGATTTTCTTTAAGAATATCATTAAGAATATGATTTGGATTAATATTATTTGGTTGATTTAAAAATACAACTTTTATATTAATTCATTTAGTTCCTTTAGGAACTCCTTTTATATTAATATTTTTTATAGTTTTTATTGAATTATTAAGAAATATTATTCGGCCATTAACTTTATCAATTCGTTTAGTGGCTAATATAATTGCAGGACATTTATTATTAACATTATTAGGGAATTTTATTTCATATATTTTTGTATTAATTATTCAGTTAATATTATTGTTTTTAGAAATAGTAGTATCATTAATTCAATCATATGTTTTTGTTATTTTAATATCATTATATTTAAAAGAA
_74_BRACONIDAE_MACROCENTRINAE_Austrozele_sp_USNMENT01322441_             ATGATATTAAATTTATTTGAAATTTTTGATCCTTCAACTTTTTCTTTAAATTGAATTTCAAGAATAATTAGATTTTTTATTTTACCACAAATTTTTTGAATAAAAAATTCTCGTTTAATTTGATTAATTAATAAAATAATAATTTTATTATGAATAGAATTTAAATTATTATTAATTAATAAATTTAATTATTTAAATTTAATATTTTTTTTAATTTTATTTATTTTTATTATATTAAATAATTTATTAGGATTATTTTCTTATATTTTTACTAGATCAAGTCATATATTATTTTCAATATGAATTTCTTTTTCTATTTGATTAACATTTATATTATTTGGATGAATTAACAATATAGAATTTATATTTATTCATTTAGTTCCAATAGGAACTCCTTTTATATTAATATTTTTTATAGTTTTAATTGAAACATTAAGAAATTTAATTCGTCCATTAACTTTAAGAATTCGATTATCTGCAAATATAATTGCTGGTCATCTATTATTAATTTTATTAAGAATATTTACTTTATATTTAATTATTATAATTTTTCAAATTTTATTAATAATTTTAGAAATTGGAGTGTGTTTAATTCAATCTTATGTTTTTGTAATTTTATTAATTTTATATATAAAAGAA
_75_BRACONIDAE_MACROCENTRINAE_Macrocentrus_sp_USNMENT01322585_           ATGATATTAAATTTGTTTGAAGTATTTGATCCTTCAACTTTTTCATTGAATTGATTATCTAATTTAATTGGATATTTAATTTTTCCTCAAATTTATTGAATAAAGAATTCTCGAATAATTTGATTAATAAATAATTTAATAATTAATTTATGAAATGAGTTTAAGATATTGTTATTAGTTAAATTTAATTATTTAAATTTAATATTTTTTTTGGTTTTATTTTTTTATATTATAATAAATAATTTATTTGGTTTATTTTCTTATATTTTTACTAGATCTAGTCATATAGTATTTTCTTTATGAATTTCAATATCAATATGATTAATATTAATATTATTTGGTTGATTAAATAATATAGAGTTTATATTTATTCATTTAGTTCCTATAGGAACTCCATTTTTTTTAATGTTTTTTATGGTTTTAATTGAGTCTTTAAGTAATTTAATTCGTCCTTTAACTTTAAGTATTCGTTTAACAGCTAATATAATTGCTGGTCATTTATTATTAGTTTTATTGAGTATTTTTATTTTATATATTATTATTTTAATTTTTCAAGTTTTATTAATAATTTTAGAAATTGGTGTAAGAATTATTCAATCTTATGTTTTTGTAATTTTGTTAATTTTGTATTTAAAAGAA
_76_BRACONIDAE_MAXFICHERIINAE_Maxfischeria_tricolor_CNC1045818_          ????????????????????????????????????????????????????????????????????????????????????????????????????????????????????????????????????????????????????????????????????????????????????????????????????????????ATATGTATTATATTATTTATTTTTATT------AATAATTTTTTGGGATTRTTCCCTTATATTTTTACGRGAACTAGACATWTAGTAATTTYAATAAGGCTATCTTTACCAATTTGATTAGGRGTAGTGGGRTTTGGTTGATTTAATAATATAAATTTTATATTTAGACATTTTGTTCCTAAAGGAACTCCWTTTRTTTTAATATTTTTTATGGTTTYAATTGAATTTTTAAGTAATGTTATTCGTCCATTAACTTTAGCTATTCGTTTAACTGCTAATATAATTGCTGGTCATTTATTATTGATTTTATTGAGTAGATTTATTCCTTATTTACCTATATTAATAGCTCAAATAATTTTATTAATATTAGAAGTTTTTGTTGCTTATATTCAATCATATGTTTTTGTGGTTTTMTTAATTTTATATATAAAAGAG
_77_BRACONIDAE_MESOSTOINAE_Andesipolis_sp_CNIN4278_                      ---ATATTAAATTTATTTTCTATTTTTGACCCTTCAACATTTTCATTGAATTGATTATCAAGAATTGTGGGTATATTTTTTTTACCYCAAATTTTTTGATTAATAAAGTCACGGTTTATTTTTTTATTTATTAAATTAGTTAATTTATTATATAATGAATTTATAGTAATTGTTAAAAATAAATTTAATATAATAAATTTATTATTTTATATCAGGTTGTTTATATATATTTTAATGAATAATTTTATAGGGTTATTTCCTTATATTTTTACTAGATCAAGTCATTTGTTATTTTCTTTARGRTTATCTTTACCAATATGGTTAGGATTAATATTATTTGGGTGATTAAATAATACAAAGTTTATATTAGTTCACTTAGTTCCTCAAGGGACTCCATTTATTTTGATATTTTTTATAGTTTTAATTGAATCTTTAAGTAATATTATYCGACCTTTAACTTTRTCAATTCGTTTAACAGCAAATATAATTGCTGGTCATTTATTATTAACTTTATTAAGAAGRTTTATTCCTTATATAATAGTTTTAATARTTCAATTAATATTATTAATTTTAGAAATTTCAGTTTCTTTAATTCAATCTTATGTATTTGTAATTTTAATAATTTTGTATTTAAAAGAA
_78_BRACONIDAE_MESOSTOINAE_Austrohormius_sp_CNIN4019_                    ---ATATTAAATTTATTTTCTATTTTTGATCCTTCAACATTTAGATTAAATTGATTATCAAGAATATTAGGTTTAATTTTTTTACCTCAAATTTATTGATTAATAAAATCTCGTTTAATTTTTTTATTTTTTAAATTATTAATGGTTTTATATAATGAATTTTTTGTTGTAATAAAAAATAAATTTAATATAATAAATTTAATATTTTATATAAGTTTATTTATATTTATTGTTATAAATAATTTTATGGGGTTATTTCCTTATATTTTTACAAGTTCAAGTCATTTATTATTTTCATTAACTTTGGGGTTACCTATATGATTAGGTTTAATATTTTTTGGTTGATTAAATAATACAAAATTTATGTTAGTTCATTTAGTTCCTCAAGGAACTCCTTTTGCTTTAATATTTTTTATGGTTTTAATTGAATCTTTGAGAAATATTATTCGTCCTATAACTTTATCTATTCGATTAACAGCTAATATAATTGCTGGTCATTTATTATTGACTTTATTAAGAAGATTTATTCCATATTTAATTATTTTAATTTTACAATTAATATTATTAATTTTAGAAATTTCAGTTTCTTTTATTCAATCTTATGTATTTGTCATTTTGATAATTTTATATTTAAAAGAA
_79_BRACONIDAE_MESOSTOINAE_Doryctomorpha_sp_CNIN4280_                    ATGATATTAAATTTATTTTCTATTTTTGATCCAGCTACATTAAGATTAAATTGATTATCAAGGTTAATTGGTTTATTATTTTTACCTCAAATTTATTGATTATTAAAATCTCGATTAATTTTTTTATTAATATATTTTATTATAATTTTATATAATGAATTTTCTGTAGTTATAAAAAATAAATTTAATTTAAGAAATTTAATTTTTTATATAAGATTATTTTTATTTATTATAATAAATAATTTTATAGGATTATTTCCTTATATTTTTACTAGGTCTAGACATTTAATATATTCTTTAAGATTAGCTTTACCTATGTGATTAGGTTTAATATTTTTTGGGTGATTAAAAAATACAAAATTTATATTAGCTCATTTAGTCCCTCAAGGAACTCCATTTGTTTTAATATTTTTTATAGTTTTAATTGAATCTTTAAGAAATATTATTCGTCCTATAACTTTATCTATTCGTTTGACAGCTAATATAATTGCTGGTCATTTATTATTAACATTATTAAGTAGATTTATTCCATATTTATTAGTTTTAGTTGTTCAATTAATATTGTTAATTTTAGAAATTTCTGTATCTTTAATTCAATCTTATGTTTTTGTTATTTTAATAATTTTATATTTAAAAGAA
_80_BRACONIDAE_MESOSTOINAE_Hydrangeocola_llaollin_CNIN3058_              ??????????????????????????????????????????????????????????????????????????????????????????????????????ATAAAATCACGTTTAATTTATATTTTTATTAATTTTATTATAATTATATTTAATGAATTTAAAGTTATCGTTAAAAATAAATTTAATATTATAAATTTATTATATTATATAAGGTTATTTATTTTTATTTTAATGAATAATTTTATAGGTTTATTTCCTTATATTTTTACTAGATCTAGTCATTTATTGTTTTCTTTAAGATTAGCTTTACCAATATGAATAGGGTTAATATTTTTTGGGTGGATTGAAAATACTAAATTTATATTAATTCATTTAGTTCCTCAGGGGACTCCTTTTTTATTAATATTTTTTATAGTTTTAATTGAATCTTTAAGAAATATTATTCGACCATTAACTTTATCAATTCGACTTACAGCTAATATGATTGCTGGACATTTATTATTAACTTTATTAAGTAGATTTATTCCATATTTAATAATTTTAGTAATTCAATTAATATTATTAATTTTAGAAATTTCAGTATCTTTAATTCAGTCTTATGTTTTTGTAATTTTAATGATTTTATATTTAAAAGAC
_82_BRACONIDAE_MICROGASTRINAE_Diolcogaster_sp_CNC1065622_                ---ATATTAAATTTATTTTCAATTTTTGATCCATCAACATTTTCTCTAAATTGATTAAGAACATTTATAGGAATAATATTTATTCCTCAGATTTATTGATCTTTTAGATCTCGCAGAATAACATTAATTAATATAATAATAATTTTATTATGAAATGAATTTAAATTAATTTTAAATTTAAAATTTAATATAAATAATTTAATTTATTTATTAACTTTATTTATATTTTTTGTTTTTAATAATTTTTTAGGATTATTCCCTTATTTATTTACTAGTTCAAGTCATTTAATTTTTTCTTTATGAATTTCTTTAAGAATATGATTAGGATTTATATTTTTTGGATGATTAGAAAATTCAATACATATATTTATTCATTTAGTTCCTTTAGGAACACCTTTTATTTTAATATTTTTTATAATTTTAATTGAATTGTTAAGAAATATTATTCGTCCTTTAACATTATGTATTCGATTGGTAGCTAATATAGTTGCTGGTCATTTATTATTAACATTATTAGGAAATTTTATTTCATATTTATTTATTTTAGTAATTCAGTTATTATTATTATTTTTGGAAATAGTTGTTTCTTTAATTCAATCTTATGTATTTGTAATTTTATTAATTTTATATATAAAAGAA
_83_BRACONIDAE_MICROGASTRINAE_Microgaster_meridiana_CNC841388_           ---ATATTAAATTTGTTTTCAATTTTTGATCCCTCAACATTTTCATTAAATTGAATATCTACAATAATTGGATTAATTATTTTCCCACAAATTTATTGGTTGATATATTCTCGCTTAGTATATTTACTAATTAATTTAATTAGTTTATTATTTAATGAATTTAAAATAATTTTAAATTTTAAATTTAATTTAAATAATATAATTTTTTTATTAGTTTTTTTTTTATTTTTTGTATTTAATAATTTTATAGGATTATTTCCATATTTATTTACAAGTTCAAGTCATTTAGTATTTTCTTTATGAATTTCTTTAAGTTTATGATTTGGATTTATATCATTTGGATGATTAAAAAATATAAATTATATATTAATTCATTTAGTTCCTTTAGGAACTCCATTTTTATTAATATTTTTTATAGTTTTAATTGAATTATTAAGAAATATTATTCGTCCGATAACTTTATGTGTTCGGTTAGTAGCTAATATAGTTGCTGGTCATTTATTATTAACTTTATTATCAAATTTTATATCTTATTTTTTTATTTTAATTATTCAATTAATATTATTATTTTTAGAAATAATTGTATCATTAATTCAATCTTATGTATTTGTAATTTTATTAATTTTATATTTAAAAGAA
_86_BRACONIDAE_MIRACINAE_Mirax_sp_CNIN3046_                              ATGATATTAAATTTATTTTCAATTTTTGATRCTTCAACATTTTCAATAAATTGAATCTCTAGAGTATTATGAATTTTATTTATACCTCAACTTTATTGATTATTAAGATCACGTTTTTATAATTTTTTGTATATTATGATAATTGGTTTATGAAATGAATTTAAAGTAATTATAAAAGTTCAATTTAATTTGAATAATATAGTGTATTTATTAAGATTATTTATTTTTATTTTATTTAATAATTTTATAGGTTTATTCCCTTATTTATTTACAAGGTCAAGACATTTAATATTTTCATTAAGGTTTTCTTTAAGAATATGATTAGGATTTATAATATTTGGTTGGTTAAATAATGTAACATTTATACTAGTACATTTAGTTCCTATAGGAACTCCTTTTGTATTAATATTTTTTATAGTTATAATTGAATTATTAAGAAATTTAATTCGTCCTTTAACTTTAGCTATTCGGTTAGTTGCTAATATAGTGGCTGGTCATTTATTATTGACATTATTAGGAGATTTTATTTCATATTTTTTTACTTTAATCATTCAAATAATATTATTATTTTTAGAAATAGTGGTATCTTTTATTCAAGCTTATGTATTTGTAATTTTAATATTATTATATTTAAAAGAA
_87_BRACONIDAE_OPIINAE_Ademon_decrescens_CNIN4295_                       ????????????????????????????????????????????????????????????????????????????????????????????????????????????????????????????????????????????????????????????????????????????????????????????????????????????????????????????????????ATTATATTTAATAATTTTATAGGGTTATTTCCTTATATTTTTACTAGGTCTAGACATTTGGTTTATTCAATAATTTTTTCTTTTTCAATATGATTAGGATTAATGTTATTTGGTTGATTAAAAAATGTTATTTTTATATTAATTCATTTAGTTCCTCAAGGAACTCCTTTTTTTTTAATATTTTTTATAGTTTTTATTGAATTATTAAGAATATTTATTCGTCCTTTAACTTTATCAATTCGTTTAACTGCTAATATAATTGCTGGTCATTTATTATTAACTTTATTAAGAAGATTTATTTCTTATATATTAATATTAATTGTTCAATTAATATTATTATTATTAGAGGTAGCTGTTTCAATTATTCAATCTTATGTATTTGTAGTATTAATAATTTTATATTTAAAAGAA
_88_BRACONIDAE_OPIINAE_Diachasma_muliebre_USNMENT01322592_               ---ATATTAAATTTATTTACAATTTTTGACCCACAAATTTATTCAGTTAATTGAATTTCATCCTTATTAATTTTATTTATTATTCCACAAGTTTATTGGGTTTTAAATTCTCGATTAAATTATATATTTACAAAATTTTTAAAAATTTTATGGGATGAATATAAAGTTATTATAAAGTTTAATTTTAATCTAAATAATTTAATTTATTTTAATGTATTATTTATATTTATTATAATAAATAATTTTATAGGGTTATTTCCTTATATTTTTACTAGATCAAGTCATTTAATTTTTTCAATAATTTTTTCTTTATCTATTTGGTTTGGTTTAATATTGTTTGGTTGGGTGAATAATACTATTTTTATATTAGCACATTTAGTGCCTCAAGGAACCCCATTTATATTAATATTTTTTATAGTTTTAATTGAGTTGTTGAGGAGGATTATTCGACCTTTAACATTATCTGTTCGTTTAACAGCTAATATAATTGCAGGTCATTTATTATTGACGTTATTGAGGAGATTTATCCCATATTTGATTGTTTTGTTATTTCAATTATTATTATTATTGTTAGAATTGGCAGTTTCAATTATTCAATCTTATGTTTTTGTAATTTTAGTAATTTTATATTTAAAAGAA
_89_BRACONIDAE_OPIINAE_Diachasmimorpha_longicaudata_USNMENT01322503_     ATGATATTAAATTTATTTTCTATTTTTGATCCTCAAGTTATTTCAATTAATTGAGTATCTAGTTTATTAATTATTTTATTAATTCCACAAATTTATTGAATTTATAATTCTCGATTTAGGTACATATTTATGTTATTTATATATATATTGTGGTTAGAATTTAAAGTTATTTTGAAAGTTAAATTTAATTTAAATAATTTAATTTATGTAAATTTGTTATTTTTTTTTATTTTAATTAATAATTTTATAGGGTTATTTCCTTATATTTTTACTAGATCGAGACATTTAGTTTATTCAGTAATTTTTTCATTATCTATATGATTTGGGGTTATATTATTTGGTTGATTTAAAAATACAAAATTTATATTAATTCATTTAGTTCCTCAAGGTACTCCATTTTTATTAATATTTTTTATAGTATTTATTGAATTATTAAGAAGAATTATTCGTCCTTTAACTTTATCTGTTCGTTTAGCGGCTAATATAATTGCTGGTCATTTATTGTTAGTTTTATTAAGAAGATTTGTACCTTATTTAATAGTTTTATTTGTTCAAATATTATTATTATTATTAGAAACTGGAGTTTCAATTATTCAATCTTATGTTTTTGTTATTTTAATAATTTTATATTTAAAAGAA
_90_BRACONIDAE_OPIINAE_Opius_sp_USNMENT01322597_                         ---ATATTAAATTTATTTTCTATTTTTGACCCACAAACTTATTCATTAAATTGGTGTTCTTCAATGTTAATTTTTTTATTTGTTCCTCAGTTTTATTGATTTTTTTTGTCTCGTTATATTTATATATTAATAAATTTTATAAATTTATTATGGAATGAATTTAAGGTAGTTATAAAATTAAATTTTAATATTTATAATTTAATTTATTTTATTGTTTTGTTTTTATTTATTATAGTAAATAATTTTATAGGGTTATTTCCTTATATTTTTACAAGATCTAGACATCTTATTTATTCTATAATTTTTTCTTTAAGAATATGATTAGGATTAATATTATTTGGTTGGTTAAATAATACAGTTTTTATATTAGCTCATTTGGTTCCTCAGGGGACTCCATTTATTTTAATATTTTTTATAGTTTTAATTGAGTTATTAAGAAGAATTATTCGCCCATTAACTTTATGTGTACGTTTAACTGCAAATATAATTGCTGGTCATTTATTATTAACATTATTAAGAAGATTTATTCCATATTTAATTATATTAATAGTTCAATTAATATTATTAATATTAGAAATAGCTGTTTCTATCATTCAATCATATGTTTTTGTAGTTTTAATAATTCTGTATTTAAAAGAG
_91_BRACONIDAE_OPIINAE_Orientopius_belokobylskij_CNIN4297_               ---ATATTAAATTTATTTTCTGTTTTTGACTCTTATACATATCTATCAAACTGATTATCTACATTTTTATTAATATTTTTTATTCCCCAGATTTATTGAATATTAAGTTCACGAATTATTTTTATATTATTTAATTTCATAATAATTTTATTTAATGAATTTAAAATTATTATGAAATTAACTTTTAATTCATATAATTTAATTTATTTTAATGTATTATTTTTATTTATTATAATAAATAATTTTATAGGGTTATTTCCTTATATTTTTACTAGTTCAAGTCATTTAATATTTTCAATAATTTTTTCTTTATCAATATGAATTGGTTTGATGTTATTTGGTTGATTAAAAAATACTATTTATATATTAGCTCATTTAGTTCCTCAAGGGACTCCTTTTATTTTAATATTTTTTATAGTGTTAATTGAATTATTAAGAAATTTAATTCGTTCAATAACTTTATGTGTACGTTTAACAGCAAATATAATTGCAGGTCATTTGTTATTAACTTTATTAAGAAGTTTTGTTCCTTATATAATTTTTTTAGTAATTCAATTATTATTATTAATATTAGAATTAGCAGTTTCTTTTATTCAAGCTTATGTTTTTGTAATTTTGATAATTTTATATTTAAAAGAA
_92_BRACONIDAE_OPIINAE_Utetes_sp_USNMENT01322452_                        ---ATATTAAATTTATTTTCAATTTTTGATCCTCAAACTTTTTCATTAAATTGATTTTCTACAATATTAATTTTATTAATTTTACCACAAATTTATTGGTTAATAAATTCTCGTTTTATTTTTATTTTTATGAATTTTTTTTTAATTTTATGAAGTGAATTTAAAATTATTATAAAATTTAAGTTTAATTTAAATAATTTAATTTATTTCATTATTTTGTTTATTTTTATTATAGTTAACAATTTTATAGGGTTATTTCCATATATTTTTACTAGATCTAGACATTTAGTTTATTCAATAATTTTTTCTTTATCTATATGAATTGGTTTAATATTATTTGGTTGGTTGAATAATACAATTTTTATATTAGCGCATTTAGTTCCTCAGGGAACTCCTTTTATATTAATATTTTTTATAGTATTTATTGAATTATTAAGAAGAATTATTCGTCCTTTAACTTTATGTGTCCGTTTAACAGCAAATATAATTGCAGGTCATTTATTATTAACTTTATTAAGAAGCTTTATTCCATATTTAATAGTTTTAATTGTCCAATTAATATTGTTATTATTAGAAATAGCTGTTTCAATTATTCAGTCTTATGTATTTGTAGTGTTAATAATTTTATATTTAAAGGAA
_93_BRACONIDAE_ORGILINAE_Orgilus_sp_USNMENT01322598_                     ???????????????????????????????????????????????????????????????????????????????????????????????????????????????????????????????????????????????????????????????????????????ATAAAAAATTATTTTAATTTTACAAATTTATTGTTTTTAATAAGTTTATTTATATATATTTTATTTAATAATTTTATGGGATTATTTTCTTATATTTTTACTAGATCAAGTCATTTAGTATTTTCAATAATTTTTTCTTTATCTTTATGGATTTCTTTAATAATATTTGGTTGGTTAAAAAATACATTTTATATATTTATACATTTGGTTCCTGTAGGCACTCCTTTTGTATTAATATTTTTTATAGTAATGATTGAAACATTAAGTAATATTATTCGACCATTAACATTATCAGTTCGATTAACAGCAAATATAATTGCAGGTCATTTATTATTAACATTATTGAGAAATTTTATTCCATATATAATTTTTTTAATTTTACAAATTATATTAATAATATTAGAGATTTCTGTTTCATTTATTCAATCTTATGTATTTATTGTTTTGATAATTTTATATTTAAAAGAA
_94_BRACONIDAE_ORGILINAE_Stantonia_sp_USNMENT01322481_                   ??????????????????????????????????????????????????????ATTTCTAGAATTTTGGGAATTTTTTTTATTCCTCAGATTTTTTGAATAAAGTTTTCTCGGTTTATTTGATTATTTAATAATTTTATAATAATTTTATTAGTTGAATTTAAATTGTTATTAAAAAATAAATTTAATTTAAATAATTTAGTTTATTTAATAAGTTTATTTTTATTTATTTTATTTAATAATTTTATAGGATTATTTTCATATATTTTTACTAGATCAAGTCATTTAGTTTTTTCAATAATTTTTTCTTTATCTTTATGATTTTCTTTAATATTTTTTGGTTGAGTAAAGAATATAAATCATATATTTATTCATTTAGTTCCTGTAGGGACTCCTTTTATTTTAATGTTTTTTATAGTTATAATTGAAACATTAAGAAATTTAATTCGTCCATTAACATTGTCTGTACGTTTAACTGCTAATATAATTGCTGGTCATTTATTATTAACATTGTTAAGTTTATTTATTCCGTATTTAATTTTTTTAATTTTACAGCTTATATTAATATTATTAGAAATTTCAGTTTCTTTTATTCAATCTTATGTTTTTATTGTATTAATAATTTTATATATAAAAGAA
_95_BRACONIDAE_PAMBOLINAE_Pambolus_oblongispina_CNIN3050_                ---ATATTAAATTTATTTTCAGTTTTTGATCCTTATACAATTTATTCAAATTGATATTATAGATTATTATGAGTTATAATTTTACCTTCAATTTATTGAGTAATTAATTCTCGTATAAATTATTTTTTTTATTTATTTTTTTTTATATTATATAAAGAATTTAAAGTTATTTTAATAAATATTAAATATAAATATGATTATTTATTTATTATTAGATTATTTTTTTTTATATTATGTAATAATTTTATAGGGTTATTTTCTTATATTTTTACTAGATCAAGTCATTTAATTTTTTCTTTATATTTTGCTTTTATTTTTTGATTTATATCTTTTTTTATGGGTTGATATGAAAATATATTACATATATTTGCACATTTAGTTCCTCAAGGAACTCCTATACTTTTAATAGTTTTTATAGTATTAATTGAATCTTTAAGAAGATTAATTCGTCCAATAACTTTATGTATTCGATTAAGAGCAAATATAATTGCAGGTCATTTATTATTAACTTTATTATCAAATTCAATTCCTTATTTACTTTTATTAATAATTCAATTAATATTATTATTATTAGAAATTGCAGTATCAGTTATTCAATCTTATGTTTTTATTTTATTGTTAATTTTATATTATAAAGAA
_96_BRACONIDAE_PAMBOLINAE_Pambolus_Phaenodus_sp_CNIN4025_                ---------------------ATTTTTGATCCATATTCTATTTACTTAAATTGATTTTATAGATTAATATGAATTTTTATTCTACCATATATTTATTGATTAATTAATTCTCGATTTAATTATTTTTTTTTTATATTTTTTTTTATATTATATAAAGAATTTAAAGTAATTTTATTAAATATAAAATATAAATATGATTATTTATTTATTATTAGATTATTTTTTTTTATATTATGTAATAATTTTATAGGTTTATTTTCTTATGTTTTTACAAGATCAAGACATTTAATTTTTTCTTTATTTTTTGCATTTATTTTTTGATTTATATCTTTTTTTGCAGGATGATATGAAAATATATTACATATATTTGCTCATTTAGTGCCTCAAGGAACTCCAATAATATTAATATCATTTATAGTATTAATTGAAACTTTAAGAAGATTAATTCGACCAATAACTTTATGTATTCGATTAAGAGCAAATATAATTGCAGGTCATTTATTATTAACTTTATTAGCTAATTCAATTTCTTATTGAATTATTTTAATTATTCAATTAATATTATTAATTTTAGAAATTGCAGTATCAATTATTCAATCTTATGTGTTTGTTTTATTATTAATTTTATATTATAAAGAA
_97_BRACONIDAE_PAMBOLINAE_Phaenodus_pallipes_CNIN4292_                   ATGATATTAAATTTATTTTCTGTTTTTGATCCTTATTCAATTTATTTAAATTGATTTTATAGATTATTATGAATTTTAATTTTACCTTCAATTTTTTGATTAATTAATTCTCGAATTAATTATTTTTTTTATTTATTTTTTTTTATATTATTTAAAGAATTTCAAGTTATTTTATTAAATTTAAAATATAAATATGATTATTTATTTATTATTAGATTATTTTTTTTTATATTATGTAATA?A?????????????????????????????????????????????????????????????????????????????????????????????????????????????????????????????????????????????????????????????????????????????????????????????????????????????????????????????????????????????????????????GGTCATTTATTATTAACTTTATTAGCTAATTCAGTTCCATATTGAATTTTATTAATTATTCAATTAATATTATTAATTTTAGAAATTGCTGTTTCAATTATTCAATCATATGTTTTTGTTTTATYWYTTCCGATCTAT---------
_98_BRACONIDAE_HORMIINAE_Chremylus_elaphus_USNMENT01322599_              ??????????????????????????????????????????????????????????????????????????????????????????????????????????????????????????????????????????????????????????????????????????????????????????????????????????????????ATTGTATTATTTATATKTATTAWRTYTAATAATTTTATAGGTTTATTTCCATATATTTTTACTAGATCGAGTCATTTAATTTATTCTTTGAGATTTTCATTTTCTATATGATTAGGGGTAATATTTTTTGGATGATTTAAAAATATAAAATTTATATTAGCTCATTTAGTTCCTCAAGGAACTCCATTTGTGTTAATATTTTTTATGGTTTTAATTGAATTATTAAGAAATTTAATTCGTCCAATAACTTTAGCTATTCGTTTAACTGCAAATATAATTGCTGGACATTTATTATTAACTTTATTATCAAGATTTATCCCTTATTTTATAGTTTTATTAGTTCAAATAATATTATTAATATTAGAAATAGCTGTTTCATTAATTCAATCTTATGTATTTGTTGTTTTAATAATTTTATATTTAAAAGAA
_100_BRACONIDAE_RHYSIPOLINAE_Allobracon_sp_CNIN3887_                     ????????????????????????????????????ACATATTTAGATAATTGGAGTTCTACTCTTATTGGATTAATAATTTTACCTCAAGTATATTGATTATATAGTTCTCGATTTATTTTATTATTTAATAGATTTTTTTTTATATTATGGATAGAATTAAAAATTATTACAAAATTTAATTTTAATTCAAATAATTTAATTTATTTTATTTCTTTATTTATTTATATTATATTTAATAATTTTTTAGGATTATTTCCTTATATTTTTACTAGTTCTAGACATTTAATTTATTCAATATCTTTTTCTTTATTTTTATGATTAACTGTAATAATATTTGGTTGAATTGAAAATACTAAATTTATATTAGCTCATTTAGTTCCTCAAAGAACTCCTTTTGTTTTAATATTTTTTATGGTTTTAATTGAGATATTAAGAATAATTATTCGTCCCATAACTTTATGTATTCGTTTAAGTGCTAATATAATTGCAGGACATTTATTATTAACATTATTAGGTAGATTTATTCCTTATTTTATTGTTTTAATTTTTCAAATATTATTATTAATTTTAGAAATTTCTGTATCAGTGATTCAAGCTTATGTTTTTACTATTTTAATAGTTTTATATTTAAAAGAA
_101_BRACONIDAE_RHYSIPOLINAE_Parachremylus_litchii_CNIN4191_             ?????????????????????????????????????????????????????????????????????????????????????????????????????????????????????????????????????????????????????????????????????????????????????????????????????????????????????????????????????????????????????????????????????????????????????????????????????????????????????????ATCTATGATTAGGAATTTTTTTGTTTGGTTGAATTGAAAATATAAAATTTATATTTGCTCATTTAGTTCCCCAAGGAACACCTTTTATATTAATATTTTTTATGGTTTTAATTGAATCTTTGAGAAATATTATTCGACCAATAACTTTAGCTATTCGTTTAACTGCAAATATAATTGCTGGTCATTTATTATTAACATTATTAAGTAGATTTATTCCATATATTTTTGTTTTAATTATTCAATTAATATTATTATTATTAGAAATTGGTGTTTCTCTAATTCAAGCTTATGTTTTTACTATTTTAATAATTTTATATTTAAAAGAA
_102_BRACONIDAE_RHYSIPOLINAE_Pseudavga_flavicoxa_CNIN4169_               ATGATATTAAATTTATTTTCTATTTTTGATCCTTATACTGTTTCTTTAAATTGATTATCTAGATTAATTGGTTTAATAATTTTACCTCAAATTTATTGAATTATGAATTCTCGTATAATTTATATAATTAAAAAATTTTTGAATTTGTTATGATTAGAATTTAAAATTATTATAAAGTTTAATTTTAATTTAAATAATTTAATTTATTTTCTAATTCTTTTTTTATTTATTATATTTAATAATTTTATAGGTTTATTTCCTTATATTTTTACTAGATCTAGACATTTAATATATTCTTTAATTTTTTCTTTATCAATATGGCTAGGAATTATAATATTTGGTTGGTTAGAAAATACTAAATTTATATTAGCTCATTTAGTTCCTCAAGGGACCCCTTTTTTATTAATATTTTTTATAGTTTTAATTGAGACCTTAAGTAATATTATTCGTCCTATAACTTTGTCAATTCGTTTGACAGCTAATATAATTGCTGGACATTTATTATTAACTTTATTAGTTAGCTTCATTCCTTATATGTTTATTGTTGTTGTTCAATTATTATTATTAATTTTGGAAGTTTCTGTATCTTTAATTCAATCTTATGTATTTGTTATTTTAATAATTTTATATTTAAAAGAA
_103_BRACONIDAE_HORMIINAE_Hormius_sp_CNIN4023_                           ???????????????????????????????????????????????????????????????????????????????????????????????????????????????????????????ATATTTAATAATTTAATAATAATATTGTGGTTAGAATTTAAAGTAATTATAAAATTTAAATTTAATTTAAATAATTTATTTTATTTTATTGTTTTATTTTTTTTTATTTTATTTAATAATTTTATAGGTTTATTTCCTTATATCTTTACTAGATCAAGACATTTAATATATTCAATAATTTTTAGATTATCAATATGATTAGGATTTATATTTTTTGGTTGATTAAATAATTTTAAATTTATATTAGCTCATTTAGTTCCTCAAGGTACTCCATTTGTTTTAATATTTTTTATGGTTTTAATTGAAATATTGAGAAATTTAATTCGTCCAATAACTTTATGTGTTCGTTTAACGGCTAATATAATTGCTGGTCATTTATTATTAACTTTATTATCTAGATTTATTCCTTATATATTGGTTTTATTATTCCAATTATTATTATTATTATTAGAAATTGGGGTATCAGTAATTCAATCTTATGTTTTTGTTATTTTAGTTATTTTATATTTAAAAGAA
_104_BRACONIDAE_RHYSIPOLINAE_Rhysipolis_bicarinator_CNIN4313_            ---------------------ATTTTTGATTCTTATACATATTCTTTAAATTGAGTTTCTTCAATTATTGGATTATTAATATTACCTCAACTTTATTGGATATTTAGTTCTCGTATTATTTATTTATTTAAAAATTTTATATATTTATTATGGGGGGAATTTAAAATTATTATAAAATTTAAATTTAATTTAAATAATTTATTTTATTTTATTGTTTTATTTATATATATTATATTTAATAATTTTATAGGGTTATTTCCTTATATTTTTACAAGATCTAGACATTTAATATATTCATTGATTTTTTCTTTATCAATATGATTAGGTTTAATAATATTTGGTTGGGTAAAAAATACAAAATTTATATTATCTCATTTAGTTCCTCAGGGGACTCCTTTTATTTTAATGTTTTTTATGGTTTTGATTGAAATATTAAGAAATATTATTCGTCCAATAACTTTATCTATTCGTTTAACGGCTAATATAATTGCTGGCCATTTATTATTAACTTTATTGTCTAGGTTTATTCCTTATATTATTATTTTAATTGTTCAATTATTATTGTTAATTTTAGAGGTAGCTGTTTCTTTAATTCAATCTTATGTTTTTGTGATTTTAATAATTTTATATTTAAAAGAA
_105_BRACONIDAE_RHYSSALINAE_Acrisis_brevicornis_CNIN4314_                ---------------------ATTTTTGATCCTTTCACATTATTAAGTAATTGGGTATCTACTATATTAGGGTTAATTTTAATTCCCCAAATTTATTGGTTAATAAATTCACGTATTATTTTTTTGATATTAAGATTTTTAATAATTTTATGGGGGGAGTTTAAAGTAGTTATAAAAGTTAAATTTAATATTAATAATTTAATTTTTTTTATTGTACTATTTTTATTTATTTTTATAAATAATTTTTTAGGATTATTTCCTTATATTTTTACAAGATCAAGGCATTTAGTTTATTCATTAATTTTCTCATTATCTATGTGAATGGGGTTAATATTTTGTGGTTGGTTAATAAATACAAAATTTATATTGGCACATTTAGTTCCTCAAGGAACACCTTTTATATTAATATTTTTTATAGTTTTAATTGAATCTTTAAGGAATCTTATTCGTCCTATAACATTATCAGTTCGTTTAACAGCTAATATAATTGCTGGGCATTTATTATTAACTTTATTAAGAAGGTTTATTCCTTATTTAATTGTTTTATTATTACAAATAATATTATTAGGGTTGGAAGTAGCTGTTTCTATTATTCAATCATATGTTTTTGTAATTTTAATGGTATTATATTTGAAAGAA
_106_BRACONIDAE_RHYSSALINAE_Dolopsidea_indagator_CNIN4284_               ???????????????????????????????????????????????????????????????????????????????????????????????????????????????????????????????????????????????????????????????????????????????????????????????????????????????????????????????????????????????????????????????????????????????????????????????????????????????????????????????????????????????????????????????????????????????????????????????????????????????????????????????????????????????????????????????????????????????????????????????????????????????????????????????????????????????????????????????????????????????????????????????????????????????????????????????????????????????????????????????
_107_BRACONIDAE_RHYSSALINAE_Oncophanes_minutus_CNIN4285_                 ---ATATTAAATTTATTTGCTATTTTTGWYCSATGTACATTTTCTATAAATTGGGTTTCAACTTTTTTAGGATTAATATTTATCCCACAATTATATTGAGTTATAAATTCACGAGTTATTTTTTTATTTAATGAATTTTTATTAATTTTATGAAATGAATTTATGATTGTTATAAAATTTAAATTTAATATTAATAATTTAATTTTTTTTATTACATTATTTTTATTTATTGTTATAAATAACTTTATAGGGCTATTTCCTTATATTTTTACTAGTTCAAGACATTTAGTTTATTCATTAATTTTTTCTTTATCTATATGGTTAGGGATTATATTTTTTGGTTGAATAATAAATACAAAATTTATATTAGCTCATTTAGTACCTCAAGGAACTCCTTTTATATTAATATTTTTTATAGTTTTAATTGAATCTTTAAGAAATTTAATTCGTCCTATAACTTTATCTATTCGATTAACAGCAAATATAATTGCTGGACATTTATTATTAACTTTATTAAGAAGATTTATTCCATATTTAATTGTTTTAGTTGTTCAATTAATATTATTAATTTTGGAAATAGCAGTTTCTATTATTCAAGCATATGTTTTTGTTATTTTAATAGTTTTATATTTAAAAGAA
_108_BRACONIDAE_RHYSSALINAE_Proacrisis_orientalis_CNIN4289_              ?????????????????????????????????????????????????????????????????????????????????????????????????????????????????????????????????????????????????????????????????????????????????????????????????????????ATTTTTTTTATTGTTTTGTTTATATTTATTTTAATAAATAATTTTTTAGGATTATTTCCTTATATTTTTACTAGATCAAGACATTTAGTTTATTCAATAATTTTTTCATTATCAATATGATTAGGTGTTATATTTTTTGGTTGATTAATTAATACAAATTTTATATTAATTCATTTAGTTCCTCAGGGTACTCCTTTTGTTTTAATATTTTTTATAGTTTTAATTGAATTATTAAGAAATTTAATTCGTCCAATAACTTTATCAGTTCGGTTAACAGCTAATATAATTGCTGGACATTTATTATTAACTTTATTAAGAAGA?????????????????????????????????????????????????????????????????????????????????????????????????????????????????????
_109_BRACONIDAE_RHYSSALINAE_Pseudobathystomus_vernalis_CNIN4286_         ??????????????????????????????????????????????????????????????????????????????????????????????????????????????????????????????????????????????????????????????????????????????????????????????????????????????????ATTTCTTTATTTTTATTTATTATACTAAATAATTTTATAGGATTGTTTCCTTATATTTTTACTAGATCAAGACATTTAGTTTATTCATTAATTTTTTCAATATCAATATGATTGGGGGTGGTATTTTTTGGCTGGATAAAAAATACAAAATTTATATTAGCTCATTTAGTCCCTCAGGGAACTCCTTTTATATTAATATTTTTTATAGTTTTAATTGAATCTCTAAGTAATCTAATTCGCCCAATAACTTTATCAATTCGTTTGACAGCTAATATAATTGCGGGTCATTTGTTATTAACTTTATTGAGAAGA?????????????????????????????????????????????????????????????????????????????????????????????????????????????????????
_110_BRACONIDAE_RHYSSALINAE_Rhyssalus_clavator_CNIN4287_                 ---ATATTAAATTTATTTGTAATTTTTGATCCTTGTACTTTTTCATTAAATTGATTATCAACTTTTTTAGGATTAATAATTATTCCTCAATTATATTGAATTATAAATTCACGATTTATTTTTTTAATAAATAATTTTTTAATAATTTTATGAGGAGAATTTAAGTTAGTTATAAAATTTAAATTTAATATTAATAATTTAATTTTTTTTATTACATTATTTTTATTTATTATAATAAATAATTTTATAGGGTTATTTCCTTATATTTTTACTAGATCAAGACATTTAATATTTTCATTAATTTTATCAATATCTATGTGAATATCATTAATATTTTTTGGTTGATTAATAAATACAAATTTTATATTAGTTCATTTAGTTCCTCAAGGTACACCCTTTATTTTAATATTTTTTATAGTTTTAATTGAATCTTTAAGAAATTTAATTCGACCAATAACTCTTTCTGTTCGATTAACTGCAAATATAATTGCTGGACATTTATTATTAACTTTATTGAGAAGATTTATTCCATATCTTATTATTTTAATTTTACAAATTATATTATTAATCTTAGAAATAGCGGTTTCAGTTATTCAATCATATGTTTTTGTAATTTTAATAGTTTTATATTTAAAAGAA
_111_BRACONIDAE_ROGADINAE_Aleiodes_cameronii_CNIN3898_                   ??????????????????????????????????????????????????????ATATCAACTTTTTTAAGTTTATTTTTTTTGCCTCAATTATATTGAGTAATAAAATCGCGAATTTTATTTATTATAAATAATTTTTTTATATTATTATATAAAGAATTTATTGTTGTGATAAAGTTTAAATTTAATATAAATAATTTATTATATTTTATTGTTTTATTTATATTTATTATATTTAATAATTTTATGGGTTTATTTCCTTATATTTTTACTAGTTCAAGACATTTAGTTTATTCTATAACTTTTTCTTTATCAATATGATTGGGTTTAATATTTTTTGGTTGATTTAACAATACGAAATTTATGTTAGCTCATTTGGTTCCTTGTGGAACTCCTTTTATGTTGATATTTTTTATGGTTTTGATTGAATTATTAAGAAGATTTATTCGTCCTATAACATTATGTGTTCGTTTGACAGCTAATATAATTGCAGGTCATCTTTTATTAACTTTATTATCAAGTTTTATTCCTTATTTATTTGTATTTATAATTCAATTAATATTGTTAATTTTAGAAGTTTCAGTTTCTTTAATTCAATCTTATGTTTTTGTTATATTAATAATTTTATATTTTAAGGAA
_112_BRACONIDAE_ROGADINAE_Aleiodes_coronopus_Group_CNIN4016_             ??????????????????????????????????????????????????????????????????????????????????????????????????????????????????????????????????????????????????????????????????ATTGTAATTATAAAATTTAAATTTAATATCAATAATTTAATTTATTTTGTGGTTTTATTTATATTTATTATATTTAATAATTTTATAGGGATAGTTCCTTATGTATTTACAAGATCTAGTCATTTAGTTTATTCAATAATTTTTTCTTTATCTATATGGTTAGGAATTATATTTTTTGGGTGATTTAATAATACTAAATTTATGTTAGTACATTTAGTTCCTCAAGGAACTCCAGTAGTTTTAATATTTTTTATAGTTTTAATTGAATCATTAAGAAGTTTAATTCGTCCTTTAACTTTGTGTATTCGTTTAACAGCTAATATAATTGCTGGACATTTATTATTAACTTTAGTTAATATATATACACCTAATTTATTTTATTCAAATTTACAGTTTGGTTTGTTTATACTTGAAGTTGCAGTTTCTTTTATTCAAGCTTATGTTTTAACTGTTTTATTAATTTTATATTTTAAAGAA
_113_BRACONIDAE_ROGADINAE_Aleiodes_sp_CNIN3040_                          ---ATATTAAACTTATTCTCAATTTTTGACCCACAAACTATTTTAATAAACTGATTATCTTCATTTTTAGGATTATATATTATACCACAATTTTTTTGAATTTTAACTTCACGAATTTCTTTTTTATTTAATAAATTAATTTTAATTTTATGAAATGAATTTTCAATATTAATGAAATTCAAATTTAATACAACTAATTTAATTTACTTCATTGTACTATTTATATTTATTACATTTAATAATTTTTTAGGGTTATTCCCATATATTTTTACTAGATCAAGTCATTTAATTTTCCCAATAATTTTTGCACTTTCTATATGGTTAGGACTAATAATATTTGGTTGATTTAATAACTTTAAATTTATATTAATTCATTTAGTTCCACAAAATACACCATTTATATTAATATTTTTTATAGTATTAATTGAATTATTAAGAAATATTATTCGACCTTTAACATTATCTATTCGATTAACAGCAAATATAATTGCTGGCCATTTATTATTAACATTATTAGCAATATTTATAAATTATAACATTCTTAATCAAACACAATCAACCTTAATACACTTAGAAATTGCTGTTTCATTCATTCAAGCTTATGTTTTTGTAATTTTAATAATTTTGTATTTAAAAGAA
_114_BRACONIDAE_ROGADINAE_Aleiodes_pilosus_Group_CNIN3884                ---------------------ATTTTTGACCCTCACACAATTTTATCAAATTGAATATCTTCATTTATAGGACTTATATTACTCCCTCAATTTTTTTGATTTTTATCCTCACGAAATTCTTTTATTTTAAATAAATTATTTTTAATATTATGAAATGAATTTTCTATACTTTTAAAATCAAAATTCAATTTAAATAATTTAATTTACTTTATTGTTTTATTTTTATTTATTATATTCAACAATTTTTTAGGTCTATTTCCATATATTTTTACTAGCTCAAGTCATTTAAGATTCTCTTTAACATTCTCATTATCTATATGAATTGCTTTAATAACTTTTGGATGATATAATAATTTTAAATTTATATTAATTCATTTAGTGCCCCAAAACACTCCATTTGTATTAATATTTTTTATAGTATTAATTGAATTATTAAGAAACATTATTCGACCATTAACTTTAGCTATTCGATTAACTGCAAATATAATTGCAGGACATTTATTATTAACTTTATTAGCAATATTTATAAATTATAATATTCTTAGAAATACACAAGAAACATTAATACATCTTGAAATCGCTGTTTCAATAATTCAAGCTTACGTTTTTGTAATTTTAATAATTTTATACATAAAAGAA
_115_BRACONIDAE_ROGADINAE_Betylobracon_waterhousei_CNIN4183_             ??????????????????????????????????????????????????????????????????????????????????????????????????????????????????????????????????????????????????????????????????????????????????????????????????????????????????ATTGTTTTATTTTTATTTATTATATTTAATAATTTTATGGGATTATTTTCTTATATTTTTACTAGATCTAGGCATTTAGTTTATTCAATAATTTTTTCTTTATCTATATGAGTTGGTTTAATATTATTTGGTTGGATTAATAATACAAAATTTATATTGACTCATTTAGTTCCTCAAAGAACTCCGTTTATTTTAATATTTTTTATAGTATTAATTGAATTATTAAGAAGAATTATTCGTCCTATAACTTTATGCATTCGATTAACTGCAAATATAATTGCTGGTCATTTATTATTAACTTTATTAGCTATATTTTTGCCTTATAATTTTGTATTTTATTTACAATTAATGTTATTAATTTTGGAAGTTTCTGTTTCTTTAATTCAATCTTATGTTTTTGTTGTTTTGATTATTTTATATTTAAAAGAA
_116_BRACONIDAE_ROGADINAE_Canalirogas_sp_CNIN3883_                       ---------------------ATTTTTGATTATTATACTTTTTTTACTAATTGATTTTCTTCTTTATTATGTTTAATTTTAATTCCTCAAATTTATTGGTTAATAAATTCTCGATATGTTTATTTAATTGATAAATTTATTAATTTATTATGAAGAGAATTTTTAGTTATTATAGTAAATAAATATAATTTAAATAATTTATTTTATTTTATTGTTTTATTTATTATAATTATATTTAATAATTTTATGGGGTTATTTCCATATATTTTTACTAGGTCTAGACATTTAGTATTTTCTATAATTTTTTCTTTATCTATGTGATTAGGTTTAATATTTTATGGTTGAATTGAAAATACTAATTATATATTAGTTCATTTAGTTCCTCAGGGAACTCCGTTTATATTAATATTTTTTATAGTTTTTATTGAAAGTTTAAGAAATTTAATTCGACCTATAACTTTGTGTATTCGTTTAACAGCTAATATAATTGCTGGTCATTTATTATTGACTTTATTATCTAGTTTTATTCCATATTTAATTGTTTTTGTTTTACAATTATTATTATTATTATTAGAAGTTGGTGTTTCCGTGATTCAATCTTATGTTTTTGTAATTTTAATAATTTTATATTTTAAAGAA
_117_BRACONIDAE_ROGADINAE_Choreborogas_sp_CNIN3899_                      ??????????????????????????????????????????????????????????????????????????????????????????????????????????????????TTGTTTTTTTGAGTTAATTTTATAATAAAAATTTTATGAAATGAATTTATTATTATTATAAAGTTAAAATTTAATGTTAATAATTTATTATATTTTATTGTTTTATTTTTTTTTATTATAATAAATAATTTTATAGGGTTATTTCCGTATATTTTTACTAGATCAAGACATTTAGTTTATTCTTTGGTTTTTTCACTTTCAATGTGATTGGGTTTAATATTTTTTGGGTGAGGTAAGAATATTACTTTTATATTTATTCATTTAGTTCCTCAGGGGACTCCTTTTTTTTTAATATTTTTTATAGTTTTAATTGAGTTATTAAGAAGATTAATTCGTCCATTGACTTTAGGAATTCGGTTAACTGCTAATATAATTGCTGGTCATTTATTACTAGTATTGTTAGGAAGGTTTACCCCTTTTTCTATTATATTTAGGTTAAATTTGATGTTATTTATATTAGAATTTGGTGTTTCTGTAATTCAGGCTTATGTTTTTGTTATTTTAATAATTTTATATTTAAAAGAA
_118_BRACONIDAE_ROGADINAE_Clinocentrus_sp_CNIN3042_                      ?????????????????????????????????????????????????????????????????????????????????????????????????????????????????????????????????????????????????????????????????????????????????????????????ATTAATAATTTATTTATTTTTATTTTTTTATTTATATATATTATATTTAATAATTTTTTAGGATTATTTCCTTATATTTTTACTAGATCTGCTCATTTAGTTTATTCTTTATCTTTTTCATTAAGGATATGATTAGGAGTTATATTTTTTGGATGAATTTGTAATATAAATTTTATATTGATTCATTTGGTTCCTCAAAATACTCCTTTTATATTAATATTTTTTATAGTATTTATTGAGTTATTAAGTAATCTTATTCGGCCTATAACTTTATGTATTCGGCTTTCTGCAAATATAATTGCTGGGCATTTATTGTTAACTTTATTAAGAGGGTTTATTCCGTATATTATTATTTTTTTTATTCAACTGATATTATTAATTTTAGAAGTTTCAGTTTCTTTTATTCAAGCTTATGTATTTGTTGTACTAATAATTTTATATTTAAAAGAA
_119_BRACONIDAE_ROGADINAE_Cordylorhogas_sp_CNIN4014_                     ---ATAACTAACCTATTCTCAATTTTTGACCCTAACACTTTTTTTACTAACTGATTATCTTCTATAATAAGAATAATCATTATCCCCCAAATTTTTTGAATTTTTTCCTCTCGTCCCTTATTTATTGTAAATTTTTTTATTTCAACATTATGAAACGAATGCTACATTTTATTAAAATCTAAATTTAATTTAACTAACTTAATTTATTTTATTGTTTTATTTATTTTTATTGCTGCAAATAATTTTATAGGCTTATTCCCCTATATCTTTACTAGATCAAGTCATTTAATTTTCCCTATAATTTTTTCTTTTTCTATATGAATAGGTCTTATAATTTTTGGGTGATTAAATAACACAAAATTTATATTAATTCATTTAGTCCCACAAAATACACCCTTTGTCTTAATATTTTTTATAGTTTTAATTGAATTACTTAGAAGAATTATTCGTCCTTTAACTCTTTCTATCCGGCTAGCAGCTAATATAATTGCGGGACATTTATTATTAACACTCTTAGCTATTTTTATAAATTTTAATTTTTTAAGAATAACTCAACAAATTTTAATACACTTAGAAATAGCTGTATCTTTTATTCAAGCCTACGTTTTTATAATTTTAATAGTATTATATTTAAAAGAA
_120_BRACONIDAE_ROGADINAE_Cornutorogas_sp_CNIN4018_                      ---------------------ATTTTTGATTCTTATACTTATATTTATAATTGAATTTCTTCTTTAATTGGTTTATTTTTATTGCCTCAAGTTTATTGAATATTTTATTCACGTTTAATTTATTTATTAATTTATATAATAAATATATTATGAAAAGAATATATTGTAATTATAAAAATTAAATATAATATTAATAATTTATATTATTTTATTGTTTTATTTATATTTATTATAATAAATAATTTTATAGGGTTATTTTCTTATATTTTTACAAGTTCAAGTCATTTAATATATTCAATAATTTTTTCTTTATCAATATGATTAGGATTAATATTATGTGGTTGAATTGAAAATTATAATTATATATTAATTCATTTAGTTCCTCAAGGAACACCTTTTGTTTTAATATTTTTTATAGTTATAATTGAAACATTAAGAAATTTAATTCGTCCTTTAACTTTATGTATTCGTTTAAGAGCTAATATAATTTCTGGTCATTTATTATTGACTTTATTATCTAGATTTATTCCTTATTTATTAATATTTATTTTACAATTTATATTACTTTTACTAGAAATTGGAGTTTCATTAATTCAATCTTATGTTTTTGTTGTTTTAATAATTTTATATTTAAAAGAA
_121_BRACONIDAE_ROGADINAE_Facitorius_granulosus_CNIN4203_                ---ATACTAAATTTATTTTCTATTTTTGATTCTTATACCTATTTAAATAACTGAGTATCTACTTTATTAGGGGTTATATTTATTCCTCAAATTTACTGAATTATAAATTCTCGTTTAAATTTTTTATTTTATTTGTTTATATTTAAGTTATGGGAAGAATTTAATGTAATTATAAAGGTTAAATTTAATATTATAAATTTATTTTATTTTATTATTATGTTTATATTTATTATATTTAATAATTTTATAGGATTATTTCCCTATATTTTTACTAGATCTAGTCATTTAATTTTTTCTTTAGTATTTTCTTTATCTATGTGAATTGGATTTATATTATTTGGATGAATTAATAACATAAAATTTATATTAGTTCATTTAGTTCCTCAAAGAACTCCTTTTGTACTAATATTTTTTATAGTTTTGATTGAATTATTGAGAAATATTATTCGTCCAATGACTTTATGTGTACGTTTAACTGCTAATATAATTGCGGGACATTTGTTATTAACTTTATTATCTAGATTTATCCCTTATAATGTAGTTTTTACTTTACAAATATTATTATTATTATTAGAAGTTTCTGTATCTTTTATTCAAGCTTATGTATTTGTAGTTTTAGTAATTTTATATTTAAAAGAA
_122_BRACONIDAE_ROGADINAE_Macrostomion_sumatranum_CNIN4205_              ???????????????????????????????????????????????????????????????ATTTTAGGATTATTATTTATCCCTCAAGTTTATTGATTTTTAAAATCTCGTATTATTTATTTAATAAATGAATTAATAATTATTTTATTTAATGAATTTATTGTAATTTTTAAAAGTAAGTTTAACATTAATAATATTATTTATTTTATTATTTTATATTTTTATATATTATTTAATAATTTTATAGGGTTATTTCCTTATATTTTTACAAGGTCTAGTCATTTAGTTTTTTCTTTAACATTTTCTATATCTATATGATTGGCAGGGTTAATTTATGGGTGATTTAAAAATACTTTACATATATTTGTTCATTTAGTTCCTCAAGGAACTCCCTTTTTTTTAATATTTTTTATAGTGTTAATTGAATTATTAAGAAATTTAATTCGTCCGTTGACTTTATGTGTTCGATTAACAGCTAATATAATTGCTGGTCATTTATTATTAGCTTTATTAGCAGGGTTTATTCCATTTATTCCTGTTTTTTTTATACAATTTATGTTATTATTATTGGAAGTAGGTGTTTGTTTAATTCAATCTTATGTTTTTATTTTATTAGTAATTTTATATTTAAAAGAA
_124_BRACONIDAE_ROGADINAE_Myocron_sp_CNIN4029_                           ---ATATTAAATTTATTTTCTATTTTTGATTTTTATACAAATTTGAATAATTGAGTTTCATCAGTTTTAGTTTTAAGGTTAATACCTCAAATTTATTGATTAATAAGTTCACGTAATATTTTATTATTTTATAATTTTTTAATAATTTTATGGTCAGAATTTATTATTATTATAAAAAATAAATATAATATTATTAATATTTTTTATTTTATTTCTTTATTTATATTTATTATATTTAATAATTTTATGGGGTTATTTCCTTATATTTTTACAAGTTCGAGACATTTAGTTTTTTCAATATTATTTTCTTTTTCTATGTGAATAAGATTAATAATTTATGGTTGATATAAAAATACTAATCATATATTTATTCATTTAGTTCCTCAGGGGACTCCATTTTTTTTAATATTTTTTATAGTTTTGATTGAAATATTAAGAAATTTAATTCGTCCTTTAACTTTGAGGGTTCGACTTACTGCTAATATAATTGCTGGTCATTTATTGTTGACTTTATTATCAAGGTTTATTCCTTATTTAATTATATTTATTTTACAAATAATATTATTATTTTTAGAAATAGGAGTTTCTTTTATTCAATCCTATGTTTTTGTAATTTTAATAGTTTTATATTTT------
_125_BRACONIDAE_ROGADINAE_Polystenidea_parksi_USNMENT01322620_           ??????????????????????????????????????????????????????????????????????????????????????????????????????????????????????????????????????????ATTACAGTTTTATATTTGGAATTTAAATTAATTATGAAGTATAAATTTAATATTAATAATTTAATTTTTTTTTATGTTTTATTTGTTTTTATTATATTAAATAATTTGATGGGGTTATTTCCTTATATTTTTACTAGATCAAGACATTTAGTATTTTCAATAGGGTTTTCTTTAACTATATGAATAGGTTTAATATTTTTTGGTTGATTTAAAAATACAAATTTTATGTTTATTCATTTAGTTCCTCAAGGAACACCTTTTTTTTTAATATTTTTTATGGTTTTAATTGAATTATTAAGTTTATTTATTCGTCCTTTAACTTTGGGAATTCGTTTAAGAGCTAATATAATTGCTGGTCATCTTTTATTAGTTTTATTAGGAAGATTTACTCCTTATTTGATTATATTTATTTTAAATTTTATATTATTTATATTAGAGTTTGGGGTGTCTATTATTCAGTCTTATGTATTTGTAATTTTAATAATTTTATATTTAAAAGAA
_126_BRACONIDAE_ROGADINAE_Rogas_nigrovenosus_CNIN3895_                   ????????????????????????????????????????????????????????????????????????ATATTATTTATCCCACAAATTTATTGAGTTTTTAATTCACGTTATTGTTATTTAATTAATAAATTTATTAATATGTTATGAGGGGAGTTTATTGTTGTAATGAGGTCAAAATATAATGTTAATAACTTATTTTATTTTATTATTTTATTTATATTTATTATATTTAATAATTTTATAGGGCTATTTCCTTATATTTTTACTAGGAGAAGACATTTAGTATATTCAATAATTTTTTCTTTGTCATTATGATTGGGAGGGATAATTTATGGGTGAAAGGAAAATTTTAAACATATGTTAGTTCATTTAGTACCTCAAGGGACACCTTTTGCTTTAATATTTTTTATAGTATTAATTGAAATATTAAGGAATCTTATTCGTCCAATAACTTTGTGTGTGCGGTTAACGGCTAATATAATTGCTGGGCATTTATTATTGACACTTTTGTCTAGTTTTATCCCTTATTTTCCTATGTTTATTGTGCAAATAATGTTACTTTCTTTAGAGATTGGGGTGTCATTGATTCAATCTTATGTATTTGTTATTTTAGTAATTTTATATCTTAAGGAA
_127_BRACONIDAE_ROGADINAE_Stiropius_sp_CNIN3052_                         ????????????????????????????????????????????????????????????????????????????????????????????????????????????????????????????????????????????????ATTTTATTTAATGAATTTAAGATTATTATAAAATTTAAATTTAATGTTAATAATTTATTATATTTTAATGTTTTGTTTATTTTTATTTTATTTAATAATTTTATAGGGTTATTTCCTTATATTTTTACTAGATCTAGACATTTAGTATATTCAATTATTTTTTCATTTTCTATATGATTAGGTTTAATAATTTTTGGTTGGGTTAAAAATACAAATTTTATATTTATTCATTTAGTTCCTCAGAATACTCCTTTTTTTTTGATATTTTTTATAGTTTTGATTGAGTTATTAAGAAGATTAATTCGTCCTTTAACTTTAAGTATTCGTTTGACTGCAAATATGATTGCAGGTCATTTATTATTAGTATTATTAGGGGTATTTACTCCTTATATTATTATATTTATTTTAAATTTATTATTATTTATATTAGAATTTGGTGTTTCAATTATTCAATCTTATGTTTTTGTGATTTTGATAATTTTATATTTAAAAGAA
_128_BRACONIDAE_TELENGAIINAE_Tamdaona_sp_CNIN4315_                       ATGATATTAAATTTATTTTCAATTTTTGATCCTTATACTTTAACTATAAATTGAATATCAAGTATATTGATTTTAATAATTTTCCCTCAAACTTATTGATTTTATATTTCTCGATATATATTTATATTTAAAAAATTAATTTTAATTTTATGAAATGAGTATAAAATTATTATAAAAAATAAATTTAATTTAAATAATTTAATATATTTTATTGTTTTATTTTTATTTATTATATTTAATAATTTTATAGGATTATTTTCTTATATTTTTACAAGATCTAGTCATTTAATTTATTCTATAATTTTTGCTTTATCTATATGATTAAGAGTAACTTTATTTGGTTGGGTTAAAAATACTCAAATTATATTAATTCATTTAGTTCCTCAAGGAACCCCTTTTATATTAATATTTTTTATAGTTTTAATTGAAACTTTAAGAAGAATTATTCGACCAATAACTTTATCAATTCGTTTAACAGCAAATATAATTGCTGGTCATTTATTATTAACTTTATTAAGAAGATTTATCCCATATTTATTTGTTATTATTATTCAATTAATATTATTAATTTTAGAAATAGCAGTTTCAATTATTCAATCATATGTTTTTATCGTATTAATAATTTTATATTTAAAAGAA
_129_BRACONIDAE_ROGADINAE_Triraphis_sp_CNIN4028_                         ---ATATTAAATTTATTTTCTATTTTTGATTCTTACACTATTATTTCTAATTGAGTTTCTTCAGTATTAGGGTTAATTTTATTGCCACAAATTTTTTGGGTAATAAATTCTCGATATATTTATTTAATTAATAAATTTATAATTATTTTATGATCTGAATTTACTGTTATTATAAATTTAAAATATAATATTAATAATTTATTTATTTTTATTGGGTTATTTATGTTTATTATATTTAATAATTTTATGGGGTTATTTCCCTATATTTTTACTAGTTCTAGTCATTTAATATATTCAATGATTTTTTCTTTATCTATATGATTAGGTATTATAATATATGGTTGATTTGAAAATTTAAAACATATATTGATTCATTTAGTTCCTCAAGGAACTCCGTTTGTTTTAATATTTTTTATGGTTTTAATTGAAATATTAAGAAATTTAATTCGTCCTATAACTTTATGTATTCGTTTAACTGCTAATATAATTGCTGGTCATTTATTATTAACTTTATTATCTAGATTTATCCCTTATTTAATTATATTTTTTTTACAATTATTATTATTGATATTGGAAGTTGGGGTTTCTTTAATTCAGTCTTATGTTTTTGTAGTATTAATAATTTTATATTTAAAAGAA
_130_BRACONIDAE_ROGADINAE_Yelicones_delicatus_USNMENT01322497_           ?????????????????????????????????????????????????????????????????????????????????????????????????????????ATAAGACGTTTTATGAAATTATTTGTTATGATATTATTATATTTATGAAAGGATTATATTATTATTAGTAAAAGTTTATTTAATATTAATAATATAATTTATTTTATTGGGTTATTTATTTACATTATATTTAATAATTTTATAGGGCTATTTCCTTATATTTTTACTAGATCAAGACATTTAGTTTTTTCAGGAGGGTTTTCTTTAACTATATGAGTTGGTTTAATAATTTTTGGTTGGTTTAACAATACTTTCCATATATTTGTTCATTTAGTACCACAAGGAACTCCATTTATATTGATGTTTTTTATAGTTTTGATTGAGGTATTGAGGAGAATTATTCGTCCTATAACATTGTGTGTTCGTTTGTCAGCTAATATAATTGCGGGTCATTTGTTATTAACATTATTGGCTAGATTTATCCCTTATTTTGTAATTTTAATTTTACAGTTATTATTATTAATTTTAGAGTTGTGTGTAGCTTTTATTCAGTCGTATGTATTTGTAGTGTTAATATTGTTATATTTAAAAGAA
_131_BRACONIDAE_ROGADINAE_Yelicones_sp_CNIN3896_                         ?????????????????????????????????????????????????????????????????????????????????ATTCCACAAATTTATTGATTTTATATAAGACGTTATTCTAAATTGTTAAATATTTTATTTTATAATTTATGAAAAGAGTATATTGTAATTACGAAAAATTTATTTAATATTAATAATATATTATATTTTATTGGGTTATTTATATATATTATATTTAATAATTTTATAGGGTTATTTCCTTATATTTTTACAAGATCTAGGCATTTAGTTTATTCTATTGGGTTTTCTTTATCTATATGGATTGGTTTAATGATTTTTGGGTGAGTTAATAATATAGAACATATATTTATTCATTTAGTTCCTCAAGGAACTCCTTTTATATTAATATTTTTTATGGTTTGTATTGAGTTATTAAGGAGTATTATTCGTCCTATAACTTTATGTATTCGTTTAACAGCTAATATAATTGCTGGCCATTTATTATTAACTTTATTGTCTAGATTTATTCCTTATTTAGTTATTTTATTTTTACAGCTTATGTTATTACTTTTAGAGGTGTCTGTGGCTTTTATTCAATCTTATGTTTTTGTAGTTTTAATATTATTATATTTAAAAGAA
_132_BRACONIDAE_SIGALPHINAE_Minanga_sp_CNC1045829_                       ATGATATTAAATTATTTTAATATTTTTGATCCTTCCACATTGCAATTAAATTGATTATCATCAATTTTAATAATTTTTTTTTTACCTCAAATTTATTGATTTAAAATTTCTCGATTAATAATTATAAAAAAAATTATTATTTTAAATTTATGAAATGAATTTAAAATATTATTAATTAATAAATTTAATTATTTAAATTTAATTTATTTTTTTACATTAATGATAATAATTTTTTTAAATAATTTTTTAGGGTTATTTCCTTACATTTTTACAAGTTCAAGACATTTAGTTTTTTCATTATATTTAAGAATTTCAATTTGATTATCATTAATATTATTTGGATGATTAAAAAATACTGATTTTATATTTATTCATTTAATTCCAATAAATACACCATTTTTATTAATATTTTTTATAGTAATTATTGAAACTTTAAGAAACTTAATTCGACCAATTGCATTATCAATTCGATTAATAGCTAATATAATTGCTGGGCATTTATTAATAACTTTATTAGGTAGATTTATTCCATATATAATTTTTTTAATTATTCAATTAATATTATTATCATTAGAATTTATAGTTTCTTTTATTCAATCTTATGTTTTTACAATTTTATTAATTTTATATTTAAAAGAA
_133_BRACONIDAE_SIGALPHINAE_Sigalphus_sp_USNMENT01322498_                ??????????????????????????????????????????ATATTAAATTGAATTTCTAGAATCTTAGGAATTTTTTTAATCCCACAAATTTATTGAATTAAAAATAGACCAATTATTCACATAATTATGTTAATTATTAACAAATTATGGGGAGAATTTAAAATATTATTAAGCATTAAATTTAATTATTTAAATTTATTTATTTTTTTAAGATTAATAATTATAATTTTTTTAAATAATTTTTTAGGCTTATTCCCATTTATTTTTACAAGATCAAGGCATATGGTGTTTTCTTTATATTTAAGTTTATCAATTTGAATTTCATTAATAATTTTTGGATGATTAAAGAATACAAATTTTATATTAATTCATTTAGTTCCAATAAATACCCCATTTATTTTAATATTTTTTATGGTAATTATTGAAACTTTAAGAAATTTAATTCGACCTTTAACATTATCAATTCGATTAATAGCTAATATAATTGCAGGTCATTTATTATTAACTTTATTAAGAAGTTTTATTCCATATCCAATTTTTTTAGTTACTCAATTAATATTGTTAATATTAGAATATATGGTAGCATTTATTCAATGTTATGTTTTTACAATTTTATTAATTTTATATATAAAAGAA
_134_BRACONIDAE_TELENGAIINAE_Telengaia_ventralis_CNIN4308_               ATGATATTAAATTTATTTTCAGTATTTGACCCAAATTCAATTTCACTAAATTGAATATCTTCAATAATTATTTTTTTTATTATTCCTCAAATTTATTGAATTTTTAATTCTCGTTATTTATTTATTTTTAAAAAAATTATAATCTTAATATGAAATGAATTTAAAATTATTTTAAAATTTAAATTTAATTTAAATAATTTAAATTTATTAATTATATTATTTTTATTTATTATAGTAAATAATTTTATAGGATTGTTTCCTTATATTTTTACTAGTACTAGCCATTTAATTTTTTCTTTTTCTTTTGCTTTTTCAATATGAATTAGTTTAATAATATTTGGGTGATGAATAAATACAAATCATATATTAATTCATTTAATTCCCCAAGGAACACCATTTTTATTAATATTTTTTATAGTTTTTATTGAATTATTAAGAAATATTATTCGACCTATTACACTATCTATTCGACTAACAGCAAATATAATTGCTGGTCATTTATTAATTACATTATTAAATAATTCAGTTTCATATTTTAATATAATTATTGTTCAATTATTATTATTAATTTTAGAAATAGCAGTATCTATTATTCAATCTTATGTATTTGTTATTTTAATAACTTTATATATAAAAGAA
_135_BRACONIDAE_Avga_dorsomaculata_CNIN4188_                             ATGATATTAAATTTATTTTCTATTTTTGATCCTTATACATTTTCTTTAAATTGAATTTCTTCTTTAATTGGTTTATTTTTTTTACCTCAATTATATTGATTAATAAATTCACGTATATCTTATTTAATAATAAAATTTTTAAATATATTATTTAATGAATTTTTAGTTATTTTAAAAAATAAGTTCAATTATAATAATTTAATTTATTTAATTACTTTATTTATATTTATTCTATTTAATAATTTTATAGGTTTATTTTCATATATTTTTACTAGATCAAGACATTTAATTTATTCAATAATTTTTTCTTTATCAATATGAATAGGATTGATAATATTTGGATGACTAAAAAATACTAAATTTATATTAATTCATTTAGTTCCTCAAGGAACACCTTTTGTTTTAATATTTTTTATAGTTATAATTGAAATATTAAGAAATATTATTCGACCTTTAACTTTATCTATTCGTTTAACCGCAAATATAATTGCTGGACATTTATTATTAACATTATTAGGTAGATTTATTCCTTATTTAATAATTTTAGTAACACAATTATTATTATTAATTTTAGAAATTTCTGTGTCTATTATTCAATCTTATGTTTTTGTTATTTTAATAATTTTATATTTAAAAGAA
_136_BRACONIDAE_Avga_opaca_CNIN4189_                                     ???????????????????????????????????????????????????????????????????????????????????????????????????????????????????????????????????????????????????????????????????????????????????????????????????????????????????????????????????????????????????????????????????????????????????????????????????????????????????????????????????????????????????????????????????????????????????????????????????????????????????????????????????????????????????????????????????????????????????????????????????????????????????????????????????????????????????????????????????????????????????????????????????????????????????????????????????????????????????????????????
_137_ICHNEUMONIDAE_PIMPLINAE_Pimpla_aequalis_                            ATGATAACAAATTTATTTTCTACATTTGATACATCAACACTTGAATTAAATTGAATATCTTCATGAATAAATATAATTTTTATCCCAATAATTTTCTGAATATCTTCATCACGATTAATTTTTTTATTAAAATTTTTAATTTTAAAATTATATATTGAATTTAAAATTATTTTAAATAATAAATTTAATTACTTTAATATATTATTTTTTATTTCCTTATTAATTATAATTTTTTTTAGAAATTTTATAGGGTTATTTCCATATATTTTTACTAGATCTAGTCACTTAATTTTTTCTTTATCTTTTTCTTTACCCTTATGATTTAGTTTAATACTTTTTAGTTGATTACAAAATACTAATTATATATTTTCTCATATAATTCCCCAAGGAACACCTATATTTTTAATGCCATTTATAGTTATTATTGAGTCAATTAGAAATATAATTCGTCCTATAACATTAAGAATTCGATTAACAGCTAATATAATTGCTGGACACTTATTATTAACTTTACTAAGTCAAAGAACTTCAATAATAATTATTATTTTTATCCAAATTATTTTATTAATTTTAGAATTTAGAGTTGCAATTATTCAATCTTATGTTTATTCAATTTTAAGAATTTTATATTTAAAAGAA
_138_ICHNEUMONIDAE_TRYPHONINAE_Netelia_sp_                               ---ATAAGAAATTTATTTTCAATTTTTGACCCACAAACTATTAAAATAAATTGATTATCTTCAATATTAATTATTTTTCTTATCCCAATAAACTTCTTTCTTTTAAAATCACGTATAATCTTTAAATTTAATAAATTTATTTTAAAAATCTATCATGAAATTGAAACTATTATAAAATTTAAATTTAATTTATCAACATCTTTATTTTTTAGAATATTAATAATTATAATTTTAATAAATAATTTTATGGGACTATTCCCTTATATCTTTACAAGATCCAGACATATAATTTTTTCTTTAACAATATCACTACCTTTATGGATAAGAATTATAATTTTTAGTTGTTTAAAAAATAATAAATTTATATTTAGCCATATAATCCCTCAAAGAACCCCTAATATCCTTATACCTTTTATAGTCTTAATTGAATCTATTAGAAATTTAATTCGACCTTGGACTTTATCTATTCGTCTCACAGCTAATATAATTGCAGGACATCTCTTAATTTCTTTAATAAGGGGGTCTCCTTCAATATTAATTATTATTATTATACAAATTTTCCTATTAATTTTAGAATTCAGCGTTTCAATTATTCAATCCTATGTTTTTACAATCTTAAGAACTTTATACACTAAAGAA
_139_ICHNEUMONIDAE_XORIDINAE_Odontocolon_albotibiale_                    ATGATAATAAATCTATTTTCCATATTTGATACCTCAACTTTCGAGATAAATTGAATGTCAAGAATTTTAGTAATATTTATTATCCCCCTTCCATATTGATTATACCCCTCTAATTATACCCTATGATTTAGTTATTTAATAAATTTATTAAATAAAGAGTTTAAAATAATTTTAAATAATAAATTTAATTATTTTAACTCTATTTATTATATCACTTTATTTATAATAATTCTAATAAATAATTTTATAGGACTTTTCCCTTATATTTTTACTAGATCTAGTCATATAATTTTTGCCCTATCCATAGCATTACCTATGTGATTAAGATTAATAATATGAGGTTGAAAAAATAATATAAATCATATATTTTCTCATATAATCCCTCAAAGAACTCCTAACATATTAATACCTTTTATAGTATTAATTGAATCAATTAGAAATATTATCCGACCACTAACTTTAACAATTCGTCTAACAGCCAATATAATTGCTGGGCATATTTTATTAACTCTTCTTAGACAAAGAGCTTCCACATCATTTATTGTCTTTGTTCAAATAATTTTATTAATTTTAGAATTTAGAGTATCCATTATTCAATCATATGTATTTTCAATTTTAAGAACTTTATACACTAAGGAA
_140_ICHNEUMONIDAE_ICHNEUMONINAE_Vulgichneumon_sp_                       ???????????????????????????????????????????????????????????????????????????????????????????????????????????????????????????????????????????????????????????????????????????????????????????????????????????????????????????????????????????????????????????????????????????????????????????????????????????????????????????????????????????????????????????????????????????????????????????????????????????????????????????????????????????????????????????????????????????????????????????????????????????????????????????????????????????????????????????????????????????????????????????????????????????????????????????????????????????????????????????????
_141_BRACONIDAE_TRACHYPETINAE_Trachypetus_clavatus_USNMENT01322633_      ???????????????????????????????????????????????????????????????????????????????????????????????????????????????????????????????????????????????????????????????????????????????????????????????????????????????????????????????????????????????????????????????????????????????????????????????????????????????????????????????????????????????????????????????????????????????????????????????????????????????????????????????????????????????????????????????????????????????????????????????????????????????????????????????????????????????????????????????????????????????????????????????????????????????????????????????????????????????????????????????
Megaspilidae_sp_KR2706441                                                ATGGCTCCTAATTTATTTTCCATTTTTGACCCCTCATCCTTCTCATTAAATTGAATGTCTTTAGTATTTATAGTCTTATTTATTCCTCAGAGACTATGACTAATTCCTTCACGTCAAAATAGTCCTTTAAGAATTTTAACAATAAAACTATTTAATGAATTTAAAATTATTTTAAACAATACTCTT---GTAAAAAGAGTGAGAATATTTACTGCAATTTTTACTTTCATTCTTATAAATAACTTTATTAGGTTATTCCCTTACATTTTCACTTCAACAGCTCATTTAAGAATTAGATTAGCTATATCATTGCCAATATGATTAAGATTTATATTTTTTGGGTGATTAAATAACACAAATAATATGTTCAACCATCTAGTCCCTCAAGGGACCCCATCAATTCTCATACCTTTTATAGTTGTAATTGAAAGAATTAGAAACTTAATCCGGCCTTTAACCTTAGCAGTTCGATTAAGAGCTAATATAATTGCTGGGCATTTACTTCTAACTCTTCTCTCTTCCACAGCTACATATTATTCCTTACTACTCAATTATCTCTTATTA???????????????????????????????????????????????????????????????????????????


_1_BRACONIDAE_ACAMPSOHELCONINAE_Urosigalphus_sp_USMET01322614_           ATTCCTCAAATATCGCCTATAGATTGATTAATTTTAATAATTTATTTTTGAATATTATATTTATTTTTAATAATTATAATATATTTTTTAATAAATAATTTTTTTAAAAATTTACTTTTTATTTCTAATAAAAAATTTAAATTAAAATGAAAATTTAATAAA---TTAATTATATTAATTTCAACTTCTTTAATTAAATTACCAACCCCTATTAATTTATCAATTTGATGAAATTTTGGATCTTTATTAGGATTATTTTTAATAATTCAAATTATTACAGGATTATTTTTATCAATACATTATATTCCTAATGTAAATTATGCTTTTAATAGAATTATTCATATTATAAATGATGTAAACTATGGTTGATTTATACGATTAATTCATATAAATGGAGCATCTTTTTTTTTTATATGTGTTTATTTACATATTGGTCGAGGTATTTATTATAATTCATATAAATTTATCTATACATGATATGTAGGTATTATAATTTTATTAATTATAATAGGAACAGCTTTTATAGGGTATGTATTACCTTGAGGACAAATATCTTTTTGGGGAGCAACAGTTATTACAAATTTATTGTCAGCATTACCTTATATTGGTCAAATATTAGTTGAATGATTATGAGGAGGA
_2_BRACONIDAE_CHELONINAE_Adelius_fasciipenis_USNMENT01322246_            ATTCCACAAATATCACCAATGGATTGAGCTTATTTA---ATTTATATAATTATATTTAATTTTTTAGTTGTAGTTACTTTTATTTATTATATATATTTTTAC??????????????????????????????????????????????????????????????????????????????????????????????????????????????????????????AATATGAAATTTTGGTTCTTTATTAGGATTATGTTTAGTAATTCAAATTTTAACAGGATTATTTTTATCAATACATTATGCTTCTCATATTGATTATTCATTTTATAGAATCATTCATATTATAAATGATGTAAATTATGGATGATTAATTCGATTAATACATATAAATGGAGCTTCAATATTTTTTATTTGTATTTATATACATATTGGGCGGGGTTTATATTATCAATCTTATAAATTAATTATAGTATGAATTGTAGGAACAATTTTATTATTATTATTAATAATAATTGCTTTTATAGGATATGTTTTACCATGAGGTCAAATATCTTTTTGGGGCGCAACAGTTATTACAAATTTAATTTCTGCTATTCCATGAATTGGAAATGAATTAGTTGAATGGTTATGAGGAGGA
_3_BRACONIDAE_AGATHIDINAE_Agathis_sp_USNMENT01322249_                    ATTCCTCAAATATCTCCTATAAATTGATTATTTTTAATATTTTATTTTTTAATTATTTATATAATATATATAATTTTAATTTTTTTTTTATTTAAATTTAAATTTTTAAAAATAAAAATTAAAAAAAAAAATTATTTTAATTTAAAATGA???????????????????????????????????????ATTTTAAAATTACCTACTCCTATTAATATTACTTTTATATGAAATTTTGGTTCATTATTAGGAATATGTTTAATAATTCAAATTATTTCTGGTTTATTTTTATCTATACATTATGCAGCTAATGTAAATTATGCTTTTTTTAGAATTATTCATATTTTACAAGACGTTAATTATGGATGATTAATACGATTAATTCATATAAATGGAGCATCAATATTTTTTTTTTTTGTTTATTTACATATTGGACGAGGTTTATATTATTCTTCATTTAAATTTATAAATACATGAATAATTGGTGTTTTAATTTTATTTATAATAATAGGAATTTCATTTATAGGATATGTTTTACCTTGAGGACAAATATCATTTTGGGGAGC?ACTGTTATTACTAATTTAGTTTC?ACTATTCCATATATAGGAACTATAATTGTTGAATGATTATGAGGAGGA
_4_BRACONIDAE_AGATHIDINAE_Bassus_cinctus_USNMENT01322251_                ATACCACAAATATCACCAATAAATTGATTATTATTAATAAATTATTTTTATATTATTTATTTTATAATTATAATTATAATTTATTTTTATATATATAAAAATAAAATTTTATTAAATAATTATAATAATAATAATTATAAATTTAAATGA---ATGAAAAAT---TTATTTAAATTATTCAAAAAAAATATTATTAAATTACCAACTCCCATTAATATTAATTTTATATGAAATTATGGATCATTATTGGGAATATGTTTATTAATTCAAATTATTTCAGGATTATTTTTATCAATACATTATGCAGCTAATGTAAATTATTCATTTTTTAGAATTATTCATATTATTCAAGATGTTAATAATGGTTGATTAATACGATTAATTCATATGAATGGAGCTTCAATATTTTTTTTTTTTGTATATTTACATATTGGACGAGGAATTTATTATTCATCATTTAAATTTTTAAATACATGAATAATAGGAATTATTATTTTATTTTTTATAATAGGAATTTCATTTATAGGGTATGTATTACCTTGAGGTCAAATATCATTTTGAGGAGCTACAGTTATTACTAATTTAGTTTC?ACTATTCCTTATATTGGAAATATAATTGTTGAATGATTATGAGGTAGA
_5_BRACONIDAE_AGATHIDINAE_Cremnops_virginensis_USNMENT01322238_          ATTCCTCAAATAAGTCCTATAAATTGATTTTTATTATTTATTTATTTTTTTTTAATTTATTTAATTTTTATATTTTTATTTTATTTTAGTTTTAAATTTAAATTTTTATCTAATAAATTAATAAAAAAAAAAAATTATTATATAAAATGATTAATGAAAAAT---TTATATATAATAATTAAAAAATCTATTTTTGATTTACCAACACCTGTTAATATTACTTTTATATGAAATTATGGTTCTTTATTAGGATTATGTTTAATAATTCAAATTATTTCTGGATTATTTTTATCTATACATTATGCTTCAAATATTGATTATGCTTTTTTTAGAATTATTCATATTTTACAAGATGTAAATAATGGTTGATTATTACGATTAATTCATATAAACGGTGCTTCAATATTTTTTTTTTTTGTTTATTTACATATTGGTCGAGGATTATATTATTCTTCTTTTAAATTTATTAATACTTGATTTATTGGAATTTTAATTTTTTTTTTAATAATAGGCACTGCTTTTATAGGATATGTATTACCTTGAGGTCAAATATCTTTTTGGGGTGCTACAGTTATTACTAATTTAGTTTCTACTATCCCTTATATAGGTGATATAATTGTTCAATGATTATGAGGAGGA
_NEW_ALYSIINAE_Chorebus_sp_USNMENT01322422                               ATCCCACAAATATCACCTATAGATTGATTAATTTTATCAATATTTTTTTTATTAATTTATTTTATAGTTTTTTTAATAGTTTATTTTATTTTAAATTTAAATATAAATTTTAATAATAAAACGAAAAATTTAAATTTTAATTTAATTTGATTAAAAAAAAACATAATTTTAGAAATTTTAAGTAATTCTTTAGTAAAATTACCTACTCCCGTAAATATTAGTATTTGATGAAATTTTGGATCTTTATTAGGTTTATGTTTAATTATTCAAATTATTTCTGGTTTATTTTTATCTATACATTATACTTCAAATATTGAATATTCTTTTTTTAGTATTATTCATATTATTCAAGATGTTAATTATGGTTGAATAATACGTTTAATTCATATAAATGGTGCATCTTTATTTTTTATTTGTGTTTATTTACATATTGGTCGGGGGTTATATTATGGTTCATTTAAATTTACTAAAACATGATTAATTGGGGTAATTATTTTATTGTTAATAATAGGGACTGCTTTTTTAGGGTATGTTTTACCTTGAGGTCAAATATCTTTTTGAGGTGCTACAGTTATTACTAACTTATTATCTGCATTACCTTATATTGGTACTATATTAGTAGAATGATTATGGGGGGGG
_NEW_ALYSIINAE_Coelinius_robinae_USNMENT01322424                         ATTCCACAAATATCTCCTATAGATTGATTAATTTTATCAATTTTTTTTTTATTTATTTATTTTTTAAGATTTTTAATAATTTATTTTTTATTAAGGGTAAATATAAAAAATAGTAGTTTAAAAATTTTTAATAAGTTTAATTTTAAGTGAATAAAAAAAAGTATACTTTTAAGAATTTATAATAATTCTTTAGTAAAATTACCAACTCCAATTAATATTAGAATTTGATGAAATTATGGTTCTTTATTAGGTATATGTTTAATAATACAAATTATTTCTGGGTTATTTTTATCTATACATTATACTTCAAATATTGAATATTCTTTTTTTAGAATTATTCATATTATTCAAGATGTAAATTATGGGTGAATAATACGATTAATTCATATAAATGGGGCATCTTTTTTTTTTATTTGTGTTTATATTCATATTGGGCGAGGGTTATATTATGGTTCTTATAAATTTTTAAAAACTTGATTAATTGGAATTATAATTTTGCTATTAATAATAGGAACAGCTTTTTTAGGATATGTTTTACCTTGAGGGCAGATGTCATTCTGAGGAGCTACAGTTATTACAAATTTATTATCAGCATTGCCTTATATTGGAGGTATATTGGTTGAGTGGTTATGAGGGGGG
_NEW_ALYSIINAE_Dacnusa_sp_USNMENT01322698                                ATTCCACAAATATCTCCTATAGATTGATTAATTTTATCAATATTTTTTTTATTTATTTATTTTTTAGTTTTAATAATAATTTATTTTTTATTAAATTTAACTGTTAATAATAAATTTAATTTAAAAAAATTAAATTTTTATTTAAATTGATTAAAAAAAAATATAATTTTAATAATTTTAAGAAATTCTTTAGTTAAATTACCTTCTCCTGTAAATATTAGTATTTGATGAAATTTTGGGTCTTTATTAGGGGTATGTTTAATTATTCAAATTATTTCTGGGTTATTTTTATCTATACATTATACTTCAAATATTGAATATTCTTTTTTTAGAATTATTCATATTATTCAAGATGTAAATTATGGATGAATAATACGATTAATTCATATAAATGGAGCTTCAATTTTTTTTATTTGTGTTTATTTACATATTGGTCGAGGACTTTATTATGGTTCTTATAAATTTATAAAAACTTGAAGAATTGGTGTATTAATTTTTTTAATAATAATAGGAACAGCTTTTTTAGGATATGTTTTACCTTGAGGTCAAATATCATTTTGAGGTGCAACAGTAATTACAAATTTATTATCTGCATTACCTTATATTGGAAAAATATTAGTAGAATGATTATGAGGAGGA
_NEW_ALYSIINAE_Epimicta_griffithsi_USNMENT01322426                       ATACCACAAATATCTCCTATAGATTGATTAATTTTATCAATTTTTTTTTTAATAACTTATTTTTTGAGAGTTATAATTATTTATTATTTATTAAAATTAAATTTTAAAAAAAAAAAATTAGAAATTAATTTAAATTTTTATTTAAAATGATTTAAAAAAAAATTAATTTTAAGAATTTTAAATAATTCTTTAGTAAATTTACCTACCCCTATTAATATTAATATTTGATGAAATTTTGGGTCTTTATTAGGGATATACTTAATTATTCAAATTATCACCGGCTTATTTTTATCTATACATTATACATCAAATATTGAATATTCATTTTTTAGAATTATTAATATTATTCAAGATGTTAATTATGGGTGAATAATACGTTTAATTCATATAAATGGAGCTTCTTTTTTTTTTATTTGCGTTTATTTACATATTGGTCGAGGAATATATTATTCTTCTTTTAAGTTAAAAAAAACTTGAACAATTGGAGTATTAATTTTAATAATAATAATAGGGACAGCTTTTTTAGGATATGTGTTACCTTGAGGTCAAATATCTTTTTGAGGTGCAACAGTAATTACAAATTTATTGTCAGCAATCCCTTATATTGGAACTATATTAGTAGAATGATTATGAGGAGGA
_NEW_ALYSIINAE_Symphya_sp_USNMENT01322254                                ATTCCTCAAATATCTCCTATAGATTGATTTATTTTATCATTTTTTTTTTTAATTATTTATTTTTTAAGATTAATTATAATTTATTTTTTTTTTAATTTTATTATTAATAATAAAAATAATTATTTAAATTCTTTATTTTATTTAAATTGATTTAAAAAAGAAATAATTTTAAGAATTTTTTATAATTCTTTAGTTAAATTACCTACTCCATTAAATATTAGAATTTGATGAAATTTTGGATCTTTATTAGGTTTATGTTTAATAATTCAAATTATTACTGGGTTATTTTTGTCCATACATTATATATCTAATATTGAATATTCTTTTATTAGTATTATTCATATTATTCAAGATGTTAATTATGGGTGAATAATACGTTTATTACATATAAATATAGCTTCAATTTTTTTTTTTTGTATTTATTTACATATTGGTCGAGGTTTATATTATGGTTCTTTTAAGTTTAAAAAAACATGATTAATTGGAGTTATAATTTTATTATTATTAATAATAACAGCTTTTTTAGGCTATGTTTTACCTTGGGGACAAATATCATTTTGAGGAGCTACAGTTATTACTAACTTATTATCTGCCTTACCTTATATTGGATTAATATTAGTTGAATGATTATGAGGGGGA
_6_BRACONIDAE_ALYSIINAE_Asyntactus_rhogaleus_CNIN4298_                   ATTCCACAAATATCTCCTATAGATTGATTAATTTTATCAGTTTTTTTTTTATTAATCTATTTTTTTAGTCTTTTAATAATCTATTTTTTAATAACTTTTAAATTTAAAAATTTAAAATTTAAAAATAATTTAAAATTTAATAAAAATAAT???????????????ATTTTAAATATTTTTAGTAACTCTTTAATTAAACTTCCTTCCCCTATTAATATTAGAATTTGGTGGAATTTTGGTTCTTTATTAGGTTTATGTTTAATAATTCAAATTGTTTCTGGGGTATTTTTATCTATACATTATATTTCTCATATTGATTATTCTTTTTACAGAGTTATCAGAATTATTCAGGATGTAAATTATGGTTGATTAATACGATTAATTCATATAAATGGGGCATCATTTTTTTTTATTTGTGTGTATGTGCATATTGGTCGGGGGATATATTATGGGTCTTATAAACTTTTAAAACCTTGATTTGTTGGTGTTTTAATTTTATTGCTAATAATAGGTACAGCATTTTTAGGATATGTTTTACCTTGAGGACAAATATCTTTTTGAGGGGCTACAGTTATTACAAATTTATTATCTGCTTTACCTTATATTGGAGGAATATTAGTAGAATGGTTATGAGGAGGG
_7_BRACONIDAE_ALYSIINAE_Gnathopleura_sp_CNIN3057_                        ATTCCACAAATATCCCCAATAGATTGATTAATACTATTAATTTTTTTTATTATTATTTATTATTTATTATTTTTTTTAATAATTTTATGATTTGAATTTAAAATTATTTTAAAATCTAAA???????????????????????????????????????????????????????????????????????????????????????????????????????????????????????????????????????????????????????????????????????????????????????????????????????????????????????????????????????????????????????????????????????????????????????????????????????????????????????????????????????????????????????????????????????????????????????????????????????????????????????????????????????????????????????????????????????????????????????????????????????????????????????????????????????
_8_BRACONIDAE_ALYSIINAE_Neorthostigma_macrops_CNIN4299_                  ATTCCACAAATATCTCCTATAGATTGATTTATGTTATCAATTTTTTTTTTATTAATTTATTTTTTAAGATTTTTAATAATTTATTTTTTAAATATATATATAAATAAAAATTTAATTTTAAATTTAAATTTAAATTATTTAATAAATTGA?????????????????????????????????????????????????????????????????????????????????????????????????????????????????????????????????????????????????????????????????????????????????????????????????????????????????????????????????????????????????????????????????????????????????????????????????????????????????????????????????????????????????????????????????????????????????????????????????????????????????????????????????????????????????????????????TTSMTWAWWYTKKTWYGATGATAGTTGAATGATTATGAGGAGGA
_9_BRACONIDAE_ALYSIINAE_Pseudopezomachus_kasparyani_CNIN4318_            ATCCCACAAATATCTCCTATAGATTGATTAATTTTATCAATTTTTTTTTTATTTATTTACTTTTTAAGATTTATAATTATTTATTTTTTATTAAAATTAAATTTTAAAATTAATAAATTATTATTAAAAAATGATTTTATTTTTAATTGATTAAAAAAAAATATAATTTTAGAAATTTTAAGTAATTCTTTAGTAAAATTACCATCTCCAATTAATATTAGAATTTGATGAAATTTTGGATCTTTATTAGGATTATGTTTAATTATTCAAATTATTAGGGGGGTATTTTTATCAATACATTATACTTCTAATATTAGATATTCTTTTTTAAGAATTATTCATATTATTCAAGATGTTAATTATGGGTGATTAATACGATTAATTCATATAAATGGAGCTTCTTTTTTTTTTATTTGTGTATATTTACATATTGGGCGAGGGCTATATTATGGTTCTTATAAATTTATTAAAACATGAATAATTGGGGTTATTATTTTATTATTAATAATAGGTACTGCTTTTTTAGGGTATGTTTTACCATGAGGTCAAATATCTTTTTGAGGAGCTACTGTTATTACAAATTTATTATCTGCTTTACCTTATATTGGAGGGGTATTAGTAGAATGATTATGAGGAGGA
_10_BRACONIDAE_APHIDIINAE_Pseudephredus_Aphidiinae_CNIN4276_             ATTCCTCAAATAGCTAATATAGATTGATTATTATTGATAATTTATTTTTTAATTATTTTTTTGTTTATTATAGTTTTTTTTTATTTTATTTTAAAAATTACCTTAAAATTTAATTTAGATGTATATAATAAAAATTTTTTATTAAAATGAATAAAAAAAAATATTTTATTATCATTATTAAATGATTCAATTATTAAGCTCCCATCTCCCGTTAATATTTCTATTTGATGAAATTTTGGGTCTTTGTTAGCTTTATGTTTAATAATTCAATTTTTATCGGGAATTTTTTTATCTATACATTATACAGGTAATGTTGATTATTCATTTTTTAGGGTTGTTCATATTGTTCAAGATGTAAATTATGGTTGGCTAATACGTTTAATTCATATAAATGGAGCTTCTTCTTTTTTTTTTTGTGTTTATTTTCATATTGGTCGGGGATTTTATTATGGATCTTATAAATTAATTCACACTTGGTTTGTGGGGGTTATTATTTTATTATTAATAATAGGAACTGCTTTTATAGGGTATGTCTTACCTTGGGGCCAAATATCATTCTGGGGTGCTACAGTAATTACTAATTTATTATCTGCTGTTCCTTATATTGGTCAAATAATGGTAGAGTGATTGTGGGGGGGA
_142_BRACONIDAE_APHIDIINAE_Acanthocaudus_tissoti_USNMENT01322493         ATTCCACAGATATCTTCTATAGATTGATTAATATTAATACTATTTTTTTTGTTTGTTTTTTATTTATTTATAATTATAATTTATTTTTTAATATCTATTTGTTTTATGAAAATTAAATTTAATTTAGGTAAAAGTTTTAATGTAAAATGATTAAAAAAAAATATAATTTTAAGTTTATTAAGAGATTCATTAATAAAATTACCAACTCCTGTTAATATTTCTATTTGATGAAATTTTGGAGTTTTATTAGGTGGTTGTTTAATAATTCAGTTTTTATCTGGATTATTTTTATCTATGCATTATGTTTCAAATATTAATTATTCTTTTTTTAGGGTAATTCATATTATTCAAGATGTTGATTATGGGTGATTTATACGGTTAATTCATATAAATGGAGCATCTTTTTTTTTTTTTTGTGTTTATTTTCATATTGGTCGTGGTATTTATTATGGTTCTTATAAATTAATTTATGTATGATTTATTGGAATTTTAATTTTATTATTAATAATAGGTACAGCATTTATAGGATATGTTTTACCTTGAGGGCAAATATCATTTTGAGGCGCCACAGTAATTACAAATTTATTATCAGCTATTCCTTATATTGGTCAAATAATAGTTGAATGAATTTGAGGGGGA
_143_BRACONIDAE_APHIDIINAE_Aphidius_sp_USNMENT01322235                   ??????????????????????????????????????????????????????????????????????????????????????????????????????????????????????????????????????????????????????ATAAAAAAAAATATTTTATTAGCAATATTAGATAAATCTTTATTTAAATTACCAACTCCAGTTAATGTATCTATTTGATGAAATTTTGGGAGATTATTAGGTTTATTTTTGATAGTACAATTAATTTCAGGTTTATTTTTATCAATACATTATGTTTCTAATATTAATTATTCATTTTTTAGGATTATTCATATTATTCAAGATGTTAATTATGGGTGATTAATACGATTAATTCATATAAATGGAGCTTCATTTTTTTTTTTTTGTGTATACTTTCATATTGGTCGTGGATTATATTATGGTTCTTTTAAATTAATATATACTTGATTTGTTGGTATTATAATTTTTTTATTAATAATAGGAACTGCTTTTATAGGATATGTTCTACCTTGAGGACAAATATCTTTTTGAGGGGCTACTGTAATTACTAACTTATTATCTGCTATTCCATATATTGGTCAAATAATAGTTGAATGATTATGAGGAGGA
_11_BRACONIDAE_APOZYGINAE_Apozyx_penai_CNC1045801_                       ATCCCTCAGATATCTTCAATAGATTGATTTATATTAATATTTTATTTTTTATTTACTTATTATACAATGATGGTAATAATTTATTTTTTAAAAGATTTATTTTTAAAAGTAAATATTAAAGTTAAATTAAGAAATTATTTAGTTAAATGATTAAAAAATAATATTTTATTAAGTGTAGTAAGAAATCTGTTAATTAAATTACCTAGACCTGTTAATATTTCAATTTGATGAAATTTTGGGTCTTTATTAGGATTGTGTTTAATAATTCAAATATTAACAGGGTTATTTTTATCTATACATTATGTTTCAAATGTAGATTATTCTTTTTTTAGAGTGATTCATATTATTCAAGATGTAAATTATGGGTGATTTATACGGTTGATACATATAAATGGGGCTTCATTTTTTTTTATATGTGTGTATATACATATTGGACGAGGGCTATATTATGGTTCTTATAAGTTAGTTTACCCTTGAATTATTGGAGTTTTGTTGTTGTTATTAATAATGGGAACTGCATTTATGGGATATGTTTTGCCTTGAGGTCAAATATCTTACTGGGGGGCTACTGTTATTACAAATTTATTATCCGCTATTCCTTATGTTGGTACATTTATAGTTGAATGATTATGGGGGGGA
_12_BRACONIDAE_BRACHISTINAE_Blacus_sp_USNMENT01322548_                   ATCCCACAAATATCTCCTATAAATTGATTTATATTAATAATTTATTTTTCAATAATTTATTTATTATTAATTAGTATAATTTATTATATATTTAAATATAATTTAAATAAATTTATAAAATTAATTCAAATTAAATTTAATATTAAATGATTAAAAAAAAATATATTAATAAATATAATTAGAGATATATTAATTAATTTACCTACACCTGTAAATATCTCAATTTGATGAAATTTTGGATCTTTACTGGGGTTATTTTTAATAATTCAAATTATTACTGGAATTTTCTTATCAATACATTATGTTCCGAGAATTAATGATTCATTTTTAAGAGTTATTCATATTATACAAGATGTTAATTATGGGTGATTTATACGTTTGATACATATAAATGGAGCTTCTTTATTTTTTATTTGTGTATATTTTCATATTGGTCGAGGTATTTATTATGGATCTTATAAATTAATTAATGTTTGATATATAGGGGTAATTATTTTATTTTTAATAATAGGAACAGCTTTTATAGGATATGTGTTACCTTGAGGTCAAATATCTTTTTGAGGGGCTACTGTTATTACAAATTTATTATCAGCAATTCCATATATTGGACAAATTTTAGTTGAATGATTATGAGGAGGG
_13_BRACONIDAE_BRACHISTINAE_Grypokeros_fuscifemur_CNC1045806_            ATTCCTCAGATATCTCCGATAGATTGATTTTTTTTAATAAATTATTTTTTGTTATTATATTTTATTTTTATATTATTTATTTATTTTTTAATTTTTAAAAAAKTTATTAVVGTATATAAT?????????????????????????????????????????????????????????????????????????????????????????????????????????????????????????????ATTAGGTTTATTTTTAATGATTCAAATTTTAAMTGGTTTATTTTTATCCATACATTATGTATCTAATATTAATTATTCTTTTTTTAGAATTATTCACATTATGCAAGATGTAAATTATGGGTGATTTATACGGTTATTACATATAAATGGAGCTTCATTTTTTTTTATTTGTGTTTATATTCATATTGGGCGAGGAATATTTTATGGATCTTATAAATTAATTTATACATGAATTATTGGTGTTTTAATTTTATTAGTAATAATAGGCACAGCATTTATAGGGTATGTTTTGCCATGGGGTCAAATATCTTTTTGAGGTGCGACAGTTATTACTAATTTATTATCAGCTTTACCTTATATTGGATTAATATTAGTTGAATGATTATGAGGAGGA
_14_BRACONIDAE_BRACHISTINAE_Diospilus_sp_CNIN3041_                       ATACCACAAATATCTCCTATAGATTGATTAATATTAATAATTTATATAATAACAATTTATTTTTTAATTATATTAATAATTTATTTTTTATATTTAAATAATTTATTAAAAATAAAATTTTTAATTAAAAATAATTTTTCTTTAAAATGAATAAAAAAAAATTTAATTTTAAATTTAATTAATAACATATTAATTAAATTACCAACCCCCATAAATATCTCAATTTGATGAAATTTTGGTTCATTATTAGGTATATTTCTAATAATTCAAATTTTAACTGGAATTTTTTTATCTATACATTATGTATCTAATATTAGGTATTCATTTTACAGCATTATTCATATTATACAAGATGTTAATTACGGCTGATTAATACGATTAATTCATATAAATGGAGCTTCATTCTTTTTTATTTGTGTTTATATACATATTGGCCGAGGAATTTATTATGGTTCATATAAATTAATTTATACATGAAATATTGGAGTAATTATTTTATTATTAATAATAGGAACAGCATTTATAGGATATGTATTACCATGAGGACAAATATCATTTTGAGGAGCAACAGTAATTACAAATTTACTTTCAGCACTACCTTATATTGGACAAATTTTAGTTGAATGATTATGAGGGGGA
_15_BRACONIDAE_BRACHISTINAE_Diospilus_sp_USMET01322575_                  ATTCCTCAAATATCACCCATAGATTGATTTATACTAATAATTTATATAATAATAATTTATTTTTTAGTTATATTAATAATTTATTTTTTATATTTAAATAATTTAATTAAAATAAAATTTTTAATTAAAAATAATTTTTTATTAAAATGAATAAAAAAAAATATAATCTTAAATTTAATTAACAATATATTAATTAAATTACCTACTCCTGTAAATATTTCAATTTGATGAAATTTTGGTTCACTCTTAGGAATATTTTTAATAATTCAAATTTTAACTGGAATTTTTTTATCTATACACTATGTATCTAATATTAGATATTCATTTTATAGAGTTGTTCATATTATACAAGATGTTAATTATGGATGATTAATACGATTAATTCACATAAATGGAGCTTCTTTTTTTTTTATTTGTGTTTACATACATATTGGTCGAGGAATCTATTATGGATCATACAAATTAATTTATACTTGAAGAATTGGGGTAATTATTTTATTAATAATAATAGGAACAGCATTTATAGGATATGTTTTACCATGAGGTCAAATATCATTTTGAGGAGCAACAGTAATTACAAATTTACTTTCAGCACTACCATATATTGGACAAATATTAGTTGAATGATTATGAGGAAGA
_16_BRACONIDAE_BRACHISTINAE_Schizoprymnus_sp_USNMENT01322549_            ??????????????????????????????????????????????????????????????????????????????????????????????????????????????????????????????????????????????????????---------------ATTATAAAATTAATTAATAATACATTAATTAAATTACCTACACCAATAAACATTAATATATGATGAAATTTTGGTTCATTATTAGGTATATTTTTATTAATTCAAATTTTAACTGGATTATTTTTATCAATACATTATATCTCTAATGTAAATTATTCTTTTTTTAGTATTATTCACATTATAAAAGATGTTAATTACGGATGACTTATACGATTAATTCATATAAATGGGGCATCTTTTTTTTTCATTTGTGTTTATTTCCATATTGGACGAGGAATTTATTATAGATCATATAAATTATTAAAAACTTGAATAATCGGAGTAATAATTTTATTAATTATAATAGGAACAGCTTTTATAGGCTATGTACTACCTTGAGGACAAATATCATTTTGGGGAGCTACTGTTATTACTAACTTAATTTCAGCAATTCCTTTTATTGGTCAAATAATTGTAGAATGATTATGAGGAGGA
_17_BRACONIDAE_BRACONINAE_Eunesaulax_sp_CNIN4283_                        ATACCACAAATATCACCTATAGATTGATTGATTTTGTCATTTTTATTTTTAATAATTTATTTTATTGTTTTTTTAATAATTTATTTTTTTATTAAATTAAATATTTTAAATGTAAATAATAAATTAAATTTTATTTTTAAAGTTAAATGATTAAAGAAAAATAAAATTTTAAAAGTTTTTAGAGATTCTTTAATTTTTTTACCTAGACCAGTTAATATTAATTTATGGTGAAATTATGGTTCTTTATTAGGTTTATGTTTAGTTATTCAATTTATTTCTGGTTTATTTTTATCTATGCATTATACTTCAAATATTAATTATTCTTTTAATAGATTAATTCATATTATTCAAGATGTTAATTATGGGTGATTAATACGATTAATTCATTTAAATGGGGCTTCATTATTTTTTATTTGTATTTATTTACATATTGGTCGAGGTTTATATTATGGATCATATAAATTAAAGGAAACTTGATTAAGTGGGGTAACAATTTTATTTTTATTGATGGGAACAGCTTTTTTAGGATATGTTTTACCCTGGGGGCAAATATCATTTTGAGGGGCTACAGTAATTACAAATTTATTATCAACTTTACCTTATATTGGGGAAATAGTGGTAGAATGATTATGAGGGGGG
_18_BRACONIDAE_BRACONINAE_Coeloides_scolytivorus_USNMENT01322554_        ATTCCACAAATATCTCCTATAGATTGATTTATTTTATCTTTATTTTTTTTATTAATTTATTTATTAGTATTTATAATGATTTATTTTTATATAAAAATAAATTATTCATATATATATAAAAAAATAAATCAAAATTATAAA---------??????????????????????????????ATTGATGATATTATTAATTTACCAACACCAGTAAATATTAGATTTTGATGAAATTTAGGATCTTTATTAGGTTTATGTTTAGTAATTCAATTAATTTCTGGATTATTTTTATCTATACATTACACAGCAAATATTGAATATTCTTTTAATAGAATTATTCATATTATTCAAGATGTAAATTATGGATGATTAATACGTTTAATTCACTTAAATGGAGCTTCATTATTTTTCATTTGTATTTATATACATATTGGACGAGGGTTATATTATGGTTCATATAAATTAATTAAAACTTGATTATCAGGAGTTATTATATTATTATTATTAATAATAATTGCTTTTTTAGGATATGTATTACCTTGAGGTCAAATATCTTTCTGAGGAGCTACAGTTATTACAAATTTATTATCAGCTTTCCCTTATATTGGACAAATATTAGTAGAATGATTATGAGGTGGA
_19_BRACONIDAE_BRACONINAE_Cyanopterus_sp_CNIN3045_                       ATTCCACAAATATCTCCCTTAGATTGATTAATTTTATCTTGTTTTTTTTTATGTATTTATTTTATTATTTTTTTAATAATTTATTTTTTTATAAAGGTTAATTTTTATTTATTTAAAGGTAAGGAATATATTTTTTATAAATTAAAATGATTTAAAAAAAATGTAATTTTAAAGGTTTGTGGGGATTCTTTGATTTATTTACCAAGACCTGTTAATATTAATTTATGATGGAATTTTGGATCTTTATTAGGGTTATGTTTAATTATTCAAATTATTTCAGGGTTATTTTTATCAATACATTATACTTCAAATATTAATTATTCATTTAATAGATTAATTCATATTATTCAAGATGTAAATTATGGTTGATTAATACGATTGATTCATTTGAATGGTGCTTCTTTTTTTTTTATTTGTATTTATATTCATATTGGTCGTGGATTATATTATGGTTCTTATAAGTTAAAAGTTACTTGATTAGTAGGGGTAATAATTTTATTTTTATTAATAGGTACTGCATTTTTAGGATATGTCTTACCTTGGGGACAAATATCTTTTTGAGGGGCAACAGTTATTACTAATCTTTTATCAACTGTTCCTTATATTGGAAATTTATTAGTTGAGTGATTATGGGGGGGA
_20_BRACONIDAE_CARDIOCHILINAE_Retusigaster_noguerai_CNC924603_           ATTCCACAAATAGCAAATATAAGTTGAGTTTCATTACTAATATATTTTATTTTAGTTTATCTTGTTACGGGTGTTCAATTGTATTTTTTAATAAAGGCTGATCCTAAATCTATTAGAACAAAAATTATTAAA???????????????????????????????????????????????????????????????????????????????????????????????????????????????????????????????????????????????????????????????????????????????????????????????????????????????????????????????????????????????????????????????????????????????????????????????????????????????????????????????????????????????????????????????????????????????????????????????????????????????????????????????????????????????????????????????????????????????????????????????????????????????????????????
_21_BRACONIDAE_CARDIOCHILINAE_Toxoneuron_viator_USNMENT01322468_         ATTCCCCAGATATCTAATTTAAATTGGGTTATTATTATAATTTATTTATTAATGGTTTATGGTGTATTTATGGTTAATATTTATTTTTTTTATAAGACTGATATTAACAATCAAAAATGTAGATTTAAATTAAAATTTATTTTAAATTGATTGAAAAATGATATTTTAATGAAAGCCTTAAGAGGAATACTAATTAAGTTACCTACCCCTATTAATTTATTTGTTTGATGAAATTTTGGTTCTTTATTAGGAATTTGTTTAATAATACAAATTTTTACTGGATTATTTTTGACAATACATTATGTTTCAAATGTGGATTATTCATTTTTTAGTATTATTCATATTATAAAAGATGTTAATTTTGGTTGATTACTACGTATAATTCATATAAATGGAGCTTCATTTTTTTTTATATGTATTTATATACATATTGGGCGGGGACTTTATTATGGTTCTTATAAACTGAAAATAGTTTGAATTTTTGGGATTTTAATTTTATTTATATTAATAGGGACTGCATTTATAGGTTATGTTTTACCTTGAGGTCAAATATCATTTTGAGGTGCGACAGTGATTACTAATTTATTATCTGTACTTCCTTATTTAGGTGAATTTTTTGTTGAGTGATTATGAGGGGGG
_22_BRACONIDAE_CENOCOELIINAE_Capitonius_chontalensis_USNMENT01322558_    ATACCACAAATATCACCAATAGATTGATTTATATTAATAATTTATTTTTTAATAATTAATTATTTTTTAATAATTTATTTATATTTTATAATTAATAAAATTATTAAGTTTGATATAAAATTAATAAAAAAGATGTTTAAATTGAAATGA???????????????????????????ATTAATAATTCATTAATTAAATTACCAACTCCTATTAATATTTCTGTTATATGAAATTTTGGATCATTATTAGGTTTATGTTTAATTATTCAAGTTTTAACAGGTTTAATTTTAACTATACATTATGTATCTAATATTAATTATTCTTTTTATAGAGTTATTCATATTATACAAGATGTTAATTATGGTTGATTAATTCGTTTAATACATATGAATGGTGCTTCAATATTTTTTATTTGTGTTTATATACATATTGGTCGGGGTATATATTATGGTTCATATAAGTTTATTATTGTTTGAATAATTGGTGTATTAATTTTATTTTTAATGATAGGAACAGCTTTTATAGGATATGTTTTACCTTGAGGACAAATATCATTTTGAGGAGCTACTGTAATTACTAATTTAGTATCAGCTTTACCTTTTATTGGCCAAATATTAGTTGAATGATTATGAGGTGGA
_23_BRACONIDAE_CENOCOELIINAE_Aulacodes_nigriventis_USMEN01322459_        ATTCCTCAGATATCATCTTTAGATTGATTTATTTTGTTAATTTATTTTCTTTTAGTTTATTATTTATCAGTAATCTATTTATATTTTTTTTTTAAGAAAATTATAAAGAAGAGGAAGAAGGAGGGGAGAAAT????????????????????????????????????????????????ATAAAATCTTTAGTTTATCTACCTACTCCAGGTAATATTTCAATTTTTTGAAATTTTGGTTCATTATTGGGATTGTGTTTAATCATTCAAGTTTTAACAGGATTAATTTTAACTATGCATTATGTATCAAATATAAATTATTCATTTATTAGAGTTATTCATATTATGCAAGATGTTAATTATGGATGATTAGTTCGATTAATTCATATAAATGGGGCGTCAATATTTTTTGTTTGTGTTTATATTCATATTGGTCGGGGAATTTATTATGGATCTTATAAGTTCAAGACAGTGTGAAGATTGGGGGTGATTATTTTATTTTTGATGATAGGGACGGCTTTTATAGGATATGTTTTACCTTGGGGGCAGATATCATTTTGAGGGGCAACTGTAATTACTAATTTACTTTCAGCTTTGCCATTTATTGGTCAAATATTAGTTGAATGATTGTGGGGGGGA
_24_BRACONIDAE_CENOCOELIINAE_Cenocoellius_ashmeadii_USNMENT01322645_     ATTCCACAAATATGTCCTATAGATTGATTTATTTTAATAATTTATTTTTTAATTATTTATTATTTAATAATAATATATATTTATTTTTATATAAAAATTAATATTTTTATAAAGTTTAGGAAGAAGAGATTAAAT???????????????????????????????????????TTGATAAATTCTTCTTTAATAAATTTACCTACACCGGTAAATATTTCAATTTGATGGAATTTTGGTTCATTATTAGGTTTATGTTTATTAATTCAATTTTTAACGGGGTTAATTTTAACTATGCATTATGTTTCTAATATTAATTATTCATTTTATAGAATTATTCATATTATGCAAGATGTTAATTATGGATGATTAATTCGATTAATTCATATAAATTGTGCTTCAATATTTTTTATTTGTGTATATTTACATATTGGTCGAGGATTGTATTATGAATCTTATAAGTTAAAAGTGGTTTGAAATTTTGGATTATTGATTTTTATTTTAATAATAGGTACTGCATTTGTTGGTTATGTTTTACCTTGGGGTCAAATATCATTTTGGGGTGCTACTGTTATTACAAATTTAGTGTCAGCATTACCTTTTATTGGAGAAATATTAGTAGAATGAGTGTGAGGAGGA
_25_BRACONIDAE_CHARMONTINAE_Charmon_extensor_USNMENT01322559_            ATACCTCAAATATCACCTATAAATTGATTTATAATATATTTATATATCATTTTGATTTATTTTTTTTTAATAATAATGGTATATTTTTTTATGGTAAAAATTTTAAATAATGATAGTAAAAATTTT????????????????????????ATGAAAAAAAATTTAATTTTAAATTCTTTAAATAATATATTAATTAAATTGCCTTCCCCCACAAATATTAATATTTGATGAAATATAGGTTCTATATTAGGTTTATATTTAATTATTCAATTATTATCTGGTATTTTTTTATCAATACATTATACTTCTCATGTAGATTATTCTTTTTTTAGAATTATTCACATTATACAGGATATTAATTATGGTTGATTTATACGATTAATTCATATAAATGGGGCTTCTTTTTTTTTTATTAGTGTTTATTTACATATTGGACGGGGGATTTATTATGGGTCTTATAAATTGGTTAATGTTTGAATTATTGGGGTAATAATTTTACTTATAATAATAGGGATTGCTTTTTTGGGGTATATTTTACCTTGGGGTCAAATATCATTTTGAGGGGCTACTGTTATTACTAATTTAATTTCAGTAATTCCTTTTTGAGGTAATATTATTGTTGAATGAGTATGAGGAGGG
_26_BRACONIDAE_CHELONINAE_Chelonus_sp_USNMENT01322561_                   ATTCCTCAAATATCACCTATATATTGATTTTTTTTAATGTTATTTAATTTAATTAATTTTTTAGTTTTTATAATATATTTATATTTTATAGTTTTTAATAATTTTTTTTTAATAAAAATTATTTAT????????????????????????ATAAAAAAAGATTCTATTATAATTTTATTAAATAATATATTAATTATTTTACCAAGACCAATAAATTTAAATATTTTTTGAAATTTTGGATCTTTAATAGGTTTATGTTTAATTATACAAATTTTTACAGGTTTATTTTTATCAATGCATTATGTGGCCAATATTGATTATTCATTTTTTAGAATTATTCATTTAATAAATGATGTAAATTATGGTTGATTAATTCGTTTAATTCATATAAATGGGGCATCATTATTTTTTATTTGTATTTATATACATATTGGTCGTGGTTTATATTATCAATCTTATAAATTAAAAAAAACTTGATTAATTGGAGTTATTTTATTATTATTATTAATAATAATTGCTTTTTTAGGTTATGTTTTACCATGAGGACAAATATCATTTTGAGGGGCTACGGTAATTACAAATTTATTATCAGTAGTACCTTATGTTGGTATTAGATTAGTTGAATGATTATGAGGAGGA
_27_BRACONIDAE_CHELONINAE_Phanerotoma_sp_USNMENT01322562_                ATTCCTCAATTATCTCCAATATATTGGTTTATTTTAATAATAATATTTTTTTTTAAGAACAAAAATATTAATGCACTGTCTGACAGTAAGCAAATAAGT???????????????????????????????????????????????????ATAAAAAAATATATTTTATTAAATTTTATAAATAATATAATTAAAGATTTACCTACACCAGTAAATATTAATTATTTATGAAATTTTGGTTCATTATTAGGTATAACCCTAATAATTCAAATTTTAAGAGGATTTTTTTTATCAATACATTATATTTCTGATATTAAATATTCATTTGTAAGAATTATTGATATTATAAATAATATTAATTATGGTTGAATTTTACGTTTAATTCATATAAATGGAGCTTCAATATTTTTTTTTTTTATTTACATTCATATTGGACGAGGACTATATTATCATTCTTACAAAATAAAAGAAGTTTGATTAATTGGTGTATTAATTTTATTTTTATTAATAGGAATTGCATTTATAGGGTATGTTTTACCTTGAGGACAAATATCATTTTGAGGAGCAACAGTAATTACTAATTTAATTTCTGCAATTCCATATATTGGTAAAATAATTGTAGAATGATTATGAGGTGGA
_29_BRACONIDAE_DORYCTINAE_Heterospilus_sp_CNIN3037_                      ATACCACAAATATCAAATTTAGATTGATTTATATTAAGATTTTATTTTATTTTTATTTATTTTTTATCAATTATTATTATAAATTTTATAAATTATAGATTTAATTTTTTAATAAATTTAAATTTAAAGCGAAAAAATAATTTAATTTGA????????????????????????ATATTTAAAGATTCTTTAATAAAATTACCTACACCAGTAAATATTAGATATTGGTGAAATTTTGGGTCATTATTGGGGTTATGTCTAATAATTCAGATTATTACAGGGTTATTTTTATCTATGCATTATATATCAAATATTAATTATTCATTTTTTAGAATTATTCATATTATTCAAGATGTAAATTATGGGTGGTTGATACGGTTAATTCATATAAATGGGGCATCTTTTTTTTTTATTTGTTTATATTTTCATATTGGTCGGGGGATTTATTATAGATCTTTTAAGTTTATTTCAACTTGATTTGTTGGGGTGTTTATTTTTTTATTTACTATAGGGATTGCATTTTTAGGGTATGTGCTACCTTGGGGTCAAATATCTTTTTGAGGGGCTACTGTTATTACAAATTTAATTTCTGCTGTTCCATATATTGGTCAAATAATTGTAGAGTGACTATGGGGGGGG
_30_BRACONIDAE_DORYCTINAE_Labania_ficophaga_CNIN3682_                    ATTCCACAAATATCTAATTTAGATTGGGGTGTTTTAAGAGTTTATTTTATTATTTTATTTAATTTATCTTTAATATTAATAAATTTTTTAATATATGGTATTAATTTAATTTTAATAAATTTTTATTTTAAGTTA??????????????????????????????ATTTTTAAAATGATTAATAATTCTTTATTAAAATTACCTACTCCTGTAAGAATTAATATTTGGTGAAATTTTGGGTCTTTATTAGGGCTATGTTTGGGTATCCAAATTATTACAGGTTTATTTTTATCAATACATTATATATCTAATATTAATTATTCTTTTTTTAGAATTATTCATATTATTCAAGAAGTAAATTATGGCTGGCTTATACGATTAATACATATAAATGGGGCTTCTATTTTTTTTATTTGTGTTTTTTTACATATTGGTCGTGGATTATATTATGAATCTTTTAATTTGAAAGAAGTTTGAGTTATTGGAGTTTTTATTTTATTATTAATAATAGCAATTGCTTTTTTAGGGTATGTTTTACCTTGGGGGCAGATATCTTTTTGAGGGGCTACTGTAATTACAAATTTAATTTCAGCTATTCCTTATATTGGGCAAATAATTGTAGAGTGATTATGAGGAGGA
_31_BRACONIDAE_DORYCTINAE_Allorhogas_crassifemur_CNIN3684_               ATTCCTCAAATATCAAACTTAGATTGATTAATTTTAATAATTTATTTTTTTATTTTATATAATATTTTAATTTTAATAATTAATTTTTTAATTAATAATATTGATTTATTTTTATTAGATTTATTTAAGTTAACTTTTAAGTAT??????ATGAAAAATAATGAATTTTTAAAAATTATTAATAATTCTTTAGTAAAATTACCTTCACCAGTAAATATTAGTTTATGATGAAATTTTGGATCTTTATTAGGATTATGTTTAATTATTCAATTTATTACAGGCTTATTTTTATCAATACATTATATATCTAATATTTATTATTCTTTTTATAGAATTATTCATATTATTCAAGATGTAAATTATGGGTGATTAATACGTTTATTTCATATAAATGGGGCTTCTTTTTTTTTTATTTGTGTTTATATTCATATTGGACGAGGAATATATTATGGATCTTATATTTTAAAAGAAACTTGACTAATTGGGGTAATAATTTTATTATTAATAATAGGAACAGCATTTTTAGGTTATGTTTTACCTTGGGGTCAAATATCTTTTTGGGGGGCGACAGTTATTACAAATTTAATTTCTGCTTTACCTTTAATTGGACATATGCTTGTTGAATGATTATGAGGAGGA
_32_BRACONIDAE_DORYCTINAE_Allorhogas_scotti_CNIN3686_                    ATTCCACAAATATCAAATTTAGATTGATTATTTTTAAGTTTTTATTTTATTTTTTTGTATTGGATATTTTTTATATTATTTAATTTTTTAAATTATGGTATTAGTTTAATATTTAATAATTTATTAAAAAGAAAAAAAATTAATTGAAAATTTAAAGAATTTTTAATTTTATTAATAGTTAAAAATTCTTTAATAAAATTACCTTCTCCGGTAAATATTAATTTATGATGAAATTATGGCTCAATATTGGGGTTATGTTTAATTATTCAAATTATTAGAGGCCTTTTTTTATCTATACATTATATATCTAATATTAATTATTCTTTTTATAGAATTATTCATATTATTCAAGATGTTAATTATGGGTGATTAATGCGGTTGATACATATAAATGGAGCTTCTTTTTTTTTTATTTGTGTTTATTTACATATTGGTCGGGGGTTATATTATGGATCTTATAAATTAAAAGAAACATGAATTATTGGGGTATTAATTTTATTGTTTATAATAGGGACTGCTTTTTTAGGGTATGTTTTACCTTGGGGTCAGATATCATTTTGAGGGGCTACAGTTATTACAAATTTAATTTCTGCTATCCCTTATGTAGGACAAATAATTGTAGAGTGATTATGGGGGGGG
_34_BRACONIDAE_DORYCTINAE_Eodendrus_eous_CNIN4303_                       ATTCCACAAATAAGACCTATAGATTGAATTTTTATAACTTTATTTTTTTTTTTAATTTATTTTTTATATTTTATATTAATTTATTATATAGTTTTTTATTTTGAAAAGGTTTTGTTTAATAAAAAGATTATTAATTATTAT?????????TTAAAAAATAATGTTATTGTAAAAATATTTATAAATTCTTTAGTTAAATTACCTACTCCAGTAAATATTAGACTTTGATGAAATTTTGGTTCATTATTAGGAGTATGTTTAATAATTCAATTAATTACTGGAATTTTTTTATCAATACATTATACTTCAAATATTCAATATTCTTTTTATAGAATTATTCATATTATTCAAGATGTTAATTATGGTTGATTAATACGATTATTACATATAAATGGAGCTTCATTTTTTTTTATTTGTGTATATTTACATATTGGTCGAGGTCTATATTATGGTTCTTATAAATTAATAAAAACTTGAATTATTGGAGTATTAATTTTATTAATTATAATGGGAACAGCATTTTTGGGATATGTTTTACCTTGAGGTCAAATATCATTTTGAGGAGCAACAGTAATTACAAATTTAGTATCTGCATTACCTTATATTGGTCAAATATTAGTAGAGTGATTATGGGGGGGA
_35_BRACONIDAE_DORYCTINAE_Euscelinus_sarawacus_CNIN4311_                 ATTCCTCAAATAGCTCCTATAGATTGAATTTTTATGACTTTATATTTTTTATTAATTTATTTTTTTTATTTAGTAATTATTTATTATATAATTTTTTAT???????????????????????????????????????????????????ATAAAAACCAATATAATTTTGAAAATGTATATAAATTTTTTGGTTAAATTACCAACTCCTATTAATATTAGATTATGATGAAATTATGGTTCATTATTAGGATTATGTTTAATTATTCAATTAATTACAGGTTTATTTTTATCAATACATTATACTTCTAATATTTTATATTCTTTTAATAGAATTATTCATATTATTCAAGATGTAAATTATGGTTGAATAATACGTTTAATACATATAAATGGAGCTTCATTTTTTTTTATTTGTGTATATATTCATATTGGACGTGGTTTATATTATGGTTCTTTTAAATTAAAAAAAACTTGATTAATTGGAGTGTTAATTTTTTTAGTAATAATAGGAACAGCTTTTTTGGGATATGTTTTACCTTGAGGTCAAATATCTTTTTGAGGGGCTACAGTTATTACTAATTTAGTTTCAGCTTTACCATATATTGGTCAAATAATTGTGGAATGATTATGAGGTGGA
_36_BRACONIDAE_DORYCTINAE_Ficobolus_paniaguai_CNIN3418_                  ATTCCTCAAATATCTAATTTAGATTGATTTTTTTTAAGATTTTATTTTATTTTAATTTATTATTTATCTTTATTTATAATTTTTTTTTTAAATTATGGAATTAATTTGATATTTAATGAGTTAAAAATTATTAAT???????????????------------TTGTTAATTAAAATATTTGTTAATTTTTTAATTAAATTACCTACTCCTGTAAATATTAGATTTTGATGGAATTTTGGATCTATATTAGGTTTATGTTTAATTATTCAATTTATTTCTGGATTATTTTTATCTATACATTATATATCACATATTCAGTATTCATTTTTTAGAATTATTCAAATTATTCAAGATGTAAATAGGGGATGATTTATGCGATTAATTCATATAAATGGGGCTTCTATTTTTTTTATTTGTGTATATTTACATATTGGTCGTGGATTATATTATGGTTCTTTTAAATTTAAAGGGGTTTGATTTATTGGAATTTTAATTTTATTATTAATAATAATAACAGCTTTTTTAGGATATGTATTACCATGGGGACAAATATCTTTTTGAGGAGCTACAGTAATTACAAATTTAATTTCTGCAATTCCTTATATTGGACAAATAATTGTTGAATGATTATGGGGAGGG
_37_BRACONIDAE_DORYCTINAE_Lissopsius_sp_CNIN3039_                        ATACCACAGATGTCACCTATAGATTGATTTTTATTATTTATTTATTTTTATATAATTTATTTTATGTCTGTATTGATAATTTATTTTTTTTTTCAAGTATTTATTAAAGAAAATTTAAAAGGAAAATTTAGAATATTTAAATTAATTTGA---------------ATTTTAAATATAATAAAAAATTCATTAGTTAAATTACCCACACCTGTAAATATTAGATTATGATGGAATTATGGGTCATTATTGGGGATATGTTTAATAATTCAAATTATTACAGGGTTATTTTTATCTATACATTATATATCCCATGTAAATTATTCTTTTAATAGAATTATTCATATTATTCAAGATGTAAATTATGGGTGATTAATACGATTGATACATATAAATGGGGCTTCTTTTTTTTTTATTTGTGTATATATTCATATTGGACGGGGTTTATATTATGGTTCATTTAAATTTATAAGTACTTGATTTGTTGGGGTATTTATTTTATTAGTTATAATAGGAACAGCATTTTTAGGATATGTTTTACCTTGAGGGCAAATATCTTTTTGGGGGGCAACTGTAATTACAAATTTGATTTCTGCAGTTCCTTATGTAGGAATTATGATTGTTGAGTGATTATGGGGTGGA
_38_BRACONIDAE_DORYCTINAE_Monitoriella_rufithorax_CNIN3420_              ATACCTCAAATATCAAGATTAGATTGATTAATTTTAATAATATATTTTATTTTTATTTATTTTTTATTATTAATTATAATTAATTTTTTAATATATTTAAATTTATATATTAAAAAAATTGAAATTAAAAATAAATATAATTTAATTTGATTTAAAAATAATTTATTATTAAAAATTATAAATAATTCATTAATAAAATTACCTTCTCCAATTAATATTAATTTATGGTGAAATTTTGGATCAATATTAGGATTGTGTTTATTAATTCAATTATTTACAGGGTTATTTTTATCAATACATTATATATCTAATATTATTTATTCATTTTATAGAATTATTCATATTATTCAAGATGTAAATTATGGATGATTAATACGATTAATACATATAAATGGAGCTTCATTTTTTTTTATTTGTATTTATTTGCATATTGGACGAGGAATTTATTATGGATCTTATTATTTAATAATACCTTGATTAATTGGGGTTGTAATTTTATTAATTTTAATAGGGGTAGCTTTTTTAGGATATGTATTACCATGAGGACAAATATCTTTTTGAGGAGCTACTGTTATTACAAATTTAATTTCAGCTATTCCTTATGTTGGACAAATAATTGTTGAATGATTATGAGGAGGG
_39_BRACONIDAE_DORYCTINAE_Mononeuron_duguetiae_CNIN3416_                 ATACCACAAATATCAAATTTAGATTGAATAATATTAATAATTTATTTTATTTTGTTATATAATTTATTTTTAATAATTATTAATTTTTTAAATTATGGAATTGAATTAATAATATTAAGATTAAAATTTAATTTATTTAATTTAAAATGATTTAAAGAGTTTATGATTTTTAGAATAGTTAAAGATTCTTTAATAAAACTTCCTTCCCCTATTAATATTAGGTTATGATGAAATTTTGGGTCTTTATTAGGGTTGTGTTTAATTATTCAAATTATTACTGGTTTATTTTTATCAATACATTATATATCAAATATTAATTATTCTTTTTTTAGAATTATTCACATTATTCAAGATGTAAATTATGGTTGATTTATACGATTAATACACATAAATGGGGCTTCATTTTTTTTTATTTGTGTTTATTTACACATTGGACGTGGTTTATATTATGGGTCTTATAATTTAGTTGCAACTTGATCAATTGGGGTATTTATTTTATTATTTATAATGGGGACTGCATTTTTAGGATATGTTTTACCTTGAGGACAAATATCTTTTTGGGGGGCTACTGTTATTACAAACTTAATCTCTGCTGTTCCTTATGTTGGTCAAATAATTGTTGAATGATTATGGGGGGGG
_40_BRACONIDAE_DORYCTINAE_Percnobracon_stenopterus_CNIN3047_             ATTCCACAAATAGCTAATTTAGATTGATTAATATTAAGATTATTTTTTATTATATTATATAATGTTACTTTATTTTTAATTAATTTTATTAATTTTGGTGTAAATATAATTTTAAATTTAGAAAAAATTGATGACTATTATCATTAT???ATTAAAAATTATTTAATTTTAAATATTCTTAGGAATTCTTTAATTAAATTACCCACTCCTGTTAATATTAGTTATTGGTGAAATTTTGGTTCATTATTGGGAGTTTGTTTAATTATTCAGTTGGTTACTGGGCTGTTTTTATCAATACATTATATATCTAATATTAATTATTCTTTTTATAGTATTATTCATATTATACAAGATGTTAATTATGGTTGATTTATACGATTAATACATATAAATGGGGCTTCATTTTTTTTTATTTGTGTTTATTTACATATTGGTCGTGGTTTATATTATGGATCTTTTAAATTAAGATCTGTATGAGTAATAGGTGTATTTATTTTATTAATGATAATAGGAACAGCTTTTTTAGGGTATGTTTTGCCATGAGGTCAAATATCTTTTTGAGGGGCAACTGTTATTACAAATTTAATTTCAGCCGTTCCTTATATTGGTCAAATAATTGTTGAATGATTATGGGGGGGA
_41_BRACONIDAE_DORYCTINAE_Plesiopsenobolus_mesoamericanus_CNIN3483_      ATTCCACAAATATCTAATTTAGATTGATTGTTTTTAATGATTTATTTTATTTTATTATTTTTTATTTTTTTAATAAAAATTAATTTTTTAGTAAGTAATATAAAGTTATTTATAATAGATTTTATTATTGTTGATAAAAAAAGTTAT???---------------ATTTTTAATTTAATTAATAATTCTTTAATTAAACTACCTACACCTGTTAATATTAGTTTATGGTGGAATTTTGGTTCTTTATTAGGTTTATGTTTAATAATTCAATTAATTACAGGTATTTTTTTATCTATACATTATATACCTAGAATTTATTATTCTTTTTTCAGGATTATTCATATTATACAGGATGTAAATTATGGTTGATTTATACGTTTAATACATATAAATGGAGCTTCTTTTTTTTTTATTTGTGTTTATGTACATATTGGTCGAGGCTTATATTATGGTTCTTATAATTTAAAATTAACTTGAATTATTGGAGTTTTTATTATTTTATTAATAATAGGAACAGCTTTTTTAGGATATGTTCTCCCTTGAGGTCAGATATCTTTTTGAGGGGCTACTGTTATTACAAATTTAATTTCAGCTGTCCCTTATGTTGGTCAAATAATTGTAGAATGAGTTTGAGGGGGA
_42_BRACONIDAE_DORYCTINAE_Psenobolus_parapygmaeus_CNIN3497_              ATACCACAAATATCTAATTTGGATTGATTGATTTTAATAGTTTATTTTATTTTATTATTTTATGGAGGAGTATTAATAATTAATTACTTAATTAGTAATATTAAATTATTTTTAATAAATTTATTAATAGAAAATACAAAAAAT??????ATTAAAAATTTTTTAATTTTTGATATTATAAATAATTCTTTGATAAAATTACCTTCTCCTGTAAATATTAGGGTATGGTGAAATTATGGTTCATTACTAGGTTTATGTTTAATTATTCAAATTTTATCTGGGTTATTTTTATCCATACATTATATATCAAATATTGATTATTCTTTTTTTAGAATTATTCATATTATTCAGGATGTAAATTATGGATGATTTATACGATTAATTCATATAAATGGAGCTTCATTTTTTTTTATTTGTGTATATTTACATATTGGGCGAGGTTTATATTATAATTCTTATAATTTAAAAGAGACTTGAATAGTTGGGGTATTTATTCTTTTATTAATAATAGGTACAGCATTTTTAGGCTATGTTTTACCTTGGGGACAGATGTCTTTTTGAGGGGCTACAGTAATTACAAATTTAATTTCTGCTATCCCTTATGTAGGGCAAATAATTGTAGAATGATTATGAGGGGGA
_43_BRACONIDAE_DORYCTINAE_Rhaconotus_sp_CNIN3056_                        ??????????????????????????????????????????????????????????????????????????????????????????????????????????????????????????????????????????????????????ATGAAAAAAAATTTATTAATTAATATTTTTAAGGATTCATTAGTAAAATTACCTTCTCCAGTAAATTTGAATTTATGGTGAAATTATGGATCATTATTAGGGTTATGTTTAATAGTTCAATTAATTTCTGGTTTATTTTTATCAATACATTATGTTTCTAATATTAATTATTCTTTTTTTAGAATTATTCATATTATACAAGATGTTAATTATGGTTGATTAATACGTTTAATTCATATAAATGGGGCTTCATTTTTTTTTATTTGTGTTTATTTACATATTGGACGGGGGATATATTATGGTTCTTATAAACTTATTAATACATGAATTGTTGGGGTTATTATATTATTAATAATAATAGGAATTGCTTTTTTAGGGTATGTTTTACCTTGAGGACAAATATCATTTTGAGGGGCTACAGTTATTACAAATTTAGTTTCAGCAATTCCTTATATAGGTCAAATATTAGTTGAGTGATTATGGGGGGGG
_44_BRACONIDAE_DORYCTINAE_Sabinita_sp_CNIN3683_                          ATACCACAAATATCTAATTTAGATTGGTTAATATTAATATTTTATTTTATTTTATTGTATATTATTTCTTTATTTATAATTAATAATTTAATTAATAATTTAATTTTATTTTTAACAAATTTTAAAGAAAGTACTTTTAATTATAAATGA???????????????????????????ATTATAAATTCTTTGTTAAAGTTACCTTCACCTGTTAATATTAGATTATGATGAAATTATGGTTCTTTATTAGGTTTGTGTTTTATAATACAAATTATTAGGGGGTTATTTTTATCTATACATTATAGATCAAATATTTTTTATTCTTTTTATAGAATTATTCATATTATTCAAGATGTAAATTATGGTTGATTTATACGTTTAATTCATATAAATGGAGCATCATTTTTTTTTATTTGTGTTTATTTACATATTGGACGTGGTTTGTATTATGGATCATATAATTTAAAAGGACCTTGATTTATAGGGGTTATTATTTTATTATTAATAATAGGTACAGCTTTTTTAGGGTATGTTTTACCTTGAGGTCAAATATCTTTTTGAGGGGCTACTGTAATTACTAATTTAATTTCAGCAATTCCTTATATTGGTCAAATAATTGTTGAATGGTTATGAGGAGGA
_45_BRACONIDAE_DORYCTINAE_Spathius_elegans_USNMENT01322433_              ATTCCTCAAATATCACCTATAGATTGATTTTTTTTATCAATTTTTATCTTATTTATTTATTTTATATTATTAATTTATTGTTATTATATTAATTATTTAAATATTAGTTTAAATAATTTAATTGTTATTAATTTATATAAATTAAATTGATTTAAAAAAAATTTAATTTTAATAATTTTTAATGATTCTTTAGTTAAGTTGCCAAGACCTATTAATATTAGATTATGATGAAATTTTGGTAGTTTATTAGGATTATGTTTAATAATTCAAATTATTACAGGTTTATTTTTATCTATACATTATACTTCAAATATTAATTATTCTTTTTTTAGAATTATTCATATTATTCAAGATGTTAATTTTGGGTGGTTAATACGATTAATACATTTTAATGGGGCTTCATTTTTTTTTATTTGTGTTTATATTCATATTGGCCGTGGGTTATATTATGGGTCTTATAAATATACTAAAACTTGAATATTTGGTGTATTTATTTTTTTATTAATAATAGGAACTGCTTTTTTAGGGTATGTATTACCATGAGGACAAATATCATTTTGAGGGGCTACAGTTATTACAAATTTGGTTTCAGCTATTCCTTATATTGGACAAATAGTAGTTGAATGATTATGAGGGGGA
_46_BRACONIDAE_DORYCTINAE_Stenocorse_bruchivora_CNIN3043_                ATACCTCAAATATCTCCATTAGATTGATTAATATTAATAATTTATTTTTTAAGATTATTTTTTTTTTTAATAATAATAATTTATTTTTTAAATTTAATAAGATTTGATAAAAAATTAAGTAAAAAATTGATTGAT???????????????ATTAAAGATAATTTAGTTTTAAATTTATTAGTGGAATCAATTTTAAAGTTACCATCTCCAGTCAACATTAATTTATGATGAAATTTTGGATCTTTATTAGGTTTATGTTTAATTATTCAAATTATTACTGGTTTATTTTTATCAATACATTATATATCAAATATTAATTATTCATTTAATAGAATTATTCATATTATTCAAGATGTAAATTATGGATGATTAATACGATTGATACATATAAATGGTGCATCTTTTTTTTTTATTTGTGTTTATATTCATATTGGTCGTGGTTTATATTATGGATCTTTTAAAAATTTAATAACATGAGTTATTGGGGTAATTATTTTATTGTTAATAATGGGGACAGCTTTTTTAGGGTATGTTTTACCTTGAGGTCAGATATCTTTTTGAGGAGCTACTGTAATTACAAATTTAATTTCAGCTATTCCTTATATTGGTCAAATAATTGTTGAATGGTTATGAGGAGGA
_47_BRACONIDAE_EUPHORINAE_Meteorus_sp_USNMENT01322447_                   ????????????????????????????????????????????????????????????????????????????????????????????????????????????????????????????????????????????????????????????????????????ATTAAAATTTTTTTTAATTCTATATTAAATTTGCCTACTCCAATTAATTTGACTATTTTTTGAAATTTTGGTTCTTTATTAGGAATTTGTTTGGTTATTCAATTATTAAGGGGTATTTTTTTAACAATACATTATACGGCTCATGTAGAATATTCTTTTATAAGTATTATTCATATTATACAAGATGTAAATTATGGTTGATTAATTCGGTTAATTCATATAAATGGAGCTTCAATATTTTTTATTTGTGTTTATTGTCATATTGGTCGAGGAATTTATTATGGATCTTATAAATTAAAAATAGTTTGATTTATAGGAATTTTTATTTTATTAATAATAATAATAATTGCTTTTTTAGGATATGTTTTACCTTGAGGTCAAATATCTTTTTGAGGGGCTACTGTAATTACTAATTTATTATCTGCTATTCCTTTTTATGGTCAAATATTAGTTGAATGGTTATGAGGTGGG
_48_BRACONIDAE_EUPHORINAE_Peristenus_sp_CNIN3049_                        ATTCCTCAAATATCTCCAATAAATTGAATAATATTAATAGTTAATTTTCATATTATTTATTTAATT------GTATTAAATTATATTTATTTTAATATTTTTTTTAATATAAATAAGATAAATAAATTTAATAATTATAAAATAAAATGA?????????????????????????????????????????????????????????????????????????????????????????????????????????????????????????????????????????????????????????????????????????????????????????????????????????????????????????????????????????????????????????????????????????????????????????????????????????????????????????????????????????????????????????????????????????????????????????????????????????????????????????????????????????????????????????????????????????????????????????????????????????
_49_BRACONIDAE_EXOTHECINAE_Colastes_Pseudophanomeris_unicolor_CNIN4304_  ATTCCACAAATATCTCCTATAGATTGATTAAGTTTATCATTATTTTTTTTATTAATTTATTTTTTAAGATTTGTTATTATTTATTTTTTATTAAATTTAAATTTGAAAAATATAAATTTTTCTGTTAAAAAAAAA???????????????TTAAAAACAAATATTATTTTAGAAATTTTAGGTAATTCTTTAGTTAAATTACCTACACCTGTGAATATTAGAATTTGATGAAATTTTGGGTCTTTACTTGGATTATTTTTATTAATACAAATTATTACTGGTTTATTTTTATCAATACATTATACATCACATATTGAATATTCATTTTTTAGAATTATTCATATTATTCAAGATGTAAATTATGGGTGAATAATGCGTTTATTACATATAAATGGAGCCTCTTTTTTTTTTATTTGTGTTTATTTACATATTGGACGAGGTTTATATTATGGTTCTTATAAATTTTTAAAGACTTGAATAATTGGGGTAATAATTTTTTTATTAATAATAGGAACAGCTTTTTTAGGATATGTTTTACCATGAGGACAAATATCTTTTTGGGGAGCTACTGTTATTACAAACTTATTATCAGCTTTACCTTATGTTGGATCTATATTAGTTGAATGATTATGAGGAGGG
_50_BRACONIDAE_EXOTHECINAE_Shawiana_CNIN3889_                            ATACCACAAATATCTCCAATAGATTGATTATCTTTATCATTATTTTTTTTAATCATTTATTTTTTGAGGTTTTTGATAATTTATTTTTTTTTTAATTTAAATATTAAAAATAAACAGATTTTAATTAATAAAAAATTTTTTTTTAGTTGATTAAAAACAAATATAATTTTAGAAATTTTAAGGAATTCTTTAGTTAAATTACCTACTCCAGTAAATATTAGAGTTTGATGAAATTTTGGTTCTTTATTAGGGTTATGTTTAATAATACAAATTGTTACTGGTTTATTTTTATCTATACATTATACTTCAAATATTGAATATTCTTTTTTTAGAGTTATTCATATTATTCAAGATGTAAATTATGGTTGAATAGTACGATTGTTTCATATAAATGGAGCTTCATTTTTTTTTATTTGTGTTTATTTACATATTGGTCGTGGGTTATATTATAGTTCTTTTAAATTTTTAAAAACTTGAATAATTGGGGTAATAATTTTTTTAATAATAATAGGTACAGCTTTTTTAGGGTATGTTTTACCTTGGGGTCAAATATCATTTTGAGGGGCCACAGTTATTACAAATTTATTATCTGCTTTACCTTATGTTGGGGGTATGTTAGTTAATTGATTATGGGGTGGA
_51_BRACONIDAE_EXOTHECINAE_Colastinus_crustatus_CNIN4312_                ATTCCACAAATATCACCTATGGATTGATTAATTTTATCAATATTTTTTTTATTAATTTATTTTTTAAGATTTATAATAATTTATTTTTTATTAAATTTAAATTTAAAAAATAGGCAAAATTTAAATTTAAGTAAG???????????????TTAAAAACAAATATAATTTTATCTATTTTGAGAGATTCATTAGTTAAATTACCAACTCCGGTAAATATTAATGTATGATGAAATTTTGGATCATTATTAGGATTATGTTTAATTATTCAAATTATTACTGGTTTATTTTTATCAATACATTATACTTCTAATGTTGAATATTCATTTTTTAGTATTATTCATATTATTCAAGATGTAAATTATGGTTGATTAATACGTTTAATACATATAAATGGTGCTTCTTTTTTTTTTATTTGTGTATATTTACATATTGGACGTGGTTTATATTATGGTTCATATAAATTTATAAAAACATGAATAGTTGGGGTTTTAATTTTATTATTAATAATAGGAACTGCTTTTTTAGGGTATGTTTTACCTTGAGGTCAAATATCTTTTTGAGGGGCTACAGTTATTACAAATTTATTATCAGCATTACCTTATATTGGTTCTATATTGGTAGAGTGGTTATGGGGTGGT
_52_BRACONIDAE_EXOTHECINAE_Shawiana_lapponica_CNIN4307_                  ATTGATAGATTATCCCCTATAGATTGATTAATTTTATYATTATTTTTTTTATTTATTTATTTTTTAAGATTTATAATTATTTATTTTTTATTAAATTTAAATTTAAAAAATTTACAGATTTTAAGAAAAAATAAATTTTTTTTAATTTGA??????????????????????????????????????????????????????????????????ATCKKWAKWGCA?????????????????????GGCTTATGTTTAATATTACAAATTATTACTGGTTTATTTTTATCTATACATTATACTTCAAATGTTGACTATTCATTTTTTAGAATTATTCATATTATTCAAGATGTTAATTATGGTTGACTAATACGCTTATTACATATAAACGGTGCTTCTTTTTTTTTTATTTGTGTATATATACATATTGGTCGTGGTTTATATTATGGATCATATAAATTTATAAAAACTTGAATAGTTGGTGTATTAATTTTATTATTAATAATAGGAACTGCATTTTTAGGGTATGTTTTACCTTGAGGC?????????????????????????????????????????????????????????????????????????????????????????????
_53_BRACONIDAE_EXOTHECINAE_Vietcolastes_rhaconotus_CNIN4317_             ATACCTCAAATATCTCCAATAGATTGATTATTTTTATCAATATTTTTTTTAATAATTTATTTTTTTAGCTTTATAATAATTTATTTTATAATAATATTTAAATTAAAAAAATTTAAAAATAAATTATTTAAAAATTTTTATTTAAATTGA???????????????ATTTTAAAAATTTTATCTAATTCTTTAATTAAATTACCTAGACCTGTAAATATTAATATTTGATGAAATTTTGGTTCTTTATTAGGAATATGTTTAATATTACAAATTATTACAGGATTATTTTTATCTATACATTATTGTTCTAATATTAATTATTCATTTTTAAGAATTATTCATATTATTCAAGATGTAAATTATGGATGATTAATTCGTTTAATTCATATAAATGGAGCTTCATTTTTTTTTATTTGTGTATATTTTCATATTGGTCGAGGTTTATATTATGGATCTTATAAATTTATAAAAACTTGATTAATTGGAGTATTAATTTTTTTAATAATAATAAGAACTTCTTTTTTAGGGTATGTTTTACCTTGAGGACAAATATCATTTTGAGGAGCTACTGTAATTACAAATTTAGTTTCAGCTTTACCTTATATTGGATCAATATTAGTTGAATGATTATGAGGAGGA
_54_BRACONIDAE_EXOTHECINAE_Xenarcha_lustrator_CNIN4296_                  ??????????????????????????????????????????????????????????????????????????????????????????????????????????????????????????????????????????????????????TTAAAAACAAATATTATTTTAGAAATTTTAGGTAATTCTTTAGTAAAATTACCGACTCCAGTAAATATT????????????????????????????????????????????????CAAATTATTACAGGTTTATTTTTGTCAATACATTATACTTCCCATATTAGTTATTCTTTTTTTAGGATCATTCATATTATTCAAGATGTAAATTATGGGTGAATAATACGATTATTACATATAAATGGGGCTTCTTTTTTTTTTATTTGTGTTTATTTACATATTGGTCGAGGTTTATACTATGGATCTTATAAGTTTATAAAAACTTGAATAGTAGGAGTAATAATTTTACTATTAATGATAGGTACTGCTTTTTTAGGATATGTTTTACCTTGAGGACAAATGTCTTTCTGAGGGGCAACTGTAATTACAWMTWWWWWM???????????????????????????????????????????????????
_55_BRACONIDAE_TELENGAIINAE_Gnamptodon_sp_CNIN3881_                      ATTCCTCAAATATGTTCTATAGATTGATTAATTTTATCAATTTTTTTCTTATTTATTTATTATTTAAGTTTATTAATATTATATTTTTTAATTTTTAATATAAAAATTAAATCTAATAATTTAATAAATTTTAAATTTTTTTTAAAATGAATAAAAAAACATTTAATTTTTAAAATTTTTAGTGACTCATTAATTAAATTACCAACTCCAATTAATATTAGATTATGGTGAAATTTTGGTTCTTTATTAGGGGTATGTTTACTAATACAAATTATTACCGGGCTATTTTTATCAATACATTACATTTCAAATATCAATTATTCTTTTTTAAGAATTATTCATATTATTCAAGATGTTAATTTTGGTTGATTTATACGATTGATACATATAAATGGGGCGTCATTTTTTTTTATTTGTGTTTATTTACATATTGGACGGGGATTATACTATGGTTCATTTAAATTTTATAAAACTTGATCAATTGGTATTTTAATATTATTAATAATAATAGGGATTGCTTTTTTAGGGTATGTATTGCCTTGAGGTCAAATATCTTTTTGGGGGGCTACTGTAATTACAAATTTATTATCCGCATTACCTTACATTGGCTTAATATTAGTTGAATGATTATGAGGGGGG
_56_BRACONIDAE_TELENGAIINAE_Gnamptogaster_astrachanica_CNIN4302_         ATTCCTCAAATATCACCTATAGATTGATTAATATTATCTTTATTTTTTTTAATAATTTATTTTATTAGATTTCTTTTAATATATTTTTTAATAAATTTAAATCTAAAAAATGATTGTTATATAAATAAAGATATTTTTTTTTTAAAATGAATACAAAAACATTTAATTTTAAAAATTATAAATAATTCATTAGTAAAATTACCTAGACCGGTAAATATTAGATTATGATGAAATTTTGGTTCATTATTAGGATTATGTTTAATTATTCAAATTATTACAGGACTTTTTTTATCTATACATTACACATCAAATATTAATTATTCTTTTTTTAGAATTATTCATATTATTCAAGATGTAAATTATGGATGATTAATACGTTTAATACATATAAATGGAGCATCATTTTTTTTTATTTGTGTTTATTTACATATTGGTCGGGGTTTATATTATGGTTCTTATAAATTTTTCAAAACATGAAGAATTGGAGTTATTATTTTATTATTAATAATAGGAACTGCTTTTTTAGGATATGTTCTTCCTTGAGGTCAAATATCATTTTGAGGAGCAACTGTAATTACAAATTTATTATCTGCTTTACCTTATATTGGAGTTATATTAGTTGAATGATTATGAGGAGGA
_57_BRACONIDAE_TELENGAIINAE_Neognamptodon_CNIN3882_                      ??????????????????????????????????????????????????????????????????????????????????????????????????????????????????????????????????????????????????????ATAAAAAAACATGAAATTTTTTCAATTTTAAATAATTCTTTAATTAATTTACCTAGACCTATTAACATTAATTTATGATGAAATTTTGGATCTTTATTAGGTTTATGTTTAATTATTCAAATTATAACAGGATTATTTTTATCAATACATTATACATCTAATATTGATTATTCATTTTTTAGAATTATTCATATTATTCAAGATGTTAATTATGGATGATTTATACGATTATTACATATAAATGGAGCTTCTTTTTTTTTTATTTGTGTATATATTCATATTAGACGAGGACTTTATTATAATTCTTTTAAATTAATTAAAACATGAAGAATTGGGACAATAATTTTATTAGTTATAATAGGAACAGCATTTTTAGGGTATGTTCTTCCTTGAGGTCAAATATCTTTTTGAGGAGCAACAGTAATCACAAACTTAGTATCTGCTTTACCTTATATAGGACAAATATTAGTAGAATGATTATGAGGTGGA
_58_BRACONIDAE_HELCONINAE_Helcon_nunciator_pedalis_USNMENT01322576_      ATACCTCAAATATCTCCAATAGATTGATTATTATTAAATATTTATTTTTTATTAATTTATAAATTAATATTATTAATAATTTATTTTATAATAAAAAATAATTTTGATATAAAAATAAGATTAATTAAAAATAATATTACTTAT??????ATAAAAAAAAATTTAATTTTAATTTTAATTAATGATATATTAATTAAATTACCTACTCCAGTAAATATTTCAATTTGATGAAATTTAGGTTCTATATTAGGAATATTTTTAATTATTCAAATTATTACAGGTTTATTTTTATCAATACATTATGTTTCAAATATTAATTATTCATTTATTAGAATAATTCATATTATACAAGATGTAAATTATGGATGATTAATACGATTATTACATATAAATGGAGCTTCATTTTTTTTTATTTGTGTTTATATTCATATTGGTCGAGGAATTTATTATGGATCATATAAATTAATTTATACATGATTAATTGGAGTAATAATTTTATTATTAATAATAGGAACTGCTTTTATAGGTTATGTATTACCATGAGGACAAATATCATTTTGAGGGGCTACAGTTATTACAAATTTATTGTCTGCTTTACCTTATATTGGTCAAATTTTAGTAGAATGATTATGAGGTGGA
_59_BRACONIDAE_HOMOLOBINAE_Exasticolus_sp_USNMENT01322476_               ATTCCTCAAATATTATCTTTAAATTGAATATTTTTATTTTTTTATTTTTTATTTATTTATTTAATTTTATTTATTTTATTATTTTATTATTTTATTGAATTTATAATTTTATATTTAAAATTTTTTGATAATTTTTATAGTATAAAATGAATAAAAAAAAATATATTATTAAAATTAATTAATGAAACTTTGATTAAATTACCTTCACCAGTTAATATTTCTTTATGGTGAAATTTAGGATCTTTATTAGGATTATTTTTAATAATTCAAATTATTACGGGATTATTTTTATCTATACATTATGTAGCAAATGTAAATTATTCTTTTTTAAGAGTTATTCATATTATACAGGATGTAAATTATGGGTGGTTAATACGTTTAATACATATAAATGGAGCTTCTTATTTTTTTATATTAGTATATATTCATATTGGACGAGGAATATATTATGGTTTATATAAGTCTAATTATACTTGAAATGTGGGGGTAATAATTTTATTATTAATAATAAGAACAGCTTTTATAGGTTATGTATTGCCTTGAGGTCAAATATCTTTTTGGGGGGTTACAGTAATTACAAATTTAGTATCAGCTTTCCCTTATTTTGGTTTAATTTTAGTTGAATGATTATGAGGTGGA
_60_BRACONIDAE_HOMOLOBINAE_Homolobus_sp1_USNMENT01322577_                ATACCTCAAATATCTTGTATAAATTGATTAATTTTAATATTTTATTTTTTTTTAATTTATTTAATTTTGATAATTTTGATTTATTATATAATAAATAATAAAATT?????????????????????????????????????????????ATAAAAAGTAATATAATTTTATTTTTAATTAATAATATATTAGTAAAATTACCTTCTCCAATTAATATTTCAATTTGATGAAATTTAGGATCTTTATTAGGATTATTTTTAATTATTCAGTTTATTACTGGTTTATTTTTATCAATACATTATGTATCAAATATTAATTATTCTTTTTATAGAATTATTCATATTATACAAGATGTTAATTATGGTTGATTAATACGTTTAATTCATATAAATGGAGCTTCATTTTTTTTTATTTGTGTATATTTACATATTGGTCGGGGTTTATATTATGGATCTTATAAATTAATATATACTTGATTTTTAGGGGTGTTAATTTTATTAATAATAATAGGAACTGCTTTTATAGGATATGTTTTACCTTGGGGTCAAATATCATTTTGAGGGGCAACGGTTATTACAAATTTATTATCTGCTTTACCTTATATTGGAAAATTTTTAGTTGAATGATTATGAGGAGGA
_61_BRACONIDAE_HORMIINAE_Acanthormius_sp_CNIN3879_                       ATTCCACAAATATCTCCTATAGATTGAATATTTTTATCTTTATATTTTTTATTGGTTTATTATTTATTAATAATATTTATTTATTATTTAATTAAATTAAATATTAAAAAATTGATTTTTCATATTGATTTAATT???????????????????????????????????????ATTATAAGTAACTCTTTAATTTATTTACCTACACCTATAAACATTAGTTTATTTTGAAATTTTGGTTCTTTATTAGGTTTATGTTTATTAATTCAATTTATTAGAGGTATTTTTTTATCAATACATTATATACCTAATATTGATTATTCTTTTTTTAGAATTATTCATATTATTCAAGATGTTAATTATGGTTGATTAATACGTTTAATTCATATAAATGGGGCTTCTTTTTTTTTTATTTGTGTATATATTCATATTGGTCGTGGGATTTATTATGGTTCATTTAAATTAATTAAAACTTGACTAGTTGGAGTAATTATTTTATTAATAATAATAGGAACAGCTTTTTTAGGATATGTTTTACCTTGAGGTCAAATATCTTTTTGAGGGGCTACAGTTATTACAAATTTGGTTTCTGCTTTACCTTATGTAGGTCAAATATTAGTTGAATGATTATGAGGAGGA
_62_BRACONIDAE_HORMIINAE_Aulosaphobracon_capitatus_CNIN4181_             ATTCCACAAATATCTCCAATAGATTGATTATTTTTATCTTTATATTTTTTATTTATTTATTATTTATTTATATTAATAATTTATTATTATATATTTTATGTTTATAATTTTTTTGAGATTAATAAAATTAATAATTATTTAATTAATTGATTAAAAAAAAATGTTTTATTAAATATTATAAGAGATTCTTTAATTTATTTACCTACACCATTAAATATTAGATTATGATGAAATTTTGGGTCTTTGTTAGGTTTATGTTTAATTATTCAGTTAATTACTGGATTATTTTTATCAATACACTATACTTCTAATATTAATTATTCTTTTTTTAGAATTATTCATATTATTCAAGATGTAAATTATGGGTGGGTTATACGTTTGTTGCATATAAATGGAGCGTCTTTTTTTTTTATTTGTGTTTATATTCATATTGGCCGTGGTCTTTATTATGGGTCTTATAAATTAATAAAAACTTGAATTGTAGGGGTTATTATTTTTTTAATAATAATAGGAACTGCTTTTTTAGGATATGTTTTACCCTGGGGTCAGATATCTTTTTGGGGGGCAACTGTTATTACAAATTTAGTTTCCGCTATTCCGTATATTGGTCAAATATTAGTTGAATGATTGTGAGGGGGA
_63_BRACONIDAE_HORMIINAE_Aulosaphoides_sp_CNIN3901_                      ATTCCTCAAATATCTCCTATAGATTGATTATTTTTATCTATTTATTTTTTGTTTATTTATTATTTATTTATAATAATAATTTATTTTATATATTATTATAGTTTTATATTAATTAATTTTAATAATATATCTTATTATAAAATTAATTGATTAAAAAAAAATTTTATTTTAAATATTATAAGAAATTCTTTAATTTATTTACCTAGACCAGTAAATATTAGATTATGATGAAATTTTGGTTCTTTATTAGGTTTATGTTTAATTATTCAATTAATTTCAGGTTTATTTTTATCTATACATTATACTTCTAATATTAATTATTCTTTTTTTAGAGTAATTCATATTATTCAAGATGTTAATTATGGTTGATTAATACGATTAATTCATATAAATGGGGCATCTTTTTTTTTTATTTGTGTTTATTTACATATTGGTCGTGGTTTATATTATGGTTCTTATAAATTATATAAAACTTGATTAATAGGTGTTATAATTTTATTACTAATAATAGGAACAGCTTTTTTAGGGTATGTATTACCTTGGGGTCAAATATCTTTTTGAGGGGCGACAGTTATTACTAATCTAGTTTCTGCTGTTCCTTATATTGGACAAATATTAGTTGAATGATTATGAGGAGGA
_64_BRACONIDAE_HORMIINAE_Cedria_wichasei_CNIN4021_                       ATTCCACAAATATGTCCAATAGATTGATTTTTTTTATCTATTTATTTTTTAATAATTTATTTTTTATTTATATTATTAGTTTATTATATAATTATAATTAATATAAATATTAAATTATTAGAAAAGAAAAATCTATTTAATTTTAAT???TTAAAAAAAAATATTTTATTAAGCATTTTTAGAAATTCTTTAATTTATTTACCTAGACCCGTAAATATTAGGTTATGATGAAATTTTGGATCTTTATTAGGTATATGTTTATTAATTCAAATTATTTCTGGTTTATTTTTATCTATACATTATATTTCTAATGTAGATTATTCTTTTTTTAGAATTATTCATATTATTCAAGATGTAAATTATGGTTGATTAATACGATTAATTCATATAAATGGTGCTTCTTTTTTTTTTATTTGTGTTTATTTACATATTGGTCGTGGGATTTATTATGGATCTTTTAAATTAGTAAAAACTTGAATAATTGGAATTTTAATTTTTTTAGTAATAATAGGAACTGCTTTTTTAGGATATGTATTACCTTGAGGTCAAATATCTTTTTGAGGGGCGACAGTTATTACAAACTTAGTCTCTGCTATTCCTTATATCGGTCAGATAATTGTAGAATGATTATGAGGAGGA
_65_BRACONIDAE_HORMIINAE_Hormius_orientalis_CNIN4179_                    ATTCCACAAATATCATCAATAGATTGGTTATTTTTATCTATATATTTTTTATTTATTTATTGATTATTCATGGTTATATTTTATTATTTAATTAAATTTAGATTTAATCGAAGTGAATTAAATTTAAATAATATTTTTAGATTTTATTGATTAAAAAAAAATTTAATTTTGCATGTAATTAGAGATTCATTAATTTATTTACCTAGACCTATTAATATTAGTTATATATGAAATTTTGGATCTTTGTTAGGTTTATGCTTAATTATTCAAATTATTAGAGGCTTATTTTTATCTATACATTATACTTCTCAAATTAGATTTTCTTTTTATAGAATTGTTCATATTATTCAGGATGTAAATTATGGTTGATTAATACGTTTAATTCATATAAATGGAGCTTCTCTTTTTTTTATTTGTGTTTATTTACATATTGGGCGTGGTTTATATTATGGTTCTTATAAATTAATAAAAACTTGAATAATTGGTGTAATAATTTTTTTATTTATGATAGGTATCGCTTTTTTAGGATATGTATTACCATGGGGTCAAATATCTTTTTGGGGTGCAACTGTTATTACAAATTTGGTATCTGCTGTACCTTATATTGGTCAAATATTAGTTGAATGATTATGAGGTGGA
_66_BRACONIDAE_HORMIINAE_Hormius_sp_CNIN3943_                            ATTCCTCAAATATCTTCTATAGATTGATTAATATTGTCATTATATTTTTTAATTATTTATTTTATTTATATACTTATAATATATTATTTGATTATTTTGGATTTATTTATTAAAGATTATTTAAATTTTAATATATTT????????????????????????????????????ATTATTAGGGAGTCTTTAATTTATTTGCCTAGACCTGTAAATATTAACTATATATGGAATTTTGGGTCTTTAATAGGTTTATGTTTAATTATTCAAATTATTAGAGGGATTTTTTTATCAATACATTATATTCCTCAAATTGGGTATTCTTTTTTTAGAGTAATTCATATTATACAGGATGTAAATTATGGTTGGTTGATACGATTAATTCATATAAATGGGGCTTCATTTTTTTTTATTTGTGCTTATTTTCATATTGGACGAGGGTTATATTATGGTTCATTCAAATTAATATATACTTGAGTTATTGGGGTTATAATTTTTTTACTAATAATAGGTACCGCTTTTTTAGGGTATGTGCTACCTTGGGGGCAAATATCTTTTTGGGGGGCTACAGTGATTACAAATTTAGTTTCTGCCATTCCTTATGTAGGTCAGATATTAGTAGAGTGATTATGAGGAGGA
_67_BRACONIDAE_RHYSIPOLINAE_Pseudavga_sp_CNIN4027_                       ??????????????????????????????????????????????????????????????????????????????????????????????????????????????????????????????????????????????????????------ATAAATATTTTATTACAAATTATTAGAAATTCTTTAATTTATTTACCTAGGCCGGTAAATATTAGTTTATGATGAAATTTTGGTTCTTTATTAGGGGTTTGTCTTATTTTACAAATTGTCACTGGGTTATTTTTATCTATACATTATACTTCTAATATTAATTATTCTTTTTTAAGGGTAATCCATATTATTCAAGATGTAAATTATGGGTGGTTTATACGTTTATTACATATAAATGGTGCATCAGTTTTTTTTATTTGTGTATATTTACATATCGGTCGTGGGTTATATTACGGTTCATTTAAATTAATAAAAACTTGATTTATTGGTGTTTTAATTTTTTTATTAATAATAGGTACTGCTTTTTTAGGGTATGTTTTGCCTTGGGGTCAAATATCTTTTTGAGGGGCTACTGTTATCACAAATTTATTATCTGCTTTACCTTATGTAGGTATTATATTAGTTGAATGATTATGGGGGGGG
_68_BRACONIDAE_HORMIINAE_Katytermus_palmicola_CNIN3903_                  ATACCACAAATATCTCCAATAGATTGATTATTTTTATCTATATATTTTTTATTTATTTATTATTTGTTATTAATTTTAATTTATTATATTATATTAAATTTGTTTATTAATAAAATAAATAAATTTAATAATTTATTTAAATTAATGTGATTTAAAAAAAATACATTATTAATAATTTTTTCTAATTCTTTAATTTATTTACCTAGACCAATAAATATTAGTTTATGATGAAATTTTGGCTCTTTATTAGGGGTATGTTTAATAATTCAATTAATTACAGGCTTATTTTTATCAATACATTATACTTCAAATATTAATTATTCTTTTTTTAGGATTATTCATATTATTCAAGATGTAAATTATGGTTGATTAATACGTTTAATTCATATAAATGGAGCTTCATTTTTTTTTATTTGTGTATATATTCATATTGGACGGGGATTATATTATGGATCTTATAAATTAATAAAAACTTGATTAATAGGGGTAATAATTTTATTAATAATAATAGGAACTGCTTTTTTAGGATATGTTTTACCTTGAGGTCAAATATCATTTTGAGGGGCTACTGTAATTACTAATTTATTATCAGCTTTACCATATGTAGGCCAAATAATAGTTGAGTGATTATGAGGAGGA
_69_BRACONIDAE_HORMIINAE_Parahormius_nitidus_CNIN4190_                   ATTCCACAAATATCTCCTATTGATTGATTAGTTATATATTTTTATTTTATTTTTATTTATTATTTAATAATAATTTTTTTATTTTTTTTTAATTTTTTTTTAAAAATAAATAAAATTTATATTAAAAATAATTTA?????????????????????????????????ATTAATATTATAAGAGAATCTTTAATTTACCTACCTAGACCTGTTAATATTTCAATTTGATGAAATTTTGGGTCTTTATTAGGGGTGTGTTTATTAATACAAATTATTAGTGGTTTATTTTTGTCTATACATTATGTTTCAAATATTAGTTATTCTTTTTTTAGTGTAGTTCATATTATACAAGATGTAAAATATGGTTGACTAATACGTTTGATTCATTTAAATGGAGCTTCAATATTTTTTATTTTTATTTATTTGCATATTGGTCGGGGGTTATATTATGGTTCTTATAAACTTTTTAAAACATGGGTTTTAGGGGTTTTAATTTTATTTTTATTAATGGCTATTGCTTTTTTAGGGTATGTCTTGCCTTGAGGTCAAATATCTTTTTGAGGGGCTACAGTTATTACAAATTTAGTATCAGCTATTCCTTATATTGGGGGTATATTAGTTGAATGACTATGAGGAGGG
_70_BRACONIDAE_HORMIINAE_Pentatermus_striatus_CNIN3904_                  ATTCCTCAAATATCTTATATGGATTGATTGATTTTAATAATTTATTTTTTAGTTATTTATTATTTATTTATAATTATGATTTATTATTTTTATACTTTAAAGTTTAAAAAAGTTAATCATAAATTTAATTCATTGTTTAAAATTTTTTGATTAAAAAAAAATGTTATTTTAAAAGTTTCTAGAGATTCTTTAGTTTATTTGCCTAGGCCTGTAAATATTAGATATTGATGAAATTTTGGGTCTTTATTAGGTTTGTGTTTAATTATTCAGTTAATTACTGGAATTTTTTTATCAATACACTATACTGCTAATATTAATTATTCTTTTTTTAGGGTTGTTCATATTATACAGGATGTAAATTATGGTTGATTAATACGTTTAATTCACATAAATGGAGCATCATTTTTTTTTATTTGTGTATTTTTACATATTGGTCGTGGTTTATATTATGGTTCTTATAAACTTATTAAAACTTGATTTGTTGGGGTATTTATTTTATTGGTTATAATAGGAACAGCATTTTTAGGGTATGTTTTACCTTGAGGACAAATATCATTTTGAGGGGCTACTGTAATTACAAATTTATTGTCAGCAATTCCTTATATTGGAACTTTTTTAGTTGAGTGGTTATGAGGTGGA
_71_BRACONIDAE_PROTEROPINAE_Hebichneutes_tricolor_CNC1045812_            ????????????????????????????????????????????????????????????????????????????????????????????????????????????????????????????????????????????????????????????????????????????????????????????????????????????????????????????????????????????????????????????????????????????????????????????????????????????????????????????????????????????????ATTCATATTATAACAGATGTAAATTATGGTTGATTAATACGATTATTACATATAAATGGAGCTTCAATATTTTTTATTATAATTTATATTCATATTGGTCGAGGAATTTATTATAGATCTTATAAATTAATATATGTTTGATTTGTAGGAATTTTAATTTTATTATTATTAATAATAACAGCTTTTATAGGATATGTATTACCTTGAGGTCAAATATCATTTTGAGGAGCTACAGTTATTACAAATTTATTATCAGCATTACCTTATTTAGGTCAATATTTAGTTGAGTGATTATGAGGTGGA
_72_BRACONIDAE_ICHNEUTINAE_Paroligoneurus_sp_USNMENT01322443_            ATTCCTCAAATATCTCCAATGAATTGATTTATTTTAATTATTTATTTTTTAATGAATTATTCTTTAATCATAATAATAATTTATTATATGTTTTATTTAAAAGTTTTGTGTTTTATAATTAATAATTTAGATAATTTTAAATTTAAATGAATAAAGAATAATTTAATTTTAAATATTGTTAATAGGTTTTTAATTGTTTTACCTACCCCTGTTAATATTTCTTTATTTTGAAACTTCGGGTCCTTATTAGGGTTTTGTTTAATTATTCAAATTTTAACTGGTGTATTTTTATCTATACATTATTGTGCTCATGTTGATTATTCTTTTTATAGGATTATTCATATTATAAAAGATGTGAATTATGGGTGGTTGATTCGTTTATTCCATATAAACGGGGCTTCTTTTTTTTTTATTTGTGTATATTTTCATATTGGCCGAGGGATTTATTATGGGTCTTATAAGTTATTAAGAGTTTGAATTATTGGGGTTTTTATTCTGTTAATAATAATGGGGACTGCTTTTATAGGGTATGTATTACCTTGGGGGCAAATATCTTTTTGAGGTGCTACAGTAATTACAAACTTAGTATCGGCCTTACCTTATGTGGGAACTATGTTAGTGGAATGATTATGAGGTGGG
_73_BRACONIDAE_KHOIKHOIINAE_Sania_browni_CNC1045816_                     ATTCCTCAAATATCTCCTATAGATTGATTAATATTGATATTATATTTTTTTATAATTTATTTTATATTTTTAGTTAATATTTATTTTATTATAAAAATTTATTTAACTAATATTAAGAAGGAATTAAATTGTAAATTTTTTTTGAAATGA?????????????????????????????????????????????????????????????????????????????????????????????????????????????????????????????????????????????????????????????????????????????????????????????????????????????????????????????????????????????????????????????????????????????????????????????????????????????????????????????????????????????????????????????????????????????????????????????????????????????????????????????????????????????????????????????????????????????????????????????????????????
_74_BRACONIDAE_MACROCENTRINAE_Austrozele_sp_USNMENT01322441_             ATTCCTCAAATATATTCTATAAATTGAATTTTTTTAATAATATATTTTTTATTAATTTTATATTTTTATATATTATTATTATATTTTTTACATTTTTATTTAAAATTTAAAAAATTAAATAATAATAATAATAATTTTAAAATTAAA???TTTAAAATAAATTTAATTTTAAAATATATTAATAAAATAATTATTAGATTTCCTTCTCCAAATAATATTACAATTATATGGAATTTTGGATCAATTTTAGGATTATTTATAATAATTCAATTAATAAGAGGAATTTTTTTAACAATACATTATTGTCCTAATATTATATTTTCATTTTATAGAATTATTCATATTATACATGATGTAAATTGAGGATGATTTTTACGATTAATACATTTAAATGGGGCTTCAATATTTTTTATCTGTGTATATATTCATATTGGACGAGGAATATATTATGGTTCTTATAAATTATTTAAAGTTTGAATTATTGGAGTAATTATTTTATTATTAATAATAATAACAGCTTTTATAGGGTATGTATTACCATGAGGTCAAATATCATTTTGAGGAGCTACTGTAATTACAAATTTAATTTCAACTATTCCTTATTTAGGGGAAATATTAGTTCAATGAATTTGAGGAGGA
_75_BRACONIDAE_MACROCENTRINAE_Macrocentrus_sp_USNMENT01322585_           ATTCCTCAAATATATTCAATTAATTGATTTATATTATTAATTTATTTTATATTTATTATTTATATTTTTATATTAATATTATTTTTTTTTAAAAGTAAATTTTTTATTAAAATAAATTTAAAAGATGTTAATAAATTAATA---AAATGAATAAAAAAAAATTTAATATTAAATTTAATTAATAATATATTAATTAGTTTTCCTTCTCCTAGTAATATTTCAATTTGATGAAATTTTGGATCTATATTAGGATTTTTTTTAATTGTTCAATTGATTAGAGGTGTTTTTTTAACGATGCATTATTGTTCAAATATTATATATTCATTTTATAGAATTGTTCATATTATACATGATGTTAATTGTGGTTGATTAATTCGTTTTATTCATATAAATGGTGCTTCAATATTTTTTATTTGTGTTTATGTTCATATTGGACGAGCTTTATATTATGGTTCTTATAAATTATTTAAGGTTTGAACATTAGGTGTATTAATTTTATTGTTAATAATAATAATTGCTTTTATGGGTTATGTATTACCTTGAGGTCAGATGTCATTTTGAGGTGCGACAGTAATTACAAATTTAGTTTCAGCAATTCCTTATTTAGGAAATTTTATAGTTCAGTGAATTTGAGGGGGA
_76_BRACONIDAE_MAXFICHERIINAE_Maxfischeria_tricolor_CNC1045818_          ATTCCTCAAATATCTCCAATTTCATGAATTATTTTAATTTTAATTGTWTTATTTACTMTTTRTATTATTTTTATATTTTTTTATGTTTATAAAATTTTTTGAGTTTATCGATTTATGAATAATAAAATAAWAYAKTTTRTAAAAAAATGA??????????????????ATAAAATTAATTAATTCTATTTTAATTAAATTRCCTACDCCAGTTAATATTTCAGTATGATGAAATTTTGGGTCTTTRTTGGGAGTATGTTTAATTGTTCAAATTATTACAGGTTTATTTTTGTCAATACATTATACAGCRAATATTGATTATTCTTTTTGRAGTATTATTCATATTATTCAAGATGTAAATAATGGSTGATTAATACGATTATTACATATAAATGGAGCTTCTTTTTTTTTTTTKTGTGTTTATTTACATATTGGACGAGGAATTTATTATGGRTCTTATAAATTAATTAAAACATGATTAATTGGRGTTATAATTTTATTAATAATAATAATAACAGCATTTATAGGATATGTTTTACCATGAGGACAAATATCATTTTGAGGGGCTACTGTTATTACTAATTTAGTTTCAGCTTTACCTTATATTGGAGGTATAATTGTAGAATGATTATGRGRAGGA
_77_BRACONIDAE_MESOSTOINAE_Andesipolis_sp_CNIN4278_                      ??????????????????????????????????????????????????????????????????????????????????????????????????????????????????????????????????????????????????????ATAAAAAAAAATATTTTATTAAGTTTAATTAATGATTCATTGATTAAGCTTCCTTCACCTGTAAATATTTCAATTTGATGAAATTTTGGATCTTTATTAGGGTTATGTTTAATTATTCAGTTTATTACAGGTTTATTTTTGTCTATACATTATGTRTCTAATATTAATATATCTTTTTATAGAATTATTCATATTATTCAAGATGTTAATTATGGGTGATTAATACGGTTGATTCATATAAATGGGGCATCATTTTTTTTTATATGTGTATATGTTCATATTGGACGAGGTATTTATTATGGGTCTTATAAATTAATTCATACTTGATTGGTAGGAGTAATTATTTTATTATTGATAATAGGAACTGCTTTTATAGGRTATGTTTTACCTTGAGGGCAAATATCTTTTTGAGGGGCTACTGTAATTACAAATTTGTTATCAGCTTTACCTTATATTGGAAGATTATTAGTAGAATGATTATGGGGAAGA
_78_BRACONIDAE_MESOSTOINAE_Austrohormius_sp_CNIN4019_                    ATTCCACAAATATCACCTATAGATTGATATATATTAATAATTTATTTTTTAATTTTAATAATTATTTATATAATTTTAATTTATTTTTTGTTATATAGAATAAAAAATAAAAATATTTTAATAAATAATTTTATTTTTTTAAAAAATTGATTTAAAAAAAATATTTTATTAGAATTGATTAATAATTCTTTAGTAAAATTACCTACACCAGTTAATATTTCAATTTGATGAAATTTTGGGTCTTTATTAGGGTTATGTTTAGGGATTCAATTAATTACTGGATTATTTTTATCAATACATTATGTTTCTAATTTAAATTTATCTTTTAATAGTATTATTCATATTATTCAAGATGTTAATTATGGGTGGTTAATACGATTAATTCATATAAACGGAGCTTCTTTTTTTTTTATTTGTGTATATTTTCATATTGGTCGAGGAATTTTTTATGGTTCTTATAAATTAATTCATACTTGAATTATTGGAGTTGTAATTTTGTTACTTATGATAGGTACAGCTTTTATAGGTTATGTTTTACCATGAGGACAAATATCTTTTTGGGGGGCTACTGTAATTACTAATTTATTATCAGCTTTACCTTATGTTGGACAAATACTTGTTGAGTGATTATGAGGGGGG
_79_BRACONIDAE_MESOSTOINAE_Doryctomorpha_sp_CNIN4280_                    ATACCACAAATATCTTCAATGGATTGATTATTATTAATAGTTTATTTTTTATATATTTTTTTTATTTATATTTTAATAATTTATTATTATTTAAAATATAATTTATTTAATAAAGGATATAAATTACATAAAAATTTTAAATTTAAATGAATAAAAAAAAATTTGTTACTAAATTTATTTAATGATTCTATTGTAAAATTACCAACTCCTGTAAATATTTCAATTTGATGAAATTTTGGATCTTTATTGGGTTTATGTTTAATTATTCAAGTTTTAACTGGTTTGTTTTTATCTATACATTATGTATCTAATGTAAATTATTCTTTTTTTAGATTAATTCATATTATTCAAGATGTTAATTATGGTTGATTTATACGATTAATACATATAAATGGTGCTTCTTTCTTTTTTTTTTGTGTATATTTTCATATTGGTCGGGGTATTTATTATGGTTCTTTTAAATTAGTTTATACATGATTAGTAGGAGTTATTATTTTATTATTAATAATAGGGACAGCTTTTATAGGATATGTATTACCTTGAGGTCAAATATCATTTTGAGGAGCTACTGTAATTACAAATTTATTATCAGCTTTACCTTATGTTGGTCAAATATTAGTTGAGTGATTATGAGGAGGG
_80_BRACONIDAE_MESOSTOINAE_Hydrangeocola_llaollin_CNIN3058_              ATTCCACAAATATCTCCTATAGATTGATTAATTGTAATGTTATATTTTTTATTTTTATTATTTTTATATATTGTTGTAGTTTTTTTTTTTTCACATATTAATATAGGTAAAAAATATAAATTTAAAAAAACTAATTTTAAAAAAAAATGAATAAAAAAAAATATAATTTTAAAGTTAGTGTATAGATCTATTATTAATTTACCAACTCCTGTTAATATTTCAATTTGGTGAAATTTTGGGTCTTTATTAGGTTTATGTTTAATAATTCAATTTTTAACTGGGTTATTTTTATCAATGCATTATGTGTCAAACATTAATTTATCATTTATGAGAATTATTCATATTATTCAAGATGTAAATTATGGGTGATTAATACGTTTATTGCATATGAATGGGGCTTCATTTTTTTTTATAATAGTATATTTACATATTGGTCGAGGTTTATATTATGGTTCATATAAATTAGTGTATACTTGAATAATTGGGGTAATAATTTTATTTTTAATAATAGGGACGGCTTTTATAGGATATGTTTTACCATGGGGCCAAATATCTTTTTGAGGGGCTACAGTTATTACAAATTTATTATCTGTTATTCCTTATATTGGTCAAATATTAGTTGAATGATTATGGGGAGGG
_82_BRACONIDAE_MICROGASTRINAE_Diolcogaster_sp_CNC1065622_                ATTCCACAAATATCTCCTATAGATTGAACAATAATATTATTATTTTTTTTAATAATTTATTTATTAATTTTAGTAATAATTTATTTTATAATAAAATATAAATTAATTTTAAAAAAAAATTATTTAAAAAAAATTTTTAATCAAAAATGA------------ATTTATTTAAATTATTTAAATATAATATTAATTAATTTACCAACTCCTTTAAATATTTCTATTTTATGAAGTTTTGGTTCTTTATTAGGATTATGTTTATTAATTCAAATTATTAGGGGTTTATTTTTATCTATACATTATTCAGCTAATATTAATTATTCTTTTTTTAGAATTATTCATATTATAAAAGATGTAAATTATGGTTGATTAATACGATTAATTCACATAAATGGAGCTTCAATATTTTTTATATGTATTTATATACATATTGGTCGTGGTTTATATTATGGTTCTTATAAATTAATTTATGTATGATTTATTGGTGTAATAATTTTATTATTATTAATAATAACAGCTTTTATAGGATATGTTTTACCTTGAGGTCAAATATCATTTTGAGGGGCTACTGTTATTACAAATTTATTATCTGCTTTACCTTATTTAGGAATTATTTTAGTTGAATGATTGTGAGGTGGA
_83_BRACONIDAE_MICROGASTRINAE_Microgaster_meridiana_CNC841388_           ATTCCTCAAATATCTCCAATGGATTGAATTATATTAATAATTTATTTTTTTTTTATTTATTTTATTTTTTTTGTTAATATATATTTTATTTTAAAAATTAATTTAAATTCAAAAAAGTTAAATTTAAATTTTTTATATTTAAATAAATGA?????????????????????????????????????????????????????????????????????????????????????????????????????????????????????????????????????????????????????????????????????????????????????????????????????????????????????????????????????????????????????????????????????????????????????????????????????????????????????????????????????????????????????????????????????????????????????????????????????????????????????????????????????????????????????????????????????????????????????????????????????????
_86_BRACONIDAE_MIRACINAE_Mirax_sp_CNIN3046_                              ATACCACAAATATCACCTATAGATTGAATTATATTAATATTTTATTTTTTATTAATATATATATTTATTTTAATAAATTTATATTTTATAATAAAATTTAATTTAATCAGTATAAAGAATAAATTGGTGTCTTATTTTTTAATAAAATGAATAAAAACTAATTTAATATTAAAATTAATAAGAGATATATTAGTTAAATTACCAACTCCAATAAATATTTCAATTTGATGAAATTTTGGATCTTTATTAGGATTATGTTTAATTGTACAAATCTTAACTGGTTTATTTTTATCAATGCATTTTACAGCTCACGTTGATTATTCATTTTATAGAATTATTCATATCATAAAAGATGTTAATTATGGGTGGTTAATACGTTTATTACATATAAACGGGGCCTCTGTATTTTTTATTTGCATTTATAGACATATTGGTCGTGGCATTTATTACGGTTCTTACAAATTAATTAAGGTTTGATTAGTAGGGGTAATATTATTATTATTATTAATAATAACTGCTTTTATAGGGTATGTGTTGCCTTGAGGTCAAATATCTTTTTGGGGAGCTACAGTAATTACAAATTTATTATCAGCTTTACCTTATTTAGGACAAATATTAGTTGAATGATTATGAGGGGGA
_87_BRACONIDAE_OPIINAE_Ademon_decrescens_CNIN4295_                       ATTCCACAAATATCTCCTATAGATTGATTAATTTTATCAATATATTTTTTATTAATTTATTTTTTAAGAGTTTTAATAATTTATTTTATAATAGATTATAAATTAATAAAAATAAGTAATTTTAAATTAAAA???????????????????????????????????????????????????????????????????????????????????????????????????????????????????????????????????????????????????????????????????????????????????????????????????????????????????????????????????????????????????????????????????????????????????????????????????????????????????????????????????????????????????????????????????????????????????????????????????????????????????????????????????????????????????????????????????????????????????????????????????????????????????????????
_88_BRACONIDAE_OPIINAE_Diachasma_muliebre_USNMENT01322592_               ATTCCACAAATATCTCCAATAGATTGACTTATGTTATCATTATTTTTTTTATTAATTTATTTTTTAGGATTAATTTATGTATATTTTTTAATAAATTTAAATTTTAATTTAGATATTATAAAAAAA????????????????????????ATAAAAAAAAATAAAATTTTAGAGATTTTAAATAATTCTCTAATTAATTTACCTTCACCAGTAAATATTAGGATTTGGTGAAATTTTGGATCTTTATTAGGTTTATTTTTAATCATTCAATTAATTTCTGGGGTGTTTTTGTCAATACATTATGTTGCTCATTTAGATTTTTCTTTTATGAGGGTTATTCATATTATTCAAGATGTAAATTATGGTTGGTTGATGCGGTTAATTCACATTAATGGAGCTTCATTTTTTTTTATTTGTGTATATATTCATATTGGTCGTGGTTTATATTATGGGTCTTATAAATTTTTAAAAACTTGGTTAATTGGGGTATTTATTTTTATATTAATAATGGCTATTGCTTTTTTAGGGTATGTTTTACCTTGAGGACAAATATCATTTTGAGGGGCTACAGTTATTACTAATTTATTGACAGCTTTCCCTTATATTGGGGTGATATTTGTTGAATGATTATGAGGAGGG
_89_BRACONIDAE_OPIINAE_Diachasmimorpha_longicaudata_USNMENT01322503_     ATTCCACAGATGTCACCTATAGATTGATTAATTTTATCTTTTTTTTTATTATTAATTTATTTATTAGGTTTAATATATTTATATTTTATAATTGAAGTTAATTTAAATAATAATTATATTTTTAAGAAAAATAATTTTTTTATTAATTGATTAAAATCTAATAAAATTTTAGAAATTTTGGATAATTCATTAATTAAACTCCCCTCCCCAGTAAATATTAGATTATGATGAAATTTTGGATCATTATTAGGTT?ATGTTTATTAATTCAAATTATTTCTGGGTTATTTTTATCTATACATTATACTGCACATATTGAATATTCATTTTTTAGAATTATTCATATTATTCAAGATGTAAATAATGGGTGGTTAATACGTTTAATTCATATTAATGGGGCATCATTTTTTTTTATTTGTGTTTATATACATATTGGGCGTGGGTTATATTATGGTTCATATAAATTTGTAAAAACATGAATAGTAGGGGTTTTAATTTTATTAATTATAATAGGAACTGCTTTTTTAGGGTATGTATTACCTTGAGGTCAAATATCATTTTGAGGGGCTACTGTTATTACAAATTTAATATCAGCATTACCCTATGTTGGTTCAATATTTGTAGAATGATTATGAGGTGGG
_90_BRACONIDAE_OPIINAE_Opius_sp_USNMENT01322597_                         ATACCACAAATATCTCCATTAGATTGATTAATTTTATCAATTTTTTTTTTAATAATTTATATTTTTATTGTTTTAATAGTCTATTTTTTTATAAATTTAAAAATTAAAATTTTTTTAAATAATAATTTTGAATATTTTCAGTTAAATTGAATAAAAAAAAATTTAGTTTTAGAAGTATTTTCTAATTCTTTAATTAAGTTACCGTCTCCCGTTAATATTAGTATTTGATGAAATTTTGGTTCTTTATTAGGATTATGTTTAATTATTCAAATTATTTCGGGGTTGTTCTTGTCTATACATTATGTATCAAATGTTGATTATTCATTTTTAAGAATCATTCATATTATTCAAGATGTAAATTATGGGTGGTTAATTCGATTAATTCATATGAATGGGGCATCTTTTTTTTTTATTTGTGTTTATTTACATATTGGTCGGGGGATATATTATGGTTCTTTTAAGTTTTTTAAAACTTGATTAATTGGGGTTTTAATTTTATTTTTGATAATAGGAACTGCTTTTTTAGGATATGTTTTACCTTGAGGACAAATATCATTTTGGGGGGCTACTGTAATTACAAATCTAGTTTCTGCTGTTCCTTATATTGGAGGGGTTTTAGTAGAGTGATTGTGGGGGGGA
_91_BRACONIDAE_OPIINAE_Orientopius_belokobylskij_CNIN4297_               ATTCCACAAATATCTCCTATGGATTGATTTATTTTATCAATATTTTTTTTAATAATTTATTTTTTTAGAATTATAATGATTTATTTTTTATTATTAAATTTTAAGGAAAATTTAGTTTTAAAGGTTTTAAAATATTTT????????????---------------ATTATTGAGATTTTTAGAAATTCTTTAATTAAATTGCCAACACCTATAAATATTAATGTGTGATGAAATTTTGGTTCTTTATTAGGTTTATGTTTAATAACTCAAATTATTACAGGGTTATTTTTATCTATACATTATTGTTCTAATATTAATTATTCATTTTTTAGTATTATTCATATTATTCAAGATGTTAATTATGGCTGATTAATACGTTTAATTCATATGAATGGGGCTTCATTTTTTTTTATTTGTGTATATTTACATATTGGGCGAGGCTTATATTATGGTTCTTATAAATTTATAAAAACTTGAATAGTTGGGATTTTAATTTTATTATTAATAATAGGAACAGCTTTTTTAGGATATGTTCTACCTTGAGGTCAAATATCTTTTTGGGGAGCTACAGTAATTACAAATTTATTATCTGCTTTACCTTATATTGGATTTATATTGGTTGAGTGATTATGAGGAGGA
_92_BRACONIDAE_OPIINAE_Utetes_sp_USNMENT01322452_                        ATTCCACAAATATCACCAATAGATTGATTAATTTTATCAATTTTTTTTTTAATTATTTATTTATTTATTTTAATGATAATTTATTTTTTAATAAAATTTAATTTAAAAAGTTATACAAAAAAATATTTAAAAAGA???????????????---------------ATTGTAAAAATTTTGATAGGGTCATTAGTAAAATTGCCCTCCCCTGTTAATATTTCATTTTGATGAAATTTTGGGTCATTATTAGGGGTATGTTTAATTATCCAAATTATTAGGGGGTTATTTTTATCTATACATTATACATCTAATATTGAATATTCTTTTTATAGAATTATTCATATTATTCAAGATGTTAATTATGGTTGGTTAATACGTTTAATTCATATAAATGGAGCATCTATATTTTTTATTTGTGTTTATTTACATATTGGGCGTGGGTTATATTATAATTCTTTCAAATTGATTAAAACTTGATTTATAGGAGTTTTAATTTTATTATTAATGATAGGAACAGCTTTTTTAGGGTATGTTTTACCTTGAGGGCAGATATCTTTTTGGGGTGCTACTGTTATTACAAACTTATTATCAGCTGTTCCTTATTTAGGAATTATATTAGTAGAGTGGCTTTGAGGTGGA
_93_BRACONIDAE_ORGILINAE_Orgilus_sp_USNMENT01322598_                     ATTCCACAAATATCTTCTTTAGATTGATTTATATTAATAAATTATTTTTTATTGATTTATTTATTTATATTTTTATTGATTTATTATTTGATTAAATTCAAATTTTTAAATAATAATTATAATATTAATAATTTATTAAAATTAAAATGAATAAAAAAAGATATATTATTAAATATTATAAATAATATATTATATAAATTACCTTCTCCCGTAAATATTTCAATTTGATGAAATTTAGGTTCGTTATTAGGTTTATTTTTAATTATTCAAATTTTATCAGGTTTATTTTTAACAATACATTATGTTTCTAATGTGAATTATTCTTTTTTTAGAATTGTTCACATTATACAAGATGTAAATTATGGTTGATTAATGCGTTTAATTCATATAAATGGGGCATCATTTTTTTTTATTTGTGTTTATATTCATATTGGTCGTGGTATATATTATGGATCTTATAAATTGATAAAAACATGATTTGTAGGAGTTTTAATTTTATTAATTATAATAGGGACAGCATTTATAGGATATGTTTTACCTTGAGGACAAATATCTTTTTGGGGCGCTACAGTTATTACAAATTTATTATCTGCTTTACCTTATGTGGGGATAAATTTAGTCGAATGATTATGGGGGGGA
_94_BRACONIDAE_ORGILINAE_Stantonia_sp_USNMENT01322481_                   ATCCCACAAATATCTCCTTTAGATTGATTTATATTAATAAATTATTTTTTATTAGTTTATTTTTTAATAATATTAATAATTTATTTTATATATAAAGTTAAAGTTAATAATTTAAATAATATAAATTTAAATAAT???????????????TTAAAAAGTGATAGTTTATTAAATATATTAAATAGAATATTATATAAATTACCTTCACCAGTAAATTTATCTATTATATGAAATATGGGGTCATTATTAGGATTATTCTTAGTTGTTCAAGTTTTATCAGGATTATTTTTAACAATACATTATGTCTCTAATGTTAATTATTCATTTTATAGAATTATTCATATTATGCAAGATGTAAATTTTGGTTGATTAATACGATTAATTCATATAAATGGTGCTTCATTTTTTTTTATTTGTGTATATTTACATATTGGACGTGGAATATATTATGGTTCTTATAAATTAATTAAAACTTGAATTGTTGGTGTTTTAATTTTTTTAATAATAATAGGTACTGCTTTCATAGGGTATGTATTACCATGAGGACAGATATCTTTTTGAGGTGCTACTGTAATTACTAATTTATTATCAGCTTTACCATATATTGGTCAAATTTTAGTTGAATGATTATGAGGCGGA
_95_BRACONIDAE_PAMBOLINAE_Pambolus_oblongispina_CNIN3050_                ??????????????????????????????????????????????????????????????????????????????????????????????????????????????????????????????????????????????????????TTAAAAAATCATATATTATTAAGAGTTTTTATAAATTTTTTAGTAAAATTACCTAGACCAATTAATATTAGATTATTTTGAAATTTTGGTTCATTGTTAGGTTTATGTTTAATAATTCAATTTATTTCAGGATTATTTTTATCTATACATTATATTTCAAATGTTAATTTTTCATTTGATAGAATTATTTTTATTATTCAAGATGTAAATTATGGGTGATTTATACGATTAATCCATATAAATGGAGCTTCTTTTTTTTTTATTTGTATTTATTTACATATTGGTCGAGGACTATATTATGGTTCATATAAATTATTTGAAACTTGAAATATTGGAGTAATTATTTATTTATTATTAATAATAACTGCATTTTTAGGGTATGTTTTACCTTGAGGACAAATATCATTTTGAGGAGCTACTGTTATTACAAATTTAGTTTCAGCTATTCCTTATTTGGGTCAAATAATTGTAGAATGATTATGAGGAGGA
_96_BRACONIDAE_PAMBOLINAE_Pambolus_Phaenodus_sp_CNIN4025_                ATTCCTCAAATATGTCCAATAAATTGATTTAATATATCTTTAAATTGAAATTTTTTTTATTTATTATTATTTATTATTTTATATTTTTATTTTCAAAATTTTAAAAAAATTGAAAATAATTATTTTAAAATTAAATATAATATAATTTGATTAAATAATAATTTATTAACAAAAATTTTTATAAATTTTTTAGTAAAATTACCCAGACCAGTTAATATTAGATTATTTTGAAATTTTGGTTCTTTATTAGGATTATGTTTAATTATTCAATTTATTTCTGGTTTATTTTTATCAATACATTATATTTCACATATAAATTTTTCTTTTGATAGAATTATTTTAATTATTCAAGATGTAAATTATGGTTGATTTATACGATTAATTCATATAAATGGAGCATCTTTTTTTTTTATATGTATTTATTTACATATTGGTCGAGGATTATATTATGGTTCATATAAATTAATAGAAACTTGAAATATTGGAGTTATTATTTTTTTATTACTAATAATAACTGCTTTTTTAGGATATGTTTTACCTTGAGGTCAAATATCATTTTGAGGAGCAACAGTAATTACAAATTTAGTTTCTGCAATTCCTTATTTAGGACAAATAATTGTTGAATGATTATGAGGAGGA
_97_BRACONIDAE_PAMBOLINAE_Phaenodus_pallipes_CNIN4292_                   ATTCCTCAAATATGTCCAATAAATTGATTTACAATATCTTTTAATTTAAGTTTTTTTTATATGTTTTTATTTATAATTTTATATTATTATTTTCAAAACTTTAAAAAAATTGAAAAAAAAAATTTTAAAATAAAA???????????????TTAAATAATCATATACTAATAAAAGTTTTTATAAATTTTTTAATAAAATTACCTAGACCAATTAATATTAGTTTATTTTGAAATTTTGGTTCATTATTAGGATTATGTTTAATTATTCAATTTATTTCTGGTTTATTTTTATCAATACATTATATTTCAAATGTAAATTTTTCATTTGATAGAGTAATTTTTATTATTCAAGATGTTAATTATGGTTGATTAATACGATTAATACATATAAATGGAGCATCTTTTTTTTTTATTTG??????????????????????????????????????????????????????????????????WGRAGTAATTATTTATTTATTATTAATAATAACTGCTTTTTTAGGATATGTTTTACCTTGAGGACAAATATCATTTTGGGGAGCTACAGTTATTACAAATTTAGTTTCTGCAATTCCTTATTTAGGACAAATAATTGTAGAATGATTATGAGGT---
_98_BRACONIDAE_HORMIINAE_Chremylus_elaphus_USNMENT01322599_              ??????????????????????????????????????????????????????????????????????????????????????????????????????????????????????????????????????????????????????TTAAAAAATAATAAAATTTTGAGAATTTTTAGAAATTCTTTAATTTATTTGCCTAGACCTATAAATATTAATTTATGATGAAATTTTGGTTCTTTATTGGGTATATTTTTAGCTATTCAATTTTTAACGGGGTTATTTTTATCTATACATTATACTTCTAATATTAATTATTCTTTTTTTAGAATTATTCATATTATTCAAGATGTAAATTATGGGTGATTGATACGTTTAATTCATATAAATGGAGCTTCATTTTTTTTTATTTGTGTTTATATTCACATTGGTCGGGGGATATACTATGGTTCTTATAAATTATTTAAAGTTTGATTTATTGGGGTATTTATTTTATTAATAATAATAGGAACAGCTTTTTTAGGGTATGTGTTACCTTGAGGTCAAATATCTTTTTGAGGGGCTACTGTTATTACAAATTTAGTTTCTGCTATTCCTTATTTAGGACAAATATTAGTAGAATGATTATGAGGTGGG
_100_BRACONIDAE_RHYSIPOLINAE_Allobracon_sp_CNIN3887_                     ATTCCTCAAATATCCCCTATTGATTGATTATATATATTTAATTATTTTACAACTGTTTATTGAATTTTTATATCATTTATTTATTTTTATACAAATACAAGTATTGGTGTAATTGAAATTTCAAATAAAATAAATTTTAATTTTTTTTGATTAAAAAAAAATAATATTTTAAAAATTTTTAGTAATTCTTTAATTTATTTACCTAGTCCTGTAAATATTAATTTATGGTGAAATTTTGGATCATTATTAGGAATTTGTTTAATAATTCAAATTCTTACTGGTTTATTTTTATCAATACATTATGCTTCAAATATTAATTATTCATTTATTAGAATTATTCATATTATTCAGGATGTAAATTATGGTTGATTAATGCGATTAATTCATATAAATGGGGCTTCTTTTTTTTTTATTTGTGTTTATTTACATGTTGGTCGTGGGGTATATTATGGTTCTTATAAATTAATTAAAACTTGGTTAGTTGGAGTAATTATTTTATTAATAATAATAGGTACAGCTTTTTTAGGGTATGTATTACCTTGGGGTCAAATATCTTATTGAGGGGCAACAGTAATTACTAATTTAGTTTCTGCTTTACCATATTTAGGACAAAGATTAGTAGAATGATTATGAGGAGGA
_101_BRACONIDAE_RHYSIPOLINAE_Parachremylus_litchii_CNIN4191_             ?????????????????????????????????????????????????????????????????????????????????????????????????????????????????????????????????????????????????????????????????????????????????????????????????????????????????????????????????????????????????????????????????????ATAATTCAGATTATTAGAGGATTATTTTTATCAATACATTATACATCTCATGTAAATTTATCTTTTTTTAGAATTATTCATATTATACAAGATATTAATTATGGTTGATTAATACGATTAATTCATATAAATGGTGCATCATTTTTTTTTATTTGTGTATACTTACATATTGGACGAGGATTATATTATGGATCATATAAATTAATAAAAACTTGAATAATTGGAGTAATAATTTTATTAGTTATAATAGGAACAGCATTTTTAGGGTATGTTTTACCATGAGGACAAATATCATTTTGAGGAGCAACAGTTATTACAAATTTATTATCAGCTTTGCCTTATTTAGGAACAATATTAGTTGAATGGTTATGAGGAGGA
_102_BRACONIDAE_RHYSIPOLINAE_Pseudavga_flavicoxa_CNIN4169_               ATACCACAGATATCCCCTATAGATTGATTTATTTTATCATTATATTTTTTGTTAATTTATTTTTTTATTTTATTAATTGTTTATTTTATTTATAATTTAGATTTTTTTAGAGTTAGAGATAAAAAATTTAATTAT???????????????TTAAAAACTAATGTTTTATTAAAAGTTATGAGAAATTCTTTAATTTATTTACCTAGACCAGTAAATATTAGATTATGATGAAATTTTGGTTCATTATTAGGTTTATGCTTAATAATTCAAATTGTCACTGGTTTATTTTTATCTATACATTATGCCTCAAATATTAATTATTCTTTTATTAGGGTAATTCATATTATTCAAGATGTAAATTATGGTTGGATTATACGGTTATTACACATAAATGGGGCATCTTTTTTTTTTATTTGTGTTTATTTACATATTGGACGTGGCTTATATTATGGTTCATTTAAATTAATAAAAACTTGATTAATTGGGGTAGTTATTTTATTAATAATAATGGGGACTGCTTTTTTAGGGTATGTTTTACCTTGGGGGCAAATATCTTTTTGAGGGGCTACTGTAATTACAAATTTATTATCTGCATTACCTTACATCGGTAGGATACTAGTTGAATGGTTATGAGGGGGG
_103_BRACONIDAE_HORMIINAE_Hormius_sp_CNIN4023_                           ATTCCACAGATATCTTCTATAGATTGATTATTTTTATCTATTTATTTTTTATTTATCTATTGATTATTTATAGTTATATTTTTTTATTTATTTAAAATTAATTTTAATCAAATTGATTTAGATTTTAATGATATATATAATTTTTATTGATTAAAAAAAAATTTAATTTTGCGAGTAGTTAGTAATTCATTAATTTATTTACCAAGACCAGTAAATATTAGATATATATGAAATTTTGGATCTTTATTGGGTTTATGTTTAATTATCCAGATTATTAGAGGTTTATTTTTATCTATACATTATACTTCACAAATTAGATATTCTTTTTATAGAATTGTTCATATTATTCAAGATGTAAATTATGGTTGATTAATACGTTTAATTCATATAAATGGTGCATCATTTTTTTTTATTTGTGTTTATTTACATATTGGTCGTGGATTATATTATGGTTCATATAAATTAATAAAAACTTGAATTATTGGTGTGATAATTTTTTTATTTATAATGGGAATTGCATTTTTAGGATATGTATTACCCTGGGGACAAATGTCTTTTTGGGGGGCTACTGTTATTACAAATTTATTATCTGCTGTACCTTATATTGGACAAATATTAGTTGAGTGATTATGAGGAGGA
_104_BRACONIDAE_RHYSIPOLINAE_Rhysipolis_bicarinator_CNIN4313_            ATCCCACAAATATCACCTATAGATTGATTAATTTTATCAATATATTTTTTAATTATTTATTATTTTATAATGTTAATTATTTATTTTATATTAAATTTAAATTTTTTTAATTCTAATTTAAAAATAGTTGAAAAATATTTTTTTAAATGATTAAAAAAAAATATAATTTTAAATATTTTTAGAAACTCATTAGTGTATTTACCAAGACCTGTTAATATTAATTTATGATGAAATTTTGGGTCATTATTGGGGATATGTTTAATTATTCAAATTATTACTGGATTATTTTTATCTATACATTATACTTCAAATATTAGATTTTCTTTTATAAGAGTTATTCATATTATTCAAGATGTAAATTATGGATGGTTTATACGGTTGTTACATATAAATGGAGCTTCTTTTTTTTTTATTTGTGTTTATTTACATATTGGGCGAGGGTTATATTATGGTTCTTATAAATTAATAAAAACATGAATAATTGGGGTTTTAATTTTTTTAATAATAATAGGGACTGCTTTTTTAGGGTATGTGTTGCCTTGGGGGCAGATATCTTTTTGAGGGGCAACTGTTATTACTAATTTATTATCTGCTTTACCTTATGTAGGGGGTATATTAGTTGAATGATTATGAGGTGGA
_105_BRACONIDAE_RHYSSALINAE_Acrisis_brevicornis_CNIN4314_                ATACCTCAGATATCTCCTATAGATTGATTAATTTTAATATTGTATTTTTTATTTATTTATTATTTATTTATAATTTTATTATATTTTATTATAAAAAATTTTTTTGAAATAAAAAAAATTATTAATTTGGAAAATTTTAAATTTAAATGAATAAAAAAAAATTCAATTTTAATAATTATTAATAATTCTTTAATTAAATTACCTACTCCAGTTAATATTAGACTATGATGAAATTATGGATCTTTATTAGGGCTATGTTTAATAATTCAAATTGTGTCTGGTTTATTATTATCAATACATTATGTTTCAAATATTAGATATTCTTTTTTTAGAATTATTCATATTATTCAAGATGTTAATTATGGGTGGTTATTACGTTTAATACATATAAATGGTGCTTCATTTTTTTTTATTTGTGTTTATATTCATATTGGTCGGGGGATTTATTATGGTTCTTATAAATTTATTAAAACTTGATTTGTAGGGGTTTTTATTTTTTTATTTATAATAGGAACAGCTTTTTTAGGGTATGTGTTACCTTGAGGTCAAATATCTTTTTGGGGGGCTACTGTAATTACAAATTTATTATCTGCTTTACCTTATGTTGGTCAAATACTAGTAGAATGGTTATGAGGTGGG
_106_BRACONIDAE_RHYSSALINAE_Dolopsidea_indagator_CNIN4284_               ??????????????????????????????????????????????????????????????????????????????????????????????????????????????????????????????????????????????????????ATAAAAAAAAATTCAATTTTATTAATTATTAATAATTCTTTAATTAAATTACCTAGTCCAGTTAATATTAGAATATGGTGAAATTTTGGGTCGTTACTTGGTTTATGTTTAATTATTCAAATTATTTCTGGTTTATTTTTATCAATACATTATGTCTCTAATGTTAATTTTTCTTTTGATAGAATTATTCATATTATTCAAGATGTTAATTATGGGTGATTTTTACGTTTGTTACATATAAATGGTGCTTCTTTTTTTTTTATTTGTGTTTATATTCATATTGGGCGGGGGATTTATTATGGTTCTTATAAATTTATTAAAACTTGATTTGTAGGGGTGTTTATTTTTTTATTTATGATAGGAACAGCATTTTTAGGGTATGTGTTACCTTGAGGGCAAATATCATTTTGGGGGGCAACCGTTATTACAAATTTAGTTTCAGCGTTACCTTATTTTGGTCAAATATTAGTTGAATGGTTATGAGGAGGA
_107_BRACONIDAE_RHYSSALINAE_Oncophanes_minutus_CNIN4285_                 ATTCCACAGATGTCTTCTATAGATTGATTGTTTTTAGTTTTATTTTTTTTATGTATTTATTATATATTTATAATTATATTATATTTTTTGTTTAAAAATTTTTTAAATTTTAATAAGATTAAAAAATTTAATAATTTTAATTTGAAATGAATAAAAAAAAATGTTATTTTAATAATAATTAATGATTCATTAATTAAATTACCAAGTCCTGTTAATATTAGATTGTGATGAAATTTTGGTTCTTTATTGGGGGTATGTTTAGTTATTCAAATTATTACAGGCTTATTTTTATCTATACATTATGTTTCTAATATTAATTATTCTTTTTTTAGAATTATTCATATTATTCAAGATGTAAATTATGGATGGTTATTACGTTTATTACATATAAATGGAGCTTCTTTTTTTTTTATTTGTGTTTATTTACATATTGGGCGAGGAATTTATTATGGATCTTATAAATTTTTAAAAACTTGATTTATAGGTGTTTTTATTTTTTTAGTGATAATAGGTACTGCTTTTTTAGGATATGTTTTACCTTGAGGTCAAATGTCTTTTTGAGGGGCCACTGTAATTACAAATTTAGTTTCTGCTTTACCTTATATTGGTCAAATATTAGTTGAATGATTATGAGGTGGA
_108_BRACONIDAE_RHYSSALINAE_Proacrisis_orientalis_CNIN4289_              ??????????????????????????????????????????????????????????????????????????????????????????????????????????????????????????????????????????????????????ATAAAAAAAAATTTAATTTTAATAATAATAAATAATTCATTAGTAAAATTACCTTCTCCAGTTAATATTAGATTATTTTGAAATTTTGGATTTTTATTAGGTTTATGTTTAATAATTCAAATTGTAACTGGATTATTTTTATCAATACATTATGTATCAAATGTGAATTATTCTTTTTTCAGAATTATTCATATTATTCAAGATGTTAATTATGGTTGGTTATTACGATTAATACATATAAATGGAGCTTCATTTTTTTTTATTTGTGTTTATATTCATATTGGACGAGGAATTTATTATGGATCTTATAAATTGAAAGAAACTTGATTTATTGGAGTTTTAATTTTTTTATTAATAATAGGAACAGCATTTTTAGGGTATGTTTTACCTTGAGGTCAAATATCATTTTGAGGAGCTACTGTTATTACAAATTTAGTTTCTGCTTTACCTTATTTTGGTCAAATATTAGTTGAATGATTATGGGGAGGA
_109_BRACONIDAE_RHYSSALINAE_Pseudobathystomus_vernalis_CNIN4286_         ??????????????????????????????????????????????????????????????????????????????????????????????????????????????????????????????????????????????????????ATAAAAAAAAATTTAATTTTAACAATAATTAATAATTCTTTGGTTAAATTACCTACCCCCGTTAATATTAGGGTATGGTGGAATTTTGGATCTTTATTAGGGGTATGTTTTTTGTTACAAATTATTACGGGCTTATTATTATCTATGCATTATGTTTCTAATATCAGTTATTCTTTTTTAAGAATTATTCATATTATTCAAGATGTAAATTATGGGTGATTTTTACGGTTACTACATATAAATGGGGCCTCTTTTTTTTTTATTTGTGTCTATATTCATATTGGCCGTGGAATTTATTATGGCTCTTATAAATTTATAAAAACATGAATTATTGGGGTTTTTATTTTTTTAATTATGATAGGAACAGCTTTTTTAGGATATGTTTTACCTTGGGGGCAAATATCATTTTGGGGGGCTACTGTAATTACAAATTTATTATCTGCTTTACCTTATGTGGGTCAAATATTAGTTGAATGATTATGGGGGGGG
_110_BRACONIDAE_RHYSSALINAE_Rhyssalus_clavator_CNIN4287_                 ATACCACAAATATCACCAATAGATTGATTTTTTTTAATAATTTTTTTTTTATTTATTTATTATTTATTTATAATTTTATTATTTTTTTTATTTAAAGTGTGATTGAATTTAATAAATAAAAATATTTTGGTAAAATTTAAATTAAAATGATTTAAAAAAAAATTAATTTTAATATTAATTAATGATTCTTTAATTAAATTACCAAGACCAATTAATATTAATATATGATGGAATTTTGGTTCTTTATTAGGATTATGCTTTATTACACAAATTATTTCTGGAGTGTTATTATCCATACATTATGTGTCAAATATTAATTATTCTTTTTTAAGAATTATTCATATTATTCAAGATGTAAATTATGGTTGGGAGTTACGATTAATACATATGAATGGGGCTTCATTTTTTTTTATTTGTGTTTATATTCATATTGGTCGAGGAATTTATTATGGATCTTATAAATTTAATAAAACTTGATTTATAGGTGTTTTAATTTTTTTAGTAATAATAGGAACAGCATTTTTAGGGTATGTTTTACCTTGAGGACAAATATCTTTTTGAGGGGCAACGGTTATTACAAATTTAGTTTCTGCTTTTCCTTATATTGGATATATATTAGTAGAATGATTATGAGGGGGG
_111_BRACONIDAE_ROGADINAE_Aleiodes_cameronii_CNIN3898_                   ATTCCACAAATATGTTCAATAGATTGATTTTTATTATTTAATTATTTTTTATTAGTTTATTTATTAGTAATAAGATTAATTTATTTTATTATTTTAATTTATATTGGAAAAAAAACATTAGAGTTGAAAATTTTATATGATATTTTTTGATTTAAAAAGTATACATTAATAAAAATTATTAGAAATTCTTTAATTTATCTTCCTACTCCAGTAAATATTAGGTTATTTTGAAATTTTGGTTCTTTATTAGGTTTATGTTTAATTTTACAGTTTATTACTGGTTTATTTTTATCTATACATTATACTTCAAATATTAATTATTCTTTTTTTAGAATTATTCATATTATTCAAGATGTTAATTATGGATGATTAATACGTTTATTACATATAAATGGGGCTTCTTTATTTTATATTTGTATATATTTACATTTAGGTCGAGGGTTATATTATGGGTCTTATAAATTAATAAATACGTGAATTGTGGGGGTTTTTATTTTATTAGTATTAATAGGTACAGCTTTTTTAGGTTATGTATTACCATGAGGACAGATGTCTTTTTGAGGTGCAACGGTAATTACAAATTTAGTTTCAGCTGTACCTTATATTGGTCAGATGTTAGTTGAATGATTATGAGGTGGA
_112_BRACONIDAE_ROGADINAE_Aleiodes_coronopus_Group_CNIN4016_             ATTCCTCAAATATCTCCTATAGATTGATTTTTTTTATCTTTGTATTTTTTATATATTTATTATTTATTTTTGATTATAATTTATTTTATATTTATAATTAATTTTAATAAAAAAATTATTTTAGTTAAATTAAATTTTAAAGTTTTATGGTTAAAAAAAGTGAAACTTTTTAGAATTATTAGAAATACTGTAGTATTTTTACCAGTACCTGCTAATCTTAGATTATGATGAAATTATGGATCTTTATTAGGGTTATGTTTAATTTTACAAATTCTTACAGGGTTACTTTTATCTATACATTATACTTCTCATGTTGATTATTCTTTTGATAGAATTGTACATATTATACAGGATGTTAATTATGGTTGATTGTTACGTTTATTACATATAAATGGGGCTTCTTTTTTTTTTATTCTTGTTTATTTACATATTGGGCGAGGAATATATTATGGTTCTTATAAAATATATAAAATATGAATTTTAGGTGTATTAATTTTATTGGTTATAATGATAACAGCTTTTATGGGGTATGTTTTACCTTGAGGACAGATATCTTATTGAGGGGCTACAGTAATTACTAATTTAATTTCTGCAGTACCATATTTTGGATTGATAGTAGTTGAATGAGTATGGGGAGGA
_113_BRACONIDAE_ROGADINAE_Aleiodes_sp_CNIN3040_                          ATTCCACAAATATCTCCTATAAATTGATTATTATTATCACTATTATTTTTATTCATTTATTATATCATATTAATATTAATATACTTTTATTCAAATATAAATTTAAAAAACAAAAAAATTAATTTAAAATTTAAATTTAAAATTCTA???TTAAAAAATAACCCTTTATTAAAAATTTTTAGAAATTCATTAATTTTTTTACCAACACCAATAAATATTAATTATTGATGAAACTTCGGATCTTTATTAGGTTTATGTTTAATAATTCAAATTATTACAGGCCTATTTTTATCTATACATTACACTTCAAATATTAACCTTTCTTTTATTAGAATTATTCATATTATTCAAGATACAAATTATGGATGATTTACACGATTAATACATATAAATAGAGCTTCATTTTTTTTTATTTTTGTTTATTTACATTTAGGGCGAGGTTTATACTATGGGTCTTTTAAATTAAAAGAAACATGAAATGTTGGAACTATTATATTATTAATTATAATAACAACAGCTTTCCTAGGGTATGTTTTACCCTGAGGTCAAATATCTTTTTGAGGGGCTACTGTCATCACTAACTTAATATCAGCAATTCCTTATATTGGTCAAATAATTGTAGAATGATTATGAGGAGGA
_114_BRACONIDAE_ROGADINAE_Aleiodes_pilosus_Group_CNIN3884                ATTCCACAAATAAGACCAATAAATTGATCATTCCTAATATTATTTTTCATATATTCATACATTATATTTATATCAATCATTTATTTTTACCATAATATAAACATTAATAATAAAAATTTAATTTTAAAATCTAAA???????????????TTAAAAAAAAATCCTTTACTAAAAATCTTTAGAAATTCCCTAATTTATTTACCTAGACCAATTAATATTAGATATTGATGAAATTTTGGTTCATTACTAGGAGTATGTTTAATAATGCAAATTCTTACAGGACTATTTTTATCTATACATTACACTTCAAATATTAATTACTCTTTTTTTAGAATTATTCATATCATCCAAGATGTTAATTATGGGTGACTAATTCGATTAATACATATAAATGGAGCCTCTTTATTTTTTATTATTGTTTATTTACATGTAGGACGAGGATTATATTATGGGTCATTTAAATCTCATGAAACTTGAAATATTGGAGTAATTATACTACTAATTATAATAGGAACAGCATTTTTAGGATATGTTTTACCGTGAGGACAAATATCTTTTTGAGGAGCAACTGTTATTACAAATTTAATATCTGTAATCCCATATTTAGGGATTATAATTGTTGAATGATTATGAGGAGGA
_115_BRACONIDAE_ROGADINAE_Betylobracon_waterhousei_CNIN4183_             ATTCCACAAATATCTCCAATAGATTGATTTTTTTTATCAATTTTTTTTTTAGTTATTTATTTATTTTTTATAGTTTATATTTATTTTTGTTTTAATAATATTTTAGAAAATGATTTTAAAAATTTTAATTTTAATTATAGTTTAAAGTGA?????????????????????????????????????????????????????????????????????????????????????????????????????????????????????????????????????????????????????????????????????????????????????????????????????????????????????????????????????????????????????????????????????????????????????????????????????????????????????????????????????????????????????????????????????????????????????????????????????????????????????????????????????????????????????????????????????????????????????????????????????????
_116_BRACONIDAE_ROGADINAE_Canalirogas_sp_CNIN3883_                       ??????????????????????????????????????????????????????????????????????????????????????????????????????????????????????????????????????????????????????ATGAAAAAAAATATTATTATTAGTTTTTTTTCTAATTCTTTAATTTATTTACCTACACCTGTAAATATTAGTTTATGATGAAATTTTGGCTCTTTATTAGGTTTATGTTTAATTATTCAATTATTAAGGGGATTATTTTTATCTATACATTATATTTCTAATATTAATTATTCTTTTTTTAGGGTAATTCATATTATTCAGGATGTTAATTATGGTTGATTTATACGATTGATACATATAAATGGAGCATCTTTTTTTTTTATTTGTGTATATTTACATATTGGGCGTGGTTTATATTATGGTTCATATAAATTAATAAAAACTTGAATAATAGGAGTTTATATTTTTTTATTTATGATGGCTACAGCTTTTTTAGGGTATGTTTTGCCCTGAGGACAGATATCTTTTTGAGGTGCTACTGTAATTACAAATTTAGTTTCAGTAGTTCCTTATTTAGGACAAATATTAGTTGAGTGATTATGAGGTGGA
_117_BRACONIDAE_ROGADINAE_Choreborogas_sp_CNIN3899_                      ATTCCACAAATATCTCCTATAGATTGATTAATTATATTATTTTATTTTTTAATTATTTATTATATATTTTTATTATTTATTTTTTATTATTCAAGATTTAAATATGAT??????????????????????????????????????????------TTGAATGTAATTTTAAAAATTTTTAGGAATTCATTAGTATTTTTACCAACCCCCTTAAATATTAGAATTTGGTGGAATTTTGGTTCTTTGTTAGGAATTTGTTTAATAATTCAATTAATTACTGGATTATTTTTATCTATACATTATGTAGCTAATGTAGAATATTCTTTTAATAGAGTCATTCATATTATACAAGATGTAAATTACGGGTGGTTAATACGTTTAATACATATAAATGGATCTTCTTTTTTTTTTATTTGTGTATATATTCATATTGGACGGGGTTTATATTATGGGTCATATAAGTTGTCTAAAACATGATTTATTGGAGTTTTAATTTTATTAATTATGATAGGTACAGCTTTTATAGGGTATGTTTTACCTTGAGGACAAATATCTTTTTGGGGGGCAACTGTTATCACTAATTTGTTATCGGCTGTACCTTATTTAGGACAAATATTGGTAGAATGATTATGGGGGGGG
_118_BRACONIDAE_ROGADINAE_Clinocentrus_sp_CNIN3042_                      ATTCCTCAAATATCTACAATAGATTGATTACTGTTAATATGTTATTTTCTATTAAATTATTATTTAATCATAGTTTTATTATATTATTTTTATTTATTTAAATTAAAGTTTTATAAGGGCCAAGGGGTAATTTTATATTTAATTAATTGA????????????????????????ATTTTTAGAAGGGCTTTAGTTTATTTACCTTCCCCAATTAATTTAAGATTGTGATGAAATTTTGGATCTTTATTAGGGGGGTGTTTATTAATTCAGGTGTTAACTGGGTTATTTTTATCAATACATTATACTTCGAATATTAGGTATTCTTTTTTCAGGGTGATTCATATTATTCAAGATGTTAATTATGGATGATTTGTTCGATTGTTACATTTAAATGGGGCTTCTTTTTTTTTTATTTGTGTTTATATTCATATTGGGCGTGGGCTATATTATGGGTCTTATCATTTATTTAAAACATGAGTTGTAGGGGTTATAATTTTTTTATTAATGATAGGGACAGCTTTTTTAGGGTATGTATTACCCTGAGGGCAGATATCATTTTGAGGGGCAACAGTTATTACAAATTTAGTATCTGCTATTCCTTATATTGGAAGGATATTAGTTGAGTGATTATGAGGGGGG
_119_BRACONIDAE_ROGADINAE_Cordylorhogas_sp_CNIN4014_                     ATTCCACAGATATCACCAATAAATTGACTATTTATTTCATTATTTTTCTTAACTACTTACTACCTAGTTCTTTTAATAATTTTTTACTCTATAAAATTTTATTTAGAAAAAAATAAAATTAATCTAAATTTAAAATTCAAAATATCATGATTAAAAACTAATCCATTATTTAAGTTCTTTAGAAATTCACTAATTTTTTTGCCCACACCTATAAATATTAGATATTGATGAAATTTTGGATCATTACTAGGATTATGTTTAATAATCCAAATTATTTCAGGATTATTTTTATCCATGCACTACACAGCAAATATTAACCTTTCTTTCTTTAGAATTATTCATATTATTCAAGACACTAACTTAGGATGATTAATGCGTCTAATTCATATAAATGGAGCTTCTTTCTTTTTTATTTTTGTGTATATACATATTGGACGAGGGCTATACTACGGGTCATTCAAATTGAAAGAAACATGAAATATAGGAACTTTAATTATTTTAGTTATAATAGCAACAGCTTTTTTAGGGTATGTCTTACCTTGAGGTCAAATATCTTTTTGAGGAGCCACAGTAATTACTAATTTAGTATCAGCAATTCCATTTATTGGGAAAATAATTGTTGAATGACTATGAGGAAGA
_120_BRACONIDAE_ROGADINAE_Cornutorogas_sp_CNIN4018_                      ??????????????????????????????????????????????????????????????????????????????????????????????????????????????????????????????????????????????????????---------------ATTTTGAAAGTTTTAGCTGATTCATTGATTTATTTAAAAACACCTATTAATATTAATTTATGATGAAATTTTGGTTCAATATTAGGTTTATGTTTATTAATTCAATTGTTAAGAGGTATTTTTTTATCTATACATTATATATCTAATATTAATTATTCTTTTGGAAGTATTATTCATATTATTCAAGATGTTAATTATGGATGATTAATACGATTAATTCATATAAATAGAGCTTCTTTTTTTTTTATTTGTATTTATTTACATATTGGTCGAGGATTATATTATGGATCTTATAAATTAATAATAGTATGAATTATTGGGGTTTTAATTTTTTTGTTATTAATAGGTACAGCTTTTTTAGGGTATGTTTTACCTTGAGGACAAATATCTTTTTGAGGGGCTACAGTAATTACAAATTTATTATCTGTAATTCCTTATTTAGGGCAAATATTAGTTGAATGATTATGAGGGGGA
_121_BRACONIDAE_ROGADINAE_Facitorius_granulosus_CNIN4203_                ATACCACAAATATCTCCTATTGATTGATTTTTTATATCATTATTTTTTTTATTTATTTATTACATATTTTTTATGCTTATTTATTATCTAATTATTTTAAAAATAAGTAAAATTGAACAAAAAAATATTTTAAAGTTTAAT?????????CTTAAATTAAATTCTTTATTAAGAATAATAAGAAGTTCTTTAGTTTATTTGCCAAGACCTGTAAATATTAGATTATGATGAAATTTTGGATCGTTGTTAGGAATGTGTTTAATAGTTCAATTAGTTACTGGATTATTTTTATCAATACATTATACTTCTAATATTTATTATTCTTTTTTTAGAATTATTCATATTATTCAAGATGTAAATTATGGGTGAGCTATACGTTTAATACATATAAATGGTGCTTCTGTATTTTTTATTTGTGTATATTTACATATTGGGCGGGGAATTTATTATGGATCTTATAAACTTTTTAAAACTTGAATTATAGGAGTTTTTATTTTTTTAGTTATAATAGGTACAGCTTTTTTGGGGTATGTATTGCCCTGGGGTCAGATATCTTTTTGAGGGGCGACAGTTATTACTAATTTAGTTTCAGCTATTCCTTATTTAGGTCAAATAATTGTTGAGTGATTATGGGGGGGA
_122_BRACONIDAE_ROGADINAE_Macrostomion_sumatranum_CNIN4205_              ATTCCACAAATATCCCCTATAGATTGACTTTTTTTATTTATTTATTTTTTTATAATTTTTTATTTGATGGGTATTTTATTTTATTTTTTGATAAATTATTTTTTTAATAAAAATAAAAAATTATTTAATAAAAATTTTAAAAAAAATTGA---------------ATTTTTTTCGTTTTTTCTAGGTCTTTATATTATCTTCCTACCCCAATAAATATTAACTTTTTATGAAATTTTGGATCTTTATTAGGTTTATGTCTAATTATTCAATTAGTTAGTGGATTATTTTTATCTATACATTATACTGCTCATATTGATTTATCTTTTATTAGAATTATTCATATTATTCAAGATGTTAATTATGGGTGATTAATACGTTTAATTCATATAAATGGGGCTTCTTTATTTTTTATATGTATTTATATACATATTGGACGGGGATTATACTATGGTTCATATAAATTGAAACTTACATGAATTATTGGGGTTTTGTTGTTGTTATTATTAATAGGAACTGCTTTTTTGGGATATGTGTTACCTTGAGGTCAGATATCATTTTGAGGGGCTACAGTTATCACTAATTTAGTTTCTGTTGTACCTTATTTAGGGGTGGTTATTGTTGAGTGGTTATGGGGGGGG
_124_BRACONIDAE_ROGADINAE_Myocron_sp_CNIN4029_                           ATTCCTCAAATATCTCCAATAGATTGATTTTTATTATCTTTATTTTTTTTTTTTATTTTTTTTTTAGTTGTTTTATTAGTATATTATTTATTTAAAAAATTATTTTTTTACAGTAATCATTTATTTAATAAAAAT???????????????????????????????????????ATTTTTTYTAATTYTTTATATTATTTACCTAGACCTTTAAATATTAGATATTGATGAAATTTTGGATCATTATTAGGCGTTTGTTTAATAATTCAATTAATTAGAGGATTATTTTTATCAATACATTATGTTTCTAATGTAAATTATTCATTTTTTAGAATTATTCATATTATTCAAGATGTAAATTATGGGTGATTAATACGATTAATTCATATAAATGGTGCTTCAATATTTTTTATTTGTATTTATTTGCATATTGGGCGAGGTTTATATTATGGTTCTTATAAATTAAAAAATACTTGGATTGTTGGTGTTTATTTATTATTATTATTAATAGGAACAGCTTTTTTGGGGTATGTTTTACCTTGGGGGCAGATATCTTTTTGAGGGGCTACTGTAATTACTAATTTAGTTTCTGTAATTCCTTATTTAGGTCAATTTATTGTTGAATGATTATGAGGGGGA
_125_BRACONIDAE_ROGADINAE_Polystenidea_parksi_USNMENT01322620_           ATTCCACAAATATCTCCTATAGATTGATTATTATTATTATTATTATTTTTATTTATTTATTATCTTTTTATAATAATTATTTATTTTTTTTTTAATTATACTTTAAAATTTGAAGAAGTAAATAATTTTTATACTTTTAAAATTA?????TTAAAATTAAATTCTTTATTAAGAATTTTAAGAGGGTCTTTAATTTATTTACCAACACCATTAAATATTAGAATTTGATGGAATTTTGGTTCTTTATTAGGTGTTTGTTTAATTGTTCAATTATTAACTGGAATTTTTTTGTCAATACACTATGTAGCTAATATTGATTATGCTTTTGCAAGAATTATTCATATTATTCAAGATGTTAATAATGGGTGACTTTTTCGATTAATACATATAAATGGTTCTTCATTTTTTTTTATTTGTGTTTATTGTCATATTGGCCGTGGAATTTACTATGGATCTTATAAATTATTAAAAACTTGATTTGTAGGTGTTTTAATCTTATTAATCATAATAGGGACAGCTTTTATAGGGTATGTTTTACCTTGGGGTCAAATATCTTTTTGAGGTGCAACAGTTATTACAAATTTGTTATCTGCAATTCCTTATTTGGGTCAGTTTTTGGTTGAATGATTGTGGGGGGGA
_126_BRACONIDAE_ROGADINAE_Rogas_nigrovenosus_CNIN3895_                   ATTCCTCAAATATCACCCATAGATTGATTATTTTTATCTATTTTTTTTTTATTTTTATATTATTTATTTACAATATTAATTTATTATACAATCAAATACTTATTTAAAAAAAAAAGAAAT??????????????????????????????CTTAAAAAAAATATTATTTTAGGGGTAGTATCTGATTCTTTGGTTTATCTCCCTAGACCTGTTAATATTAGGTTATGATGAAATTTTGGATTTTTGTTAGGGGTTTGTTTGGTTATTCAGGTATTAAGAGGGGTATTTTTATCTATACATTATGTTTCTAATATTAATTATTCTTTTTCTAGAGTTATTCATATTATTCAAGATGTAAATTATGGGTGATTTATACGTTTAATTCATATAAATGGGGCTTCATTTTTTTTTATTTGTGTCTATATTCATATTGGTCGTGGGCTATATTATGGGTCTTATAAATTAAAGAAAACTTGAATTATTGGAGTTTATATTTTTATGGTTATAATAGGAACAGCGTTTTTAGGGTATGTGCTACCTTGGGGGCAAATATCTTTTTGGGGGGCAACTGTCATTACTAACTTAGTTTCTGTAGTTCCTTATTTGGGGCAAATGTTAGTGGAGTGGGTTTGGGGAGGG
_127_BRACONIDAE_ROGADINAE_Stiropius_sp_CNIN3052_                         ATTCCACAGATATCATCAATAGATTGATTATTTTTATCTTTTTTTTTTTTATTTATTTATTATATATTTTTATTAATGGTTTATTATATAATATTGGTTAAATTAATTTATTTAAATTCAATTTTTAAGGTAAATTTTAAATTA??????TTAAAATTAAATTTATTATTAAAAATTTTTAGAAATTCATTAATTTATTTACCTACACCTTTAAATATTAATATATGGTGAAATTTTGGCTCTTTGTTAGGTTTAAATTTAATAATTCAATTAATTTCAGGATTATTTTTATCTATACATTATACAGCTCAGATTGATTATTCATTTAATAGAGTTATTCATATTATACAAGATGTTAATTATGGTTGATTAATTCGATTAATTCATATAAATGGATCTTCTTTTTTTTTTGTATGTGTTTATATTCATATTGGTCGTGGGTTATACTATGGTTCTTATAAATTAATAAAAACTTGAATAATTGGAGTTATTATTTTGTTAGTTATAATAGGGACAGCTTTTATAGGGTATGTTTTACCTTGGGGTCAAATATCATTTTGAGGAGCAACTGTTATTACAAATTTATTATCAGCTATTCCTTATTTAGGTCAAATAATAGTTGAATGATTATGAGGAGGA
_128_BRACONIDAE_TELENGAIINAE_Tamdaona_sp_CNIN4315_                       ATTCCACAAATATCTAATATAGATTGATTTTTTATATCAATATTTTTTTTATTCTGTTATTTTATTTTAATAACAATAATTTATTATTTTTATTTAAATTTTAAGTTAAAATTAAATTATAAAATAAAAAACAATTTTTTATTTAAATGAATAAAAAAATATGAACTTTTAATAATTTTAAATAATTCTTTAATTAATTTACCTAGACCAGTAAATATTAATTTATTATGAAATTTTGGATCATTATTAGGTTTATGTTTAAGAGTTCAAATTATTACTGGCTTATTTTTATCAATACATTACACATCAAATATTGATTATTCATTTTTTAGGATTATTCATATTATCCAAGATGTAAATTATGGATGATTTATACGATTATTACATATAAATGGAGCTTCATTTTTTTTTGTTTGTGTATATTTACACATTAGACGAGGTTTATACTATAATTCTTTTAAATTAATAAAAACTTGATTTATTGGTATTTTAATAATTTTATTAATAATAGGGACAGCTTTTTTAGGATATGTATTACCATGAGGACAAATATCTTTTTGAGGAGCAACTGTAATTACAAATTTAGTTTCAGCATTACCTTATATTGGACAAATATTAGTTGAATGATTATGAGGAGGA
_129_BRACONIDAE_ROGADINAE_Triraphis_sp_CNIN4028_                         ATTCCACAAATATCTCCTATAGATTGATTTTTTTTATCAATTTTTTTTTTATTAATTTTTTTTATATTAATTTTAATAATTTATTATTTAATTAATTTAATTTTTAATAAATTAATTATT??????????????????????????????TTAAAAAATAATATTATTTTAAAAATTGTTTCTAATTCTTTAATTTATTTACCTTCACCTGTGAATATTAGAATTTGATGAAATTTTGGTTCTTTATTAGGGCTATGTTTAATAATTCAATTATTAAGAGGTATTTTTTTATCTATACATTATATTTCAAATATTAATTATTCATTTTTTAGTATTATTCATATTATTCAAGATGTAAATTATGGCTGGTTAATACGATTAATTCATATGAATGGTGCTTCTTTTTTTTTTATTTGTGTTTATTTACATATTGGTCGTGGTTTATATTATGGTTCTTATAAGTTAATAAAAACTTGAATTATGGGTGTTTTTATTTTATTATTAATAATAGGAACTGCTTTTTTAGGATATGTTTTACCTTGAGGTCAAATGTCTTTTTGGGGGGCAACTGTAATTACAAATTTAGTTTCTGTTATTCCTTATTTAGGTCAATCAATTGTTGAATGATTATGGGGTGGA
_130_BRACONIDAE_ROGADINAE_Yelicones_delicatus_USNMENT01322497_           ATTCCCCAAATGGCTCCTATAGATTGGTTATTTTTATTATTATTTTTTTTTTATATTTATTTTTTATTAATTGTATTTATTTATTTTTTATATAAATATAGGTTAATAAGAAGTGTAAGTAAAAAAGATGTTTTTTTTGAATTAGTTTGAATTTTAAAGAAAACAATTTTAAATTTAATAGGAGATTTTTTAGTTTATTTACCGACCCCTGTAAATATTAGGTTATGGTGAAATTTTGGATCTTTATTAGGGGTATGTCTAATAATTCAATTTGTTACTGGAATTTTTTTATCGATACATTATGTTTCTCATATAGAAATATCTTTTTTTAGTGTCATTCATATTATACAAGATGTTAATTATGGGTGGTTAATACGGTCTTTACACTCTAATGGGGCTTCTATATTTTTTATTTGTTTATATTTACATATTGGACGGGGGTTATATTATGGTTCTTATAAATTAGTTAAAGTTTGATTAATGGGGGTAGTAATTTATTTACTTTTAATAATAATTGCTTTTTTAGGGTATGTGTTACCTTGAGGGCAAATATCTTTTTGGGGGGCTACAGTAATTACAAATTTAGTTTCTGCAATTCCTTATTTAGGAGCAATGATAGTAGAATGAATTTGAGGGGGG
_131_BRACONIDAE_ROGADINAE_Yelicones_sp_CNIN3896_                         ATTCCTCAGATAGCTCCTATAGATTGATTATTATTATTATTATTATTTTTTTTTATTTATTTTTTATTAATTATTTTTATTTATTTTTTTTATAAGAGTTATTTGTATAAGGTTAGA?????????????????????????????????---------------ATTTTAAAGTTATTAAGAGATTCTTTGATTTATTTGCCTAGACCTGTTAATATTAGTTTATGGTGGAATTTTGGATCTTTATTGGGGGGATGTTTAGGTATTCAATTAATTACTGGATTATTTTTATCAATACATTATACTTCTCATATTAGAATTTCTTTTTTTAGATTAATACATATTATACAAGATGTTAATTATGGGTGGTTAATACGGTTACTACATACAAATGGGGCTTCTATATTTTTTATTTGTTTATATTTACATATTGGGCGGGGTTTATATTATGGTTCTTATAAGTTAACTAAGGTTTGATTAATTGGTGTTTTTATTTATTTAATTTTAATAATAACTGCTTTTTTGGGGTATGTGTTACCTTGGGGTCAAATATCTTTTTGGGGGGCAACTGTTATTACAAATTTAGTAAGAGCTGTCCCTTATCTAGGACCTATAATTGTTGAGTGGATTTGAGGAGGA
_132_BRACONIDAE_SIGALPHINAE_Minanga_sp_CNC1045829_                       ATACCTCAAATATCCCCAATAAATTGATTAATTTTAATATTATTTTTTATTTTTAATTACTTAATAATTATAATTTTAATTTATTATATATTTAATTTTAAATTAAATTTTAAAATAAATTTACCTACAAAAAAATTTTATTTAAAATGAATGAAAAATAATATATTAATTAAATTATTAATAAATTCAGTAATTAAATTACCTACCCCTGTAAATATTACTTTTATATGAAATTATGGATCATTATTAGGATTAAGATTAATTAATCAAATTTTATCAGGATTAATATTATCAATACATTATTGTTCAAATATTAATTATTCATTTTTTAGATTAATTCATATTTTACAAGATGTTAATCATGGCTGAGAAATACGATTAATACATATAAATGGTTCTTCAATATTTTTTTTATTTGTTTATTTACATATTGGACGAGGGTTATATTATTCTTCATTTAAATACTTATTTGTATGATTTTCAGGTATTATAATTTTATTATTAATAATAATAATTTCATTTATAGGGTATGTATTACCTTGGGGTCAAATATCTTTTTGAGGGGCTACTGTAATTACAAATTTATTATCAGCATTCCCTTATATTGGACCTTTAATTGTTGAATGATTATGAGGAGGA
_133_BRACONIDAE_SIGALPHINAE_Sigalphus_sp_USNMENT01322498_                ATCCCTCAAATATCTAGAATAAATTGATTAATTTTAATATTATATTTTTTATTAATTTATTATTTTATTATAGTTATAGTTATTAATTTAATAAATATTAATTTTTATTTAATTGAAAAATTTAATATTTTAAAATTTTGAATAAAATGAATGAAAAAAAATTTATTATTTTTAATATTTAAAAAATCTATTTTAATTTTGCCTACCCCAGTAAATATTACTTTTTTATGAAATTATGGGTCTTTATTAGGAGTTACTTTGTTTATACAAATTTTAACTGGAATTATTTTATCTATACATTATAGGTGTAATGTAGATTATTCATTTTTTAGGTTAATCCATATTATCCAAGATATTAATTATGGATGATTTATTCGATTAATACATATAAATGGAGCTTCATTATTGTTCTTATTAATCTATATTCATATTGGACGAGGGTTATATTATTCTTCTTATAAATTATTAAATGTATGAATATCAGGAGTAATCTTATTATTATTTATAATAATAATTTCATTTGTTGGATATGTTTTACCTTGGGGCCAAATATCTTTTTGAGGTGCTACAGTAATTACAAATATATTATCTGCTTTACCATATATTGGGGGGGTAACTGTTGAATGATTATGAGGAGGG
_134_BRACONIDAE_TELENGAIINAE_Telengaia_ventralis_CNIN4308_               ATTCCACAAATAGCTTCTTTAGATTGATTAATATTATTTATTTATTTTTTTTTAATTTACTTAACAAATTTAATTTTTATAAATTATTATTATTTTTATTTTATTAATAAAAAATCTTTAAATAAAAAAAAAATTTTTATTTTTAAATGAATAAAAAAAAATATTATTTTAAATACTATAAATAGTTCACTAATTAAACTCCCCAGACCTATTAATATTAGATATTGATGAAATTTTGGGTCACTTTTAGGATTATTTTTATTAATTCAATTATTAAGTGGATTATTTTTATCAATACATTATACATCAAATATTATAATATCATTTTTTAGAATTATTCATATTATTCAAGATGTAAATTTTGGGTGATTAATACGATTAATTCACATAAATGGAGCTTCATTCTTTTTTATTTGTATTTATATACATATTGGTCGAGGATTATATTATAGATCTTTTAAATTAATAAAAACTTGATTAACTGGAGTAATTATATTATTTTTAACTATAAGTATTGCATTCCTAGGGTATGTTTTACCTTGAGGTCAAATATCTTTTTGAGGAGCTACAGTTATTACAAATCTAGTATCTGCTTTCCCTTATATTGGTCAAATATTAGTAGAATGATTATGAGGAGGA
_135_BRACONIDAE_Avga_dorsomaculata_CNIN4188_                             ATCCCTCAAATGTCTCCTTTAGATTGATTATACCTTAGATTGTATTTTTTATTAATTTTTTTTTTAATAATATTATTAATTTATTTTATAATTCATAAAAAATTTGAATTTAATAAAATTAATAAATTAAAAAAATTTAAATTAAATTGATTAAAAAAAAATATTATTTTCAATATTTTAAATAATTCTTTAATTAAATTACCAAGACCAGTAAATATTAGAATTTGATGAAATTTTGGTTCATTATTAGGATTATGTTTATTAATTCAATTTATTACAGGATTATTTTTATCAATACATTATACTTCAAATATTAATTATTCATTTATAAGAATTATTCATATTATTCAAGATGTAAATTATGGGTGAATAATACGATTAATACATATAAATGGTGCTTCTATATTTTTTATTTGTGTTTATTGTCATATTGGACGTGGTTTATATTATGGATCATATAAATTAAAAAAAACTTGATTAATTGGTGTAATTATTTTATTAATAATAATAGGTACTGCTTTTTTAGGATATGTTTTACCTTGAGGTCAAATATCTTTTTGAGGAGCTACAGTAATTACAAATTTAATATCAGCTATTCCTTACTTAGGTCAAATAATTGTAGAATGATTATGAGGAGGA
_136_BRACONIDAE_Avga_opaca_CNIN4189_                                     ???????????????????????????????????????????????????????????????????????????????????????????????????????????????????????????????????????????????????????????????????????????????????????????????????????????????????????????????????????????????????????????????????????????????????????????????????????????????ATTTCAAATGTGAATTATTCATTTATAAGTTTAATTCATATTATTCAAGATGTCAATTATGGTTGATTTATACGTTTAATTCATATAAATGGTGCTTCAATATTTTTTATTTGTGTTTATTTCCATATTGGTCGAGGATTATATTATGGTTCATATAAATTAAAAAAAACTTGATTAATCGGTGTAATGATTTTTTTAATAATAATAGGGACTGCTTTTTTAGGTTATGTTTTACCTTGGGGACAAATATCATTTTGAGGTGCTACAGTAATTACAAATTTATTATCTGCAATTCCTTATTTAGGACAAATAATTGTTGAATGATTATGAGGAGGA
_137_ICHNEUMONIDAE_PIMPLINAE_Pimpla_aequalis_                            ATTCCTCAAATAGCCCCTTATAATTGACTAAATTTA---TTTATTATATTTAACTTTTTATTAATATACTTAATTACTAATATATATTTTTTAAATTTTAAAATAAATTTATCAAAAAAAATAAAATTAATTATTTATATATGAAAATGAATAAAAAAAAATGAAATTTTATCAATTATAAATAATTCTTTTATTAACCTCCCCACTCCATTAAATATTTCAATTTGATGAAATTTTGGTTCTTTATTAGGATTATGTCTCTTTATTCAAATTATTAGAGGATTATTTTTATCAATACATTATAGAAATAATACAAATTTAGCCTTTAATAGAATAATTCATATTATTCAAGATGTAAATTTAGGTTGAATTATTCGACTAATTCATATAAATGGAGCCTCTTTTTTTTTTTTTTGTATATATTTTCATATTGGACGAGGAATTTATTACGGATCTTATAAGCTTATAAAACCTTGAATAATAGGAGTTATAATTTTCTTAATATCAATAGGAACAGCTTTTATAGGATATGTTCTTCCATGAGGACAAATATCTTTTTGAGGAGCAACTGTTATTACAAATTTAATTTCTACAATCCCATATATAGGTCAAATAATTGTTGAATGAATTTGAGGGGGA
_138_ICHNEUMONIDAE_TRYPHONINAE_Netelia_sp_                               ATCCCTCAAATATCACCTTTTAATTGACTCCTATTAAATTTATACTTTACAATAATTATAATTTTATTAATAATTATTATCTATTATTTTATGCCCCCCCTTAATAAAAAATCACTTTATTCTACCCCAGAATATTATAAATTTAAATGATTTAAAAAAAATATTTTTCTTAAAATTATTAATAACTCAATTATTTCACTACCTACACCGATTAATATTACATTATGATGAAACTTAGGATCAATTTTAGGATTATGTTTATTAACTCAAATTATCTCAGGATTGCTCCTCTCTTTCCATTACTGTCCTAATATTACTCTAGCTTTCAAAAGAATTATTCATATCACTCAAGATATTAATTTAGGATGATTAACACGATTAGTCCATATAAATGGAGCTTCAATTTTCTTCATTTGTCTTTATCTACATATTGGTCGAGGAATATATTATGGATCCTATAATTTAAAAGGACCTTGATTTAGTGGAACTTTAATTTTCTTAATATCTATAGCTTCTGCTTTTATAGGATATGTATTACCTTGAGGACAAATATCCTTTTGAGGAGCTACTGTAATCACTAATTTAATTTCAACAATCCCATACTGTGGTCAAACTATTGTTGAATGAATTTGAGGAGGA
_139_ICHNEUMONIDAE_XORIDINAE_Odontocolon_albotibiale_                    ATTCCTCAAATAGCACCATATAATTGATTAATTATATATATTACTTTTAACTCTCTTATTTTTATAACAATAACTATAATCCATTCAATACCCCCTCTAATATCCCCCCAACCCCATTCAAAATTTGTTAAAAGATATAAATGAAAATGA------------ATTATAATAAAAATTATTTATACCTCATTAATAAATTTACCCACCCCTATAAATATCTCAATTTGATGAAACTTTGGATCTTTACTAGGAACATGTTTAATAATTCAAATTATCAGAGGTCTATTTTTATCAATACATTACTGTCCAGAAATTAATTTAGCTTTTATTAGAGTAATTCATATTATTCAAGATATTAACTTAGGATGATTAGTACGACTAATTCACATAAATGGGGCCTCTCTATTTTTTATATGCTTATACTTACATACAGGCCGAGGAATTTATTATGGGTCTTATAAATTTAAAAAAACTTGAATTATAGGGGTATTAATTTTTCTAATTACTATGGCTACCGCATTTATAGGATATGTTTTACCCTGAGGACAAATATCCTTCTGAGGAGCAACAGTAATTACAAATTTAGTTTCCACTATTCCATATATTGGATTAAATATTGTTCAATGATTATGGGGAGGA
_140_ICHNEUMONIDAE_ICHNEUMONINAE_Vulgichneumon_sp_                       ??????????????????????????????????????????????????????????????????????????????????????????????????????????????????????????????????????????????????????ATAAAAAAAATTCCAATATTAAATATTATTTATAATTCATTAATTATACTTCCTACTCCAATTAATATTTCTATTTGATGAAATTTTGGTTCATTATTAGGAATAATATTAATAATTCAAATTATTTCTGGTTTATTTTTATCTATACATTATTGCCCTAATACTTTTTTTGCTTTTAATAGAATAATTCATATTATTCAAGATGTAAATTTAGGTTGATTATTTCGTTTAATTCATATAAACGGAGCATCTTGATTTTTTCTTTGTATATATATTCATATTGGACGAGGTTTATATTATAATTCTTACATATTAAAAATTCCATGAATTTTAGGAATTATATTATATTTACTCTCAATAATAACAGCTTTTATAGGATATGTTTTACCTTGAGGACAAATATCATTTTGAGGGGCCACTGTAATTACTAATTTAATTTCAACTATCCCATATATTGGATTTTTAATAGTTGAATGAATTTGAGGTGGA
_141_BRACONIDAE_TRACHYPETINAE_Trachypetus_clavatus_USNMENT01322633_      ATTCCACAAATATCTAGTATAAATTGATGTTTATTA------TATATTTATTTTTTAATAGTTTATTATGTTTTTATTATAGCTTTTTTTTATTATAGTAAAATTGAAGTAAGTTGTAAAAAATTAGAAATTAGGTTTATTATAAAATGA---------------ATTTTAAAAGTTTTGATAAAATCTTTGATTAAATTACCTTCACCTGTAAATTTAAGGATTTGATGGAATTTTGGTAGTTTATTAGGAATTTGTTTGGCATTACAATTAATTACAGGAATTTTTTTATCGATACATTACACTGCTTGTATTGAATATTCTTTTATAAGAATTAATCATATTATGCATGATGTGAAATATGGTTGAATTATACGATTTTTGCATATGAATGGAGCATCTTTTTTTTTTATCATAGTTTATTGTCATATGGGACGAGGTTTATATTATGGTTCTTACTGGTTAAAAAATGTATGATTAATCGGGGTAATAATTTTTATTTTAATAATAATAACAGCATTCTTGGGGTATGTTTTACCTTGAGGACAGATATCTTATTGAGGAGCGACAGTAATTACTAATTTATTTTCTGTAATACCTTTTTTTGGTAAAATAGTGGTAGAATGGTTATGAGGAGGA
Megaspilidae_sp_KR2706441                                                ATCCCACAAATAGGACCTATAATATGAACTTTAAGTTTAATCTACTCTTTAATAATTATTATAATATTTTTTATTTTAATTCACTATATTTCATCGCCTATCAAATTAAAATCTTCATATAGCAGCTCGCCCTTAATAAAATGAAAGTGAATAAAAAATAATGTATTTATAAAAATTATAAATTCATCACTAATCTCTCTTCCTACTCCTATTAATATCTCAATTTGATGAAATTTTGGTTCATTGCTAGGAATCTGCTTAATAATACAAATTATTTCAGGATTTATTTTAACTATACATTATTGCCCTAATATTAATTATGCTTTTTTTAGCGTAATCCACATCATAAATGATGTAAATTTTGGATGATTAATTCGATATATTCATTTAAATGGGGCGTCTATATTTTTCCTATTTATATACACACACATCCTTCGAGGAATTTACTACTCTTCATACTTTTACTTAACAACTTGAATTTCAGGAACACTAATTTTACTAGTAAGAATAGCTACTGCATTTATAGGCTATGTGCTCCCATGAGGTCAAATATCATTTTGAGGGGCAACAGTAATCACTAATTTAGTATCAACAATCCCCTATTTAGGTGATTCTATTGTAATTTGATTGTGAGGGGGC


_1_BRACONIDAE_ACAMPSOHELCONINAE_Urosigalphus_sp_USMET01322614_           TTTTCAGTTGAAAATCCAACTTTAAATCGATTTTATTCATTCCATTTTATTTTACCTTTTATTTTATTAATAATAGTAATAATTCATTTAATATATCTTCATGAAACTGGGTCAAATAATCCCTTAGGATTAAATAGAAACTTTTATAAAATTAATTTTCATAATTATTTTTCCTTAAAAGATATTTTAGGATATATAATTATTATATATATATTTATTTATATAATTATTGAATATCCCTACTTAATAGGTGATCCAGAAAATTTTTTAATAGCCTCCTGTATAATTACCCCTATACATATTCAACCAGAATGATATTTCTTATTTGCTTATACAATTTTACGTACAATTCCTAATAAACTTGGAGGAGTAATTGCTTTACTTATATCAATTTTAATTTTATTTATTTTACCTATATTA------ATAAGAAAATTTCAATCTTTAACCTTTTATCCTATTAATCAATTAATATTTTGAATTTTTATTTGTAATTTTTTTATATTAACTTGACTAGGATCTCAACCAATTGAATACCCATTTACTTTATTAAATCAAATTTATACAATTATATACTTTTCCTACTTTATTATTATAAAATGATTATATTCAACAAATCATAAAGATATTGGAGTTTTA
_2_BRACONIDAE_CHELONINAE_Adelius_fasciipenis_USNMENT01322246_            TTTTCTGTTGGTAATTCAACTTTAAATCGATTTTATAGATTTCATTTTCTAATACCTTTTATTTTACTATTTGTAGTAATTATCCATTTAATATATTTACACATTAGAGGTTCAAATAATCCTTTGGGGGTAAAAAGAAATTATTATAAAATTATTTTTCATAATTATTTTTCATTAAAAGATATTTTAGGATTTATTATTTTATTTTATATGTTAATAATTTTAGTTTTTGAAAATCCATTTATATTAAGTGATCCAGAAAATTTTTTAGAAGCTAATTCTATAGTTACTCCAGTTCATATTCAACCAGAATGATATTTTTTATTTGCTTATACAATTTTACGTTCTATTCCTAATAAATTAATAGGAGTAATTATATTATTTATATCAATTGTAATTTTGTTAAWTWWMYMTWWWTWWWWK---AYAAATAAATTTCAAAGAATATCATTTTATCCTTTAAACCAAATTTTATTTTGGTATTTTGTTAATGTTTTTATTATGTTAACTTGATTAGGTATACAATTAGTAGAATATCCATTTGTTTTTATAAGTCAATTATTTATAGTTATTTATTTTTTATATTATTTTATA????????????ATATCAACAAATCATAAGGATATTGGTGTTTTA
_3_BRACONIDAE_AGATHIDINAE_Agathis_sp_USNMENT01322249_                    TTTTCTGTAGATAATTCTACATTAAATCGATTTTATTCTTTACATTTTTTTTTACCTTTTATTTTATCTTTAATAATTATAATTCATTTAATATTTTTACATGAAACTGGATCTTCAAATCCTTTAGGATTAAATAGAAATTATTATAAGATTTATTTTCATAATTATTTTATATTAAAAGATTTATTTGGATTTATTATTATATTAATAATTTTTATAATTATTATTATTGAAAATTCTTATTTATTTTCAGATCCTGAAAATTTTATTATAGCTAATTCTTGTAGAACTCCTGTTCATATTCAACCAGAATGATATTTTTTATTTGCATATTCAATTTTACGATCTATTCCTGATAAATTAAGAGGTGTTATTGCTTTAGTAATATCAATTTTAATTTTAATAATATTACCTATATTATTA---AAATTTAAATTTCAAAGAACTTATTTTTATTATTATAATCAATTATATTTTTGAATATTTTCATTTAATTTTTTTATATTAACATGATTAGGTGCTCAATTAGTTGAATATCCTTTTATACAATTAAGACAAATCTGTACAATTTTTTATTTTTTATATTTTTTTATA?????GATTATTTTC---ACTAATCATAAAGATATTGGAATTTTA
_4_BRACONIDAE_AGATHIDINAE_Bassus_cinctus_USNMENT01322251_                TTTTCAGTTGATAATTCTACTTTAAATCGATTTTATTCTTTACATTTTTTTTTACCTTTTATTTTATCTTTAATAATTATAATTCATTTAATATTTTTACATGAATATGGATCTTCTAATCCTATTGGTATAAATAGAAATTATTATAAAATTTATTTTCATAATTACTTTACTTTAAAAGATTTATTTGGATTTATTATTATATTATTAATTTTTATATATATTATTATTGAAAATTCTTATATATTTGCTGATCCTGAAAATTTTATTATAGCTAATTCATGTAGAACCCCAGTTCATATCCAACCTGAATGATACTTTTTATTTGCATATTCAATTTTACGATCAATTCCTAATAAATTAAGAGGAGTAATTGCCTTAATTATATCAATTTTAATTTTAATAATTTTACCTTATTTAATT---AAATATAAATTTCAAAGTTTAAATTTTTATTATTATAATCAAATTTATTTTTGAATATTTATTTTTAATTTTTTTTTATTAACTTGATTAGGATCTCAATTAGTTGAATACCCATATATAAAATTAAGTCAAATTAGAACAATTTTTTATTTTTTATATTATTATTTA?????GATTATTTTC---ACTAATCATAAAGATATTGGTATTTTA
_5_BRACONIDAE_AGATHIDINAE_Cremnops_virginensis_USNMENT01322238_          TTTTCTGTTGATAATCCAACATTAAATCGATTTTATTCTTTTCATTTTTTAATACCCTTTATTTTATTATTTTTAGTTATTATTCATTTAATTTTTTTACATGAAACTGGATCTTCAAATCCATTAGGTTTAAATAGAAATTATTATAAAATTAATTTTCATAATTACTTTACTTTGAAAGATTTATATGGTTATATTTTAATATTAACTATTTTTTTTATATTAATTATTGAAAATTCTTATATTTTTTCTGATCCTGAAAATTTTATTATAGCTAATAGAAGAAGAACTCCTGCTCATATCCAACCTGAATGATATTTTTTATTTGCTTATACTATTTTACGTTCTATCCCTAATAAATTAAGTGGTGTAATTGCTTTATTAATATCAATTATAATTTTATTTTTTTTACCTTTTATGTTA---AATTTTAAATTTCAAAGTTTATATTTTTATTACTTAAATCAAATTTATTTTTGATTATTTATTATAAATTTTATTATATTAGTTTGATTAGGTGCCCAATTAGTGGAATACCCTTATGTTAATTTAAGACAATATTGTACTATTTTTTATTTTTCTTATTATTTTTTAAAAAAATGATTATTTTCCACTAATCATAAAGATATTGGTGTTTTA
_NEW_ALYSIINAE_Chorebus_sp_USNMENT01322422                               TTTTCTGTTGATAATGCTACCTTAAATCGATTTTATTCATTTCATTTTTTATTCCCTTTTATTTTGTTAATAATAGTTATAATTCATTTAATATTTTTACATGAGACTGGGTCTAATAATCCTTTAGGGGTTAATAGAAATAATTATAAAATTATTTTTCATAATTATTATACATTAAAAGATATTTTAGGGTTTATTTTATTACTTTTATTATTATTATTAATTATTTTTGAGTATCCTTATTTATTAGGTGACCCAGAAAATTTTATTATAGCTAATTCTATAATTACTCCTGTTCATATTCAACCTGAATGATATTTTTTATTCGCTTATACAATTTTACGTTCTATTCCTAATAAATTAAGAGGGGTTATTGCTTTGTTAATATCAATTTTAATTTTAATAATTATACCTTTTATTTAT---AAAATAAATTTTCGTGGGGTATCTTTTTATCCAATTAGACAAATTTATTTTTGATTTTTTGTAAGATGTGTAATTTTATTAACTTGATTAGGGGCCCAACCAGTTGAGTATCCTTATGTTGAATTAAGTCAAATTTTAACTTTATTTTATTTTTTTTATTATTTTATAATAAAATGAATATTTTCTACAAATCATAAAGATATTGGTGTTTTA
_NEW_ALYSIINAE_Coelinius_robinae_USNMENT01322424                         TTTTCTGTTGATAATGCTACTTTAAATCGATTTTATTCTTTACATTTTATATTACCTTTTATTTTATTAATAATAGTTATAATTCATTTAATATTTTTACATGAGACAGGGTCTAATAATCCTTTAGGGGTAAACAGTAATAATTATAAAATTATTTTTCATAATTATTTTAGGTTAAAAGATATTTTAGGGTTTATTTTTATTTTAATATTATTATTATTAGTTATTTTTGAGTATCCTTATTTATTAGGGGATCCTGAAAATTTTATTATAGCTAATTCAATAATTACTCCTATTCATATTCAACCAGAATGATATTTTTTATTTGCTTATACAATTTTACGTTCTATTCCTAATAAATTAAGAGGGGTTATTGCTTTATTGATATCAATTTTAATTTTAGTAATTATACCTTTTATATAT---AAAGCGCAATTTCAAGGAGTTGCATTTTATCCATTAAATCAATTATATTTTTGGATGTTTTTTAATTGTGTTATTATGTTGACTTGATTAGGAGCTCAATTGGTGGAATTTCCTTATGTTGAGTTAAGACAAATTTTAACATTATTTTATTTTATTTATTACTTTATAACAAAATGATTATTTTCTACAAATCATAAAGATATTGGTGTTTTA
_NEW_ALYSIINAE_Dacnusa_sp_USNMENT01322698                                TTTTCTGTTGATAATGCTACTTTAAATCGATTTTATTCTTTTCATTTTTTATTACCTTTTGTATTATTAATAATAATTATGATTCATTTAATATTTCTTCATGAAACTGGGTCTAATAATCCTTTAGGTATTAATAGTAATAATTATAAAATTATTTTTCATAATTATTTTACATTAAAAGATATTTTAGGATTTATTTTAATATTAATATTATTAATATTAATTATTTTTGAATATCCTTATTTATTAGGAGATCCTGAAAATTTTATTATAGCTAATTCTATAGTTACTCCAGTTCATATTCAACCAGAATGATATTTCTTATTTGCTTACACAATTTTACGATCAATCCCTAATAAATTAAGAGGAGTTATTGCATTATTAATATCTATTTTAATTTTATTAATTTTACCTTTTATTTAT---AAAACACAAATACAAGCTTTATCTTTTTATCCTATTAGACAAATTTATTTTTGATTTTTTTTCAATTGTGTAATTTTATTAACTTGATTAGGAGCTCAACCTGTTGAATACCCTTATGTTGAATTAAGACAAATTTTAACTGTATTTTATTTTTTTTATTATTTA---ATAAAATGAATATTTTCTACAAATCATAAAGATATTGGTGTTTTA
_NEW_ALYSIINAE_Epimicta_griffithsi_USNMENT01322426                       TTTTCTGTTAATAATGCTACTTTAAATCGATTTTATACGTTCCATTTTTTATTACCTTTTATTTTAATAATAATAATTATAATTCATTTAATATTTTTACATGAAACAGGATCTAATAATCCTTTAGGTATTAATAGTAATAATTATAAAATTATTTTTCATAATTATTATAGATTAAAAGATATTTTAGGATTTATTTTTATATTATTATTATTATTGATTTTTATTTTTGAAGCCCCTTATATATTAAGAGACCCTGAAAATTTTATTATAGCTAATTCTATAATTACTCCTATCCATATCCAACCAGAATGGTATTTTTTGTTTGCTTATACAATTTTACGTTCAATTCCTAATAAATTAAGAGGAGTAATTGCTTTATTATTATCTATTTTAATTTTAATAATTATACCTTTTATTTAT---AAAAATCAATTTCAAGGGATATTTTTATACCCAATTAGACAAATTTATTTTTGAATTTTTTTTAATTGTGTAATTTTATTAACTTGATTAGGAACTCAACCTATTGAATCCCCTTATACTGAATTAAGTCAAATTTTAACATTAATTTATTTT???????????????ATAAAATGAATATTTTCTACAAATCATAAAGATATTGGTGTTTTA
_NEW_ALYSIINAE_Symphya_sp_USNMENT01322254                                TTTTCTGTTAATAATGCAACTTTAAATCGATTTTACACATTACATTTTTTAATACCTTTTATTTTATTTATAATAATTTTAATTCATTTAATATTTCTTCATGAAACTGGTTCAAATAATCCTTTAGGTGTAAATAGTAATAATTATAAAATTATTTTCCATAATTATTTTACATTGAAAGATATTTTAGGGTTTATTATTTTAATTATAAATTTATTAATAATTATTTTTGAATCACCATATTTTTTAAGTGATCCAGAAAATTTTATTATAGCTAATTCTATAGTTACACCTATTCATATTCAACCTGAATGATATTTTTTATTCGCTTACACTATTCTACGCTCAATTCCTAATAAATTAAGAGGTGTTTTAGCTTTAATTTTTTCAATTTTAATTTTATTAATTTTACCTTATATATAT---ATAAATCAATTTCAAAATTTAACTTTTTATCCTTTAAATCAATTATATTTTTGATATTTTTTTAATTGTTTAATTTTATTAACTTGATTAGGAGGACAATCAATTGAAACTCCATATGTTAAATTAAGACAAACTTTAACTTTATTTTATTTTTTATTTTATTTTTTAAAAAAATGATTATTTTCGACAAATCATAAAGATATTGGTGTTTTA
_6_BRACONIDAE_ALYSIINAE_Asyntactus_rhogaleus_CNIN4298_                   TTTTCTGTTGATAATGCAACTTTAAATCGATTTTATTCTTTACATTTTTTATTACCTTTTATTTTATTAGTTTTAATTATTATTCATTTAATATTTTTACATGAAACAGGGTCAAATAATCCTTTAGGAATTAACAGAAATAGTTACAAAATTATTTTCCATAATTATTATACATTAAAAGATTTAATTGGTTTTATTATTTTTTTTTTAATTTTATTAATTTTTATTTTTGAGTTCCCTTATTTATTAGGGGATCCTGAAAATTTTATTATAGCTAATTCAATAATAACACCAATTCATATTCAGCCTGAATGATATTTTTTATTTGCATATACAATTTTACGTTCAATTTCTAATAAATTAAGAGGGGTAATTGCTTTATTGATATCTATTTTAATTTTAATGATTTTACCTTTTATTAAT---AAAAATCAGTTCCAAGGTGTAAGGTTTTATCCTTTAAGGAAAATTTATTTTTGAATATTTATTAGAAGGGTAATTTTATTAACTTGGTTAGGAGCTCAACCAGTTGAGTATCCTTATGTTGAATTAAGACAAATTTTAACAATATTTTATTTTTTTTTTTTTTTTTTAATAAAATGAATATTTTCAACAAATCATAAAGATATTGGGGTATTA
_7_BRACONIDAE_ALYSIINAE_Gnathopleura_sp_CNIN3057_                        ??????????????????????????????????????????????????????????????????????????????????????????????????????????????????????????????????????????????????????????????????????????????????????????????????????????????????????????????????????????????????????????????????????????????????????????????????????????????????????????????????????????????????????????????????????????????????????????????????????????????????????????????????????????????????????????????????????????????????????????????????????????????????????????????????????????????????????????????????????????????????????????????????????????????????ATAAAGTGATTATTTTCAACAAATCATAAAGATATTGGTATTTTA
_8_BRACONIDAE_ALYSIINAE_Neorthostigma_macrops_CNIN4299_                  TTTTCTGTTGATAATTCAACATTAAATCGATTTTATTCTTTGCATTTTTTATTACCATTTATTTTATTATTAATAGTATTAATTCATTTAATATTTTTACATGAAACTGGATCAAATAATCCTTTAGGGTTAAATAGTAATAATTATAAAATTATTTTTCATAATTATTATACATTAAAGGATATTTTAGGATTCATTTTTATTATTTTTTTATTATTAATAATTAATTTTGAATATCCTTATATTTTAGGTGACCCTGAGAATTTTATTATAGCTAATTCTATAATTACACCTATTCATATTCAACCTGAATGATATTTTTTATTTGCTTATACTATTTTACGTTCAATTCCTAATAAATTAAGAGGTGTTATTGCTTTATTAATATCAATTTTAATTTTATTAATTTTACCATTTATATAT---AAAATACAATTTCAAGGTTTAATTTTTTATCCTTTAAGACAAATTTTATTTTATATTTTTTTTAATAATATTATTTTGTTAACTTGATTAGGTGGACAAATTGTTGAGTATCCTTTTGTTGAATTAAGACAAATTTTGACTAGATYRKAWTTTTTATATTATTTTTTA?????????????????????????????????????????????
_9_BRACONIDAE_ALYSIINAE_Pseudopezomachus_kasparyani_CNIN4318_            TTTTCTGTTGATAATGCTACTTTAAATCGTTTTTATTCTTTTCATTTTTTATTACCTTTTATTTTATTAATAATAGTAATTATTCATTTAATATTTTTACATGAAACTGGATCAAATAATCCTTTGGGGATTAATAGTAATAATTATAAAATTATTTTCCATAATTATTTTACATTAAAAGATATAGTAGGGTTTATCTTATTAATTTTTTTATTTATAATAATTATTTATGAGGCTCCTTATTTATTAAGAGATCCTGAAAATTTTATTATAGCTAATCCAATAGTAACACCAGTTCATATTCAACCTGAATGATATTTTTTATTTGCATATACTATTTTACGTTCTATCCCTAATAAATTAAGAGGAGTAATTGCATTATTAATATCTATTTTAATTTTATTAATCATACCTTTTATTTAT---AATAATTATTTTCAAGGATTATCTTTTTACCCTTTTAGACAAATTTACTTTTGATTTTTTTTTAATGTAGTTTTATTATTAACTTGATTAGGGGCTCAACCAGTAGATTCCCCTTATGTTGAGTTAAGACAAATTTTAACAATATTTTATTTTTTATTTTATTTTATAATAAAATGAATATTTTCTACAAATCATAAAGATATTGGTGTTTTA
_10_BRACONIDAE_APHIDIINAE_Pseudephredus_Aphidiinae_CNIN4276_             TTTTCTGTAGGCAATGCCACACTAAATCGGTTTTATTCTATTCATTTTTTATTGCCCTTTATTTTAATTATAATAATTATAATTCATTTAATATATTTGCATGAAACGGGGTCTAATAATCCATTGGGGTTAAATAGTAATTTTTATAAAATTCAATTGCATAATTATTTTACTTTAAAAGATATTTTAGGATTTATTATTTTAATCTTGTTATTAATATATGTAATTATAGAATGTCCTTATTTATTGGGGGATTCTGAAAATTTTTTAATAGCTAATTCTATGGTTACTCCCATACATATTCAACCTGAGTGGTATTTTTTATTTGCCTACACAATTTTACGGTCAATCCCTAATAAATTAAGAGGAGTAATTGCTTTATTATTATCTATTTTAATTTTAATAATTAAACCATTTGTTAAT---AAAATAATATTTCAGGGGATTGGATTTTACCCTATTAGACAAATAATTTTTTGAAATTTTTTATGTATTTTTTTATTATTAACTTGGTTGGGGGCTCAGCCAGTAGATTATCCTTATGTTGAATTGAGGCAAGTTTTAACTATTTTATATTTTTTTTATTAT------CAAAAATGATTATTTTCTACAAATCACAAGGATATTGGTATTTTA
_142_BRACONIDAE_APHIDIINAE_Acanthocaudus_tissoti_USNMENT01322493         TTTTCTGTTGATAATGCTACTTTAAATCGATTTTATTCTTTTCATTTTTTACTACCTTTTGTTTTAATTATATTTATTATAATTCATTTAATATACTTACATGAAACTGGATCTAATAATCCTTTAGGGGTTAGGAGAAATTATTATAAAGTTATTTTTCATAATTATTTTACATTAAAAGATATTTTAGGATTTATTATTTTAATTTTTTTATTATTATATATTGTTATAGAAAATCCTTATGTTTTAGGGGATCCTGAGAATTTTGTTATAGCTAATTCAATAGTAACTCCAGTTCATATTCAACCTGAGTGGTATTTTTTATTTGCTTATACAATTTTACGATCTATTCCTGATAAATTAAGTGGGGTAATTGCTTTATTATGTTCTATTTTGGTTTTGTATTTTATACCTTTTTTAAATAAAAAAAATTATTTTCAAGGTTTATTATTTTATCCATTAGGTCAAATTATTTTTTGAATATTTGTGTGTATTTTTTTATTACTAACTTGATTAGGGGCTCAACCTGTAGATTACCCTTATGTAGAAATAAGTCAATTATTAACTTTTTTATATTTTAGATATTTTATTTTACAAAAATGATTATTTTCTACAAATCATAAGGATATTGGTATTTTA
_143_BRACONIDAE_APHIDIINAE_Aphidius_sp_USNMENT01322235                   TTTTCAGTTGATAATTCAACTTTAAATCGATTTTATACTTTTCATTTTTTAATACCTTTTATTTTAATTATATTAGTTTTAATTCATTTAATATTTTTACATGAAACTGGGTCTAATAATCCATTAGGAGTAAATAGAAATTTATATAAAATCTCTTTTCATAATTATTATACTTTAAAAGATTTATTAGGTTTTATAATTTTAATTATTTTATTAATAATTATTGTTATAGAATTCCCTTATATTTTAGGAGACCCAGAAAATTTTGTTATAGCAAATTCTATAATTACTCCTGTCCATATTCAACCTGAATGATATTTTTTATTTGCTTATACTATTTTACGTTCAATTCCTGATAAATTAAGAGGTGTAATAGCTTTATTGATATCTATTTTAATTTTATATTTAATGCCTATTTTAAATATAAAAAATAAATTTCAAAGATATTTTTTTTACCCCCTAAATCAAATATATTTTTGATTTTATATTTGTATTTTTTTAATATTAACTTGATTGGGATCTCAACCAGTTGATTATCCTTATGTTGAATTAAGACAAATTTTAACTATTATATATTTTTTA????????????AAAAAATGATTATTTTCTACAAATCATAAAGATATTGGAATTTTA
_11_BRACONIDAE_APOZYGINAE_Apozyx_penai_CNC1045801_                       TTTTCTGTTAATAATTCTACTTTAAATCGATTTTATTCAATTCATTTTATTCTTCCTTTTATTTTATTATTAATAGTTGTTATTCATTTGATATTTCTTCATGATGTTGGGTCAAGAAATCCAATAGGGTTAGAAAGAAATTTCTATAAAATTATTTTTCATAATTATTATATTTTGAAAGATGCTGTAGGGATATTAATTTTAATAATTATTTTAATAATAGTAATTTTTGAAACACCTTACATTTTAGGGGACCCAGAAAATTTTATTATAGCTAACTCTATAGTAACTCCTGTTCACATTCAGCCTGAGTGATATTTTTTATTTGCATACACTATTTTACGGTCTATCCCCAATAAATTAAGGGGGGTGATTGCTTTATTAGCTTCTATTTTAGTTTTGTTAGTGAAACCTATTATTGGA---AATTTAAATTTTCAAGGGGTAACATTTTATCCATTAAGACAATTATTTTACTGAATTTTTGCAAGAAATTTAATTTTATTAACTTGATTAGGGGCTCAACCTGTAGAGTACCCTTTTGTAGAATTAAGACAAATTTTGACTTTAATTTATTTTTTATTTTATTTTATTCAGAAGTGAATTTTTTCAACAAATCATAAAGATATTGGAATTTTA
_12_BRACONIDAE_BRACHISTINAE_Blacus_sp_USNMENT01322548_                   TTTTCAGTTAGGGGGGCTACATTAAATCGATTTTTTAGATTCCATTTTTTATTTCCATTTATTTTAAGTGCTATAGTTTTAATTCATTTAATGTTTTTACATGAATCAGGATCAAATAATCCTTTAGGTGTAAAAAGAAATTTTTATAAAATTAAATTTCATAATTTTTTTACTTTAAAAGATTTAGTTGGATTTTTAATTATTATCTTATTTTTTTTAATTATTAATTTAGAATTTTCTTATATATTAGGGGATTCAGAAAATTTTATTAAAGCTAATTCTATAGTAACCCCTGTTCATATTCAACCTGAATGATATTTTTTATTTGCTTATACAATTTTACGATCTATCCCTAATAAATTAAGAGGGGTTATTGCATTAGTAGCTTCAATTTTAATTTTATTAATTATACCTTTTTTAAGA---GTAAGGAAATTTCAATCTAATAATTTTTACCCAATTAGACAAATTTATTTTTGAATATTTGTTTCAATTTTTTTATTATTAACTTGATTGGGTGCCCAACCGGTTGAATCCCCTTATATCATTTTAAGTCAACAAATTACTATTTTATATTTTTTATATTTTTATTTAAAAAAATGATTAATATCAACAAATCATAAAGATATTGGAATTTTA
_13_BRACONIDAE_BRACHISTINAE_Grypokeros_fuscifemur_CNC1045806_            TTTTCAGTAGGTAATTCTACACTAAATCGATTTTATACGTTTCATTTTTTATTCCCATTTATTTTAATATTTATGGTAATTCTTCATTTAATATTTTTACATGAGACTGGGTCAAATAATCCTATAGGATTAAATAGAAATTTTTATAAAATTAGGTTTCATAATTATTTTACATTTAAAGATTTAGTTGGATTTTTAATTATTTTATTAAGACTAGTTTTAATTGTATTGGAATACCCTTATATTTTAGGGGACCCAGAAAATTTTTTAATAGCTAATTCTATAGTAACCCCTGTTCATATTCAACCTGAATGATATTTTTTATTTGCTTATACAATTTTACGGTCTATTCCAAATAAGTTAAGAGGGGTAATATATCTA?????????????????????????????????????????????????????????????????????????????????????????????????????????????????????????????????????????????????????????????????????????????????????????????????????????????????????A?AAAATRRYYATTTTYTACAAATCATAAGGATATTGGAATTTTG
_14_BRACONIDAE_BRACHISTINAE_Diospilus_sp_CNIN3041_                       TTTTCTGTAGATAATTCAACTTTAAATCGATTTTACACATTTCATTTCATTATACCTTTTATTTTAATTATTTTAATTTTAGGTCATTTAATATATTTACATGAAACTGGATCCAACAATACTATAGGTTTAATTAGTAATAATTATAAAATTAAATTTCATAATTATTTTTCATATAAAGATCTTGTAGGATTTTTACTTATTTTATTAATTTTATTATTAATAATTTTAAAATATCCTTATATTTTAAGAGACCCCGAAAATTTTCTAATGGCTAATTCAATAATTACTCCTTTACATATTCAACCTGAATGATATTTTTTATTTGCTTATACTATTTTACGATCAATTCCTAATAAATTAAGAGGAGTTATTGCTCTATTATTATCAATTTTAATTTTATTAATTATACCATTTATTAAT---AATAGAAAATTTCAAAATTTAAAATTTTACCCTATTAATCAAATTTACTTTTGAATATTTGTATTTATTGTTTTAATATTAACTTGGTTGGGAACACAACCAGTTGAATATCCTTATTTTAAAATAAGTCAAATTTTAACAATTATATATTTTATTTATTTTTATTTAGCAAAATGACTACTCTCTACAAATCATAAAGATATTGGTATTTTA
_15_BRACONIDAE_BRACHISTINAE_Diospilus_sp_USMET01322575_                  TTTTCTGTTGATAATTCAACTTTAAATCGATTTTATACATTTCATTTCATTATACCTTTTATTTTAATTATTTTAGTTCTAGGGCATTTAATATACCTCCATGAAACAGGATCTAATAATCCTTTAGGATTAATTAGAAATAATTATAAAATTAAATTTCATAATTATTTTACATATAAAGATATTGTAGGATTTTTATTAATTTTATTAATCTTTTTATTAATAATTTTAAAATATCCTTATATATTAGGAGACCCAGAAAATTTCTTAATAGCTAACTCTATAATCACTCCTCTACATATCCAACCTGAATGATATTTTTTATTTGCTTATACCATTTTACGATCAATTCCTAATAAATTAAGAGGAGTTATTGCTTTATTATTCTCAATTTTAATTTTATTAATTATACCATTAATAAAT---AAAAGAAAATTTCAAAGTAATAGATTTTATCCTATTAATCAAATTTATTTTTGATTATTTATATTTATTGTAATTATATTAACTTGATTAGGTGCCCAACCAGTTGAATACCCTTATTTTGGGCTAAGTCAAATTTTAACAATTATATATTTTATTTATTTTTATTTATCAAAATGATTATTTTCTACAAATCATAAAGATATTGGAATTTTA
_16_BRACONIDAE_BRACHISTINAE_Schizoprymnus_sp_USNMENT01322549_            TTTTCAGTAAATAATTCCACTTTAAATCGATTTTATACATTTCATTTCATTATACCATTTATTTTAATATTAATGGTAATAATTCATTTAATATATTTACATAATACAGGATCTAATAATCCTTTAGGATTTAATAGAAATTTCTATAAAATTAGATTTCATAATTATTTTACACTTAAAGATTTAATAGGATTTTTAATTATATTATTTTTATTTATTATTATTATTATAAAATATCCATATATTTTAAGAGACCCAGAAAATTTCATTATAGCTAATTCTATAGTAACTCCAATTCATATTCAACCAGAATGATATTTCTTATTTGCTTACACAATTTTACGTTCCATTCCTAATAAATTAAGAGGTGTAATTGCTTTATTAATATCAATTTTAATTTTAATAATTATACCATTTTTTAAT---AATTCAAAATTTCAAAGTATATATATATACCCACTTAATCAAATTTATTTTTGATTTTTTATTTTAATTTTCATTATTTTAACTTGACTAGGAGCCAAACCTGTTGAACAACCTTTTATTACAATAAGACAATTAATTACTATATTATATTTTATATATTTTTTTTTAAAAAAATGATTATTTTCAACAAATCATAAAGATATTGGTATTTTA
_17_BRACONIDAE_BRACONINAE_Eunesaulax_sp_CNIN4283_                        TTTTCTGTTGATAATGCAACTTTGAATCGATTTTATACTTTACATTTTTTAATACCTTTTATTTTAATTTTAATAATTTTTTTACATTTAATTTTTTTACACGAAAAAGGATCTAATAATCCTTTAGGAGTTAATAGAAATAATTATAAAATTATTTTTCATAATTATTTTACAATTAAGGATTTATTGGGTTTTGTTTGAATATTTTTATTTTTTTTTTTTTTAATTTTTCAAAATTCTTATTTATTAGGGGATCCAGAAAATTTTATTATAGCTAATTCTATAGTTACTCCAATTCATATTCAACCTGAATGATATTTTTTATTTGCTTATACGATTTTACGTTCAATTCCTAACAAATTAAGGGGAGTGATTGCTTTATTATTATCAATTTTAATTTTAATAATTATACCATTTTATTAT---AAGGTTAAATTTCAAGGGTTAAATTTTTATCCTATAAGACAATTTTTTTTTTGGTTATTTATAAATAGATTTTTTTTATTAACTTGATTAGGAGCGAAACCAGTTGAATATCCATATATTGAAATAAGACAATTTTTAACTATAATTTATTTTTTATATTATATTATAAATAAATGGTTATTTTCAACAAATCATAAAGATATTGGAGTTTTA
_18_BRACONIDAE_BRACONINAE_Coeloides_scolytivorus_USNMENT01322554_        TTTTCTGTTAATAATGCTACTTTAAATCGATTTTATACATTACATTTTCTATTTCCATTTATTTTAATTATTTTTATTATATTACATTTAATATTTTTACATGAAAAAGGGTCAAATAATCCTTTAGGAGTAATAAGAAATTATTATAAAATTATTTTTCATAGTTATTTTACATATAAAGATTTTTTAGGTTTTATATGAATAATTATTTTATTCATTTTTTTAGTACTTGAATATCCTTATTTATTAGGAGATCCTGAAAATTTTATTGCAGCAAATTCAATGGTTACTCCTATTCATATTCAACCTGAATGATATTTTTTATTTGCTTATACAATTTTACGTTCAATTCCTAATAAATTAAGAGGAGTAATTGCCTTATTTATATCAATTTTAATTATAATAATTATACCTTTTTTAACT---AAACATAAATTTCAAAGTTTAATATTTTATCCTTTAAGACAAATTTATTATTGATTATTTTTTAATTGTTTTATCTTATTAACTTGATTGGGGGCTCAACCAGTTGAATATCCTTTTATAGAAATTAGTCAAATTTTAACTATATTTTATTTTATTTTTTATATTTTAAATAAATGATTATTTTCAACAAATCATAAAGATATTGGAATTTTA
_19_BRACONIDAE_BRACONINAE_Cyanopterus_sp_CNIN3045_                       TTTTCTGTTGATAATGCAACTTTAAATCGTTTTTATACTTTTCATTTTTTATTACCTTTTATTTTAGTTGTGATAGTTATAATTCATTTAATTTATTTACATGAAAAAGGATCTAATAATCCATTAGGGGTTAATAGAAATAATTATAAAATTATTTTTCATAATTATTATTCTTTAAAAGATATAATAGGATTTTTTTTTATATTTTTAATTTTTATATATGTAATTTTTGAAAATTCTTATTTATTAGGTGATCCTGAGAATTTTATTGTAGCTAATCCTATAGTTACTCCTGTACATATTCAACCAGAGTGATATTTTTTATTTGCATATACAATTTTGCGATCTATTCCTAATAAATTGAGAGGTGTTATTGCATTATTATTGTCTATTTTAATTTTAATTGTAATACCTTTTATATATAAAAAAATAAAATTTCAAGGGTTAGTATTTTATCCAATAAGACAAATTTATTATTGATGATTTTTTTGTAGGGTTTTATTATTAACTTGATTGGGGTCTAAACCTGTTGAGTATCCATTTGTAGAGTTTAGTCAAATTTTAACTATTTTTTATTTTTTTTATTATATTTTAAATAAGTGATTATTTTCAACAAATCATAAGGATATTGGAATTTTA
_20_BRACONIDAE_CARDIOCHILINAE_Retusigaster_noguerai_CNC924603_           ???????????????????????????????????????????????????????????????????????????????????????????????????????????????????????????????????????????????????????????????????????????????????????????????????????????????????????????????????????????????????????????????????????????????????????????????????????????????????????????????????????????????????????????????????????????????????????????????????????????????????????????????????????????????????????????????????????????????????????????????????????????????????????????????????????????????????????????????????????????????????????????????????????????????????????????????????????????????????????????????
_21_BRACONIDAE_CARDIOCHILINAE_Toxoneuron_viator_USNMENT01322468_         TTTTCAGTTAATAATGCGACTTTAAATCGATTTTATAGATTTCATTTTGTTATACCTTTTATTTTATTAGGTTTAGTGATTTTTCATTTACTTTATTTACATGAATTGGGGTCTAATAATCCATTAGGTGTTAATAGAAATTATTATAAAATTATTTTTCATAATTATTATTCATTAAAGGATGTTTTAGGTTTTATAATTTTTTTTATAATTTTAGGTTATATTATTTTGCAGGTACCATATTTAATAGGTGATCCAGAAAATTTTTTAGAAGCAAATTCTATAGTTACTCCTGTTCATATTCAACCTGAGTGATATTTTTTATTTGCTTATACTATTTTACGGTCAATTCCAAATAAATTTAGGGGTGTAATTGCTTTATTTATATCTATTTGTATATTATTTTTTATAATATTTTTTTAT---AATAATAATTTACAAGGTCACACTTTTTACCCCTTAAATCAAATTTATTTTTGATTTTTTGTTAGTAATTTATTAATTTTGACATGGTTAGGGGCTCAACCTGTTGAATATCCTTATATATTAATTAGACAAATTATAACTTTAAATTATTTTTTATTTTATTTTATA?????????????????????????????????????????????
_22_BRACONIDAE_CENOCOELIINAE_Capitonius_chontalensis_USNMENT01322558_    TTTTCAGTTGAAAATCCAACATTAAATCGATTTTATACTTTTCATTTTTTTTTACCTTTTATTTTAATGTTTATAATTGTTTTACATTTAATATATTTACATGAAATTGGATCTAATAATCCTTTAGGTTTGTATAGAAATTTTTATAAAATTAAATTTAATAATTACTTTGTTTTTAAAGATTTAGTTGGATTTATAATTTTATTATATTTATTAATTTTTATTGTATTAGAATATCCTTATATTTTAAGTGATCCAGAAAATTTTATTATAGCTAATTCAATAATTACACCTTTTCATATTCAGCCAGAATGATATTTTTTATTTGCTTATACTATTTTACGTTCAATTCCAAGTAAATTAATTGGTGTTTTAGCTTTATTGTTATCTATTTTAGTTTTATTATTAATACCTTTTTTAAAT---ATTAATAAATTTAAAGGCTTAATAAATTATATAATTAGAAAAATTTATTTTTGATTTTTTACAAGAATTGTAATTTTATTAACTTGATTAGGGTCCCAACCAGTTGAGTATCCTTATGTTGTGTTAAGTCAATATTGTACTTTTTTATATTTTTTATATTTTTTTATGAAAAAGTGATTTTATTCAACTAATCATAAAGATATTGGTGTTTTA
_23_BRACONIDAE_CENOCOELIINAE_Aulacodes_nigriventis_USMEN01322459_        TTTTCAGTTGGTAATCCAACTTTAAATCGATTTTATACATTTCATTTTGTATTGCCATTTATTTTAATATTTTTTGTAATCTTACATTTAATATATTTACATAATACTGGATCAAGAAATCCATTAGGAGTTAGGAGAGATTTTTTTAAGATTAAATTTCATAATTATTTTGTAATTAAAGATTTATTGGGATTTATAATTTTATTTTATTTGTTGATAATTATTGTCTTAGAGGTACCATATATTTTAGGTGATTCAGAAAATTTTATTATAGCAAATTCAATGGTAACACCTTTTCATATTCAACCTGAATGATATTTTTTGTTTGCTTATACTATTTTACGTTCTATTCCTAATAAGTTATCAGGTGTATTAGCTTTAGTTATATCTATTTTAATTTTATTTTTTATACCTTATTTAAAT---GTAAGAAAATTTAAGGGGTTAAACAATTATGTATTTAGGCAAATTTGTTATTGATTTTTTATTAGGAATGTAATTTTATTAACTTGGTTAGGGTCACAGCCTGTTGAATATCCTTTTATTGGTCTTAGGCAATTATGTACATTATTTTATTTTTCATATTTTTTTATTAAAAAATGGTTTTATTCGACTAATCATAAAGATATTGGAGTATTA
_24_BRACONIDAE_CENOCOELIINAE_Cenocoellius_ashmeadii_USNMENT01322645_     TTTTCTGTTGATAATTCAACATTAAATCGATTTTATACATTTCATTTTCTTTTACCTTTTATTTTAATTATTATAGTATTTATACATTTAATTTATTTACATGAAACAGGATCTAATAATCCTTTAGGTTTAAATAGAAATTATTATAAAATTAAATTTTATAGATATTTTGCTTTAAAAGATTTAGTTGGATTTCTTATTTTAATTTATATTTTGGTAATTATTGTGTTAGAATATCCATATTATTTAAGTGATCCAGAAAATTATATTATAGCTAATTCAATAATTACTCCTATACATATTCAACCTGAATGGTATTTTTTATTTGCATATACAATTTTACGGTCAATTCCAAATAAATTAGGGGGAGTAATAGCTTTATGTTCTTCTATTTGTATATTATTTTTATTATCTAAATATATAAGAAATTTTAATAAATTTCAAGGTAATAAATTTTTGGTTAATAAAATTATTTTTTGATTTTTTGTAAGGGATTTTTTTATTTTAACTTGATTGGGATCTCAACCTGTTGATTATCCTTTTGTATTTATTGGACAATTATGTACAGTATATTATTTTAGATTTTATTTTATT?????????????????????????????????????????????
_25_BRACONIDAE_CHARMONTINAE_Charmon_extensor_USNMENT01322559_            TTTTCAATTAGAAATTCTACTTTAAATCGATTTTATAGATTTCATTTTTTATTTCCTTTTATTTTAGTTGTATTAGTAATATTACATTTAATTTATTTACATGAAAAAGGTTCAAATAATCCTTTAGGTTTAAATAGAAATTTTAATAAAATTATTTTTCATAAATATTTTTCATTAAAAGATTTATTAGGATATTTAATTATATTGATTTTATTTATATATATTATTTTATTAAATCCTTATGTTTTAGGGGATCCTGATAATTTTTTAATAGCTAATCCTATAGTGACTCCTGTCCATATTCAACCTGAATGATATTTTTTATTTGCTTATAGAATTTTACGTTCAATTCCAAATAAAATAGGAGGGGTTTTAGGTTTATTATTTTCTATTTTAATTTTATTAATTTTACCTTTTTTAAGTTTTAATTTAAAATTTCAAGGTATAATTTTTTATCCTTTTAACCAAATTTTGTTTTGATTTTTTTTTTTTAATTTATTAATATTAACTTGATTGGGTAGTCAAGGGGTAGAATATCCTTTTATTATAATGGGTCAAGTTTCTATAATTATTTATTTTTTTTATTATTTTATTATAAAATGGTTTTTTTCTACAAATCACAAGGATATTGGGATTTTA
_26_BRACONIDAE_CHELONINAE_Chelonus_sp_USNMENT01322561_                   TTTTCCGTAAATAATAATACATTAAATCGATTTTATAGATTACATTTTTTAATACCATTTATTTTATTAATATTTGTAATTATTCATTTAATTTATTTACATGATTATGGTTCAAATAATCCTTTAGGATTAAAAAGTGATTATTATAAAATTGTTTTTCATAATTATTATAGAATTAAAGATTTATTAGGTATATTAATTTTAATTATGTTTTTAATAATTATAATTTTTTTGGAACCATATATTTTAGGTGATCCAGAAAATTTTTTAGAAGCTAATTCATTAGTTACTCCTATTCATATTCAACCAGAATGATATTTTTTATTTGCATATACAATTTTACGTTGTATTACAAATAAATTTATAGGTGTAGTTTTATTATTAATGTCAATTTTAATTTTATTTATTTTACCTTTTTTAAAT---AAAAATAATTTTCAAAGTTTAAGATTTTATCCTATTAATCAAATTTTATTTTGATTTTTTTTAAATATTATAATTATATTAACATGATTGGGTATACAAGTTGTAGAATATCCATTTATTTTTTTAAGTCAATTTTATATAATTATATATTTTTTTTTTTAT------AATAAATGATTTTTTTCTACAAATCATAAAGATATTGGAATTTTA
_27_BRACONIDAE_CHELONINAE_Phanerotoma_sp_USNMENT01322562_                TTCTCAGTTGATAAATCAACTTTAATTCGATTTTATAGAATTCATTTTTTTCTACCTTTTATTTTAATTTTTTTAGTATTAATTCATTTAATTTTTTTACATATATATAGATCAAATAATCCTTTAGGAGTAAAAAGAAAATATTATATAATTATTTTTCATTCATATTTTAGTTTAAAAGATTTTTTAGGAATATTAATTTTTTTAATTCTATTCTATTATTTAATAATTAATTATTCATATATTTTAAGAGATTCAGAAAATTTTTTAGAAGCTAATTCAATAATTACTCCATTACATATTCAACCAGAATGATATTTTTTATTTGCTTATACAATTTTACGATCAATTCCTAATAAATTATTAGGTGTAATAATGTTAATTATATCAATTTGTATATTATTTTTAATACCATTTTTTTTA---AAATCAAAATATATAAGATTATATTTTTATCCAATAAGACAATTTAATTTTTGATATTTTTTAAATATTTTATTAATGCTAACTTGATTAGGGATACAAGTAGTAGAATATCCTTTTATTTTAATTAGACAAATTTATATATTAAAATATTTTAGATATTATTACTTAAAAAAATGATTAATATCTACTAATCATAAAGATATTGGAATTTTA
_29_BRACONIDAE_DORYCTINAE_Heterospilus_sp_CNIN3037_                      TTTTCAGTGGATAATGCAACTTTAAATCGATTTTATACGTTACATTTTTTACTCCCATTTATTTTAGTTGTTATAGTAATTTTACATTTATTATTTCTTCATGAGACTGGTTCAAATAACCCTTTAGGGTTAAGAAGAAATTATTATAAAATTATATTTCATAATTATTTTACTATTAAAGATATTTTAGGGGTGTTAATATTTTTATATTTTTTTATAATTTTAGTTTTTGAGTTTCCTTATATTTTAGGGGATCCAGAAAATTTTATTATAGCTGATTCAATAGTAACCCCTGTTCATATTCAACCTGAATGATATTTTTTATTTGCCTATACAATTTTACGGTCAATTCCCAATAAATTAAGGGGGGTAGTTGCTTTATTGATATCTATTTTAATTTTATTAATTATACCATTTATTTAT---AAAAATAAATTACAGGGATTAGAATTTTATTCTTTAAATCAGATTTATTATTGGATATTTTTTAATAGAGTTATTTTACTAACTTGGTTAGGGGCTCAACCAGTTGAGTATCCTTTTATTTTAATAAGTCAAATTTTAACAATTTTTTATTTTTTATATTATTTTTTTATAAAATGATTTTTTTCTACAAATCATAAAGATATTGGTCTGTTA
_30_BRACONIDAE_DORYCTINAE_Labania_ficophaga_CNIN3682_                    TTTTCAGTTGATAATGCTACTTTAAATCGGTTTTATACATTACATTTTATTTTTCCATTTTTATTATTAATTTTAGTTATGATTCATTTGTTATTTTTACATGAAACGGGTTCAAGAAATCCTTTAGGATTGAATAGAAATTTTTATAAAATTTTATTTCATAATTATTATACTTTAAAAGATATATTAGGGTTTATATTTATAATTTTATTATTTTTAATGTTAATATTTGAAACCCCTTATTTATTAAGTGATCCTGAAAATTTTATTATGGCAAATTCTTTAATTACACCAATTCATATTCAACCAGAGTGGTATTTTTTATTTGCTTATACTATTTTACGGTCTATTTCAAATAAACTAAGAGGTGTGATTGCACTAATTATATCAATTTTAATTTTATTACTTTTTATTTTTATA------AAAAGAAATTTTCAAGGGTTAAGATTTTATTTTGTTAATCAAATTTATTATTGATTATTTTTTAATATTTTTATTTTATTGACTTGATTAGGATCTCAGCCTGTCGAGTATCCATTTATTTTACTGAGACAAATTTTAACAATTTTATATTTTTTATATTTTTTTTTTAAAAAATGATTTTTTTCATCTAATCATAAAGATATTGGGCTATTA
_31_BRACONIDAE_DORYCTINAE_Allorhogas_crassifemur_CNIN3684_               TTTTCTGTTGATAATGCTACTTTAAATCGATTTTATACTTTACATTTTTTAATACCATTTATTTTAATATTAATAATTATATTACATTTAATATTTTTACATGAAACTGGGTCAAATAATCCCTTAGGTGTAAATAGAAATTTTTATAAAATTTTATTTCATAATTATTATACATTAAAAGATTTGTTAGGATATATATATATATTATCATTATTTTTATATTTAAATATTCAATATCCTTTTTTATTAGGAGATTCTGAAAATTTTATTTTAGCTAATTCTTTAGTGACCCCAGTTCATATTCAACCTGAATGATATTTTTTATTTGCTTATACAATTTTACGATCAATTCCTAATAAATTAGGGGGGGTAATTGGACTTTTATTTTCTATTTTAATTTTAATAGTTTTGCCATTTTTG------AAGTTAAAATTTCAAGGGTTAAGATTTTTTCCTATTAATCAAATTTATTATTGATTATTTTTAAATATATTAATTTTATTAACTTGATTAGGGTCTCAGCCTGTAGAATATCCTTATATATTTTTAAGACAAATTTTAACTTTTTTATACTTTTTATATTTTTATTTAAAAAAATGATTTTTTTCTACAAATCACAAAGATATTGGTTTATTA
_32_BRACONIDAE_DORYCTINAE_Allorhogas_scotti_CNIN3686_                    TTTTCTGTTGATAATGCCACATTAAATCGATTTTATACTTTACATTTTCTTTTACCATTTATTTTGGTAATAATGGTAGGAATTCATTTATTATTTTTACATGAGACTGGATCTAATAATCCTCTGGGGGTTAAAAGAGATTATTATAAAATTTTATTTCATAATTATTATACTTTAAAAGATATTTTAGGATATATTTATTTTTTTATATTATTTATAATTTTAATTTTTGAATTTCCTTATTTATTAGGAGATCCTGAAAATTTTATTATAGCTGATTCTATAGTTACTCCTGTTCATATTCAACCTGAATGGTATTTTTTATTTGCTTATACAATTTTACGTTCAATTCCTAATAAACTTAGGGGAGTTATTGCTTTATTATTGTCAATTTTAATTTTAATAATTTTACCTTTTATA------AAAAGTAATTTTCAGGGGTTAAGATTTTATCCCCTTAGACAAATATATTATTGAGTTTTTTTAAATTTAGTAATTTTATTAACTTGATTAGGAGCTCAGCCTGTTGAGTATCCATTTGTTATATTAAGACAAATTTTAACAATTTTTTATTTTTCATATTTTTTTATAATAAAATGATTTTTTTCAACAAATCATAAAGATATTGGTTTATTA
_34_BRACONIDAE_DORYCTINAE_Eodendrus_eous_CNIN4303_                       TTTTCAGTAGATAATGCTACATTAAATCGATTTTATTCATTACATTTTTTAATACCTTTTATTTTAATTTTAATAGTATTTATACATTTATTATTTTTACATGAAACTGGTTCAAATAATCCTTTAGGATTAAAAAGAAATTATTATAAAATTTCTTTTCATAATTATTTTTCATTAAAAGATTTAATAGGATTTTTATGATTATTTTTAATATTATTATTAATTATTTTAGAAAGTCCATATTTATTAGGAGATCCTGAAAATTTTGTTATAGCTAATTCTATAGTTACACCTGTTCATATTCAACCTGAATGATATTTTTTATTTGCTTATACAATTTTACGATCAATTCCTAATAAATTGAGAGGAGTAATTGCATTATTATTATCAATTTTAATTTTAATAATTAAAATTTTTTAT------AAAATTAATTTTCAAAGCTTATCTTTTTATCCTTTAAATCAAATTAATTATTGATTATTTTTAAATTGTGTTATTTTATTAACTTGATTAGGATCTCAACCAGTAGAATACCCTTTTGTTGAAATTAGTCAAATTTTAACTGTTTTTTATTTTTTTTTTTAT------ATAAAATGATTTTATTCTACTAATCATAAAGATATTGGTGTATTA
_35_BRACONIDAE_DORYCTINAE_Euscelinus_sarawacus_CNIN4311_                 TTTTCTGTTGATAATGCTACATTAAATCGATTTTATACATTACATTTTTTAATACCTTTTTTGTTAATTGTTATAGTTATAATTCATTTAATATTTTTGCATGAAACTGGATCAAATAATCCATTGGGTTTATTTAGAAATTATTATAAGATTATTTTTCATAATTATTTTATTTTAAAAGATTTAATAGGATTTTTATATTTAATTATATTATTAATGTTTATTGTATTTGAATATCCTTATATTTTAGGAGATCCTGAAAACTTTATTATAGCTAATTCAATAGTTACTCCTGTTCATATTCAGCCTGAATGATATTTTTTATTTGCTTATACAATTTTACGTTCAATTCCTAATAAATTAAGAGGTGTATTAGCCTTATTATTTTCTATTTTAATTTTAATAGTAATAATTTTCTAT------AAAATAAAATTTCAAAGATTAATTTTTTATCCAATTAATCAAATTATATATTGATTTTTTTTTAATTTTTTAATTTTATTAACATGATTGGGATCTAAAGTTAAGAAAGCTACTCTAATTATT?????????????????????????????????????????????ATAAAATGATTTTATTCAACAAATCATAAAGATATTGGAATATTA
_36_BRACONIDAE_DORYCTINAE_Ficobolus_paniaguai_CNIN3418_                  TTTTCTGTTGATAATGCTACTTTAAATCGTTTTTATTCATTACATTTTTTTATACCATTTATTTTATTAGTTTTAATTTTATTACATTTAATATTTTTACATGAGACTGGTTCAAGCAATCCTTTAGGAGTGAGAAGAAATTTTTATAAAATTTTATTTCATAGATATTTTACTTTAAAAGATATTTTAGGATATATGTATATATTAATAATATTTTTAATATTAATTTTTGAAGAACCTTATATATTAAGAGATCCAGAGAATTTTGTTGAAGCTAATTCAATAATTACTCCTATTCATATTCAACCTGAATGATATTTTTTATTTGCTTATACTATTTTACGTTCAATTCCTGGAAAATTAAGAGGAGTAATTGCTTTATTATTATCAATTATAATTTTAATAATTATACCTTTTTTA------AAAATAAATTTTCAGGGGATGAGATTTTATTATTTTAATCAGATTTATTATTGATTTTTTGTTAATATTTTTTTATTATTAACGTGATTAGGGGGTCAACCAGTTGAATATCCTTTTATTTTTTTAAGTCAAATTTTAACAATTTTATATTTTATTTATTTTATTTTAATAAAATGATTTTTTTCAACAAATCATAAAGATATTGGTTTATTA
_37_BRACONIDAE_DORYCTINAE_Lissopsius_sp_CNIN3039_                        TTTTCTGTAGATAATGCTACTTTAAATCGATTTTATACATTACATTTTTTAATACCTTTTATTTTAACTGTTATAGTTTTAATTCATTTATTATATTTACATGAAACTGGATCAAATAATCCATTAGGATTAAATAGTAATTTTTATAAAATTATGTTTCATAATTATTTTACAATTAAAGATTTTTTGGGATTTATTTTTTTTTGGTTATTTTTTTTATTAATTATTTATGAGTATCCATATGTATTAGGTGATCCTGAAAATTTTATTATAGCTGATTCTATGGTTACCCCAGTTCATATTCAGCCTGAATGATATTTTTTATTTGCTTATACAATTTTACGTTCAATTCCAAATAAATTGAGAGGGGTAATTGCATTATTAATATCAATTTTAATTTTATTAATTATGCCTTTTATATAT---AAAAATAAGTTTCAGGCTTTAAGATTTTATCCATTAAGACAATTTTATTATTGAATTTTTTTTAGGATAGTAATTTTATTAACATGATTAGGGGGGCAGGCGGTTGAGTATCCTTTTATAATTTTAAGGCAAATTTTAACATTCATATATTTTATATATTTTTTTTTAAATAAATGATTTTTTTCAACTAATCATAAAGATATTGGTTTATTA
_38_BRACONIDAE_DORYCTINAE_Monitoriella_rufithorax_CNIN3420_              TTTTCTGTTGATAATGCAACTTTAAATCGATTTTATACTTTACATTTTTTATTACCATTTATTTTAATTATATTAATTATTATACATTTAATATTTTTACATGAAAAAGGATCTAATAACCCTTTAGGATTAAAAAGAGATTTTTATAAAATTTTATTTCATAATTATTATACTTTAAAAGATTTTATAGGATTTATATTATTTATTATAATTTTTTTAATTTTAATTTATGAATATCCTTATATATTAAGAGATTGTGAAAATTTTATTATAGCAAATTCTATAGTAACTCCAGTTCATATTCAACCTGAGTGATATTTTTTATTTGCTTATACAATTTTACGATCAATTCCTAATAAATTAAGAGGGGTTATTGCTTTATTGATATCAATTATAATTTTAATAATTATACCTTTTTTA------AATAGAAATTTTAAAGGATTAAGATTTTATTTATTAAATCAAATTTATTATTGAATATTTTTAAATATTATAATTTTATTAACTTGATTAGGATCTCAACCGGTTGAATATCCTTTTATTTTTATAAGACAAATTTTAACTTTTATATATTTTTTATATTATTTTTTAATAAAATGATTTTTTTCTACAAATCATAAAGATATTGGTATATTA
_39_BRACONIDAE_DORYCTINAE_Mononeuron_duguetiae_CNIN3416_                 TTTTCTGTTGATAATGCAACATTAAATCGGTTTTATACATTACATTTTCTTTTACCTTTTATTTTAGTGGCTATAGTTGGTATTCATTTAATATTTCTACATGAAACTGGATCTAATAATCCTCTTGGAGTTAGAAGAAATTTTTTAAAAATTTTATTTCATAATTATTATACTTTGAAAGATATATTAGGATATATTTATTTTTTTTTATTATTTTTAATTTTAATTTTTGAGGCTCCTTATATATTAGGAGATCCAGAAAATTTTATTATAGCTGATTCTATAGTTACTCCCGTTCATATTCAGCCAGAATGATATTTTTTATTTGCATATACAATTTTACGGTCTATCCCCAATAAATTAAGAGGAGTAATTGCTTTATTATTATCAATTTTAATTTTATTAGTTTTACCTTATATA------AAAAGTAAATTTCAAGGAGTTTCTTTTTATCCATTTAACCAATTTTTTTATTGATTATTTTTAAATATTGTTATTTTATTAACTTGATTAGGGGCCCAACCAGTTGAATATCCATTTATATTTATAAGACAAATTTTAACTTTAATATATTTTAGTTATTTTTTTTTAATAAAATGATTTTTTTCTACAAATCATAAAGATATTGGTTTATTA
_40_BRACONIDAE_DORYCTINAE_Percnobracon_stenopterus_CNIN3047_             TTTTCTGTGGATAATGCTACATTGAATCGATTTTATACTTTACATTTTTTAATACCTTTTATTTTAACAGTATTAGTAATTTTACATTTATTATTTTTACATGAAACAGGATCTAATAATCCCTTAGGATTAAAAAGAAATTTTTATAAAGTATTATTTCATAATTATTTTTCATTTAAAGATATTTTGGGATTTATTAGATTTTTTATATTGTTTTTATTTTTAATTTTTGAATATCCCTATATTTTAGGGGATCCTGAAAATTTTATTATAGCTGACTCTATAGTTACTCCAGTTCATATTCAACCAGAATGATATTTTTTATTTGCTTATACAATTCTACGATCAATTCCAAATAAATTAAGGGGTGTAATTGCTTTATTATTATCTATTTTAATTTTATTAATTTTACCAGTTTTATAT---AAAGTTAATTTTCAGGGAATTAGGTTTTACCCTATTAGACAAGTTTATTATTGAATATTTTTAAATTTTTTTATTTTATTAACTTGGTTAGGGGCTCAACCTGTAGAATATCCTTTTGTAATTTTAAGACAAATTTTAACAATTTTATATTTTATATATTTTTTTATAATAAAATGATTTTTTTCAACAAATCATAAAGATATTGGTTTATTA
_41_BRACONIDAE_DORYCTINAE_Plesiopsenobolus_mesoamericanus_CNIN3483_      TTTTCTGTAGAAGCTCCTACTTTAAATCGATTTTATTCATTACATTTTTTTTTTCCTTTTGTTTTAATTTTTATAGTAGGTGTACATTTACTGTTTTTACATGAAACAGGTTCAAATAATCCTTTAGGGGTAATAAGTGATTATTATAAAGTTTTATTTCATAATTATTATACATTAAAAGATATTTTAGGGTTTATTTTTTTTTTTATTATTTTTTTATGTTTTCTCTTTGAATTTCCTTACATTTTAGGTGATCCAGAAAATTTTATTATGGCTGATTCTATAGTGACTCCTATTCATATTCAACCTGAATGATATTTTTTATTTGCTTATACTATTTTACGTTCTATTCCTAATAAATTAAGGGGGGTAGTAGCATTAGTTATATCAATTATAATTTTAATAATTTTATCTTTTATA------ACTATTAATTTTAAAGGTTTGCAATTTTATCCTATTAGACAAATTTATTTTTGAGTTTTTTTTAATGTAGTTTTATTATTAACTTGATTAGGCGCTCAACCTGTTGAGTATCCTTTTGTTTTTTTAAGACAGGTATTAACTATTATATATTTTAGATATTTTTTTATAATAAAATGATTTTATTCTACAAATCATAAAGATATTGGTTTATTA
_42_BRACONIDAE_DORYCTINAE_Psenobolus_parapygmaeus_CNIN3497_              TTTTCCGTTGATAATTCAACATTAAATCGATTTTATTCATTACATTTTTTTTTTCCTTTTATTTTAATTGCCTTAGTAGTTGTTCATTTATTATTTTTACATGAAACTGGGTCTAATAATCCGCTAGGAGTTAAAAGAGATTATTATAAAATTTTATTTCATAATTATTATACTTTAAAAGATATTTTAGGATACATTATTTTTTTTATATTTTTTATATTTTTAATTTTTGAGAGCCCTTATATTTTAGGAGATCCTGAAAATTTTATTATAGCTGATTCTATAGTTACTCCTGTTCATATTCAACCTGAATGATATTTTTTATTTGCATATACTATTTTACGATCTATTCCTAATAAGTTAAGAGGGGTAATTGCTTTATTATTATCAATTTTAATTTTAATTATTTTATCTTTTTTA------GGGATAAAATTTCAAGGGTTACAATTTTATCCTTTAAATCAAGTATATTATTGATTATTTTTTAATATAGTTTTATTATTAACTTGATTAGGGGCCCAGCCTGTTGAGTATCCATTTGTTCTTTTAAGACAAATTTTAACTGTAATATATTTTATATATTTTTTTATAATAAAGTGATTTTTTTCTACAAATCATAAAGATATTGGATTATTA
_43_BRACONIDAE_DORYCTINAE_Rhaconotus_sp_CNIN3056_                        TTTTCAGTTGATAATTCTACTTTAAATCGTTTTTATACTTTACATTTTTTTTTACCTTTTGTTTTAATTATTATGATTTTAATACATTTAATATTTTTGCATGAAACTGGTTCTAATAATCCTTTAGGATTAAATAGAGATTATTATAAGATTATTTTTCATTTTTATTATAGAATTAAAGATTTAATAGGATTTTTATGAATATTATTAATATTAATATTTATTGTTTTAGAATTTCCATATTTATTAGGAGACCCAGAGAATTTTATTATAGCTAATTCGATAATTACGCCTGTTCATATTCAACCTGAATGGTATTTTTTGTTTGCTTATACAATTTTACGTTCAATTCCAAATAAATTAAGAGGAGTTATTGCTTTATTAATATCAATTTTAATATTATTTAGTTTAATATTTTAT------AAAATAAAATTTCAAAATTTAAGATTTTATCCTTTAAATCAATTTTATTTTTGAATGTTTGTAAATTGTTTAATTTTATTAACTTGATTAGGAGCTCAACCTGTTGAATATCCTTTTGTGGAATTTAGTCAAGTATTAACATTATTTTATTTTTCATATTATTTTTTAAATAAGTGAATATTATCAACAAATCATAAAGATATTGGTACTTTA
_44_BRACONIDAE_DORYCTINAE_Sabinita_sp_CNIN3683_                          TTTTCTGTTGATAATTCAACTTTGAATCGTTTTTATTCTTTACATTTTTTTTTACCCTTTATTTTAATTAGTATAGTAATATTACATTTATTATTTTTACATGAAACTGGGTCTAATAATCCTTTAGGTGTTTTAAGAAATTATTATAAAATTTTATTTCATAATTATTATACTTTAAAAGATATTTTAGGGTATATAATTTTTATTATAGTATTTTTATATTTAATTTTTGAATTCCCTTATTTGTTAGGAGATCCTGAAAATTTTATTATAGCTAATTCTATAGTTACTCCTGTTCATATTCAACCTGAATGATATTTTTTATTTGCTTATACTATTTTACGATCAATTCCTGATAAATTAAGGGGGGTTATTGCTTTGTTGATATCAATTTTAATTTTAATAATTTTATCTTTTTTA------AATAGAAAATTTCAAGGTAGACAATTTTATCCTTTTAATCAATTTTATTATTGATTTTTTTTTAGTTTAGTTTTATTATTAACTTGATTAGGGGCTCAACCTGTGGAGTATCCTTTTGTTTTATTAAGTCAAATTTTTACTTTTTTATATTTTATATATTTT------ATAAAATGATTTTTTTCAACTAATCATAAAGATATTGGTTTATTA
_45_BRACONIDAE_DORYCTINAE_Spathius_elegans_USNMENT01322433_              TTTTCTGTGGATAATGCTACTTTAAACCGATTTTATACTTTACATTTTTTAATACCTTTTATTTTAATTATAATAGTTTTAATTCATTTAATATTTCTACATGAAACTGGGTCAAATAATCCTTTAGGGGTTAATAGAAATTTTTATAAAATTATTTTTCATAATTATTTTACAATTAAAGATTTAATGGGATTTTTATGATTAATTTGATTTTTTACATTAATTATTTATGAGTTTCCCTATATTTTGGGGGATCCTGAAAATTTTGTTATAGCAAATTCAATAGTTACACCTGTACATATTCAACCAGAGTGATATTTTTTATTTGCTTATACAATTTTACGTTCAATTCCTAATAAATTAAGAGGAGTGATTGCTTTATTAATATCAATTTTTATTTTATTAACTATATCATTTATTAAT---AAAGGTAATTTTCAAAGTTTGATATTTTATCCTTTAAATCAAATTTATTTTTGGATATTTTTTAATATTGTAATTTTATTAACATGATTAGGAGCTCAACCTGTTGAATATCCTTTTGTAATTTTAAGACAAGTTTTAACAGTTTTATATTTTGTATTTTATTTTATAATGAAATGATTTTACTCAACGAACCATAAAGATATTGGTTTATTA
_46_BRACONIDAE_DORYCTINAE_Stenocorse_bruchivora_CNIN3043_                TTTTCTGTTGATAATGCTACATTAAATCGATTTTATTCATTACATTTTCTTTTACCTTTTATTTTATTAGTTTTTGTAGTTATTCATTTAATATATTTGCATTCTTCAGGGTCAAATAATCCATTGGGAACAAATAGAGATTTTTACAAAATTTTATTTCATAATTATTATACTTTAAAAGATTTAATAGGATATATATGATTTTTTTTATTTTTTATATATATTGTTTTAGAATTTCCTTATATTTTAGGAGATCCAGAAAATTTTATTAAGGCAAATTCAATAATTACACCTGTTCATATTCAACCTGAATGATATTTTTTATTTGCTTATACAATTTTACGTTCTATTCCTGATAAATTAAGTGGGGTAATTGCCTTATTAATATCAATTTTAATTTTATTAATAATGCCATTTTTATAT---AAAGGTAATTTTCAAGGCTTAGTATTTTACCCATTAAACCAAAGATTTTATTGAATTTTTTTTAATAGAGTTTTATTATTAACTTGATTGGGGGCTCAACCAGTTGAATATCCTTTTGTTAGATTAAGACAAATTTTAACTTTACTATATTTTTTTTTTTAT------ATAAAATGATTTTTTTCTACAAATCATAAAGATATTGGAATATTA
_47_BRACONIDAE_EUPHORINAE_Meteorus_sp_USNMENT01322447_                   TTTTCAGTTAGAAATTCAACTTTAAATCGATTTTACACTTTGCATTTTTTAATACCTTTTATTTTATTAATATTAGTTATTATTCATTTATTTTATTTACATCAAAGTGGCTCTAATAATCCTTTAGGAGTAAAAAGAAATTTTTATATAATTAAATTTCATATTTATTTTACTTTAAAAGATTTAGTTGGTTTTATGTTATTAATTTATTTATTAATATTTATTATTTTAGAATATCCAAATATTTTAGGGGATTCTGAAAATTTTTTAATAGCAAATCCTATAGTTACACCTATACATATTCAACCTGAATGATATTTTTTATTTGCTTATACTATTTTACGTTCAATTCCTAATAAATTTGGAGGAGTTTTATCTTTATTATTATCTATTTTAATTATTATAATTTTTTTATTTATTGAT---AAAACTAATTATCAAAATTTAATAAATTATCCTTTAAATCAATTTTATTTTTGAAGGTTTATTATAAATGTTATAATATTAACTTGATTAGGAATACAATTAGTAGAAGAGCCATTTATTTTTTTAAGACAAATTATAACTGTTTATTATTTCATTTATTATTTTTTACAAAAATGATTTTTTTCTACCAATCATAAAGATATTGGTTTATTA
_48_BRACONIDAE_EUPHORINAE_Peristenus_sp_CNIN3049_                        ??????????????????????????????????????????????????????????????????????????????????????????????????????????????????????????????????????????????????????????????????????????????????????????????????????????????????????????????????????????????????????????????????????????????????????????????????????????????????????????????????????????????????????????????????????????????????????????????????????????????????????????????????????????????????????????????????????????????????????????????????????????????????????????????????????????????????????????????????????????????????????????????????????????????????AAAAAATGATTATATTCTACTAATCATAAAGATATTGGAGTAATA
_49_BRACONIDAE_EXOTHECINAE_Colastes_Pseudophanomeris_unicolor_CNIN4304_  TTTTCTGTGGATAATGCTACTTTAAATCGATTTTATTCTTTTCATTTTTTATTTCCTTTTATTTTATTAATAATAGTAATAATTCATTTAATATTTTTGCATGAAACTGGGTCTAATAATCCTTTGGGGATTAATAGAAATAATTATAAAATTATTTTTCATAATTATTTTACTTTAAAAGATATTTTAGGATTTTTGTTAATAATTTTTTTTTTAATAATTATTATTTTTGAGTATCCTTATTTATTAGGAGATCCTGAAAATTTTATTATAGCAAATTCTATATTAACTCCTATTCATATTCAACCAGAATGATATTTTTTATTTGCTTATACAATTTTACGTTCTATTCCCAATAAATTAAGAGGTGTTATTGCTTTATTAATATCAATTTTAATTTTAATAATTTTACCCTTTATTAAT---AAAAGTAAATTTCAAGGATTATCTTTTTATCCAATTAGACAAATTTATTTTTGATTTTTTTTTAATTGTGTAATTTTATTAACTTGATTGGGGGCCCAACCTGTTGAATACCCTTATGTTGAATTAAGACAAATTTTAACTTTATTTTATTTTTTTTATTATTTTTTAATAAAATGAATATTTTCTACAAATCATAAAGATATTGGTGTTTTA
_50_BRACONIDAE_EXOTHECINAE_Shawiana_CNIN3889_                            TTTTCAGTAGATAATGCTACTTTAAATCGATTTTATTCTTTACATTTTTTGTTGCCATTTATTTTATTAATAATAGTAATAATTCATTTAATATTTTTACATGAGACTGGGTCAAATAATCCATTAGGAATTAATAGAAATAATTATAAAATTATTTTTCATAATTATTTTACATTAAAGGATATTTTAGGATTTTTATTAATAATTTTTTTTTTACTAATTATTGTTTTTGAGTATCCCTATTTGTTAGGGGACCCTGAAAATTTTATTATAGCTGATTCTATATTAACTCCCATACATATCCAACCAGAATGATATTTTTTATTTGCGTATACTATTTTACGTTCTATTCCTAATAAATTAAGAGGGGTTATTGCTTTATTAATATCAATTTTGATTTTAATAATTTTACCTTTTATTAGT---AAAAATAAATTTCAAAGAATATCTTTTTATCCATTAAATCAAATTTATTTTTGATTTTTTTTAAATTGTGTAATTTTATTAACTTGATTAGGGGCCCAGCCAGTAGAGAATCCTTATATTGAAATGAGTCAAATTTTGACTTTATTTTATTTTTTATATTATTTTTTGATAAAATGAATATTTTCTACAAATCATAAAGATATTGGTGTTTTA
_51_BRACONIDAE_EXOTHECINAE_Colastinus_crustatus_CNIN4312_                TTTTCTGTAGATAATGCTACTTTAAATCGATTTTATACTTTTCATTTTTTATTACCTTTTATTTTATTAATGATAGTTTTAATTCATTTAATATTTTTACATGAAACCGGATCTAATAATCCTTTAGGGATTAATAGAAATAATTATAAAATTATTTTTCATAATTATTTTTCACTAAAAGATATTTTAGGATTTTTAATTTTATTTTTTTTTTTATTAATAATTGTTTTTGAATATCCTTATATATTAGGAGATCCAGAAAATTTTATTATAGCTAATTCTATAGTTACTCCTGTCCATATTCAACCTGAATGATATTTTTTATTTGCTTACACAATTTTACGGTCAATTCCTAATAAATTAAGAGGTGTTATTGCTTTATTAATATCAATTTTAATTTTAATAATTATACCTTTCATTTAT---AAAAATAAATTTCAAGGATTAGAATTTTACCCTTTTAGACAAATTTATTTTTGATTGTTTGTTAGATGTGTGGGGTTATTAACTTGATTAGGAGCCCAACCTGTTGAATATCCATATGTTGAATTAAGTCAATTTTTAACTATTTATTATTTTATATATTATTTTTTAATAAAATGATTATTTTCTACAAATCATAAAGATATTGGGGTTTTA
_52_BRACONIDAE_EXOTHECINAE_Shawiana_lapponica_CNIN4307_                  ??????????????????CTTTTTAATAATTATTATTTTTGA?????????????????????????????????????????????????????????????????????????????????????????????????????????????????????????????????????????????????????????????????????????????????????????????????????????????????????????????????????????????????????????????????????????????????????????????????????????????????????????????????????????????????????????????????????????????????????????????????????????????????????????????????????????????????????????????????????????????????????????????????????????????????????????????????????????????????????????????????????????????????????????????????????????????????????
_53_BRACONIDAE_EXOTHECINAE_Vietcolastes_rhaconotus_CNIN4317_             TTTTCTGTAAATAATGCAACATTAAATCGATTTTATACTTTACATTTTTTATTACCATTTATTTTAATTATATTAATTTTAATTCATTTAATTTTTCTTCATGAAACTGGGTCTAATAATCCTTTAGGGATTAATAGAAATAATTATAAAATTATTTTTCATAATTATTACACATTAAAAGATTTTTTAGGATTTTTATGATTATATTTTATTTTAATATTATTTATTTTAGAAACACCTTATATTTTAAGAGATCCAGAAAATTTTATTATAGCTAATTCAATAATTACTCCAATTCATATTCAACCAGAATGATATTTTTTATTTGCTTATACAATTTTACGATCAATTCCTAATAAATTAAGAGGGGTAATTGCATTATTAATATCAATTTTAATTTTAATAATTTTACCTTTTATTCAT---AATAATAAATTCCAAAATTTATCATTTTACCCATTTAATCAAATTTATTATTGATTCTTTTTCAATTTAATAATTTTATTAACATGATTAGGTGCTCAACCTGTTGAAGTACCATTTATAGAATTAAGACAAATTTTAACTATTTTATATTTTTCTTATTATTTTTTAATAAAATGAATATATTCAACAAATCATAAAGATATTGGAACTTTA
_54_BRACONIDAE_EXOTHECINAE_Xenarcha_lustrator_CNIN4296_                  ????????????????????????????????????????????????????????????????????????????????????????????????????????????????????????YCTTTAGGTATTAATAGAAATAACTATAAAATTATTTTTCATAATTATTTTACATTAAAGGATATTTTAGGATTTTTATTATTAATTTTTTTTTTAATAATTATTATTTTTGAATATCCTTATTTATTAGGGGATCCTGAARMTYTTMYA????????????????????????????????????????????????????????????????????????????????????????????????????????????????????????????????????TCTATTTTACCATTTATTAAT---AAAAATAAATTTCAAGGATTATCTTTTTATCCTTTAAGACAAATTTATTTTTGATTTTTCTTTAATTGTGTTATTTTATTAACTTGATTAGGAGCTCAACCTGTAGAATACCCTTTTGTTGAATTAAGACAAATTTTAACTTTA?????????????????????????????????????????????????????????????????????
_55_BRACONIDAE_TELENGAIINAE_Gnamptodon_sp_CNIN3881_                      TTTTCAGTTGACAATGCAACTTTAAATCGATTTTATTCATTACATTTTTTATTACCATTTATTTTAATAATTTTAGTTGTTATTCATCTAATATTTTTACATGAAACAGGGTCTAATAATCCTTTAGGTTTAAATAGAAATTATTATAAAATTATTTTTCATAATTATTTTTCAATCAAAGATTTTATGGGATTTTTATGATTATTTATATTTTTTTTATTTATTAATTTAGAATTTCCTTATATTTTAGGGGATTCAGAAAATTTTATGATAGCTAATTCAATAATTACCCCTGTTCACATTCAACCTGAATGATATTTTTTATTTGCATACACAATTCTTCGATCAATCCCTAATAAACTAAGAGGAGTTATTGCTTTATTAATATCAATTTTAATTTTATTAATTTTAACTATTATAAAT---AATACCCAATTTCAAAATTTAATATTTTACCCTATAAGACAGATTTATTTTTGAATTTTTATTAATTATTTTCTTCTTTTAACTTGGCTGGGGGCCCAGCCAGTTGAGTACCCCTTTATAGAAATAAGTCAAATTTTAACTATTAATTATTTTAGTTATTTT------ATAAAATGAATATTTTCAACAAATCATAAAGATATTGGAATTTTA
_56_BRACONIDAE_TELENGAIINAE_Gnamptogaster_astrachanica_CNIN4302_         TTTTCTGTTGATAATGCTACATTAAATCGATTTTATTCTTTACATTTTTTACTGCCATTTATTTTATTAATATTAGTAATTATTCATTTAATATTTTTACATGAAACAGGATCAAATAATCCTTTAGGTTTAAATAGAAATTATTATAAAATTATTTTTCATAATTATTTTACTATTAAAGATTTAATAGGATTTTTATGATTAATTATATTATTTTTATTAATTATTTTTGAATTTCCTTATATATTAGGTGATCCAGAAAATTTTATTATAGCAAATTCAATAGTAACTCCTGTTCATATTCAACCTGAATGATATTTTTTATTTGCTTATACTATTCTTCGATCAATTCCTAATAAATTAAGAGGAGTTATTGCTTTATTATTATCAATTTTAATTCTTTTAATTTTACCTTTTATTAAT---AAAACTAAATTTCAAAATTTAATATTTTACCCATTAAGACAAATTTATTATTGAATCTTTATTAATATTTTTTTAATTTTAACTTGATTGGGGGCTCAACCTGTTGAATATCCATTTGTAGAAATAAGTCAAATTTTAACATTAAATTATTTTCTTTTTTTTTTTATTATAAAATGAATATTTTCTACAAATCATAAAGATATTGGAATATTA
_57_BRACONIDAE_TELENGAIINAE_Neognamptodon_CNIN3882_                      TTTTCAGTTAATAATGCTACTTTAAATCGATTTTATACTTTACATTTTTTAATACCTTTTATTTTATTAATAATAGTAATAATTCATTTATTATTTCTACATGAAACTGGTTCAAATAATCCATTAGGGGTTAATAGAAATTTTTATAAAATTATTTTTCACAATTATTTTTCAATTAAAGATTTATTAGGATTTTTATTTTTTATTTTTATATTTTTATTTATTGTTTTAGAATACCCATATATTCTTGGAGATCCTGAAAATTTTATTATAGCAAATTCTATAATTACTCCTGTTCATATTCAACCAGAATGATATTTTTTATTTGCTTATACTATTTTACGTTCAATTCCTAATAAATTAAGGGGAGTTATTGCCTTATTATTATCAATTTTAATTTTATTAATTTTACCTTTTGTTGAT---AAAGCAAATTTTCAAAGATTAAGATTTTATCCTTTAAATCAAATTTATTATTGAATTTTTATTAATATTGTTATTTTATTAACATGATTAGGRGMYCAACCAGTTGAATCTCCATTTATAGAATTAAGTCAAATTTTAACTTTAAATTATTTTATATATTACTTAATTAATAAATGGATATTTTCAACAAATCATAAAGATATTGGTATTTTA
_58_BRACONIDAE_HELCONINAE_Helcon_nunciator_pedalis_USNMENT01322576_      TTTTCTGTTGATAATTCAACATTAAATCGATTTTATACATTTCATTTTTTAATACCTTTTATTTTATTTATAATAGTTATTATTCATTTAATATATTTACATGAAATAGGTTCTAATAATCCTTTAGGATTAAATAGAAATTTTTATAAAATTATATTTCATAATTATTTTACTTTAAAAGATTTATTAGGATACTTAATTATTTTAATAGTATATATTTATATTATTTTAGAAATTCCTTATATTTTAGGTGACCCAGAAAATTTTTTAATAGCAAATTCAATAATTACACCAATTCATATTCAACCTGAATGATATTTTTTATTTGCTTATACAATTTTACGTTCAATTCCTAATAAATTAGGAGGAGTAATAGCTATAATTAGATCAATTTGTATATTATTAATTTTACCATTATTAAATATAAAAATTAATTTTCAATCTTTAATATTTTATCCAATTAGACAAATTTATTTTTGATTTTTTTTTTTTTATGTAATTATATTAACATGATTAGGATCTCAACCAGTTGAAAGTCCTTTTATTTTTTTAGGACAAATTTTTACTATTTTATATTTTATATATTTT------AGAAAATGATTATTTTCAACAAATCATAAAGATATTGGTATTTTA
_59_BRACONIDAE_HOMOLOBINAE_Exasticolus_sp_USNMENT01322476_               TTTTCTGTTGATAATATAACTTTAAATCGATTTTATACTTTTCATTTTTTATTACCTTTTATGATTTTTTTTATAGTGATAATTCATTTAATATTTTTACATGAAAAAGGTTCAAGCAATCCTTTAGGGTTAAATAGAAATTTTTATAAAATTAGATTTCATAATTATTTTATTTTAAAAGATTTATTATTATATATTTTATTATTTATAACTTTTATGTATTTAATTATTATAATACCTTATAATTTAGGAGATCCAGATAATTTTTTTGAGGCTAATCCTATGGTTACTCCAAAACATATTCAACCTGAATGATATTTCTTATTTTCTTACACTATTTTACGTTCAATTCCAAGGAAAGTTGGGGGGGTAATAGGGTTGATATTATCTATTTTGATTTTATTTTCAATACCTTATTTAAAT---AAATGTAAATTTCAAAGGTTAAGATTTTATTTTTTCAATCAAATTTATTTTTGAATATTTTTTTTTAATATCATTATTTTAACTAAATTTGGTTCAAAACCATCTGTTTATCCATATTTAATTTTTAGTCGAATATGTTCATTTTTTTATTTTTTTTATTTT------TTAAAATGATTATATTCAACAAATCATAAAGATATTGGTATTTTA
_60_BRACONIDAE_HOMOLOBINAE_Homolobus_sp1_USNMENT01322577_                TTTTCTGTTAGTAATTCTACTTTAAATCGATTTTATACTTTTCATTTTATTATACCTTTTATTTTAATAATTTTAGTAATTATACATTTAATATATTTACATATTACTGGTTCAAATAATCCTTTAGGATTAAATAGAAATTTTTTTAAAATTAGATTTCATAATTATTTTATTTTAAAAGATTTATTAGGTTATTTAATTATTTTATTTATATTTATATATATTATTATAGAATTACCATATATTTTAGGAGATCCTGATAACTTTATTATAGCTAATTCTATAGTTACTCCAGTACATATTCAACCAGAATGATATTTTTTATTTTCATATACTATTTTACGTTCAATTCCTAATAAATTAGGGGGGGTAATAATATTAATAATATCAATTATAATTTTATTTTTATTGCCTATATTAAAT---AAATATAAATTTCAAAGTTTAAATTTTTATTTTTTAAATCAATTATATTTTTGATTTTATTTTTTAAATATTATTATATTAACTTGACTAGGATCTCAACCTGTTGAATATCCTTATATAATTTTAAGTCAAATATTTACAATTTTTTATTTTATATATTAT------CAAAAATGATTATATTCTACGAATCATAAAGATATTGGTATTTTA
_61_BRACONIDAE_HORMIINAE_Acanthormius_sp_CNIN3879_                       TTTTCTGTTGGTAATTCAACTTTAAATCGATTTTATACTTTACATTTTTTATTACCTTTTATTTTAATAATTTTTGTTGTTGTTCATTTATTTTTTTTACATGAAACTGGTTCAAATAATCCTTTAGGATTAAATAGAAATTTTTATAAAATTATTTTTCATAATTATTTTTCTTTAAAAGATTTTATAGGAATATTTTGATTAATTTTTATTTTATTTTTAATTGTTTTAGAATTTCCTTATATATTAAGAGATCCTGAAAATTTTATTATGGCTAATTCTATAGTTACACCTGTTCATATTCAACCTGAATGATATTTTTTATTTGCTTATACAATTTTACGTTCAATTCCTAACAAATTAAGAGGTGTTATTGCATTATTAATATCAATTTTAATTTTAATAATTATACCTTTTATTTAT---AATATAAAATTTCAAAGTTTATCTTTTTATCCATTAAATCAATTATTATATTGATTTTTTTTTTTTATTGTTTTATTATTAACTTGATTGGGGGCTAAACCTGTAGAGGATCCTTATATTATAATGAGTCAATTAATAACAATTTTTTATTTTTTTTTTTATTTTATA?????????????????????????????????????????????
_62_BRACONIDAE_HORMIINAE_Aulosaphobracon_capitatus_CNIN4181_             TTTTCTGTAGATAATGCTACTTTAAATCGTTTTTATACTTTACATTTTTTAATGCCTTTCATTTTAATAATATTAGTAATTATTCATTTATTATTTTTACATGAAACTGGTTCTAATAATCCGTTGGGTGTTAATAGAAATTTTTATAAGGTTATTTTTCATAATTATTATTCTTTAAAAGATTTAATAGGATTTTTGTGACTTTTTATATTATTAATATTTATTGTTTTAGAATATCCTTATTTACTAGGGGATCCAGAAAATTTTATTATAGCTAATTCTATAGTTACCCCGGTTCATATTCAGCCAGAATGATATTTTTTATTTGCTTATACTATTCTTCGTTCAATTCCAAATAAATTAAGTGGGGTAATTGCTTTATTAATATCTATTTTAATTTTATTAATTATACCATTTTTATAT---AAAAATAATTTTCAAAATTTATCTTTTTACCCTATTAGTCAGATTTATTTTTGAATATTTTTTTATAGGGTTTTATTATTAACTTGATTAGGGGCTCAAATAGTAGAATATCCTTTTGTGGAAATAAGACAAATTTTAACTATTTTTTATTTTTCTTTTTATTTTTTAATAAAGTGATTAATATCTACAAATCATAAAGATATTGGAGTTTTA
_63_BRACONIDAE_HORMIINAE_Aulosaphoides_sp_CNIN3901_                      TTTTCTGTTGATAATGCTACTTTAAATCGATTTTATACTTTACATTTTTTATTACCTTTTGTTTTGATTATAATAGTAATTATTCATTTAGTATTTTTACATGAATCTGGTTCTAATAATCCTTTAGGATTAAATAGAGATTTTTATAAAATTATTTTTCATAATTATTATTCTTTGAAAGATTTATTAGGATTTATTATAATAATTATAATTTTTATATTTTTTGTTTTAGAATATCCTTATATTTTAAGGGATCCTGAAAATTTTATTATGGCTAATTCAATAGTTACACCTGTACATATTCAGCCAGAGTGATATTTTTTGTTTGCTTATACTATTTTACGTTCAATTCCTAATAAATTAAGTGGGGTAATTGCTTTATTAATATCTATTTTAATTTTAATAATTATACCTTTTTTATAT---AAAATAAAATTTCAAAATTTAATATTTTATCCATTAAGACAAATTTATTTTTGAAGTTTTTTTTTTGTAGTAGTTTTATTAACATGATTAGGAGCTCAACCTGTTGAATACCCATATGTAATTTTAAGGCAAATTTTAACAATTTATTATTTTTTGTATTATTTTTTAATAAAGTGATTAATATCTACAAATCATAAGGATATTGGTGTTTTA
_64_BRACONIDAE_HORMIINAE_Cedria_wichasei_CNIN4021_                       TTTTCTGTAAATAATGCAACTTTAAATCGATTTTATACTTTACATTTTTTATTTCCTTTTATTTTAGCATTAATAGTTGTAATTCACTTAGTTTTTTTACATGAAACAGGGTCAAATAATCCTTTAGGTCTTAATAGAAATTTTTATAAAATTATTTTCCATAATTATTATACTTTAAAAGATTTAATAGGAATATTTTGATTGATTATATTTTTATTATTAATTGTTTTACAATATCCTTATTTATTAGGAGACCCCGAAAATTTTATTATAGCAAATTCTATAGTTACTCCTGTTCATATTCAACCAGAGTGATATTTCTTGTTTGCTTACACAATTTTACGTTCTATTCCTAATAAATTAAGAGGGGTAATTGCTTTATTAATATCAATTTTAATTTTATATATTTTACCATTAATTTAT---AAAAATAAATTTCAAAGGTTAAGATTTTATCCTCTTAATCAAATTTATTTTTGATTTTTTGTTTATAGATTAATTTTATTAACTTGATTAGGGGGGCAACCAGTTGAGTACCCTTATATAATTTTAAGTCAAATTTTAACTATTTTTTATTTTAGATATTATTATTTAAAAAAATGATTATTTTCTACAAATCACAAAGATATTGGTGTTTTA
_65_BRACONIDAE_HORMIINAE_Hormius_orientalis_CNIN4179_                    TTTTCTGTTGATAATGCAACTTTAAATCGTTTTTATACTTTGCATTTTTTATTACCTTTTATTTTATTAATAATAGTAATTATTCATTTGATTTTTTTACATGAGTATGGGTCTAATAATCCCTTAGGTGTTAATAGAAACTTTTATAAAATTATTTTTCATAATTATTTTTCTTTAAAAGATTTGTTAGGATTTGTAGTATTTTTTATTTTTTTTATATTTATTGTATTTGAATATCCCTATATTCTTGGAGACCCAGAAAATTTTATTATAGCTAATTCTATAGTTACTCCTATTCATATTCAACCTGAGTGATATTTTTTATTTGCTTATACTATTTTACGTTCTATTCCCAATAAATTAAGAGGGGTTATTGCCTTATTAATATCAATTCTAATTTTAATAATTATACCATTTTTATAT---AAAACTAAATTTCAAAATATAGTTTTTTACCCTTTTAGTCAAATTTATTTTTGATTATTTTTTTTTAGAGTATTAATATTAACTTGGTTGGGGGGTCAAATTGTTGAATATCCCTATATTGAAGTTAGGCAATGTTTCACTTTATTTTACTTTATATTTTATTTATTAATAAAATGATTATTTTCTACAAATCATAAGGATATTGGAGTATTA
_66_BRACONIDAE_HORMIINAE_Hormius_sp_CNIN3943_                            TTTTCTGTGGGTAACCCTACTTTGAATCGATTTTATACTTTACATTTTTTATTACCATTTATTTTAGTTATTTTAGTAGTTATTCATTTAGTTTTTTTACATGAAAGTGGGTCTACTAACCCTTTAGGAGTTAAAGGAGATTTTTATAAAATTATTTTTCATAATTATTTTTCAATTAAGGATATTATAGGGTTTATTATTTTTTTTATTTTTTTTATATTTATATTATTAGAATATCCATATATTTTAGGAGATCCAGAAAATTTTATTATGGCTAATTCAATGGTTACCCCTGTTCATATTCAACCAGAATGATATTTTTTATTTGCTTATACTATTTTACGTTCAATCCCTAGAAAATTAAGAGGTGTGATTGCTTTATTAATATCAATTTTAATTTTATTAATTATACCATTTTTATAT---AAAACAAAATTTCAAAGGTTAAAATTTTATCCATTTAGACAGATTTATTTTTGGATATTTTTATGTTGTGTCATTATATTAACTTGGTTAGGGGGCCAGCCAGTAATTTATCCTTATATTGAGGTTAGGCAATTTTTTACAATATTTTATTTTGGTTATTATTTATTAATAAAATGATTATTTTCTACAAATCATAAAGATATTGGTGTATTA
_67_BRACONIDAE_RHYSIPOLINAE_Pseudavga_sp_CNIN4027_                       TTTTCGGTAGATAATGCTACTTTAAATCGTTTTTATACTTTACATTTTTTATTACCATTTATTTTATTAATATTAGTAGTTACCCATTTAGTTTTTTTACATGAAACAGGGTCAAATAACCCTTTAGGGGTAAATAGCAATTTTTACAAAGTTATTTTTCATAATTATTTTACTTTAAAAGATTTAATAGGGTTTTTATGAAAGTTTATTTTTTTATTATTAATTGTTTTAGAATACCCTTATATTTTAGGGGACCCTGAAAATTTTATTATAGCTAATCCTATAATTACCCCAGTTCATATTCAGCCTGAATGATATTTTTTATTTGCGTATACTATTTTACGGTCTATTCCTAATAAACTAAGGGGGGTTATTGCTTTATTAATATCAATCTTAATTTTACTAATTATACCTTTCTTATAT---AAAAATAAATTTCAAAATTTATCATTTTATCCTTTTAGAAAATTTTATTTTTTTTTATTTTTTTTTAATTTATTATTATTGACTTGACTGGGGGCTCAGCCGGTAGAATACCCTTTTGTAGAAGTAAGTCAAATTCTAACTATTTTTTATTTTTTATATTATTTTTTAATAAAGTGGTTAATATCAACAAATCATAAAGATATTGGAGTGTTA
_68_BRACONIDAE_HORMIINAE_Katytermus_palmicola_CNIN3903_                  TTTTCTGTTGATAATGCTACTTTAAATCGATTTTATACTTTACATTTTTTATTACCTTTTATTTTAATAATTATAGTTTTAATTCATTTAGTATTTTTACATGAATGAGGTTCAAATAATCCTTTAGGTTTAAATAGGAATTTTTATAAAATTATTTTTCATAATTATTTTTCAATTAAAGATTTAATAGGATTTATTTATTTATTTTTTTTTATAACTTTAATTATTTTAGAATATCCTTATTTATTAGGAGATCCAGAAAATTTTATTATAGCTAATTCTATAATTACTCCAGTTCATATTCAACCAGAATGATATTTTTTATTTGCTTACACAATTTTACGTTCAATTCCTAATAAATTAAGTGGAGTTTTAGCTTTATTAATATCAATTTTAATTTTAATTATTATACCTTTTTTATAT---AAAAATAAATTTCAAAATTTAGTTTTTTATCCGTTAAGTCAAATTTATTTTTGATTATTTTTTAATATTGTAATATTATTAACTTGATTAGGAGCTCAACCAGTAGAATATCCTTTTATTTTTTTAAGTCAATTTTTAACTTTAATATATTTTTTATATTATTTTTTAATAAAATGGTTAATATCAACAAATCATAAGGATATTGGAGTGTTA
_69_BRACONIDAE_HORMIINAE_Parahormius_nitidus_CNIN4190_                   TTTTCGGTTAATAATGCTACTTTAAATCGATTTTATTCTTTTCATTTTTTATTACCTTTTATATTATTAATAATAGTAGTTATTCATTTATTTTATCTTCATGAAACAGGATCAAATAACCCTTTAGGGATTAATAGAAATTTTTATAAAATTATTTTTCATAATTATTTTTCTATTAAAGATATTTTAGGAATAATTTATTTTTTTATTGTAATTATTTTAATTATTTTAGAATTTCCTTATGTTTTAGGTGATCCAGAAAATTTTATTATAGCTAATTCTATAGTTACTCCAGTTCATATTCAACCTGAATGATATTTTTTATTTGCTTATACTATTTTACGTTCAATTCCTAATAAATTAAGAGGGGTAATAGCTTTGGTTTTATCAATTTTAATTTTATTTATTTTACCTTTTTTTAAT---CAAAATAATTTCCAAAGTTTAAAATTCTACCCAATTAATCAAATTTATTTTTGATTATATTTTTTTAATTTAGTTTTATTGACTTGATTGGGGGCTCAACCAGTTGAATCTCCCTTTGTTGAAATAAGCCAAATTTTAACTTTATTTTATTTTTTATATTAT------ATAAAATGATTTTTTTCTACTAATCATAAAGATATTGGTATTTTA
_70_BRACONIDAE_HORMIINAE_Pentatermus_striatus_CNIN3904_                  TTTTCTGTTGACAATCCTACTTTAACTCGGTTTTATTCATTACATTTTCTTATACCTTTTATTTTAGTTATAATAGTAATGGTTCATTTAGTATTTTTACATGAATATGGTTCTAATAATCCTTTGGGGTTAAATAGGAATTTTATAAAAATTATTTTTCATAATTATTTTACTTTTAAAGACTTATTAGGATTTTTATTTTTGATTATATTTTTGATAATTATTGTTTTAGAATATCCTTATTTTTTAGGTGATCCAGATAATTTTTCTGGGGCTAATCCTATAGTAACCCCTGTTCATATTCAGCCTGAATGATATTTTTTATTTGCTTATACTATTTTACGTTCAATTCCTAATAAATTGAGGGGGGTTATTGCCTTATTAATATCAATTTTAGTTTTATTAGTTTTACCATTTTTACGT---TCTAATAAATTTCAAAGGTTAACTTTTTATCCTTTTAGACAAATTTATTTTTGAATTTTTGTTTATATTTTTATGTTATTGACATGGTTAGGGTCTCAACCTGTAGAGTATCCTTTCGTTATTCTTAGTCAAATTTTAACTTTTATATATTTTATATTTTATTTTTTAATAAAATGATTAATATCAACAAATCATAAAGATATTGGAGTTTTG
_71_BRACONIDAE_PROTEROPINAE_Hebichneutes_tricolor_CNC1045812_            TTTTCAGTAGATAATTCTACTTTAAACCGATTTTATAGTTTACATTTTTTAATACCATTTGTATTATTAATAATAGTAATTATTCATTTAATTTATTTACATGAAAAAGGAYYWWWTAATCCTWWAGGATTAAAAAGAAATTTTTATAAAATTATTTTTCATAATTATTATAGATATAAAGACATTTTAGGATTTTATATTATAATTTTTATTTTAATAATTTTAATTATTGAAAATCCTTATTTAATAGGAGATCCTGAAAATTTTTTAGAAGCAAATTCTATA?????????????????????????????????????????????????????????????????????????????????????????????????????????????????????????????????????????????????????????????????????????????????????????????????????????????????????????????????????????????????????????????????????????????????????????????????????????????????????AAAAAGTGATTTTTATCAACAAATCATAAAGATATTGGTATTTTG
_72_BRACONIDAE_ICHNEUTINAE_Paroligoneurus_sp_USNMENT01322443_            TTTTCAGTTGGTAATTCTACTTTAAATCGGTTTTATAGGTTTCATTTTGTTATGCCTTTTATTTTATTAATATTAGTAATTTTACATTTATTATATTTACATGAAACAGGATCTAATAATCCATTGGGGGTTTCAAGAAATTATTATAAAATTATTTTTCATAATTATTATAGAGTAAAAGATTTATTGGGGATACTTATTTTATTTTATATACTTTTATATTTAATTTTAGAGTCTCCTTATTTATTAGGGGATCCTGAAAATTTTATTAAAGCTGATTCAATGGTTACCCCCTTACATATTCAACCTGAGTGGTATTTTTTATTTGCTTATACTATTCTTCGTTCTATTCCTAATAAATTAGGAGGGGTGGTGGCTTTATTACTTTCTATTTTAATTTTATTAATTAAGTTTTTTTTAAAT---AAAAGTAATTTTATAAATTTATCTTTTTATCCTTTTAGTCAAATTTATTATTGAGTTTTTATTAATATTTTTTTAATATTGACGTGGTTAGGGGGATGTCCTGTAGAAATACCTTATATTTTTATTAGTCAATTTTTTACTTTAATATATTTTATATATTTTTTTTTA????????????TTTTMTAYRWATMATAAAGATATTGGTATTTTA
_73_BRACONIDAE_KHOIKHOIINAE_Sania_browni_CNC1045816_                     ??????????????????????????????????????????????????????????????????????????????????????????????????????????????????????????????????????????????????????????????????????????????????????????????????????????????????????????????????????????????????????????????????????????????????????????????????????????????????????????????????????????????????????????????????????????????????????????????????????????????????????????????????????????????????????????????????????????????????????????????????????????????????????????????????????????????????????????????????????????????????????????????????????????????????CAAAAGTGATTAATATCTACAAATCATAAAGATATTGGAATATTG
_74_BRACONIDAE_MACROCENTRINAE_Austrozele_sp_USNMENT01322441_             TTTTCAGTTGATAATGTTACATTAAATCGATTTTATTCTTTTCATTTTTTAATACCATTTATTTTATTAATATTTATTTTAATTCATTTAATTTTTTTACATGAAAATGGATCTAATAATCCTTTAGGAATTTTAAGAAAATTTTATATAATTAAATTTCATAATTATTTTAGAATTAAAGATTTATTAGGATTTTTATTTATTTTATATTTATATATATATATAATTATTCAAACACCTAATTTAGTTAGAGATCCAGATAATTTTTTAATAGCAAATTCAATAATTACTCCTATTCATATCCAACCTGAGTGATATTTTTTATTTGCTTACACTATTTTGCGTTCAATTCCTAATAAATTAGGAGGAGTAATTGGACTTTTAATATCAATTTTAATTTTACTAATATTAATTTTATTAAATAAAAATTTAAAATTTCAATCTTTAATTTTTTATTTTATTAATCAATATTTATTTTGAATATTTTTTATAATTTTCATTATTTTAACTTGATTAGGAGGAAAACCTGTAATATACCCATTTATTAATTTAAGAAAAATTTTTACAATTTTATATTTTTTATATTTTATTTTAATAAAATGATATTTTTCAACAAATCATAAAGATATTGGAATTTTA
_75_BRACONIDAE_MACROCENTRINAE_Macrocentrus_sp_USNMENT01322585_           TTTTCAGTTGATAATGCAACATTAAATCGATTTTATACTTTTCACTTTATTTTACCTTTTGTTTTAATAATATTTGTTTTTTTACATTTAATTTTTTTGCATGAAAGTGGGTCAAATAATCCATTGGGTATTAAAAGAAATTTATATATAATTAAATTTCATAATTATTTTAGTTTAAAAGATTTATTTGGATTTATAATTTTAATTTATTTATTTTTATATTTAATTATCCAAATACCTAATTTGTTAGGAGATCCAGATAATTTTATAATAGCTAATTCTATGATTACTCCTATTCATATTCAACCTGAATGATATTTTTTATTTGCTTATACTATTCTTCGTTCTATTTCTAATAAATTAGGAGGGGTTATTGGTTTATTAATATCAATTTTAATTTTATTGTTTATTCCTTTTTTAAATTTAAATTTTAAATTTCAATCATTATTATTTTACTCAATGAATCAATATTTATATTGATTTTTTATTTTAATTTTTATATTTTTAACTTTATTAGGAGGTAAACCTGTTGAATATCCTTATATTTTTTTTAGACAAATGTTTATATTTTTGTATTTTTTTTACTTTATT---TTAAAGTGATATTTTTCAACTAATCATAAAGATATTGGAATATTA
_76_BRACONIDAE_MAXFICHERIINAE_Maxfischeria_tricolor_CNC1045818_          TTTTCAGTTGGTAAYTCAACTTTAAATCGATTTTATACTTTTCATTTYTYAATACCTTTTATTTTAGTAATAATAGTAATRTTACATTTAATATTTTTACATGAAACAGGATCTAATAATCCTTTAGGTGTAAATAGAAATAATTATAAAATTATATTTCATAGATATTTTACTTTAAAAGATATTGTTGGRTTTATTTTTATATTATTATTATTAATAAGTRTTAATTTATATYTTCCTTTTATYTTAGGGGATCCTGAAAATTTTATTGAAGCRAATTCTATAATTACTCCAATTCATATTCAACCAGAATGATATTTTTYATTTGCTTATAGAATTTTACGATCTATTCCTAATAAATTAMGTGGAGTAGTTGCTTTAATAGCTTCTATTATTATTTTAATRATTTTACCATTTTTTAAA---GGRTATAATTTTCAAGGGATTAGAATRTATCCTATTAATCAAATRTATTTTTGATTTTATWTTTCTAAAATAATTTTATTAACATGRTTGGGRGGTCAAGAAATTATATTTCCTTATGTAGAAATTAGTCAAATTTTTACATTTTTATATTTTATATATTATTTTATATCTAAGTGATTTTATTCAACAAATCATAAAGATATTGGAGTTATA
_77_BRACONIDAE_MESOSTOINAE_Andesipolis_sp_CNIN4278_                      TTTTCTGTTGATAATTCAACTTTAAATCGATTTTATAGGTTTCATTTTCTYTTACCTTTTATTTTAATRATAGTAGTTTTAATTCATTTAATATATTTACATGAAACTGGGTCTAATAATCCTTTAGGGTTAGATAGAAATTTTTATAAAATTATTTTTCATAATTACTTTACATTAAAAGATATTTTAGGRTTTGTTATTTTAATTTTAGCTTTAATGTTTATTGTTTTAGAAAATCCATATATTTTAGGAGATCCAGAAAATTTTGTTGAAGCTAACCCTATAGTTACTCCAGTGCATATTCAACCAGAATGATATTTTTTATTTGCTTATACAATTTTGCGGTCAATTCCRGATAAGTTAAGAGGAGTAATTGCGTTATTGTTATCAATTTTAATTTTAATAATTATACCTTTTATCAAT---AAAGTTAATTTTCAAGGTTTAAAGAATTATCCTATTAATCAATTTTATTTTTGAATTTATTTTTGTATATTARTGGTATTAACTTGATTAGGGGCTCAGCCTGTTGAGTACCCTTTTGTTGARTTGAGACAAATTTTAACAATTTTATATTTTTTATATTATTTTATTTTAAAATGAGTTTATTCTACAAATCATAAAGATATTGGAATTTTA
_78_BRACONIDAE_MESOSTOINAE_Austrohormius_sp_CNIN4019_                    TTTTCTGTGGATAATGCAACTTTAAATCGATTTTATACTATTCATTTTCTTTTGCCTTTTGTGTTAATAATAATAATTTTAATACATTTAATATATTTACATGAGACAGGGTCTAATAATCCTTTAGGAGTAAATAGAAATTTTTATAAAATTAGATTTCATAATTATTTTACATTAAAAGATATTGTAGGATTTTTAATTTTAATATTATTATTAATATTAATTGTTTTAGAATATCCTTATGTTTTAGGTGATCCAGAAAATTTTGTTGAGGCAAATTCTATAGTTACCCCAGTTCATATTCAACCTGAATGATATTTTTTATTTGCTTATACTATTTTACGGTCAATTCCTGATAAATTAAGTGGAGTTATTGCTTTATTAATATCAATTTTAATTTTAATAATTTTACCATTTATTAGA---AATACAAATTTTCAAGGATTGAAAAATTATCCAATTTCTCAAATTTATTTTTGAATTTATTTTTTTGTTTTATTTTTATTAACTTGATTAGGGGCTCAACCTGTTGAGTATCCATTTGTTGAATTAAGACAGATTTTAACAATTTTATATTTTTTGTATTATTTTTTAATAAAATGGTTATTTTCTACAAATCATAAAGATATTGGAATTTTA
_79_BRACONIDAE_MESOSTOINAE_Doryctomorpha_sp_CNIN4280_                    TTTTCAGTAGATAATGCAACTTTAAATCGATTTTATTCTATTCATTTTTTATTACCCTTTTTATTAATAGTGGTAGTTTTAATTCATTTAATATATTTACATGAGACAGGGTCAAATAATCCTTTAGGTGTTAATAGTAATTTTTATAAAATTATTTTTCATAATTATTATACTTTAAAAGATATTTTAGGATTTATTTTAATAATTTTATTATTATTATTTATTGTTATATTATTTCCTTATATTTTAGGTGATCCTGAAAATTTTGTTATAGCAAATTCAATAGTTACACCTGTTCATATTCAACCTGAATGATATTTTTTATTTGCTTATACTATTTTACGATCTATTCCTAATAAATTAAGAGGGGTTATTGCTTTATTAATATCTATTCTTATCTTAATAAGTAAACCTTTTATTTAT---AAAAATAATTTTCAAGGATTATTTTTTTATCCATTTGGTCAAGTTTATTTTTGAATATTTTTTTGTATATTATTATTATTAACTTGATTAGGGTCTCAGCCTGTTGAATATCCTTTTATTGAATTAAGACAAGTTGTAACAATTTTATATTTTATATATTATTTTTTAATAAAATGATTATTTTCTACAAATCATAAAGATATTGGAGTTTTA
_80_BRACONIDAE_MESOSTOINAE_Hydrangeocola_llaollin_CNIN3058_              TTTTCAGTAGATAATTCTACTTTGAATCGATTTTATACTTTTCATTTTTTATTGCCTTTTGTTTTAATTATAATAGTTTTAGTTCATTTAATATTTTTACATGAAACAGGCTCAAATAACCCTTTAGGTGTAAATAGTAATTTTTACAAAATTATTTTTCATAATTATTTTACTTTGAAAGATATATTGGGGTTTATAATTATGATTTTATTATTATTATTTATTGTTTTGGAAACTCCATATATTTTAGGAGATCCTGAAAATTTTATTGAAGCAAATTCTATATTGACTCCTATACATATTCAACCAGAATGATATTTTTTATTTGCTTATACTATTTTACGTTCTATTCCTAATAAATTAAGAGGGGTTATTGCTTTATTATTTTCTATTTTAATTTTATTAATTATACCATTTATTAAT---AAAACAAATTTTCAAGGAATTTCAAATTATCCTATTAATCAAATTTATTTTTGGGGATTTTTAGGTTTATTTATTATATTGACTTGATTAGGGGCGCAACCTGTAGTATATCCATTTGTGAGGTTAAGTCAAATTTTAACTATTTTGTATTTTATATTTTATTTTTTAATGAAATGGTTTTATTCAACAAATCATAAAGATATTGGAATTTTA
_82_BRACONIDAE_MICROGASTRINAE_Diolcogaster_sp_CNC1065622_                TTTTCAGTTGATAATGCTACATTAAATCGTTTTTATAGATTTCATTTTTTAATACCTTTTATTTTATTAATAATAGTTATAATTCATTTAATATTTTTACATAAAGTTGGATCTAGAAATCCATTAGGATTAAATAGAAATAATTATAAAATTATTTTTCATAATTATTTTACTTTAAAAGATTTAGTTGGATTTTTAATTTTAATTTTATTTTTAAATATTTTAGTTTTTCAAAATCCATATAAGTTAGGTGATCCTGAAAATTTTATTGAAGCTAATTCTATAGTTACACCAATTCATATTCAACCTGAGTGATATTTTTTATTTGCTTATACAATTTTGCGTTCAATTCCAAATAAATTAAGAGGAGTTATTGCTTTAATATTGTCAATTTTGATTTTAATAATTTTACCTTTTTTTAAT---TTAAGAAATTTTCAATCTATACAATTTTATATAATTAATCAAATTTATTTTTGATTTTTTATTATAAATATTATTATATTAACTTGATTAGGTTCACAACCAGTTGAATATCCTTTTATTTTAATTAGTCAAATTTTTACTTTTTTTTATTTTTTTTATTATTTTTTAAAAAAATGATTAATATCTACAAATCATAAGGATATTGGAATATTA
_83_BRACONIDAE_MICROGASTRINAE_Microgaster_meridiana_CNC841388_           ??????????????????????????????????????????????????????????????????????????????????????????????????????????????????????????????????????????????????????????????????????????????????????????????????????????????????????????????????????????????????????????????????????????????????????????????????????????????????????????????????????????????????????????????????????????????????????????????????????????????????????????????????????????????????????????????????????????????????????????????????????????????????????????????????????????????????????????????????????????????????????????????????????????????????ATAAAATGATTTATATCAACTAATCACAAAGATATTGGTATATTA
_86_BRACONIDAE_MIRACINAE_Mirax_sp_CNIN3046_                              TTTTCCGTTGATAACGCTACATTAAATCGATTTTATAGATTTCATTTTTTAATACCTTTTATTTTATTAATATTTGTTATTATTCATTTAATATTATTACATGAAAAAGGGTCTAGGAATCCTTTAGGGGTGAGTAGAAATAATTATAAAATTATTTTTCATAATTATTTTACTTTAAAAGACTTAGTAGGATTTTTAATTTTAATTATTATACTACTTTATATAGTTATACAATCCCCTTATTTAATAGGGGATCCTGAAAATTTTTTAGAGGCAAATTCTATGGTAACACCATTTCATATTCAACCTGAATGATATTTTTTATTTGCTTATACAATTTTACGGTCTATCCCTAATAAATTAAGGGGGGTAATTGCTTTATTAATATCTATTCTAATTTTAATTATTATAGTATTTATTAAT---AAAAATAATTTTCAAAGTTTACAATTTTACCCAATTAATCAATTTTTATATTGATTATTTATTTTTAATTTTTTAATTTTAACTTGATTAGGGGCCCAACCAGTGGAGCATCCGTTTGTTTTTATTAGACAAATTTTTACTATTATCTATTTTTTATATTATTTTTTGAATAAATGGTTATTTTCCACAAATCATAAAGATATTGGTGTTTTA
_87_BRACONIDAE_OPIINAE_Ademon_decrescens_CNIN4295_                       ??????????????????????????????????????????????????????????????????????????????????????????????????????????????????????????????????????????????????????????????????????????????????????????????????????????????????????????????????????????????????????????????????????????????????????????????????????????????????????????????????????????????????????????????????????????????????????????????????????????????????????????????????????????????????????????????????????????????????????????????????????????????????????????????????????????????????????????????????????????????????????????????????????????????????ATAAAATGGTTATTTTCAACAAATCATAAAGATATTGGAGTTTTG
_88_BRACONIDAE_OPIINAE_Diachasma_muliebre_USNMENT01322592_               TTTTCTGTTGGTAATGCAACTTTAAATCGGTTTTATTCATTACATTTTTTAATACCTTTTATTTTACTTTTAATAGTTGTAATTCATTTAGTATTTTTACATGAGACTGGGTCGAATAATCCTTTAGGGGTAAGAAGGGATAATTATAAGATTATTTTCCATAATTATTATACTTTGAAAGATTTATTAGGATTTGTTTATTTTTTAATAATTTTTATATTAATTGTTTATGAGTTACCTTATATATTAGGGGATCCAGAGAATTTTATTATAGCTAATTTTATAGTTACTCCAGTCCATATTCAACCTGAATGATATTTTTTATTTGCCTATACAATTTTACGTTCAATTTCTAATAAATTAAGGGGGGTTATTGCATTATTAATATCAATTTTAATTTTATTAATATTACCTTTTATTAAT---TTAAATAAATTTCAGGGGTTGTTTTTTTATCCTATAAGACAGGTTTATTATTGATTTTTTTTAGGGTGTTTAATATTATTAACTTGACTAGGGGGCCAATCAGTTGAATATCCTTTTGTTGAGTTAAGAAAATTTTTTACTTACTTTTATTTTATATATTATTTTTTAATAAAATGAATTTATTCAACTAATCATAAAGATATTGGTGTTTTG
_89_BRACONIDAE_OPIINAE_Diachasmimorpha_longicaudata_USNMENT01322503_     TTTTCTATTAATAATGCTACTTTAAATCGATTTTATACTTTACATTTTTTATTACCTTTTATTTTATTAATAATTGTTATTATTCATTTAATGTTTTTACATGAAACTGGGTCTAATAATCCTTTAGGGGTATCTAGAGATAATTATAAAATTATTTTTCATAGATATTATACTTATAAAGATTTATTAGGATTTATATATTTTATTATATTTTTTATATTTATTATTTATGAAATACCTTATTTTTTAGGAGACCCAGAAAATTTTATTATAGCAAACTCTTTAGTTACTCCGGTTCATATCCAGCCAGAGTGATATTTTTTATTTGCTTATACTATTTTACGTTCTATTCCAAATAAATTGAGGGGGGTTATTGCTTTATTAATGTCTATTTTAATTTTATTAATTTTACCATTTTTACATAAAAATATATGTTTTTTAGGTTTAGCTTTCTACCCATTTAGACAAGCTTATTTTTGGATATTTGTTAATTGTGTAATTTTATTAACTTGATTAGGTAGTCAATCTGTTGAGCAACCATTTATTGATTTGGGTATGAGAGCTACAAATTTTTATTTTACTTTTTATTTG---ATAAAATGAATATTTTCTACAAATCATAAGGATATTGGTGTTTTA
_90_BRACONIDAE_OPIINAE_Opius_sp_USNMENT01322597_                         TTTTCTGTGGGCAATTCAACTTTAAATCGATTTTATACTTTTCATTTTTTATTTCCTTTTATTTTATTAGTTATAGTTACTGTACATTTAATTTTTTTACATGAAACTGGGTCAGGGAATCCTCTGGGGGTAGAGAGTAATAATTATAAAATTATTTTTCATATATATTTTACATTAAAAGATTTATTAGGATATATAGTAATATTAATAATTTTAATTTTAGTAATTTATCAATATCCCTATATTTTAAGTGACCCAGAAAATTTTATTATAGCAAATTCTATAATTACTCCTGTGCATATTCAACCAGAGTGATATTTTTTATTTGCTTATACTATTTTACGGTCAATTCCTGATAAATTAAGAGGGGTAGTTGCTTTAATTTTATCAATTTTAATTTTAATAATTTTACCTTATTTATAT---AAAAATAATTTAAAAGGTAATACATTTTATCCAGTTAATCAAATTTATTTTTGATTTTTTTTTAATAGGGTTATTTTATTAACTTGACTAGGGTCTCAACCAGTTGAGTATCCTTTTATAGAATTAAGTCAAATTTTAACATTTTTTTATTTTTTATATTATTTCTTAAAAAAATGGTTGTTTTCTACAAATCATAAGGATATTGGAGTTTTA
_91_BRACONIDAE_OPIINAE_Orientopius_belokobylskij_CNIN4297_               TTTTCAGTTGATAATTCTACTTTAAATCGATTTTATTCTTTACATTTTTTATTACCTTTTATTTTATTAATAATAGTAATAATTCATTTATTATTTTTACATGAAACTGGGTCCAATAATCCTTTAGGGGTTAATAGTAATAATTATAAAGTTATTTTCCATAATTATTTTAGTTTAAAAGATTTATTAGGATTTATTTATTTAATTATAATTATAATATATATTATTTTAGAAACCCCATATATGTTAAGGGATCCTGAAAATTTTATTAAAGCTAATTCTATAGTAACCCCAATTCATATTCAACCAGAATGATATTTTTTATTTGCATATACAATTTTACGTTCTATTCCAAATAAATTAAGGGGTGTCATTGCTTTATTAATATCAATTTTAATTTTAATAATTATACCTTTTTTGTAT---AAAAATTATTTTCAAGGGCTAGTGTTTTATCCTTTAAGACAAATTTATTTTTGAATTTTTTTTAATTTTATTTTATTGTTAACTTGATTAGGAGGTCAGTTGGTTGAATACCCATTTGTTGAATTAAGACAAATTTTAACTTTAATATATTTTATATACTATTTTATAATAAAATGAGTATTTTCTACAAATCATAAAGATATTGGAACTTTA
_92_BRACONIDAE_OPIINAE_Utetes_sp_USNMENT01322452_                        TTTTCTGTTGGGAATGCAACTTTAAATCGTTTTTATTCTTTACATTTTTTATTACCATTTGTTTTGTTAATAATAGTAGTTGTACATTTAGTATTTTTGCATGAGACTGGATCTAATAATCCTTTAGGGGTTAATAGAAATAATTATAAAATTATTTTTCATAAATATTTTACTTTAAAAGATTTTATTGGATTTTTATATCTTTTTATAATTTTATTGTTAATTGTTTTAGAATTTCCTTATTTATTAGGGGATCCTGAAAATTTTATTATAGCTAATTCCATAGTTACTCCAGTTCATATTCAGCCTGAATGATATTTTTTATTTGCTTATACAATTTTACGATCTATTCCTGATAAATTAAGTGGAGTTATTGCTTTATTAATATCGATTTTAATTTTATTAGTTTTACCATTTATTTAT---AAAAATAAATTTCAAAGTATAATATTTTACCCATTTGGTCAGATTTATTTTTGGTTTTATTTTAATTGTGTAATTTTATTAACATGATTAGGGTCTCAACCAGTTGAGTATCCATTTGTAATTTTAAGTCAGGTTATAACTTTATTTTATTTTATATATTATTTTTTAATAAAATGAATATTTTCAACAAATCATAAAGATATTGGTGTTTTA
_93_BRACONIDAE_ORGILINAE_Orgilus_sp_USNMENT01322598_                     TTTTCTGTTGATAATTCAACTTTAAATCGATTTTATACTTTTCATTTTATTATACCTTTTATTTTATTAATAATAGTAATTTTACATTTAATATTTTTACATTTGACTGGTTCAAATAATCCTATAGGATTAAATAGAAATTTTTATAAAATTAGATTTTATAATTATTTTTCTATTAAAGATTTATTGGGTTATTTAATTATATTAATTTTATTTTTTTTTGTAATTTTAGAATATCCATATATTTTAGGAGATCCAGATAATTTTTTAATAGCAAATTCAATAATAACTCCTGCTCATATTCAGCCAGAATGATATTTTTTATTTGCTTATACTATTTTACGTTCTATCCCAAATAAATTAAGCGGTGTAATTGCTTTAATAATATCTATTTTAATTTTAATGGTAATACCAATGATTAAT---TATATAAAATTTCAATCTTTATATTTTTATCCTATTAGACAATTTTATTATTGAGTATTTATTTGTAATGTTTATATGTTAACTTGGTTAGGTTCACAATTGGTAGAAAACCCTTTTATTTATATAAGACAAATTTTTACATTAATATATTTTTTATATTTTTTTTTAGGAAAATGATTAATATCAACTAATCATAAAGATATTGGAATTTTA
_94_BRACONIDAE_ORGILINAE_Stantonia_sp_USNMENT01322481_                   TTTTCTGTTGATAATTCAACTTTAAATCGATTTTATACATTTCATTTTATTATGCCATTTATTTTAATTGTTTTAATTATGTTACATTTAATATTTTTACATGAAACTGGTTCAAATAATCCTTTGGGGTTAAATAGTAATTATTATAAAATTACTTTTTATAATTACTTTAGATTAAAGGATTTATTGGGTTATTTAATTTTTTTACAATTTTTTTTTTATGTTATTTTACAAAATCCTTACATGTTGGGGGATCCTGATAATTTTATAATGGCTAATTCTATAGTTACTCCGGTTCATATTCAGCCTGAATGATATTTTTTATTTGCTTATACAATTTTACGGTCTATTCCTGATAAATTGAGGGGGGTAATTGCTTTATTATTATCTATTTTAATTTTATTATTATTACCTTTTTTATAT---AAGTATAAATTTCAATCATTAATATTTTATCCTACTAGTCAAATTTATTTTTGAATTTTTGTATGTAATATTATTATATTAACTTGGCTAGGATCTAAGGTAGTTGAAATTCCTTTTATTTTTTTATGTCAAGTTAGGACAATTATACATTTTATATATTTTTTTTTAAAAAAATGATTATATTCAACAAATCATAAAGATATTGGGATTTTA
_95_BRACONIDAE_PAMBOLINAE_Pambolus_oblongispina_CNIN3050_                TTTTCAGTTGATAATGCTACATTAAATCGATTTTATACTTTTCATTTTTTAATACCTTTTATTTTAGTAATTTTTATTATTTTACATTTAATATTTTTACATGAATCAGGATCAAATAATCCTTTAGGATTAAAAAGAGATTTTTATAAAATTATTTTTCATAACTATTTTACTTTAAAAGATTTAATAGGATTTATATGATTAATATTTTTTTTACTATTAATTATTTTTGAATATCCTTATTTATTAGGAGATCCTGAAAATTTTATTAAAGCTAACCCAATAATTACTCCTGTTCATATTCAACCAGAATGATATTTTTTATTTGCTTATACAATTTTACGATCAATTCCAAATAAATTAAGAGGGGTAATTGCTTTATTAATATCAATTTTAATTTTAATAATTTTACCTTTTTTAAAT---AATAATAATTTTCAATCAATAAGATTTTATCCTTTTATACAAATTTTTTTTTGATTTTTTATTTCAATTGTTATTTTATTAACTTGATTAGGGAGTCAATTAGTTGAATATCCTTATATAGAAATTAGTCAAATCTTAACCATTTTATATTTTAGATTTTATATTTTAATAAAATGATTATATTCAACAAATCATAAAGATATTGGAATTTTA
_96_BRACONIDAE_PAMBOLINAE_Pambolus_Phaenodus_sp_CNIN4025_                TTTTCAGTTGATAATGCAACTTTAAATCGATTTTATACTTTTCATTTTTTAATACCTTTTATTTTAGTAATTTTTGTTATTATACATTTAATATTTTTACATGAATCAGGTTCAAATAATCCTTTAGGATTAAATAGAAATTTTTATAAAATTATTTTTCATAATTATTTTACTTTAAAAGATTTAATAGGATTTTTTTGATTAATATTTTTTTTATTAATTATTATTTTTGAAAATCCTTATTTATTAGGAGATCCTGAAAATTTTATTAAAGCAAATCCAATAATTACTCCTGTTCATATTCAACCTGAATGATATTTTTTATTTGCTTATACAATTTTACGATCAATTCCTAATAAATTAAGAGGTGTAATTGCTTTATTAATATCAATTTTAATTTTAATAGTTATACCTTTTTTAAAC---TTTAATAATTTTCAATCAATAAGATTTTATCCATTTATACAAATTTTTTATTGAATTTTTATTAATATTGTAATTTTATTAACTTGATTAGGAGCTCAACCTGTTGAATATCCATTCATAGAAATTAGTCAAATTTTAACTATTTTATATTTTTCTTTTTATATTTTAATAAAATGATTATATTCAACAAATCATAAAGATATTGGTGTTTTA
_97_BRACONIDAE_PAMBOLINAE_Phaenodus_pallipes_CNIN4292_                   TTT???????????????????????????????????????????????????????????????GTAATTTTCATTATTTTACATTTAATATTTTTACATGAATCAGGATCAAATAATCCTTTAGGATTAAAAAGAGATTTTTATAAAATTATTTTTCATAACTATTTTACTTTAAAAGATTTAATAGGGTTTTTATGATTAATATTTTTCTTATTTTTAATTATTTTTGAATATCCATATTTATTAGGAGATCCTGA?????????????GCTAATCCTATAATTACTCCAATACATATTCAACCAGAATGATATTTTTTATTTGCTTATACAATTTTACGATCTATTCCAAACAAATTAAGAGGAGTAATTGCTTTATTAATATCAATTTTAATTTTAATAATTTTACCTTTATTAAAT---TTTAATAATTTTCAATCAATAAGATTTTATCCATTTATACAAATTTTTTATTGAATTTTTGTTTCAATTGTTATTTTATTAACTTGATTAGGAACTCAAACAGTTGAATATCCTTTTGTAGAAATTAGTCAAATTTTAACAATTATATACTTTAGATTTTATATTTTAATAAAATGATTATATTCAACAAATCATAAAGATATTGGAGTTTTA
_98_BRACONIDAE_HORMIINAE_Chremylus_elaphus_USNMENT01322599_              TTTTCGGTTAATAATGCTACTTTAAATCGATTTTATACTTTACATTTTTTATTACCTTTTATTTTAGTTGTATTAGTAATTATTCATCTAATATTTTTACATGAAACAGGGTCAAATAATCCTTTAGGGTTAAATAGAAATTTTTATAAAATTATTTTTCATAATTATTTTTCTTTAAAAGATTTATTAGGTTTTATTTGAATATTAATAATATTTATATTAATTGTTTTAGAATATCCATATTTACTAGGAGATCCTGAAAATTTTATTATAGCCAATTCAATAGTTACCCCTGTACATATTCAACCTGAATGATATTTTTTATTTGCTTATACAATTTTACGATCTATTCCTAATAAATTGAGAGGTGTAATTGCTTTATTAATATCAATTTTAATTTTATTAATTTTACCTTTTTTGAAT---AAAAATAAATTTCAAAATTTAATTTTTTATCCTTTAAATCAATTTTTATTTTGGTTATTTTTTTTTAATGTTTTAATTTTAACTTGGTTGGGGGCTCAACCAGTAGAATCTCCTTTCATTTTTTTAAGACAATTAATAACTTTATTTTATTTTATGTATTATTTTTTAATAAAGTGATTAATATCTACAAATCATAAAGATATTGGTGTATTA
_100_BRACONIDAE_RHYSIPOLINAE_Allobracon_sp_CNIN3887_                     TTTGCAGTAGAAAATGCTACTTTAAATCGATTTTATTCTTTACATTTTTTATTACCTTTTATTTTAATAGTTTTAGTATTAGTTCATTTAATATTTTTACATGAAACAGGATCTAATAATCCTTTAGGGGTAAATAGAAATTATTATAAAATTATTTTTCATAATTATTATACTTTAAAGGATTTAATAGGATTTTTTTGATTAATTTTGTTAATGATATTTATTGTTTTAGAATATCCTTATATATTAGGTGACCCAGATAATTTTATTATAGCTAACCCTATAGTTACACCAGTTCATATTCAACCTGAATGATATTTTTTATTTGCTTATACAATTTTACGTTCTATTCCTAATAAATTAGGAGGGGTTATTGCTTTATTGATATCAATTTTAGTTTTATTATTTATTCCTATTATTAAT---AAACATAAATTTCCAAATATTATGTTTTATCCTTGAAATCAAAGATATTATTGAGTATTTGTAACAATTTTTATTTTATTAACTTGGTTAGGAGGACAAGTTGTTGAGTATCCTTTTGTAGAAATTAGTCAATTTTCTACTATTTTATATTTTATATATTTTTTTGTTATAAAATGATTTTTTTCTACTAATCATAAAGATATTGGTGTTTTA
_101_BRACONIDAE_RHYSIPOLINAE_Parachremylus_litchii_CNIN4191_             TTTTCTGTTGATAATGCTACTTTAAATCGATTTTATAGATTACATTTTTTAATGCCTTTTATTTTATTAATAATAATAGTAATTCATTTAGTATTTTTACATGACAAAGGGTCTAATAATCCATTAGGAGTGTCAAGAAATAATTATAAAATTATTTTTCATAATTATTTTGTTTTAAAAGATTTAATAGGATTTTTTATTTTTTTTTTTTTATTAATTATTATTATTTTAGAATATCCTTATATTTTAGGAGACCCAGAAAATTTCATTCAAGCTAATBMTAKRADYACACCTGTACATATCCAACCCGAATGATATTTCTTATTTGCTTACACTACACGACGCTC??TTCCGAWYWAATTAAGTGGAGTTATTGCTTTACTATTATCAATTTTAATTTTAATAATTAAACCTTTTATTTAT---AATAATAAATTTCAAAACTTAAGATTTTATCCTTTAAGACAAATATATTTTTGAATATTTGTATCTTCTGTATTATTATTAACATGATTGGGAGCTCAACCTGTTGAA????????????????????????????????????????????????????????????ATAAAATGATTAAATTCAACTAATCATAAAGATATTGGAGTTTTA
_102_BRACONIDAE_RHYSIPOLINAE_Pseudavga_flavicoxa_CNIN4169_               TTTTCGGTAGATAATGCCACCTTGAATCGATTTTATACTTTACATTTTTTACTACCATTTGTTTTATTAATATTAGTTATTATTCATTTAGTTTCATTACATGAAACTGGATCAAATAACCCTTTAGGATTAAATAGTAATTTTTATAAAATTATTTTTCATAATTATTACACTATAAAAGATTTAATAGGATTTTTATGGTTATTAATTTTAATATTTATTATTGTGTTAGAGTACCCATATATTTTAGGAGACCCTGAAAATTTTATTATAGCTAATCCTATAGTTACTCCTGTTCATATTCAACCAGAATGATATTTTTTATTTGCTTATACTATTTTACGTTCTATCCCTAATAAATTAAGAGGAGTAGTTGCTTTATTACTTTCAATTTTAATTTTAATAATTATACCTTTTTTATAC---AAAAATAAGTTTCAAAACTTAAGATTTTACCCGTTAAGACAAATTTATTTTTGAATATTTTTTTTTAATTTATTTTTATTAACTTGGTTAGGGGCTCAACCAGTAGAATACCCTTTTGTAGAAATTAGACAAATTTTAACTATCTATTATTTTTTATATTATTTTTTAATAAAATGATTAATATCGACAAATCATAAAGATATTGGAGTATTG
_103_BRACONIDAE_HORMIINAE_Hormius_sp_CNIN4023_                           TTTTCTGTTGATAATGCAACTTTAAATCGATTTTATACTTTACATTTTTTATTACCATTTATTTTATTAATGATAGTAATTATTCATTTAATTTTTTTACATGAATATGGATCTAATAATCCATTAGGGGTTAATAGAAATTTTTATAAAATTATTTTTCATAATTATTTTTCAATTAAAGATTTATTAGGATTTATTATATTTTTTATTTTATTTATATTAATTATTTTTGAATACCCTTATATTCTTGGGGATCCTGAAAATTTTATTATGGCTAATCCAATGGTTACTCCTGTTCATATTCAACCTGAATGATATTTTTTATTTGCATACACTATTTTACGTTCAATTCCTAATAAATTAAGAGGAGTAATTGCTTTATTAATATCTATTTTAATTTTAATAATTATACCATTTTTATAT---AAAACTAATTATCAAAATATAGTTTTTTATCCTTTAAGTCAATTTTATTTTTGATTATTTTTTTTTTCAGTTTTTATATTAACTTGATTAGGAGGGCAAATTGTTGAATATCCCTATATTGAAATTAGACAATTTTTTACCTTATTTTATTTTAGATATTATTTATTAATAAAATGATTATTTTCTACAAATCATAAAGATATTGGAGTATTA
_104_BRACONIDAE_RHYSIPOLINAE_Rhysipolis_bicarinator_CNIN4313_            TTTTCGGTAGATAACGCTACTTTGAATCGATTTTATTCTTTACATTTTATTTTACCTTTTATTTTATTAATATTAGTAATTTTACATTTAATTTTTTTACATGAAAATGGGTCTAATAATCCTTTAGGCGTAAAAAGAAATTTTTATAAAATTATTTTTCATAATTATTATACTTTAAAAGATTTAATAGGATTTTTATTATTAATAATTTTTTTAATAATTATTGTTTTAGAATACCCATATATTTTAGGGGATCCTGAAAATTTTATTATAGCAAATTCTATAATTACTCCTATCCATATTCAACCTGAATGATATTTTTTATTTGCTTATACTATTTTACGATCTATCCCTAATAAATTAAGGGGGGTTATTGCTTTATTATTTTCTATTTTAATTTTATTAATTATACCTTTTTTATAT---AAAAGTAATTTTCAGAGTTTATCTTTTTATCCATTAAGACAAATTTATTTTTGGATATTCTTTTATATTGTTTTATTATTAACCTGATTAGGGGGTCAGCCAGTTGAGTATCCTTTTGTTGAATTAAGACAAGCATTAACATTTTTTTATTTTTTATATTATTTTTTAATAAAGTGATTAATATCTACAAATCATAAAGATATTGGGGTTTTA
_105_BRACONIDAE_RHYSSALINAE_Acrisis_brevicornis_CNIN4314_                TTTTCTGTTGATAATTCTACATTAAATCGATTTTATACATTACATTTTTTATTACCCTTTATTTTAGTTATGATAATTATAATTCATTTATTATTTTTGCATGAAACTGGGTCTAATAATCCTTTGGGGGTAAATAGAGATTTTTATAAAGTTAGGTTTCATAATTATTTTTCTTTAAAAGATTTATTAGGGTTTATTATTATATATTTTTTTTTAATTATGGTTGTCTTTGAAACCCCATATTTATTAGGGGATCCTGAAAATTTTATTATAGCAAACTCAATAGTAACTCCTGTTCATATTCAACCTGAATGATATTTTTTATTTGCTTATACTATTTTACGTTCAATTCCTAATAAATTATCAGGAGTAATTGCTTTATTAATATCAATTTTAATTTTATTAATTATACCTTTTATCAAT---AAAATAAAATTTCGAAGATTAAGATTTTATCCTTTAAGACAAATTTATTTTTGAGTATTTTTTTTTAGAGTTTTGTTATTAACATGGCTAGGAGCTCAACCTGTAGAATATCCTTTTGTTGAGTTAAGACAAATTTTAACTGGGGTTTATTTTAGATTTTATTTT---TTAAAGTGAATATATTCAACAAATCATAAGGATATTGGTGTATTA
_106_BRACONIDAE_RHYSSALINAE_Dolopsidea_indagator_CNIN4284_               TTTTCAGTAGATAATGCAACATTAAATCGTTTTTACTCTTTACATTTTTTATTACCTTTTATGTTAATTATAATAATTATAATTCATTTAATATTTTTACATGAAACAGGGTCTAATAATCCTTTAGGGGTTAATAGAAATTTTTATAAAATTATATTTCATAATTATTTTACTTTAAAAGATTTATTAGGATATGTTTGTATAATTTTGTTATTATTATCATTAATTTATGAAAATCCATATTTGTTAGGGGATCCTGAAAATTTTGTTATAGCAAATTCTATAGTTACACCTGTTCATATTCAACCAGAATGATATTTTTTATTTGCATATACAATTTTACGGTCAATTCCTGATAAATTAATAGGTGTGATTGCTTTATTAATATCAATTTTAATTTTATTAATTTTACCTTTTATTAAT---AAGATTAAGTTTCAAGGGCTAATTTTTTATCCTGTGAGACAAATTTATTATTGAATTTTTTTTTTTTGTGTAATTTTATTAACTTGATTAGGGGGGCAACCTGTTGAGTATCCTTTTATTGAATTAAGACAAATTTTTACTTTAATTTATTTTAGATTTTATTTTTTA?????????????????????????????????????????????
_107_BRACONIDAE_RHYSSALINAE_Oncophanes_minutus_CNIN4285_                 TTTTCAGTTGATAATTCAACATTAAATCGATTTTATAGATTACATTTCCTTATGCCTTTTATTTTATTAGCAATAGTTTTATTACATTTAATTTTTTTACATGAAACAGGGTCTAATAATCCTTTGGGGGTAAATAGAAATTTTTATAAAATTAGATTTCATAATTATTTTACTTTAAAAGATTTTTTAGGTTTTATATTTTTAATTTTAATATTAATAATTCTTGTTTATGAGGCTCCTTATATATTGGGGGATCCCGAAAATTTTGTTATAGCAAATTCTATAGTTACTCCTGTTCATATTCAACCAGAATGATATTTTTTATTTGCTTATACTATTTTACGTTCAATTCCTGATAAATTAGTAGGTGTTATTGCTTTATTAATATCAATTTTAATTTTATTAATTATACCTTTTGTTAAT---AAAATAAAATTTCAAAGATTATCATTTTATCCTTTGAGACAAATTTATTTCTGAATTTTTTTTTCTTGTGTATTATTATTAACTTGGTTAGGGGCTCAACCAGTTGAGTATCCTTTTATTGAAKTRDSTCWMWTTYTAWCTATTATTTATTTTAGATTTTTTTTTTTT?????????????????????????????????????????????
_108_BRACONIDAE_RHYSSALINAE_Proacrisis_orientalis_CNIN4289_              TTTTCTGTTGATAATTCAACTTTAAATCGATTTTATACTTTACATTTTTTATTACCTTTTATTTTATTAATATTAGTAATAATTCATTTAATATTTTTACATGAAACAGGATCTAATAATCCTTTGGGGGTTAATAGAGATTTTTATAAAATTAAATTTCATAATTATTACACTTTAAAAGATTTATTAGGGTTAATAATTTTAATTATAATTTTHTTAATAATTATTTTTGAARTTMMTTATATATTAGGAGATCCTGAAAATTTTATTATAGCAAATTCAATAATTACCCCAGTTCATATTCAACCTGAATGATATTTTTTATTTTCTTATACAATTTTACGTTCAATTCCAAATAAGTTATCAGGAGTAATTGCTTTATTAATATCAATTTTAATTTTATTGATTTTGCCGTTTATTAAT---AATTCTAAATTTCAATCTTTAATATTTTATCCATTAAGACAAATTTATTTTTGAATTTTTTTTTTTTGTGTTTTATTATTAACATGAGCTGGGGCTCAGCCAGTTGAGTATCCTTTTATTGAATTAAGACAAATATTAACAATTATTTATTTTAGATTTTTTTTTTTATTAAAATGATTATATTCAACAAATCATAAAGATATTGGAGTTTTA
_109_BRACONIDAE_RHYSSALINAE_Pseudobathystomus_vernalis_CNIN4286_         TTTTCTGTAGATAATTCTACATTAAATCGATTTTATACATTACATTTTTTAATACCTTTTATTTTGATGGCTATAGTTTTAATACATTTAATTTTTTTACATGAAACTGGGTCTAATAATCCATTAGGAGTTACCGGGAATTTTTATAAGATTAGATTTCATAATTATTTTACTTTAAAGGATTTTTTAGGATTTATAATTTTAATTATATTTTTACTTTATATTGTTTTTGAGGCTCCTTATTTATTAGGGGATCCTGAAAATTTTATTATGGCTAATTCTATAGTTACTCCTGTTCATATTCAGCCCGAATGATATTTTTTATTCGCATATACTATTTTACGTTCAATTCCAGATAAATTAATAGGTGTAATTGCGTTATTGATATCTATTTTAATTTTATTAATTATACCATTTGTTAAT---AAAGTTAAATTTCAGGGGCTATCAAAGTATCCTTTGAGCCAAATTTATTTCTGATTTTTTTTTACTTGTGTATTGTTATTAACTTGATTAGGTGCTCAGCCTGTGGACTACCCCTTTGTTGAGTTAAGACAAATTTTAACAATTTTTTATTTTATATTTTATTTTGTATTAAAGTGATTATATTCAACAAATCATAAGGATATTGGTGTTTTA
_110_BRACONIDAE_RHYSSALINAE_Rhyssalus_clavator_CNIN4287_                 TTTTCTGTTGATAATTCTACATTAAATCGTTTTTATAGTTTACATTTTTTAATACCTTTTATTTTAATAATAATAATTTTAATACATTTAATATTTTTACATGAAACAGGATCAAATAATCCTTTAGGTTTAAATAGAAATTTTTATAAAATTAGATTTCATAATTATTTTTTTTTAAAAGATATTTTAGGATTTTTATTTTTAATTTTTATAATTATAATAATTATTTATGAAACTCCTTATTTATTAGGAGATCCAGAAAATTTTATTATAGCAAATTCAATAATTACCCCAATTCATATCCAACCAGAATGATATTTTTTATTTGCTTATACAATTTTACGATCAATTCCTAATAAATTAATAGGAGTTATTGCTTTATTAATATCAATTCTAATTTTATTAGTTTTATCATTAATAAAT---AAGGTTAAATTTCAAAGATTATTTTTTTACCCTATCAGACAAATTTATTATTGAATTTTTTTTTTTTGTATTTTAATATTAACATGATTAGGGGCTCAACCTGTAGAATATCCTTTTATTGAATTTAGGCAATCTTTAACAATTATTTATTTTAGATTTTTCTTTTTAATAAAATGAATTTATTCAACAAATCATAAAGATATTGGAGTTTTA
_111_BRACONIDAE_ROGADINAE_Aleiodes_cameronii_CNIN3898_                   TTTTCTGTAGATAATGCAACTTTAAATCGATTTTATACTTTACATTTTTTAATACCTTTTGTGTCATTGATAATAGTTATATTACATTTAATATTTCTTCATGAGACAGGATCAAATAATCCTTTAGGGGTGGATAGAAATTTTTATAAAATTATTTTTTTTAATTATTTTATATTAAAAGATTTTATAGGTTTTATTTATTTATTAATATTTTTAATAATTATTGTTATGGAATATCCATATGTTTTGGGGGATCCAGAAAATTTTATTATAGCTAATTCTATAGTTACTCCGGTTCATATTCAACCGGAGTGATATTTTTTATTTGCATATACTATTCTCCGGTCTATTCCTAATAAATTAAGAGGAGTAATTGCTTTATTAATATCTATATTAATTTTAATTATATTACCTTTTTTAAAT---AAAAATAATTTTCAAGGGTTAAGATTTTATCCTTTAGGACAAATTTATTTTTGAATATTTTTTTTTAATGTTTTATTATTAACTTGGTTAGGTGGTCAACCTGTTGAGTATCCATTTATTGAATTAAGTCAAGTTTTAACTATATTTTATTTTATATTTTATTTTTTAATAAAATGAATGATATCTACAAATCATAAAGATATTGGGGTATTA
_112_BRACONIDAE_ROGADINAE_Aleiodes_coronopus_Group_CNIN4016_             TTTTCAGTTAATAATGCAACTTTAAATCGATTTTATACATTTCATTTTATTTTACCTTTCTTGTTAGTATTAATAGTATTAATTCATTTAGTTTTTTTACATGAAACTGGGTCTAGTAATCCTATAGGGATGTCTAGAAATTTTTATATAATTAAATTTTTTAAATATTATGCTTTTAAAGATATTATAGGATTTACATATTTTTTTATTATTTATTTTTTTATATTACTTGAATATCCTTATATTATAGGAGACCCTGAAAATTTTATTAAGGCTAATCCTATAATTACACCTATTCATATTCAACCAGAATGATATTTTTTATTTGCTTATACAATTTTACGATCAATTCCTAATAAATTTGGAGGAGTTATTGCTTTAACAATATCAGTTTTTATTTTAATATTTATATCTTTTTTTCGA---AAAGGTTATTTTGCTTCAATGAAATTTTATCCAATTAGACAAATTTATTTTTGATTTTTTTCTGCAAGATTTTTACTTTTAACATGATTAGGGAGTCAACCTATTGAATATCCATTTATTATATTAAGTCGAATTTTAACTGTAATTTATTTTACATATTTTTTTTTAATAAAATGATTGTTTTCAACAAATCATAAAGATATCGGAATTTTA
_113_BRACONIDAE_ROGADINAE_Aleiodes_sp_CNIN3040_                          TTTTCAGTAGATACCCCTACTCTTAACCGATTTTATACTCTACATTTCTTGATACCTTTTATTTTATTACTATTAATATTAATTCATTTACTATTCTTACATGAAAAAGGGTCTAACAACCCTTTAGGGGTAAAAAGTAACTTTTATAAAATTATTTTCCATAATTATTTTACTTTAAAAGATTTGTTAGGATTTTTAATTTTATTTATAATAATAATTTTAATAATTTCAGAATGACCTTATTTATTAAGAGACCCTGAAAATTTTATTATAGCAAATTCTATAATTACCCCTGTACATATTCAACCAGAATGATACTTTTTATTCGCATACACTATTCTACGATCAATTCCTAATAAATTAAGAGGGGTAATTGCATTATTAATATCAATTTTAATTTTATTAATTATACCATTTTATTATAAAATAAATAATTTTCAAAATTTATCCTTTTATCCTTTTAGTCAAATTTATTTTTGAACATTTTTATTTACTGTAATTCTATTAACTTGACTAGGGTCACAACCCGTTGAATACCCTTTTACAGAAATAAGGCAAATTTTAACTATTTACTATTTTATATATTTTTTCATAATAAAATGATTAATATCAACAAACCACAAAGACATTGGAGTTTTA
_114_BRACONIDAE_ROGADINAE_Aleiodes_pilosus_Group_CNIN3884                TTTTCTGTCAATAATCCAACCCTTACACGATTTTACTCTCTACATTTTTTAATACCTTTCATTCTTTTAATATTAGTAATAATTCACTTAATATTTTTACATCAAAAAGGGTCTAATAACCCATTAGGTGTAAAAAGTAATTTTTATAAAATTATTTTTCATTATTATTTTACATGAAAAGATCTAATTGGCTTTTTTTATCTATCTACTATTATAATTATCATTATTTCAGAATACCCATATATATTAAGAGATCCAGAAAATTTTATTATAGCAAATTTTATAGTTACTCCAATTCATATCCAACCAGAATGATATTTCTTATTTGCTTACACAATTTTACGCTCAATCCCTAATAAATTAAGAGGAGTAATTGCTTTAGTAATATCAATTCTAATTTTATTAATTATACCATTTTTATATAAAAAATGTAAATTTCAAAGTTTATCATTTTATCCTTTTAGACAAATTTATTTTTGAACATTTATTTGTACAATAATTATATTAACCTTAATAGGGTCCCAACCAGTTAAATACCCTTTTATTATTTTAACAAAAATTTTAACTTTTTATTATTTTTCCTACTTTTTTTTAAAAAAATGGCTAATATCAACTAACCATAAAGATATTGGAGTTTTA
_115_BRACONIDAE_ROGADINAE_Betylobracon_waterhousei_CNIN4183_             ???????????????????????????????????????????????????????????????????????????????????????????????????????????????????????????????????????????????????????????????????????????????????????????????????????????????????????????????????????????????????????????????????????????????????????????????????????????????????????????????????????????????????????????????????????????????????????????????????????????????????????????????????????????????????????????????????????????????????????????????????????????????????????????????????????????????????????????????????????????????????????????????????????????????????????????????????????????????????????????????
_116_BRACONIDAE_ROGADINAE_Canalirogas_sp_CNIN3883_                       TTTTCTGTCGATAATTCTACATTAAATCGATTTTATACTTTTCATTTTTTATTTCCTTTTATTTTATTAATAATAGTTATTTTACATTTAATTTTTTTACATGAATTTGGCTCAAATAATCCAATTGGTGTAAATAGAAATTTTAATAAAATTATATTTTATAATTATTTTGTTTTAAAAGATTTAATGGGATTTTTATGATTAATTTTATTTTTAATAATTATTATTTTGGAATATCCTTATTTATTAGGGGATCCAGAAAATTTTATTATAGCAAATTCTATAGTAACACCTGTTCATATTCAGCCTGAGTGATATTTTTTATTTGCTTACACTATTTTACGTTCAATTCCTAATAAATTAAGAGGGGTTATTGGTTTATTAATATCAATTTTAATTTTAATAATTATACCATTTTTGTAT---AAAAACAAATTCCAACCTTTAAGGTTTTATCCTATCAGTCAATTTTATTATTGATTATTTTTTTATAGAGTTATTTTATTAACTTGATTGGGGATACAACCAGTTGAATACCCATTTATTGAAATTGGTCAGGTATTAACTTTATTTTATTTTTTATATTATTTTATACGTAAATGATTAATATCAACTAATCATAAAGATATTGGTGTTTTG
_117_BRACONIDAE_ROGADINAE_Choreborogas_sp_CNIN3899_                      TTTTCAGTTGATAACCCAACTTTAAACCGATTTTATACAATTCATTTTTTATTACCTTTCATTTTGATAATATTAGTAATTATTCATTTGACATTTTTACATGAAACTGGCTCTAATAATCCTTTAGGGGTTAGGAGAAATTTTAATAAAGTTATATTTCATAATTTATTTTTAATTAAGGATATATTAGGGTTTTTAATTTTATTTATTTTTATAATTTTAATTATTTTAGAGTATCCTTATTTATTAGGGGATTCTGAAAATTTTATTATAGCAGATTCTATAGTTACTCCTGTTCATATTCAGCCTGAGTGATATTTTTTATTTGCTTACACTATTTTACGGTCAATTCCAGATAAATTGAGGGGGGTTATTGCCTTATTAATATCAATTTTAATTTTATTAATTATACCTTTTTTGTAT---AATAATAATTTTCAAAATTTATATTTTTATCCTTTGTCTCAGTTTATATTTTGGTTATTTTTTAATAATGTTATTTTATTAACTTGGTTAGGGGCTCAGCCGGTCGAGTATCCTTTTGTAGGGGTTAGTCAAATATTAACTATTTTATATTTTGTATATTTT------ATAAAGTGGTTATTTTCAACTAATCATAAAGATATTGGAGTATTG
_118_BRACONIDAE_ROGADINAE_Clinocentrus_sp_CNIN3042_                      TTTTCAGTAGATAATGCTACATTGAATCGATTTTATACTTTACATTTCTTACTGCCTTTTATTTTAATTATATTAATTTTTATCCATTTATTTTACCTTCATGAAACTGGCTCTAGGAATTCATTAGGGGTAAACAGGGATTATTTTAAGTTGATTTTTCATAATTATTATACTTTAAAAGATTTAATAGGATTTTTATACTTATTATTATGTTTAATTTTTGTGGTTTTAGAGTATCCTTATTTATTAGGGGATCCAGAAAATTTTATTATAGCTAATTCTATGGTTACTCCTTTACATATTCAGCCAGAGTGATATTTTTTATTTGCTTATACTATTTTACGGTCAATTCCTAATAAATTAAGAGGGGTAATTGCTTTATTAATATCTATTATAATTTTAATAATTATGCCATTTTTAAGT---AGTAATAATTTTTATGGTTTAATTTTCTATCCTTTAAATCAAATTATTTTTTGAATCTTTTTTTATGTTGTTATTTTATTAACATGATTAGGGGCTCAGCCAGTTGTTTCTCCATATATTGAGTTAAGACAAATCTTAACTATTTTTTATTTTATATTTTAT------ATAAAATGATTTTTATCAACTAATCATAAAGATATTGGTGTTTTA
_119_BRACONIDAE_ROGADINAE_Cordylorhogas_sp_CNIN4014_                     TTTTCAGTAGACAACCCTACTCTTAGACGATTTTATACATTCCACTTTTTAGCACCATTTATTATTTTAGTCATAGTTATTATTCATCTCACTTTCCTTCATGAAAAAGGGTCAAATAATCCACTAGGGTTAAAAAGAAATTTCTACAAAATTATTTTCCACAACTACTTTACTCTAAAAGATTTATTAGGATTCCTACTAATAATTTTCATAATAATTTTTTTAATTTCCGAATATCCCTATATACTAAGTGACCCAGAAAATTTTATTATAGCAAACCCTATAATTACCCCTGTTCACATTCAACCAGAATGATACTTTCTTTTTGCTTACACTATTCTTCGCTCTATCCCTAACAAATTAAGAGGAGTAATTGCTCTTTTATTATCAATTATAATTTTATTTATTATACCAATTTTATACACTAAAAATAATTTTCAACCTCTAACATTTTACCCTATTAATCAATTTATTTTTTGAATTTTTACTAACACAATTATTTTACTAACTTGACTCGGGTCTCAACCTATTAAATACCCTTATACTGAAATTAGGCAAATTCTTACAATTATATATTTTTCATTTTTTTTTATCATAAAATGATTGCTTTCTACTAATCATAAAGAAATTGGAATTTTA
_120_BRACONIDAE_ROGADINAE_Cornutorogas_sp_CNIN4018_                      TTTTCAGTTGATAATTCTACACTTAATCGATTTTATACATTACATTTTTTAATACCTTTTATTTTATTATTTATAGTTATTATACATTTATTTTTTTTACATGAAAAAGGTTCTAATAATTCTATTGGGGTAAAAAGAAAT---TATAAAATTATTTTTCATAATTATTATATTTTTAAAGATTTAATAAGTTTTTTATGAATTGTAATAATTTTAATATTTATTAATTTAGAATATCCTTATTTATTGTATGATTCAGAAAATTTTATTATAGCTAATTCTATAATTACACCTATTCATATTCAACCAGAGTGATATTTCTTATTTGCTTATACAATTTTACGATCTATTCCTAATAAATTAAGAGGAGTTATTGGGTTATTAATATCAATTTTAATTTTAATAATTTTACCTTTTATATAT---AAAAATAATATACAAAGAATAAGATTTTATTTTTTAAATCAAATTTATTATTGATTATTTTTGAATAGAGTTTTATTATTAACTTGATTAGGGGCTCAAATAGTTGAATCTCCATTTGTTGAAATTAGACAATTTTTAACAATTTTTTATTTTTCTTATTATTTTTTA?????????????????????????????????ATTGGGGTTTTA
_121_BRACONIDAE_ROGADINAE_Facitorius_granulosus_CNIN4203_                TTTTCTGTTGATAATTCTACTTTAAATCGATTTTATACATTACATTTTTTGATACCTTTTATTTTAGTAATAATAGTAATAATTCATTTATTATTTCTTCATGAATTTGGATCTAATAATCCTTTGGGGGTAAAAAGAAATTATTATAAAATTATTTTCCATAATTACTTTACACTAAAAGATTTAATAGGAATATTATTTTTAATATTATTTTTAATATTTATTATTTTTGAATATCCTTATTTACTAGGTGATCCAGAAAATTTTATTATAGCTAATTCTATAGTTACCCCAGTTCACATTCAGCCTGAATGGTATTTTTTATTTGCTTATACAATTTTACGTTCAATTCCTAATAAATTAAGGGGAGTAATTGCTTTGTTAATATCTATTTTAATTTTAGTTATTATACCTTTTTTATAT---AAAAGATTTTTTCAAGGTTTGAGATTTTACCCCTTAAGGCAAGTATATTTTTGAATATTTTTTTTTTTTGTTTTGTTATTAACTTGATTGGGAGGGTGCCCAGTTGAGTCTCCTTTTATTAAATTAAGGCAATTATTAACAATTTTTTATTTTTTATATTATTTTTTGAAAAAATGATTAATGTCTACTAATCATAAAGATATTGGAATTTTA
_122_BRACONIDAE_ROGADINAE_Macrostomion_sumatranum_CNIN4205_              TTTGCTGTTGATAATTCAACATTAAATCGATTTTATACATTACATTTTTTAATACCTTTTATTTTACTTATAATGGTAGTTTTACATTTATTTTTTTTACATGAAAGAGGGTCAAATAATCCTTTAGGATTAAATAGAAATTTCTATAAAATTATTTTTTATAATTATTTTGTTATTAAAGACTTACTAGGTTTTTATATATTTTTTTTTTTTATAATATTTATTGTTTTTGAGTGTCCTTATTTTTTAGGTGATACAGAAAATTTTATTATAGCAAATCCTTTAGTTACACCTATTCATATTCAACCGGAATGATATTTTTTATTTGCTTATACAATTTTACGATCTATTCCCAATAAATTAAGGGGAGTGGTGGGGTTATTGATATCTATTTTAATTTTATTAATTATACCTTTTTTTTAC---AAAAATAAATTTCAAGGTATAAGATTTTATCCACTTAGTCAATTTTATTTTTGGGGGTTTTTTTATAGAATTATTTTATTAACTTGATTAGGGTCTCAGTCAGTAGATTATCCTTATGTAGAAATAAGACAATTTTTAACTTTTTTGTATTATTTATATTATTTTTTAATAAAATGATTATTTTCAACAAATCATAAAGATATTGGTGTATTA
_124_BRACONIDAE_ROGADINAE_Myocron_sp_CNIN4029_                           TTTTCAGTTGATAACTCAACATTAAATCGATTTTATACATTACATTTTTTGTTACCTTTTATTTTATTAATAATAGTGATTATTCATTTATTTTTTTTACATGAGACAGGGTCAAATAATCCTATAGGGTTAAATAGAAATTTTTTTAAAATTATTTTTTATAACTACTTTGTTTTAAAGGATTTTTTGGGAATATTAATTTTAATATTATTTTTTTTATTTTTAGTTTTAGAATATCCTTATATATTAGGGGATCCAGAAAATTTTATTATAGCTAATTCTATAGTTACTCCTATACATATTCAACCAGAGTGATATTTTTTATTTGCTTATACTATTTTACGATCAATTCCTAATAAATTGAGAGGGGTTATTGGATTGTTATTATCAATTTTAATTTTGATAATTTTACCATTTATATAT---AAAAGGAATTTTCAAAGAATAAGATTTTATCCTTTAAGGCAATTTTATTTTTGGTTATTTTTTTGTAGTGTTGTTTTATTAACTTGATTAGGGGCTCAGTTAGTTGAGTATCCTTTTGTAGAATTAAGTCAATTAATAACTTGTTTTTATTTTTTATATTATTTTATAAATAAATGATTATTTTCAACAAATCATAAAGATATTGGGGTTTTA
_125_BRACONIDAE_ROGADINAE_Polystenidea_parksi_USNMENT01322620_           TTTTCTGTTAGAAATCCAACTTTAAATCGGTTTTATAGAATTCATTTTTTAATACCTTTTATTTTAGTTATACTTGTTATTATCCATTTATTATTTTTACATGAGACAGGGTCTAATAATCCATTAGGGTTAAAAAGAAACTTTTATAAAATTATATTTCATAACTTGTTTTTAATTAAAGATATTTTAGGATTTTTAATTTTATTTTTTTTTATAATTTTAATTAATTTAGAATTTCCATACATTTTAGGTGATCCAGAAAATTTTATTATAGCAGATTCTATAGTTACCCCAGTTCATATCCAACCAGAGTGATATTTTTTATTTGCATATACTATTTTACGTTCTATTCCAGATAAATTAAGGGGTGTTATTGCATTATTAATATCAATTTTAATTTTATTGATCTTACCTTTTTTATAT---AATCATAATTTTCAAAATTTATACTTTTACCCTTTATCTCAATTTATATTTTGGAGATTTTTTAATATTGTCTTACTATTAACATGATTAGGGGCACAACCAGTTGAATTCCCTTTTGTTATTTTTAGACAAGTATTAACTTTATTATATTTTTTATATTATTTTCTTAATAAATGACTTTTTTCTACAAATCATAAAGATATTGGTGTTTTA
_126_BRACONIDAE_ROGADINAE_Rogas_nigrovenosus_CNIN3895_                   TTTTCTGTTGATAATGCAACGTTAAATCGATTTTATACATTACATTTTTTAATACCTTTTGTTTTATTAATAATAGTAGTTATACATTTAGTTTTTTTGCATGAAACAGGGTCTAATAATCCTTTAGGGGTAAATAGTGATTTTTATAAAGTAATTTTTCATAATTATTTTATGTTAAAAGATTTAATAGGGGGGGTATGGCTAAGAATACTATTAACAATAATTGTTTTAGAATTTCCTTATTTGTTGGGGGACCCTGAAAATTTTATTATAGCAAATCCTATAGTTACCCCCGTTCATATTCAACCTGAGTGGTATTTTTTATTTGCTTACACAATTTTACGTTCAATTCCTAATAAATTAAGAGGAGTTATTGGATTATTAATATCAATTTTAATTTTGTTAATTATACCTTTTTTGTAT---AAAAATAATTTTCAAGGATTAGTATTTTACCCTTTTAGGCAAGGGTATTATTGGGCATATTTTTTTACAGTATTATTATTAACTTGGTTAGGGGCTCAGCCGGTAGAGTATCCTTTTATTGAGGTCAGGCAAATATTAACTTTTTTTTATTTTTTGTATTATTTTATAGGAAAATGATTAATGTCTACTAATCATAAAGATATTGGAGTTCTT
_127_BRACONIDAE_ROGADINAE_Stiropius_sp_CNIN3052_                         TTTTCTGTTGATAATGCTACTTTAAATCGATTTTATACCATTCATTTTGTTTTACCATTTTTATTATTATTTATAGTTTTTATTCATTTAACTTTTTTACATGAGACTGGATCAAATAATCCTTTGGGGTTGGTGAGAAATTTCTATAAAGTTATATTTCATAATTTATTTTCTATTAAAGATATTGTAGGTTTT???????????????????????????????????????????????????????????????????????????????????????????????????????????????????????????????????????????????????????????????????????????????????????????????????????????????????????????????????????????????????????????????????????????????????????????????????????????????????????????????????????????????????????????????????????????????????????????????????????????????TTAAAATGATTATTATCAACAAATCATAAAGATATTGGTGTTTTA
_128_BRACONIDAE_TELENGAIINAE_Tamdaona_sp_CNIN4315_                       TTCTCTGTCAATAATGCCACATTAAATCGATTCTATACTTTACATTTTTTAATACCTTTTATTTTATTATTAATAGTTATTATTCATTTATTATTCCTTCATGAAACTGGATCAAATAATCCATTAGGGCTAAATAGAAATTTTTATAAAATTATTTTTCATAATTATTTTTCAATTAAAGATTTATTAGGATTTATAATTTTTATTTTAATTTTTAAATTTATTGTTTTAGAATATCCTTATATTCTTGGTGATCCTGAAAATTTTATTATAGCTAATTCAATAGTTACTCCAATTCACATTCAACCTGAATGATATTTTTTATTTGCTTATACTATTTTACGATCAATTCCTAATAAATTAAGAGGAGTAATTGCTTTATTATTATCAATTTTAATTTTATTAATTCTTCCTTTTATTGAT---AAATCAAATTTCCAAAGATTAAGATTTTATCCTTTTAATCAAATTTATTATTGAATATTTATTAATATTGTAATTTTATTAACTTGATTAGGGGCACAACCGGTTGAATCTCCTTATATAGAATTAAGACAAATTTTAACATTTAATTATTTTTTATATTATTTAATTAATAAATGAATATTTTCAACTAATCATAAAGATATTGGAATTTTA
_129_BRACONIDAE_ROGADINAE_Triraphis_sp_CNIN4028_                         TTTTCTGTTGATAATTCAACTTTAAATCGTTTTTATACATTACATTTTTTAATACCATTTATTTTATTAATAATAGTAATTTTACATTTAGTTTTTTTACATGAAACTGGTTCTAATAATCCCTTAGGGTTAAATAGTAATTTTTATAAAATTATTTTTTATAATTATTATGTTTTGAAAGACTTATTAGGATTTTTATTATTATTTATATTTTTAATAATTTTTGTTTTAGAATTTCCATATTTATTAAGTGATCCAGAAAATTTTATTATAGCTAATTCAATAGTTACTCCTGTACATATTCAACCAGAGTGATATTTTTTATTTGCTTATACAATTTTACGTTCTATTCCAAATAAATTAAGGGGGGTTATTGGGTTATTAATATCAATTTTAATTTTATTAATTTTACCTTTTATATAT---AATAATAAATTTCAAAATTTAAGATTTTATCCATATAGTCAATTTTATTATTGAGGGTTTTTTTATTTGGTTTTATTATTAACATGATTGGGGGCTCAACCTGTAGAGTATCCCTTTGTTGAAATTAGTCAATTATTAACATTTTTTTATTTTATATATTATTTTTTAGTTAAGTGATTAATATCTACTAATCATAAAGATATTGGTGTTTTA
_130_BRACONIDAE_ROGADINAE_Yelicones_delicatus_USNMENT01322497_           TTTTCTGTGAGAAACGCTACATTAAATCGGTTTTATACATTACATTTTCTTACCCCTTTTATTTTGATATTATTAGTTATTTTCCATTTAGTATTTTTACATGAAAAAGGGTCTAATAATCCTTTAGGAGTTAATAGAGATTATTACAAAATTATTTTTCATCCTTATTATATTTTCAAAGATTTAATAGGGGGTATTTATTTAGTTATATTTTTTATATTTATTGTTTTAGAGGGTCCTTGGGTATTGGGGGATCCTGAAAATTTTATAATGGCAAATTCTATAGTTACTCCTGTTCATATTCAGCCAGAGTGATATTTTTTATTCGCTTACACTATTTTACGTTCAATCCCTAACAAATTGGGGGGGGTAATTGCTTTATTTATATCAATTATAGTTTTGATATTTTTACCTTTTATTTAT---ACTAATAAAATTAAGAGGTTAATATATCATTTTTTGTCCCAGCTTTATTATTGACTTTTTATTTGTTGTTTTTTTATTTTAACTTGGCTAGGTGGGCAAGTTGTCGAGTATCCTTTTGTGAGGGTAAGACAAAGGTTAACTTTATTTTATTTTACTTATTATTTTTTAAGGAAATGATTAATATCCACAAATCACAAAGACATTGGTTTATTA
_131_BRACONIDAE_ROGADINAE_Yelicones_sp_CNIN3896_                         TTTTCTGTGGATAATGCTACTTTAAATCGATTTTATACTTTACATTTTTTAATACCCTTTATTTTGATTTTTTTAGTTATTTTACATTTAGTTTTTTTACATGAAAATGGGTCTAGTAATCCTTTAGGGGTTCGGAGAGATTACTATAAAATTATTTTTCATCCTTACTATACTTTTAAGGATTTAATAGGGTTAATTTATTTAATAATATTTTTAATATGAATTATTATTGAGGCTCCTTGAATATTAGGGGATCCTGAAAATTTTGTAGAAGCTAATTCTATAGTTACACCTGTTCATATTCAGCCAGAGTGATATTTTTTATTTGCTTATACTATTTTACGATCAATTCCTAATAAATTAGGGGGGGTAGTTGCGTTACTTATATCTATTTTAATCTTAACATTATTACCTATTGTTTAT---TCAAATAAAGTAAAAAGTTTATTATACTTTATTTATTCACAAATTTATTTTTGAATATTTATTAGTTGTTTTTTTTTATTAACATGATTGGGGGGGCAGGTTGTGGAGTATCCTTTTATTGGAGTAAGACAGATTTTAACAGGGTTTTATTTTCTTTATTATTTTTTAAGAAAATGGTTTTTTTCAACAAATCATAAGGATATTGGTTTATTA
_132_BRACONIDAE_SIGALPHINAE_Minanga_sp_CNC1045829_                       TTTTCTGTAAATAACGCAACTTTAAATCGATTTTATTCATTACATTTTTTTTTACCTTTTATTTTAAGGTTTATAATTTTAATTCATTTAATATTTTTACATGAATTTGGATCTTCAAACCCATTAGGGGTAAATAGAAATTATTACAAAATTTATTTTCATAATTATTTTACTTTAAAAGATTTATTTGGATTTATTTTAATTTATTTTATATTTAAATTTTTTAATTTTTTAACACCTTTAATTTTGGCAGACCCTGAAAATTTCATAATAGCTAATTCTTTAATTACACCAATTCATATTCAACCAGAATGATATTTTTTATTTGCATATTCAATTTTACGTTCAATTCCAAATAAATTAAGTGGTGTTATTGCCTTATTAATATCAATTTTAATTTTATTGGTTTTACCTTTCTTAATA---AATTTTAAATTTCAAAGAAATTATTTTTATAATTTAAATCAATTATATTTTTGATTTTTTGTAAACAATTTTTTTATATTAACTTGATTAGGTGGGCAATTAATTGAATATCCTTTTGTTTTAATAAGACAATTTTTTACAATTTTTTATTTTTCATATTTTTTTTTAATAAAATGATTTTTTTCAACTAATCATAAAGATATTGGTATATTA
_133_BRACONIDAE_SIGALPHINAE_Sigalphus_sp_USNMENT01322498_                TTTTCTGTTAATAACGCAACTTTAACACGATTTTATTCTTTCCATTTTATATTACCATTTATTTTATTAATAATTGTTATTATTCATTTAATATTTTTACATGAAACAGGATCATCCAACCCTTTAGGATTAAATAGAAATTATTATAAAATTTATTTTCATAATTATTTTACTTTAAAAGATTTATTTGGATTTTTAATTATTATTATAATATTTTTCATAATTATTATTTTTTACCCTTATTTATTTTCTGACCCTGAAAATTTTATTAAAGCTAATTCAATAATTACACCAATTCATATTCAACCAGAATGATATTTTTTATTTGCTTACTCAATTTTACGTTCAATTCCCAATAAATTAAGTGGAGTATTAGCATTAATTTTTTCAATTTTAATTTTAATAATTTTACCTTTTTTAAAA---AATTTTAAATTTCAAAGAAATTATTTTTATATATTTAATCAATTTTATTTTTGATTATTTATATTTAATTTTTTAATATTAACTTGATTGGGGAGTCAAGTTATTGAATATCCTTTTATTCAAATAGCACAAATTTTTACAATTATTTATTTCTCATATTTTATTTTAAAAAAATGATTATTTTCAACAAATCATAAAGATATTGGTATATTA
_134_BRACONIDAE_TELENGAIINAE_Telengaia_ventralis_CNIN4308_               TTTTCTGTAAATAATGCAACTTTAAATCGATTTTATACTTTCCATTTCTTATTCCCTTTTATTTTATTAATATTAATTATAATTCATCTAATTTTTTTACATGAAACAGGATCAAATAATCCCTTAGGATTAAATAGAAACTATTATAAAATTATTTTTCATAATTATTTTTCCTTAAAAGACTTTTTAGGTTTCATAATTATATTAATAATTTTTTTAATTTTTATTTTTGAAATACCCTATTTATTAAGAGATCCAGAAAATTTTATTATAGCTAATTCAATAATCACTCCAATTCACATTCAACCAGAATGATATTTCTTATTTGCTTATACAATCCTCCGATCTATTCCAAATAAATTAAGAGGAGTTTTAGCCTTAATTTTTTCTATTATAATTCTTATAATTTTACCTTTTATTAATATTAAAATAAATTTTCAAAATTTATCATTTTACCCTATAAATCAAATTTATTTTTGATTATTCATTAATATTTTTATTTTATTAACACTTTTTGGTTCACAACCAGTTGAATATCCATATATAGAATTAAGTCAAATTTTAACTTTAAATTATTTTTTATATTTTTTTTTAAAAAAATGGCTAATATCAACAAATCATAAAGATATTGGAACTTTA
_135_BRACONIDAE_Avga_dorsomaculata_CNIN4188_                             TTTTCTGTTGATAATGCTACATTAAATCGATTTTATAGGTTACATTTTTTATTACCTTTTATTTTAATTATATTAATTTTTATCCATTTAATTTTTTTACATGAAACTGGGTCTAATAATCCATTAGGGTTAAATAGAAATTATTATAAAATTATTTTTCATAATTATTTTACTATTAAAGATATTTTAGGATTTTTAATCTTAATTATATTTTTTTTAACAATTATTTTTGAATATCCCTATTTATTAGGAGATCCAGAAAATTTTATTATAGCTAATTCTTTAGTGACTCCTATTCATATTCAACCAGAATGATATTTTTTATTTGCTTACACAATTTTACGTTCAATTCCAAATAAATTAAGTGGAGTTATTGCTTTATTAATATCAATTTTAATTTTAATAATTATACCATTTTTATAT---AAAACTAAATTTCAAAATTTATCTTTTTATCCTTTTAGACAAATTTTTTATTTTATATTTATTAATATTGTAATTTTATTAACTTGATTGGGGGCTCAACCAGTTGAAGCACCATTTACTATTTTAAGACAAATA?????????????????????????????????ATAAAATGATTATTTTCAACAAATCATAAGGATATTGGAATTTTA
_136_BRACONIDAE_Avga_opaca_CNIN4189_                                     TTTTCTRTTGATAATGCTACATTAAATCGATTTTTCACTTTACATTTTATTTTACCTTTTATCTTAGTTGTAATAATTTTAATTCATTTAATTTTTTTACATGAAACTGGTTCAAATAACCCTTTAGGAGTAAAAAGAGAT????????????????????????CGGAAGAGCTCTTCCGATCTA???????????????????????????????????????????????????????????????????????????????????????????????????????????????????????????GAATGATATTTTTTATTTGCTTACACAATTTTACGTTCAATTCCTAATAAATTAAGAGGTGTAATTGCGTTATTAATAAGAATTTTAATTTTAATAATTATACCATTTTTATAT---AAAAATAAA???????????????????????????????????????????????????????????????????????????????????????????????????????????????????????????????????????????????????????????????ATAAAATGATTATTTTCTACAAATCATAAAGATATTGGTATTTTA
_137_ICHNEUMONIDAE_PIMPLINAE_Pimpla_aequalis_                            TTTTCTGTTAGAAACCCTACATTAAATCGATTTTTTTCTTTCCATTTTATTTTACCTTTTATTATTAGAGCTGTAGTAATAATTCATCTTTTATTTATTCATACTACAGGATCAAATAACCCCTTAGGAATTAATAGAAATTTATATAAAATTCCATTTCATAATTATTTTACTATAAAAGATTTATATGGTTTTATCTTAATAACCTTTTTACTATTCATAATATCATTAATTAAACCATTTATATTAAGAGACCCAGAAAATTTTTTAATGGCAAATTCCATAATTACTCCAATTCATATCCAACCAGAATGATACTTTCTTTTTGCTTATACTATTCTTCGATCAATTCCTAATAAATTAGGGGGAGTAATTGCATTACTAATATCTATTATAATTTTACTAATAATGCCTTTTTTAAAA---ATTAATAATTTTCAAAGAATAAAATTTTACCCTATTAGCCAAATTTATTTTTGAATTTTCTTTAATATTGTATTAATTTTAACTTGATTAGGATCTCAACCAGTTGAACCCCCTTTTATATTAATCAGACAAATTATTACAATTTTTTACTTTATATATTTTTTTTTTCAAAAATGATTATTTTCTACAAATCATAAAGATATTGGAATTTTA
_138_ICHNEUMONIDAE_TRYPHONINAE_Netelia_sp_                               TTTGCTATTAATAACCCCACATTAAATCGATTTTTCTCATTCCATTATATTACCCCCCTAATTATTATAATTATAGTAATTATTCATTTAACACTAATTCATAGAACAGGGTCAAATAACCCATTAGGGTTAAATAGAAATTATTATAAAATTCCTTTCCACAACTTTTTCACTTTAAAAGATTTATATGGCTTTATCATTATTTTACTTATTCTATTTATATTAATTTTTTTTTATCCATACAAATTAAGAGACCCAGATAACTTTATAATAGCAAACCCAATATTAACCCCCCCTCATATTCAACCAGAATGATATTTTTTATTTGCTTACACTATTCTTCGAGCCATCCCTAACAAATTAGGTGGAGTAATTGCTTTATTAATATCTATTTTAATTATTTTAATTATACCATTTATTACT---ACTTCAAAATTCCAAAATATAAGATTTTACCCAATTAATAAAATTATATATTTTTTTTTTATTAATAACATAATTATATTAACATGATTAGGAAGATGTATAATTGAACCTCCATTTTCAAGATTAAATCAAATTTTCACATTATCTTATTTTAGATATTATTTCTTAAAAAAATGATTATTTTCAACAAATCATAAAGATATCGGTATTTTA
_139_ICHNEUMONIDAE_XORIDINAE_Odontocolon_albotibiale_                    TTCTCAATTAATAACCCCACTTTAAATCGATTTTATACCCTCCATTTTATTATACCAATAATTATTTCAATTATAGTAATTATACATTTAATATTCTTACATGAAACTGGATCTAATAATCCATTAGGGATTAATAGAAATTTATATAAAATTCCATTCAATATTTATTTCTCATTAAAAGATATTTACGGAATAATCTTAATAACAATAATTTTATTAATAACAACTCTAATAAATCCATTCATATTAAGTGATCCAGAAAATTTTATTGTAGCTAACCCTATAAACACCCCTCCTCATATCCAACCAGAATGATATTTTTTATTTGCTTACACCATTCTTCGTTCAATCCCTAATAAACTAGGAGGAGTTATTGCTCTTATCTCATCAATTCTTATTCTAATAATTTTACCTTTCTTTAAT---TATAATAATATACAAAGTTTATCAATATACCCTATTAATCAAATAATATTCTGATTATTTATTAATAATATAATTTTATTAACTTGACTTGGATCTCAACCCGTAGAAAGACCTTTTATAGAAATTAGCCAATATTTAACACTTACCTACTTTTTATTTTACCTAATTAAAAAATGATTATATTCAACAAATCATAAAAATATTGGAATTCTT
_140_ICHNEUMONIDAE_ICHNEUMONINAE_Vulgichneumon_sp_                       TTTAGTGTTGAAAATCCAACTCTTAATCGATTTTTTAGATTTCATTTTATTTTACCTTTCATTATTTTTAGATTAATAATTTTCCATTTAATAGCTATTCATGAAACTGGATCTAATAATCCTCTTGGAATTAATAGAAATATATATATATTACCTTTTCATAATTATTTTACTTTCAAGGATATAATTGGATTTTTAATTTTATTAAATATAATTATATTTTTTATTTTTTATAATCCTTTTTTACTTAATGATCCAGAAAATTTTATTATAGCAAATTCTATAATAACTCCTATACATATTCAACCAGAATGATATTTTCTTTTTGCTTATACTATTTTACGATCAATCCCAAATAAATTTGGAGGTGTTATAGCTCTTTTATCATCAATTATAATTTTAATAATTTTACCATTTTTAAAA---ATTAATAAATTTCAATCATTAAGATTTTACCCTATAAATCAAATTTTATATTGATTATTTATTAATTTAATATGTTTATTGACTTGATTAGGATCAAAACCTGTAGAACCTCCATTCACAAAAATTAGACAATATTTTACTATTTTTTATTTTTTATTCTATTTAATA?????????????????????????????????????????????
_141_BRACONIDAE_TRACHYPETINAE_Trachypetus_clavatus_USNMENT01322633_      TTTTCCGTTAATAATTCAACTTTAACTCGGTTTTATTCTTTACATTTTGTTTTACCGTTTATTTTGAGTATTTTTGTATTATTGCATTTAATATATTTGCATGTGAAAGGATCAAGTAACCCTTTAGGGTTAAATAGAAATTTTTATAAAATTAGATTTCATTTATTTTTTACAATTAAAGATTTAGTTGGGATAGTTATAATAATTTTAACGTTA???????????????????????????????????????????????????????????????????????????????????????????????????????????????????????????????????????????????????????????????????????????????????????????????????????????????????????????????????????????????????????????????????????????????????????????????????????????????????????????????????????????????????????????????????????????????????????????????????????????????????????????????????????
Megaspilidae_sp_KR2706441                                                TTCTCAGTAAGAAACCCCACTTTAAATCGATTTTACTCAATCCATTTTATTTTACCGCTAGTAATCGCTATGCTTGTAATAATTCACTTAACCTTTTTACATCAAACCGGATCAAATAACCCCCTTGGGCTAAATAGAAACTTCTATAAAATCCCCTTTAACCCCTACTTCACTTTAAAGGATGTTGTGGGATTTATTATTATATTTATAATTTTATTATCAATTATTACTAATAGGCCAAATATTTTAAATGATCCTGAAAATTTCATTGAAGCTAACTCAATAATTACTCCTATCCATATTCAACCTGAATGATATTTTTTATTCGCATACTCAATTTTACGATCAATTCCTAACAAATTAGGTGGGGTAATTGGATTAATTATATCAATTTTAATTATTTTGATTATACCTTTCTAT------AATATCAACTACAAAAGAAATTCAAATTTTCCTCTTAACCAACTATTATTTTGATTTATCTTTAATATTTTAATTATTTTAACTTGAATTGGAGCCCAACCAATTGAATTCCCATTCTATTCAATTGGACAAATTACCTCAGTAATATATTTTAGTTACTTCATTATAAACAAATGATTTTATAGAACTAACCATAAATTTATTGGAACCTTA


_1_BRACONIDAE_ACAMPSOHELCONINAE_Urosigalphus_sp_USMET01322614_           TATTTTTTATTTGGTATATGAGCAGGAATATTAGGGTTAGCTATAAGAGTCTTAATTCGAATAGAATTAAGAAGGTTAGGTAGAGTAATTGGGAATGATCAAATATATAATAGAATTGTAACTGCTCATGCTTTTGTTATAATTTTTTTTATAGTTATACCCATTATAATTGGAGGATTTGGAAATTGATTAATTCCTTTAATATTAAGAAGACCAGATATAGCATTCCCTCGAATAAATAATATAAGATTTTGATTACTACCTCCATCTTTACTATTACTTTTATTAAGAAGAATATTAAATATAGGGGTTGGAACAGGATGAACTGTTTATCCTCCTTTATCATTAAATATTGGTCATAGTGGGATATCAGTTGATTTATCTATTTTTTCTTTACATATAGCAGGAATATCATCAATTATAGGATCTATTAATTTTATCACTACAATTATAAATATACGATGTAATAGAATAATAATAGAAAAAATTTCTTTATTAAGATGATCAATTTTAATTACAGTAATTTTATTATTATTATCTTTACCTGTTTTAGCAGGGGCAATTACTATACTATTAACTGATCGAAATTTAAATACTTCATTCTTTGATCCATCAGGAGGAGGAGACCCTATTTTATAC
_2_BRACONIDAE_CHELONINAE_Adelius_fasciipenis_USNMENT01322246_            TATTTTATGTTTGGAATATGATCAGGTGGTTTAGGTTTATCATTGAGAATATTAATTCGAATAGAATTAAGTACTATAGGAAGATATTTAGGTAATGATCAAATTTATAATAGAATTGTGACTTTACATGCTTTTGTTATAATTTTTTTTATAGTTATACCAATTATAATTGGTGGATTTGGAAATTGATTAATTCCTTTAATAATGATAAGTCCAGATATAGCATTTCCTCGAATAAATAATATAAGATTTTGATTATTAATTCCTTCATTATTTTTATTAATTTTAGGAAGATTTGTAAATATAGGAGCAGGAACTGGTTGGACAGTTTATCCTCCTTTATCTTTAATTATAGGTCATGGTGGAATTTCAGTTGATTTATCAATTTTTTCTTTACATTTAAAAGGTTTTTGA??????????????????????????????????????????????????????????????????GATAAAATATCTTTATTTTGTTGATCAGTTTTTATTACAGCATTTTTATTATTATTATCATTACCTGTTTTAGCAGGTGCTATTACTATATTATTGACAGATCGTAATTTAAATACTAGATTTTTTGATCCTTCTGGTGGTGGTGATCCTGTTTTATAT
_3_BRACONIDAE_AGATHIDINAE_Agathis_sp_USNMENT01322249_                    TATTTTATTTTTGGAATTTGATCAGGAATTTTAGGATTATCAATAAGATTAATTATTCGGATAGAATTAAGAATTGGAGGTAATTTAATTGGTAATGATCAAATTTATAATAGAATTGTTACTGCTCATGCATTTATTATAATTTTTTTTATAGTTATACCTATTATAATTGGTGGATTTGGAAATTGATTAATTCCTTTAATATTAGGAGGACCAGATATAGCATTTCCTCGAATAAATAATATAAGATTTTGATTATTAATTCCATCCTTAACATTATTAATTTTAAGATCATTAATTAATATTGGAGTGGG?ACTGGGTGAACTGTATATCCTCCTTTATCTTTAAATATAAGTCATAGAGGAATATCAGTAGATTTAGCAATTTTTTCTTTACATATTGCGGGAGTATCATCAATTATAGGAGCAATAAATTTTATTACAACAATTTTAAATATATGAATTATTAATATTAAAATTGATAAAATACCATTATTAGTTTGATCAATTTTTATTACTGCTATTTTATTATTATTATCTTTACCAGTTTTAGCTGGAGCTATTACAATATTATTAACAGATCGAAATTTAAATACAAGATTTTTTGATCCATCAGGAGGAGGAGATCCTATTTTATAT
_4_BRACONIDAE_AGATHIDINAE_Bassus_cinctus_USNMENT01322251_                TATTTTATTTTTGGTATTTGAGCAGGAATTATAGGATTATCAATAAGATTAATTATTCGAATAGAATTAAGAATTAC?ACTAATTTTATTGGTAATGATCAAATTTATAATTCAATTGTTACTGCTCATGCTTTTATTATAATTTTTTTTATAGTTATACCAATTATAATTGGAGGATTTGGAAATTGATTAGTACCTTTAATATTAGGAGGTCCTGATATAGCATTCCCTCGAATAAATAATATGAGATTTTGATTATTAATTCCTTCATTAATATTATTAATTATAAGATCAATTATTAATATTGGAGTTGG?ACTGGTTGAACTGTATATCCTCCTTTATCTTTAAATATAAGTCATAGAGGTATATCAGTAGATTTAGCAATTTTTTCTTTACATATTGCAGGAATTTCATCAATTATAGGAGCAATAAATTTTATTACAACAATTTTAAATATATGAATTATTAATATTAAAATTGATAAAATATCTTTATTAGTATGATCAATTTTTATTACTGCAATTTTATTATTATTATCATTACCTGTTTTAGCTGGAGCAATTACAATATTATTAACTGATCGAAATTTAAATACAAGATTTTTTGATCCTTCAGGAGGAGGAGATCCTATTTTATAT
_5_BRACONIDAE_AGATHIDINAE_Cremnops_virginensis_USNMENT01322238_          TATTTTTTATTTGGAATTTGAAGTGGAATAATAGGATTAAGATTTAGTTTATTAATTCGTATGGAATTAAGAATTGCTGGCAATTTAATTGGTAATGATCAAATTTATAATAGTTTAGTTACTATTCATGCTTTTATTATAATTTTTTTTATAGTTATGCCAATTATAATTGGAGGTTTTGGCAATTGATTAGTACCTTTATTATTAGGAGGMCCAGATATAGCTTTCCCYCGAATAAACAATATAAGATTTTGATTATTAATTCCTTCTTTATTATTATTAATTTTTAGTTCTTTAATTAATATTGGAGTTGGTACTGGTTGAACAGTTTATCCTCCTTTATCATTAAATACTAGTCATAGTGGTATATCAGTTGATTTGGCAATTTTTTCTTTACATATTGCTGGGGTATCTTCAATTATGGGTGCTATTAATTTTATTTGTACAATTTTAAATATATGAATTGTAAATATAAAAATTGATAAAGTTCCTTTATTAGTTTGATCAATTTTTATTACTGCTATTTTATTATTATTATCTTTACCGGTTTTAGCTGGAGCTATTACTATATTATTAACTGATCGTAATTTAAATACAAGATTTTTTGATCCTGCTGGGGGAGGTGATCCAATTTTATAT
_NEW_ALYSIINAE_Chorebus_sp_USNMENT01322422                               TATTTTTTATTTGGTATATGAGCTGGTATGGTTGGTTTATCAATAAGTTTAATTATTCGTTTAGAATTAGGGGTTCCTGGTAGGTTATTAATAAATGATCAAATTTATAATAGTATAGTTACAGCTCATGCTTTTGTAATAATTTTTTTTATAGTTATACCAATTATAATTGGTGGGTTTGGTAATTGATTGGTTCCCCTAATATTAGGGGCTCCTGATATAGCTTTCCCTCGAATAAATAATATAAGATTTTGGTTATTAATTCCTTCATTAGTTTTATTAGTTTTAAGAAGATTATTAAATGTAGGGGCTGGTACAGGATGAACTGTTTATCCTCCATTGTCTTCATCAATTGGTCATGGAGGTATATCTGTTGATTTAGCAATTTTTTCTTTACATTTGGCTGGGGTTTCTTCAATTATAGGGGCTATTAATTTTATTACTACAATTTTTAATATAAATTTTTTTATAATTAAATTAGATCAATTAAGTTTATTTATTTGATCAATTTTAATTACGGCTATTTTATTATTATTATCTTTACCAGTTTTAGCTGGCGCAATTACTATATTATTAACAGATCGTAATTTAAATACTACATTTTTTGATTTTTCTGGTGGGGGAGATCCTATTTTATTC
_NEW_ALYSIINAE_Coelinius_robinae_USNMENT01322424                         TATTTTTTTTTTGGTATTTGGTCTGGTATAATTGGGTTATCAATAAGATTAATTATTCGATTAGAATTGGGGATGCCTGGGAGGTTGTTATTAAATGATCAAATTTATAATAGTGTAGTGACTGCTCATGCTTTTATTATAATTTTTTTTATAGTAATACCTGTAATAATTGGAGGGTTTGGGAATTGGTTAGTTCCTTTAATATTAGGTGCTCCTGATATGGCTTTCCCTCGAATAAATAATATAAGATTTTGGTTATTAATTCCTTCATTAATTTTATTGATTTTAAGAAATTTAGTAAATACTGGAGTAGGGACAGGATGAACATTATATCCTCCTTTATCTTCAACAATTGGTCATGGAGGTATATCTGTTGATTTAGGTATTTTTTCTTTACATTTAGCTGGGGTTTCTTCTATTATAGGGGCAATTAATTTTATTAGAACAATTTTTAATATGAATTTTTTTACAATTAAATTAGATCAATTAAGATTATTTATTTGATCAATTTTTATTACAGCAATTTTGTTATTGTTATCTTTACCGGTATTAGCAGGAGCTATTACTATATTATTAACAGATCGTAATTTGAACACAACATTTTTTGATTTTTCAGGAGGTGGGGATCCTATTTTATTT
_NEW_ALYSIINAE_Dacnusa_sp_USNMENT01322698                                TATTTTTTATTTGGAATTTGAGCAGGAATAGTTGGTTTATCAATAAGATTGATTATTCGTTTAGAATTAGGCATACCTGGCAGTTTATTAACAAATGATCAAATTTATAATAGAATAGTTACAGCTCATGCATTTGTTATAATTTTTTTTATAGTAATACCTATTATAATTGGAGGATTTGGTAATTGATTAGTTCCTTTAATATTGGGAGCTCCTGATATAGCATTCCCTCGTATAAATAATATAAGATTTTGATTATTAATCCCATCTTTAATTTTATTAATTTTAAGTAGATTATTGAATATTGGTGTAGGAACTGGATGAACTGTTTATCCTCCCTTATCTTCAAGAATTGGTCATAGAGGAATATCTGTTGATTTAGCAATTTTTTCTTTACATTTAGCAGGAGTATCTTCAATTATAGGAGCTATTAATTTTATTACAACAATTTTTAATATAAACTTTTATATAATTAAGTTAGATCAATTAAGTTTATTTATTTGATCTATTTTAATTACTGCAATTTTATTATTATTATCTTTACCTGTTTTAGCTGGCGCTATTACTATATTATTAACAGATCGTAATTTAAATACAACATTTTTTGATTTTTCAGGAGGAGGAGATCCTATTTTATTT
_NEW_ALYSIINAE_Epimicta_griffithsi_USNMENT01322426                       TATTTTTTATTTGGTATATGGTCTGGAATAGTTGGGCTATCTATAAGATTAATTATTCGATTAGAATTAGGGATACCCGGGAGATTATTAACTAATGATCAAATTTATAATAGTATAGTTACAGCTCATGCTTTTGTAATAATTTTCTTTATAGTAATACCAATTATAATTGGAGGATTTGGAAATTGATTAGTACCTTTAATATTAGGAGCTCCTGATATAGCTTTCCCTCGAATAAACAATATAAGATTTTGGTTATTAATTCCATCTATTATTTTATTAATTTTAAGAAGATTATTAAATGTAGGAGTTGGGACTGGATGAACTGTTTATCCCCCCTTATCTTCAAATATTGGACATGGGGGAATATCTGTTGACTTAGCTATTTTTTCGTTACATTTAGCTGGGATTTCTTCAATTATGGGAGCTATTAATTTTATTACTACAATTTTTAATATAAATTTTTTTATAATTAAATTAGATCAATTAAGTTTATTTATTTGATCAATTTTAATTACAGCAATTTTATTATTATTATCATTACCTGTTTTAGCAGGGGCTATCACAATATTATTGACAGATCGAAATTTAAATACTACATTTTTTGATTTTTCTGGAGGAGGAGACCCTATTTTATTT
_NEW_ALYSIINAE_Symphya_sp_USNMENT01322254                                TATTTTTTATTTGGTATATGAGCTGGTATAATTGGTTTATCTATAAGATTAATTATTCGTTTAGAATTAAGAATACCTGGTAGATTATTATTAAATGATCAAATTTATAATAGAATAGTAACAGCTCATGCTTTTATTATAATTTTTTTTATAGTTATGCCAATTATAATTGGAGGATTTGGAAATTGATTAATTCCATTAATATTAGGGGCTCCTGATATAGCATTTCCTCGTATAAATAATATAAGATTTTGATTATTAATTCCTTCATTATTTTTATTAGTTTTAAGAAGATTATTAAATATTGGTGTTGGTACAGGATGAACTGTTTATCCTCCATTATCATCAATAACTGGTCATAGAGGAATATCAGTAGATTTGGCTATTTTTTCTTTACATTTAGCTGGAATTTCATCAATTATAGGGGCAATTAACTTTATTTCAACAATTTTTAATATAAATTTTTTTATAATTAAATTTGATCAACTTAGTTTATTTATTTGATCAATTTTAATTACAACTTTTTTATTATTATTATCTTTACCTGTTTTAGCTGGGGCTATTACTATATTATTGACAGATCGAAATTTGAACACAACATTTTTTGATTTTTCTGGTGGGGGTGATCCTATTTTATTC
_6_BRACONIDAE_ALYSIINAE_Asyntactus_rhogaleus_CNIN4298_                   TATTTTTTGTTTGGATTTTGATCAGGTATGTTAGGTTTATCAATAAGGTTAATTATTCGTTTAGAGTTAGGTACCTCAGGTAGTTTATTAATAAATGATCAAATTTATAATAGTGTAGTTACAGCTCATGCATTTATTATAATTTTTTTTATAGTTATACCAATTATAATTGGGGGGTTTGGGAATTGATTAGTACCTTTAATGTTAGGGGCTCCTGATATAGCTTTCCCTCGAATAAATAATATAAGATTTTGGTTATTAATTCCATCATTAATTTTATTAATATTAAGAAGATTATTAAATGTGGGGGTAGGGACTGGGTGAACTCTTTACCCTCCATTATCTTCTTTAACTGGCCATTCTGGGGTATCTGTTGATTTGGCTATTTTTTCCTTACATTTAGCAGGGGTATCTTCAATTATAGGGGCTATTAATTTTATTACTACAATTTTTAATATAAATTTTTATATAATTAAATTAGATCAGTTAAGATTATTTATTTGATCTATTTTAATTACAGCTATTTTATTATTATTATCTTTACCTGTTTTAGCAGGAGCAATTACTATATTATTAAGAGATCGTAATATAAATACTACATTTTTTGATTTTTCAGGGGGAGGGGATTCAATTTTATTT
_7_BRACONIDAE_ALYSIINAE_Gnathopleura_sp_CNIN3057_                        TACTTTTTATTTGGTATTTGATCTGGGATAGTGGGATTATCCATAAGATTAATTATTCGATTAGAGTTAGGGATGCCAGGGTCTTTATTAATAAATGATCAAATTTATAATAGGATTGTTACTGCTCATGCATTTGTAATAATTTTTTTTATAGTTATACCTTTAATAATTGGAGGATTTGGGAATTGATTAGTTCCTTTAATATTAGGGTCTCCTGATATAGCTTTTCCTCGTATAAATAATATGAGATTTTGACTATTAATTCCTTCTTTAATATTATTATTAATAAGAAGTTTTTTAAATATTGGAGTGGGAACTGGTTGAACAGTTTATCCCCCTTTATCTTCTGGAATTGGGCATGGAGGGATTTCTGTAGATTTAGCTATTTTTTCTTTACATTTAGCCGGGGTATCATCTATTATAGGGGTGATTAATTTTTTAACAACAATTTTTAATATAAAATTTTATATAATTAAAATAGATCAATTAAGGTTATTTATTTGATCTATTATAATTACCTCAATCTTATTATTATTATCTTTGCCGGTTTTAGCTGGAGCAATTACAATGTTATTAACTGACCGTAATTTAAATACTACTTTTTTTGATTTCTCAGGAGGTGGGGATCCTATTTTATTT
_8_BRACONIDAE_ALYSIINAE_Neorthostigma_macrops_CNIN4299_                  ???????????????????????????????????????????????????????????????????????????????????????????????????????????????????????????????????????????????????????????????????????????????????????????????????????????????????????????????????????????????????????????????????????????????????????????????????????????????????????????????????????????????????????????????????????????????????????????????????????????????????????????????????????????????????????????????????????????????????????????????????????????????????????????????????????????????????????????????????????????????????????????????????????????????????????????????????????????????????????????????
_9_BRACONIDAE_ALYSIINAE_Pseudopezomachus_kasparyani_CNIN4318_            TATTTTTTATTTGGTATTTGAGCAGGGATGTTAGGTTTATCTATAAGATTAATTATTCGAATAGAATTAGGTATACCTGGTAGTTTATTAAGTAATGATCAAATTTATAATAGGATAGTGACAGCTCATGCTTTTGTTATAATTTTTTTTATAGTAATACCTATTATAATTGGAGGATTTGGTAATTGATTAATTCCTTTAATATTAGGATCTCCAGATATAGCATTCCCTCGAATAAATAATATAAGATTTTGATTATTAATTCCTTCTTTAGTTTTATTATTATTAAGGAGATTGTTAAATGTAGGAGTTGGAACTGGGTGAACTGTTTATCCTCCATTATCTTCAAGTATTGGGCATAGAGGGGTATCTGTTGATTTAGCTATTTTTTCTTTACATTTAGCTGGGGTCTCTTCAATTATAGGTGCTATTAATTTTATTACAACTATTTTAAATATAAATTTTTATATAATTAAATTAGATCAATTAAGCTTATTTGTATGATCAATTTTAATTACAGCTGTTTTATTATTATTATCTTTACCAGTTTTAGCAGGGGCTATTACTATATTATTAACAGATCGTAATTTAAATACTACTTTTTTTGATTTCTCTGGTGGAGGGGATCCTGTTTTATTT
_10_BRACONIDAE_APHIDIINAE_Pseudephredus_Aphidiinae_CNIN4276_             TATTTTATGTTTGGTATATGATCTGGTATAGTTGGCTTATCTATGAGGTTGTTAATTCGTATAGAATTAAGAGTTCCTGGCAAATTAATTGGTAACGATCAAATTTATAATAGTATTGTTACTGCTCATGCTTTTATTATGATTTTTTTTATGGTTATGCCTATTATAATCGGTGGATTCGGTAATTGACTTGTTCCCCTAATATTAGGGGCTCCTGATATAGCTTTCCCACGAATGAACAATATGAGATTTTGATTGTTGATTCCTTCTTTAATATTATTATTAATTAGTAGATTTATAAATGTGGGGGCGGGCACTGGTTGAACAGTTTACCCTCCATTATCTTTAAATTTAAGTCATAGGGGTATATCTGTGGATTTAGCTATTTTTTCTCTTCATATGGCAGGTATTTCTTCAATTATGGGGGCTATTAATTTTATTACTACTATTGTAAATATATATCCCAAAGGTATAAGTTATGATCAATTACCTTTATTGGTTTGATCTGTTTTAATTACAGCAATTTTATTATTGTTATCTTTGCCTGTTTTAGCTGGGGCTATTACTATATTATTAACTGATCGAAATTTAAATACTACTTTTTTTGATTTTGCTGGGGGAGGGGATCCTATTTTATAT
_142_BRACONIDAE_APHIDIINAE_Acanthocaudus_tissoti_USNMENT01322493         TATTTTTTATTTGGTATATGATCTGGGATGGTTGGTTTATCTATAAGATTAATTATTCGTATAGAATTGAGTATTCCTGGAAGATTAATTGGTAATGATCAAATTTATAATAGTATTGTTACAGCTCATGCTTTTGTAATGATTTTTTTTATGGTTATACCAATTATAATTGGGGGGTTTGGTAACTGATTAATTCCTTTAATATTAGGGGCTCCTGATATAGCATTTCCTCGAATAAATAATATAAGATTTTGATTATTGATTCCTTCAATAATTTTATTATTAGTTAGTGGATTAATAAATGTTGGTGTTGGGACTGGATGAACTGTTTATCCTCCTTTGTCATTGAATTTAGGTCATAGAGGTGTTTCAGTAGATTTAGCTATTTTTTCTTTGCATTTAGCTGGTATTTCATCTATTATAGGTGCAATTAATTTTATTAGAACTATTTTAAATATACGTCCATCTGGTGTTTCTATAGATCAGATTCCTTTATTAGTATGGTCGGTCTTAATTACAGCTATTTTATTATTATTATCATTACCTGTATTAGCAGGAGCAATTACAATACTTTTATTTGATCGTAATTTAAATACTACTTTTTTTGATTTTGGAGGAGGAGGAGATCCAATTTTATAT
_143_BRACONIDAE_APHIDIINAE_Aphidius_sp_USNMENT01322235                   TATTTTATTTTTGGTATATGGTCTGGAGTATTAGGTTTATCTATAAGATTATTAATTCGGATAGAATTAAGAATTACTGGTAGATTAATTGGTAATGATCAAATTTATAATAGTATTGTGACTGCTCATGCTTTTGTAATAATTTTTTTTATAGTTATACCTATTATAATTGGTGGATTTGGTAATTGATTAATTCCTTTAATATTAGGAGCTCCTGATATAGCTTTTCCTCGAATAAATAATATAAGATTTTGATTATTAATTCCATCTTTAATTTTATTATTAATTAGAGGTTTAATAAATTCAGGTGTTGGTACAGGTTGAACTGTTTATCCTCCTTTATCATTGACATTAGGTCACAGAGGTGTAGCAGTAGATTTTGCTATTTTTTCATTACATTTGGCAGGTATTTCTTCTATTATAGGAGCCATTAATTTTATTAGTACTATTTTTAATATACGATCTTATAATATTAAAATAGATCAAATTTCATTATTAATTTGATCAGTTTTAATTACTGCTATTTTGTTATTATTATCATTACCTGTTTTAGCAGGAGCTATTACTATATTATTGACAGATCGTAATTTAAATACTACTTTTTTTGATTTTGCTGGTGGTGGGGATCCTATTTTATAT
_11_BRACONIDAE_APOZYGINAE_Apozyx_penai_CNC1045801_                       TATTTTATTTTTGGTTTATGATCAGGAATATTGGGGTTGTCATTTAGAATAATTATTCGGATAGAATTAGGATTTCCGGGTAAATTAATTATAAATGATCAAATTTATAATGTTGTAGTTACAAGACATGCTTTTGTAATGATTTTTTTTATAGTTATGCCAGTTATAATTGGGGGATTTGGTAATTGATTAATTCCTTTAATATTGGGGAGGCCTGATATAGCTTTCCCTCGAATAAATAATATGAGATTTTGAGTTTTACCTCCATCTTTAATATTATTAATATTTAGGGGGCTAGTTGATAGGGGTGTTGGAACTGGGTGAACAGTTTATCCTCCATTATCTTTATTAATAGGACATAGTAGTTTATCAGTCGATATAGGAATTTTTTCTTTACATATAGCAGGAATAGGGTCTATTTTAGGGGCTATTAATTTTATTACAACAATTAGTTTAATACGATTTATAAATATTGGAATAGATAAAATTTCTTTATTAAGATGATCAGTAAAGATTACTGCTGTATTGTTATTACTGTCTTTACCTGTTTTAGCAGGGGCTATTACTATATTATTAACCGATCGTAATTTAAATACTACATTTTTTGATCCTTCTGGGGGAGGGGATCCAATTTTATAT
_12_BRACONIDAE_BRACHISTINAE_Blacus_sp_USNMENT01322548_                   TATTTTATATTTGGTATATGATCAGGAATAATAGGACTTTCAATAAGGTTAATTATTCGAATAGAGTTGGGTATAGTAGGGAATTTAATTGGTAATGATCAGATTTATAATAGAGTTGTTACTGCTCATGCTTTTGTAATAATTTTTTTTATAGTTATACCAATTATAATTGGAGGATTTGGTAATTGATTAATTCCTTTAATATTAAGATGTCCTGATATAGCTTTTCCTCGTATAAATAATATAAGATTTTGATTATTACCTCCTTCGTTAATTTTATTAATTTTAAGAAGAATTTTAAATTTAGGGGTTGGAACTGGATGAACAGTTTATCCCCCATTATCTTTAAATATTGGGCATATAGGTGTTTCTGTTGATTTAGCAATTTTTTCTTTACATATAGCAGGGGTATCTTCAATTATAGGATCTATTAATTTTATTACTACAATTATTAATATACGACCTTTATTTATAAGAATAGATAAAATTTCTTTATTAAGATGATCTATTTTAATTACAACAATTTTATTATTATTATCTTTGCCAGTTTTAGCAGGGGCTATTACTATATTATTAACTGATCGTAATTTAAATACTACATTTTTTGATCCAGCTGGAGGTGGGGATCCAGTTTTATAT
_13_BRACONIDAE_BRACHISTINAE_Grypokeros_fuscifemur_CNC1045806_            TACTTTATATTTGGGGTATGATCTGGGATATTAGGGCTATCTATAAGGATAATTATTCGTATAGAATTAAGTATACCTGGAAGTTTAATTGGTAACGATCAAATTTATAATAGAATTGTAACAGCTCATGCTTTTGTTATAATTTTTTTTATAGTGATACCTATTATGATTGGTGGGTTTGGGAATTGATTAATTCCTTTAATATTAAGATGTCCAGATATGGCTTTTCCGCGAATAAATAATATAAGATTTTGGTTATTACCTCCTTCAATTATTTTTTTAATTTT?AGTAGGTTATTAAATATAGGTGTAGGAACAGGGTGAACTGTTTATCCTCCATTATCTTTAAATATTGGACATGGGGGGATATCTGTTGATATTGCTATTTTTTCTTTACATTTAGCAGGTATGTCATCAATTATAGGTGCTATTAATTTTATTACTACTATTTTAAATATACGGCCTAATATATTGACTATAGATAAAATTTCTTTATTTAGATGGTCAGTTTTAATTACTGCAATTTTGTTATTATTGTCTTTACCAGTGTTAGCGGGGGCTATTACTATATTATTGACTGATCGTAATTTAAATACTTCATTTTTTGACCCTGCAGGAGGGGGAGATCCAGTATTATAT
_14_BRACONIDAE_BRACHISTINAE_Diospilus_sp_CNIN3041_                       TATTTTATATTTGGAATATGAGCTGGAATATTAGGACTTTCAATAAGAATAATAATTCGATTAGAATTAGGGATACCTAAAAGATTAATTGGGAATGACCAAATTTACAATAGAATAGTTACATCCCATGCTTTTGTAATAATTTTTTTTATAGTTATACCAGTTATAATTGGAGGATTTGGAAATTGATTAATTCCATTAATATTAGGATGCCCTGATATAGCTTTTCCTCGAATAAATAATATAAGATTTTGATTATTACCTCCTTCAATTATTTTTTTACTTTTAAGAAGATTACTAAACGTAGGAGTTGGCACAGGTTGAACTGTTTACCCTCCATTATCTTTAAATATTAGACATAGAGGAATATCTGTTGATTTAGCAATTTTTTCTTTACATCTAGCTGGAATTTCTTCAATTATAGGAGCTATTAATTTTATTACAACAATTTTAAATATACGATTTTATAAAGTTAGAATAAATAAAATTTCATTATTTACTTGATCTGTTTTTATTACTGCTATTTTACTACTTCTCTCTTTACCTGTCTTAGCAGGAGCAATTACAATATTATTAACAGATCGTAATTTAAATACTTCATTTTTTGATCCTGCAGGAGGTGGAGATCCAATTTTATAT
_15_BRACONIDAE_BRACHISTINAE_Diospilus_sp_USMET01322575_                  TATTTTATATTTGGAATATGAGCTGGAATATTAGGACTTTCTATAAGAATAATTATTCGATTAGAATTAGGGATACCTGGAAGATTAATTGGAAATGATCAGATTTATAATAGAATTGTTACATCTCATGCCTTTGTAATAATTTTTTTTATAGTGATACCAATTATAATTGGGGGATTTGGGAATTGACTCATTCCTTTAATATTAGGATGTCCTGATATAGCTTTCCCTCGAATAAATAATATAAGATTTTGATTACTTCCTCCTTCAATTATTTTTTTACTTTTGAGGGGATTATTAAATGTAGGAGTTGGAACAGGTTGAACTGTGTACCCTCCTTTATCTTTAAATATTGGACATGGAGGCATATCAGTTGACTTAGCAATTTTTTCTTTACATTTAGCTGGAATTTCTTCAATTATAGGGGCTATTAATTTTATTACAACAATTTTAAATATACGATTTTATAAAATTAGAATAAATAGAATTTCATTATTTACTTGATCTGTATTTATTACTGCTATTTTGTTACTTTTATCTTTACCAGTATTAGCAGGGGCTATTACAATACTATTAACTGATCGTAATTTAAATACTTCATTTTTTGATCCTGCAGGAGGTGGGGATCCAATTTTATAT
_16_BRACONIDAE_BRACHISTINAE_Schizoprymnus_sp_USNMENT01322549_            TATTTTTTATTAGGAATTTGATCTGGAATACTTGGTTTATCAATAAGAATAATTATCCGTATAGAATTAAGGATACCTGGTAGTCTTATTGGAAATGATCAAATTTATAATAGTATTGTAACAGCCCATGCTTTCATTATAATTTTTTTTATAGTGATACCTATTATAATTGGAGGATTTGGTAATTGATTGATTCCTTTAATATTAAGATGTCCAGATATAGCTTTCCCTCGAATAAATAATATAAGATTTTGATTATTACCACCATCATTAACCTTTTTAATTTTAAGTAGATTATTAAATACAGGGGTTGGAACTGGATGAACAGTTTATCCTCCTTTATCTTTAAATATTAGACATAATGGTGTATCAGTAGATTTAGCTATTTTTTCTTTACATTTAGCTGGAATTTCATCAATTTTAGGAGCAATTAATTTTATTACAACTATTTTAAATATACGACCAAAAATAATTACTTTAGATAAAATTTCTTTATTAACGTGATCAGTAATAATTACAGCGATTTTATTATTATTATCCTTACCAGTTTTAGCGGGAGCAATTACTATATTATTAACAGATCGAAATTTAAATACTTCATTTTTTGACCCAGCAGGAGGAGGGGATCCTATTTTATAC
_17_BRACONIDAE_BRACONINAE_Eunesaulax_sp_CNIN4283_                        TATTTTTTATTTGGTATATGGGCAGGTATAATTGGATTATCAATAAGAATAATTATTCGGTTAGAATTAGGTACTCCGGGGAGATTATTAGGTAATGATCAAATTTATAATAGAATAGTAACTTCTCATGCTTTTATTATGATTTTTTTTATAGTTATACCTATTATAATTGGTGGATTTGGAAATTGGTTGGTTCCTTTAATATTAGGGGCGCCAGATATAGCTTTTCCTCGAATAAATAATATGAGATTTTGATTATTATTACCTTCTTTGTTATTATTAATTTTAAGTGGTATTTTAAATGTAGGAGTTGGAACTGGGTGAACTATTTATCCACCATTATCATCAAGTTTAGGGCATTCTGGTATTTCTGTTGATTTAGCAATTTTTTCTTTACATTTAGCTGGTGTTTCTTCAATTATAGGTGCTATTAATTTTATTACTACTATTTTAAATATACATTTAAATATTTTGAAGTTAGATCAATTAACATTGTTAATTTGATCTATTTTTATTACAACAATTTTATTATTATTGTCTTTACCTGTTTTAGCGGGTGGTATTACTATGTTATTAACTGATCGAAATTTAAATACTACATTTTTTGATTTTTCTGGGGGAGGGGATCCTGTTTTATTT
_18_BRACONIDAE_BRACONINAE_Coeloides_scolytivorus_USNMENT01322554_        TATTTTTTATTTGGAATATGAGCTGGAATAGTAGGTTTATCTATAAGATTAATTATTCGAATAGAATTAGGTATACCAGGTAGTTTATTAAAAAATGATCAAATTTATAATAGTATAGTTACAGCTCATGCTTTTATTATAATTTTTTTTATAGTTATACCTGTAATAATTGGAGGGTTTGGAAATTGATTAATTCCTTTAATATTAGGGTCTCCTGATATAGCTTTCCCCCGTATAAATAATATAAGATTTTGATTACTTATTCCTTCTATTTTTTTATTAGTTTTAAGAAGAATTTTAAATGTTGGAGTAGGTACTGGTTGAACAGTTTATCCTCCTTTATCATCTTCTTTAGGACATAGAGGAATATCTGTAGATTTGGCCATTTTTTCTTTACATTTAGCAGGAGTATCCTCAATTATAGGTTCAATTAATTTTATCTCAACTATTTTAAATATATATTTATATAAAATAAAGATAGATCAATTAACTTTATTAATTTGATCAGTTTTTTTAACTACTATTTTATTATTATTATCATTACCAGTTTTAGCGGGAGCAATTACTATACTATTAACTGATCGAAATTTAAACACAACATTTTTTGATTTTTCTGGGGGGGGTGATCCTATTTTATTT
_19_BRACONIDAE_BRACONINAE_Cyanopterus_sp_CNIN3045_                       TATTTTTTATTTGGAATGTGAGCTGGTATAGTTGGTTTATCAATAAGAATTATTATTCGTTTAGAATTAGGTATACCTGGAAGTTTATTAGGTAATGATCAAATTTATAATAGTATAGTTACTTCTCATGCTTTTGTAATAATTTTTTTTATGGTCATACCTATTATATTGGGTGGATTTGGTAATTGATTAATTCCTTTAATATTAGGGGCACCTGATATAGCTTTTCCTCGAATAAATAATATAAGATTTTGATTATTAATTCCTTCTTTATTATTATTATTATTAAGAGGGATTTTAAATATTGGAGTAGGAACTGGTTGGACGGTTTATCCTCCTTTATCTTCAATTTTAGGACATAGAGGTATTTCAGTTGATTTAGCAATTTTTTCATTACATTTAGCTGGTATTTCTTCAATTATGGGTTCTATTAATTTTATTACTACTATTGTAAATATACGTTTATATTTTTTAGGTTTGGATCAATTAACTTTATTGATTTGATCTATTTTTGTTACTACTATTTTATTATTATTATCTTTACCAGTTTTAGCGGGGGGAATTACGATATTATTGACTGATCGAAATTTAAATACTACATTTTTTGATTTTTCTGGTGGTGGTGATCCTGTTTTGTTT
_20_BRACONIDAE_CARDIOCHILINAE_Retusigaster_noguerai_CNC924603_           ?????????????????????????????????????????????????????????????????????????????????????????????????????????????????????????????????????????????????????????????????????????????????????????????????????????????????????????????????????????????????????????????????????????????????????????????????????????????????????????????????????????????????????????????????????ATATTATATTCTTCAGTTGATTTAGGAATTTTTTCTTTACATTTAGCTGGGGCTTCTTCAATTATAGGGGCTATTAATTTTATTTCTACAATTTTTAATTTACGGGTTAAAAAATTTTTATTAGAAAAGATTTCTTTATTTTCTTGATCAGTTTTTATTACAGCGTTTTTGTTATTGTTATCCTTACCAGTTTTAGCTGGGGCAATTACAATATTATTAACTGATCGAAATTTAAATACTTCATTTTTTGATCCCTCTGGGGGAGGTGATCCTATTTTATAT
_21_BRACONIDAE_CARDIOCHILINAE_Toxoneuron_viator_USNMENT01322468_         ???????????????????????????ATRYTTRKTTTATYTTTAAGAATTTTAATTCGTATAGAATTAAGAGTTTTAGGTTCTTTAATTGGTAATGATCAAATTTATAATAGTATTGTAACTTTACATGCATTTGTAATAATTTTTTTTATAGTTATACCTACTATGATTGGTGGATTTGGAAATTGATTAGTTCCTTTAATGTTAGGGGGGCCTGACATAGCTTTCCCACGAATAAATAATATAAGATTTTGGTTATTAATTCCTTCTTTATCATTATTAATTTTAAGGTCTTTTGTTAATGTTGGGGTTGGGACAGGTTGAACGGTGTACCCTCCTTTGTCTTTAGGGTTGGCCCATAGTGGAATTTCTGTTGATTTAGGAATTTTTTCTTTACATTTAGCTGGGGCTTCATCAATTATGGGGGCAATTAATTTTATTACTACAGTAGTTAATTTACGTGTGAAAAAATTTACTTTAGATAAAATTTCTTTATTTACTTGGTCAGTTTTTATTACGGCTTTTTTATTATTATTATCTTTACCTGTTTTAGCAGGGGCTATTACTATATTGTTAACAGATCGAAATTTAAATACTTCTTTTTTTGATCCTTCAGGGGGGGGTGACCCTGTTTTATAT
_22_BRACONIDAE_CENOCOELIINAE_Capitonius_chontalensis_USNMENT01322558_    TATTTTTTATTTGGTATATGGAGGGGTATAATGGGATTGTCAATAAGAATAATTATTCGTATAGAATTGAGATCTTCTGGTTCATTGATTGGTAATGATCAAATTTATAATAGTATAGTAACTGGTCATGCTTTTGTTATAATTTTTTTTATGGTTATACCTATTATGATTGGTGGATTTGGTAATTGATTAATTCCTTTAATGTTAGGGGCCCCTGATATAGCTTTCCCTCGAATAAATAATATAAGATTTTGGTTATTACCTCCTTCAATTTGTATATTGATTTTAAGTAATTTAATTAATATTGGTGTTGGTACTGGTTGAACAGTTTATCCTCCGTTATCATTAAATATGAGTCATAGAGGAATTTCTGTAGATTTTGCTATTTTTTCTTTACATTTGGCAGGAATTTCATCAATTATAGGAGCTATTAATTTTATTTCTACTATTATAAATTTACGTTTAATTGGATTAAAGTTTGATAATGTAAGCTTATTAAGATGATCTATTAATATTACAGCAGTATTATTATTATTATCTTTACCTGTGTTGGCAGGTGCAATTACTATGTTATTAACAGATCGTAATTTAAATACATCTTTTTATGATCCTTCTGGAGGGGGTGATCCAATTTTATAC
_23_BRACONIDAE_CENOCOELIINAE_Aulacodes_nigriventis_USMEN01322459_        TATTTTTTGTTTGGGATGTGGTGTGGGATAATTGGATTATCTATAAGAGTCATTATTCGAATAGAGTTGGGTTCTGCTGGATCTTTAATTGGTAATGATCAAATTTATAATAGTATAGTTACTGCGCATGCGTTTATTATAATTTTTTTTATGGTCATACCAATTATAATTGGTGGGTTTGGTAATTGATTGATTCCTTTAATGATAGGGGCTCCTGACATGGCTTTTCCTCGAATAAATAATATAAGATTTTGATTGTTAGTTCCATCAATTTTTTTTTTGATTTTAAGAAATTTTATTAATATTGGAGTTGGGACAGGATGGACAGTTTATCCTCCTTTATCATTAAATATGAGGCATAGTGGAGTATCAGTTGATTTTGCAATTTTTTCTTTACATTTGGCTGGTATATCTTCTATTTTAGGAGCTGTTAATTTTATTTCTACTATTATTAATATACGGTTAAATGGATTGAAATTTGATAATATTACTTTACTAACTTGATCAGTGGAAATTACTGCAGTTTTATTATTGTTATCATTACCAGTTTTAGCGGGTGCTATTACTATATTATTGACTGATCGTAATTTGAACACATCATTTTATGATCCTTCAGGAGGTGGGGATCCTATTTTATAT
_24_BRACONIDAE_CENOCOELIINAE_Cenocoellius_ashmeadii_USNMENT01322645_     ??????????????????????????????????????????????????????????????????????????????????????????????????????????????????????????????????????????????????????ATGGTTATACCAATTATAATTGGAGGGTTTGGGAATTGATTAATTCCTTTAATATTAGGGGCTCCTGATATAGCTTTCCCTCGAATAAATAATATAAGGTTTTGATTATTAATTCCTTCGATTTTTTTTTTGATTTTAAGAGGATTTGTAAATATTGGGGTAGGTACTGGATGAACTGTTTATCCACCATTGTCATTAAATGTAAGTCATGGAGGGATATCTGTTGATTCTGCTATTTTTTCTTTACATTTAGCAGGGATATCTTCAATTATAGGAGCTGTTAATTTTATTTCTACAATTTTAAATTTGCGATTAATTGGTTTAAAATTTGATAATGTTACTTTATTAAGTTGATCAATTAATATTACTGCAATTTTATTATTATTATCATTACCTGTATTAGCAGGTGCTATTACTATATTGTTAACAGATCGTAATTTAAATACATCTTTTTATGATCCTTCAGGAGGGGGAGATCCAATTTTGTAT
_25_BRACONIDAE_CHARMONTINAE_Charmon_extensor_USNMENT01322559_            TATTTTATTTTTGGTTTATGGTCGGGGATTTTAGGTTTATCAATAAGTTTAATTATTCGGTTAGAATTGGGTATACCTGGGGGTTTATTGAATAATGATCAAATTTATAATGTTTTAATTACATCTCATGCTTTTGTAATAATTTTTTTTATAGTTATACCAATTATAATTGGTGGATTTGGAAATTGGTTAGTACCTTTGATATTAGGATGTCCTGATATGGCTTTCCCTCGTATAAATAATATAAGGTTTTGATTGTTAATTCCTTCTTTGTTAATATTAATTTTTGGTTTAATTTTAAGAAGGGGGGTGGGTACTGGTTGAACAATTTATCCACCTTTATCTTTAATTATATTTCATGATGGGGAGTCATTAGATATTACAATTTTTTCTTTACATTTAGCAGGGGCTTCTTCAATTATAGGTGCAGTAAATTTTATCACTACAATTTTAAATATGCGTTCTAATATATTTTCAATAGATAAAATCTCTTTATTTAGTTGATCTATTATATTAACAGCAATTTTATTGTTATTGTCTTTACCAGTTTTGGCTGGGGCTATTACTATATTATTAACGGACCGAAATTTAAATACAACTTTTTTTGATCCATCTGGTGGGGGGGACCCTATTTTATAT
_26_BRACONIDAE_CHELONINAE_Chelonus_sp_USNMENT01322561_                   TATTTTATTTTTGGTATATGATCAGGTATAATAGGATTATCATTAAGATTATTAATTCGTATAGAATTAAGAATTGTAGGAAGGTTATTTATAAATGATCAATTATATAATAGAATTGTTACAATACATGCTTTTATTATAATTTTTTTTATAGTTATACCAATTATAATTGGGGGATTTGGAAATTGATTAATTCCATTAATATTAGGATTGCCAGATATAATTTTTCCTCGAATAAATAATATAAGATTTTGGTTATTAATTCCGTCTATTTTTATATTAATTATAGGGGGATTTGTAAATATAGGGGTAGGTACTGGTTGAACGGTATATCCACCTTTATCTTTATTAATAGGACATAGAGGAATTTCAGTAGATTTATCAATTTTTTCTTTACATTTGGCTGGGGCATCATCAATTATAGGATCTATTAATTTTATTGTTACAATTTTAAATACTTGAATAATTAAAAAATTTATAGATAAATTTTCTTTATTTGTATGATCAGTTTTTATTACAACTATTTTATTATTATTATCATTACCAGTTTTGGCTGGTGCAATTACTATATTATTAAGAGATCGAAATTTAAATACAAGATTTTTTGATCCTTCAGGTGGTGGAGATCCAGTATTATAT
_27_BRACONIDAE_CHELONINAE_Phanerotoma_sp_USNMENT01322562_                TATTTTTTGTTTGGTATTTATTCAGGAATATTAGGATTATCTTTAAGAATAATAATTCGTTTAGAATTAAGAGTATTAGGTGAAATATTAGGAAATGATCAAATTTATAATATAATAGTAACAATTCATGCTTTTATTATAATTTTTTTTATAGTTATACCAATTATAATTGGGGGATTTGGAAATTGATTAGTTCCTTTAATATTAGGAGGACCAGATATAAGATTTCCTCGAATAAATAACATAAGATTTTGATTATTAATTCCTTCATTAATATTATTAATTATATCAAGATTTGTAAATATAGGAGCTGGTACTGGATGAACCATTTACCCTCCTTTATCTTTATTATTAGGTCATAGAGGAATTTCAGTAGATTTAGTAATTTTTTCTTTACATTTAGCAGGAATTTCTTCAATTTTAGGAGCAATTAATTTTATTACAACAGTTTTAAATATATGATTTAATTATAAATTAATAGATAAATTATCTTTATTTATTTTTTCAGTTATTATTACTGCTTTATTATTATTATTATCATTACCAGTCTTGGCTGGTGCTATTACAATATTATTAATAGACCGAAATTTAAATACAAGATTTTTTGACCCTAGAGGTGGAGGAGATCCAATTTTATAC
_29_BRACONIDAE_DORYCTINAE_Heterospilus_sp_CNIN3037_                      TATTTTTTATTTGGTATATGAGCTGGAATAGTAGGTTTATCAATAAGAATTATTATTCGTTTAGAATTAGGGATACCAGGAAGTTTATTGGGTAATGATCAAATTTATAATAGAATAGTAACTTCTCATGCTTTTGTAATAATTTTTTTTATAGTAATACCAGTAATATTAGGGGGGTTTGGTAACTGATTATTACCTTTAATATTAGGGGCTCCTGATATGGCTTTCCCTCGTATAAATAATATGAGATTTTGGTTATTGATTCCATCTTTAATATTATTATTCTTTAGAAGATTTGTAAATGTAGGTGTAGGGACAGGTTGAACAGTTTATCCTCCTTTATCTTCAAGTATAGGTCATAGAGGGATATCTGTTGATTTATCAATTTTTTCTTTACATTTAGCTGGAATATCTTCTATTATAGGAACAATTAATTTAATTTCAACAATTTTTAATATACGTTTATTAGGAGTAAAATTGGATCAATTAGTTTTAATAATTTGAGCTATTTTAATTACGGCTTTATTATTATTATTAGCGGTTCCTGTTTTAGCGGGGGCTATTACAATATTATTAAGAGATCGAAATTTAAATACATCTTTTTTTGATTTTTCAGGGGGAGGAGATCCTGTTCTTTAT
_30_BRACONIDAE_DORYCTINAE_Labania_ficophaga_CNIN3682_                    TATTTTATTTTTGGAGGTTGGTCTGGAATAGTTGGTTTATCTTTAAGAATAATTATTCGTTTAGAATTAGGGATACCTGGGTCATTATTAGGTAATGATCAAATTTATAATAGTGTAGTAACATTGCATGCTTTTATTATAATTTTTTTTATAGTTATACCAGTAATAATAGGTGGGTTTAGAAATTGGTTGGTACCTTTAATATTAGGTGCTCCTGATATATCTTTCCCTCGTATAAATAATATAAGTTTTTGATTATTAATTCCTTCTTTATTAATGTTATTTTTTAGGGGATTTATTAATATGGGGATTGGTACTGGTTGAACAGTTTACCCTCCGTTATCTTTAAATTTAAGTCATAGGGGGATGTCTGTTGATATAGCAATTTTTTCTTTACATTTAGCTGGGATTTCATCAATTATGGGTTCAATTAATTTAATTTCAACTATTTTTAATATAAAATTATTAATAATTAAATTTGATCAATTAGTTTTATTTATTTGATCTATTATCATTACAGCTTTCTTATTAGTTTTATCTTTACCTGTTTTGGCTGGGGCTATTACAATATTATTAAGTGATCGTAATTTAAATACTTCATTTTTTGATTTTTCTGGGGGGGGAGACCCAATTCTCTAT
_31_BRACONIDAE_DORYCTINAE_Allorhogas_crassifemur_CNIN3684_               TATTTTATATTTGGATTTTGAGCTGGTATAAGAGGGTTATCATTAAGGATAATTATTCGATTGGAATTAGGAATGCCAGGGTCTTTGTTGGGTAATGATCAAATTTATAATAGAGTTGTTACTTTACATGCATTTATTATAATTTTTTTTATAGTTATACCTGTAATAATAGGGGGATTTGGAAATTGATTGATTCCTTTAATATTAGGAGCTCCAGATATATCTTTCCCTCGAATAAATAATATAAGATTTTGATTATTAATTCCTTCATTATTTATATTATTTTTAAGAGGTTTTATAAATATTGGAATTGGGACTGGATGAACAATTTATCCACCTTTATCATCTAATCTAGGGCATAGAGGGATTTCAGTTGATTTATTAATTTTTTCATTACATCTTGCGGGGGCATCCTCGATTATAGGTTCAATTAATTTAATTACTACAATTTTTAATATACATTTAATAATAATTAAGTTTGATGAGATAGTATTATTTATTTGGGCTGTAATAATTACAGCATTTTTATTAGTTTTATCATTACCAGTTTTAGCTGGGGCTATTACTATATTATTAAGAGATCGTAATTTAAATACTTCATTTTTTGATTTTTCAGGAGGGGGGGATCCTGTTTTATAT
_32_BRACONIDAE_DORYCTINAE_Allorhogas_scotti_CNIN3686_                    TATTTTATATTTGGTATATGGTCAGGAATAGTTGGATTATCATTAAGGATAATTATTCGATTAGAATTAGGAATACCTGGAAGTTTATTAGGTAATGATCAAATTTATAATAGAGTAGTTACTTTACATGCTTTTATTATAATTTTTTTTATGGTTATGCCTGTAATAATAGGAGGATTTGGAAATTGATTAATTCCTCTTATATTAGGAGCTCCTGATATATCATTTCCTCGAATAAATAATATAAGATTTTGATTATTAATTCCTTCTTTATTAATATTATTTTTTAGGGGATTTTTAAATGTGGGGGTAGGTACAGGATGAACGGTTTATCCTCCTTTATCTTCTAGATTGGGTCATAGGGGAATTTCTGTTGATATAGCTATTTTTTCTTTACATTTAGCTGGTGCATCTTCTATTATGGGTTCAATTAATTTAATTACAACTATTTTTAATATACGTTTATTAATAATTAAATTTGATCAATTAGTTTTATTTATTTGAGCTGTATTAATTACAGCTTTTTTATTATTATTATCTTTACCTGTTTTAGCAGGAGCTATTACAATATTATTAAGTGATCGAAATTTAAATACATCATTTTTTGATTTTTCTGGTGGTGGTGATCCTGTTTTGTAT
_34_BRACONIDAE_DORYCTINAE_Eodendrus_eous_CNIN4303_                       TATTTTTTGTTTGGAATATGAGCAGGAATAGTTGGTTTATCTATAAGAATAATTATTCGTTTTGAATTAGGTATAGCTGGATCTTTATTAGGGAATGATCAAATTTATAATTCTATAGTTACTTCTCATGCTTTAGTTATAATTTTTTTTATAGTTATACCAGTAATAATTGGAGGATTTGGTAATTATTTGGTTCCTTTAATGTTAGGGGCTCCTGATATATCTTTCCCTCGAATAAATAATATAAGATTTTGATTAATTGTTCCATCTTTAATATTATTATTTTTTAGAAATATTATTAATGTTGGAGCAGGAACTGGTTGAACTATTTATCCTCCTTTATC---AACTATAGGTCACAGAGGTATATCTGTTGATATAATAATTTTTTCTTTACATTTAGCAGGTACTTCATCTATTATGGGGGCTATTAATTTTATTTCTACTATTTATAATATACGTTTAATTGGAATTAAAATAGATCAAATTGTTTTATTAATTTGATCTATTTTGATTACTGTAATTTTATTATTATTATCATTACCTGTTTTGGCGGGAGCTATTACTATATTATTAACAGATCGAAATTTAAATACAACTTTTTTTGATTTTTCTGGTGGGGGTGATTCAGTTTTGTTT
_35_BRACONIDAE_DORYCTINAE_Euscelinus_sarawacus_CNIN4311_                 TATTTTATTTTTGGTATATGATCTGGTATAGTAGGTTTGTCAATAAGATTAATTATTCGTTTAGAATTAGGAAAATCTGGTTCTTTATTAGGTAATGATCAAATTTATAATGTTATAGTTACTTCACATGCTTTAGTAATAATTTTTTTTATAGTTATGCCTATTATAATTGGTGGTTTTGGAAATTATTTAGTTCCATTAATATTAGGGGCACCTGATATATCATTTCCTCGAATGAATAATATAAGATTTTGATTATTAGTTCCTTCATTAATTATATTATTTTTTAGAATAATTGTTAATGTAGGTTCAGGAACTGGTTGAACTATATATCCACCTTTATCTTCAAATTTAGGTCATAGAGGAGTATCAGTTGATTTATTAATTTTTTCATTACATTTAGCTGGTTCATCTTCTATTATAGGAGCAATAAATTTTATTGTTACTGTATATAATATACGATTATTTGGATTAAAAATAGATCAAATTGTTTTATTAGTTTGATCAGTATTAATTACTGTTATTTTATTGTTGTTGTCTTTACCAGTTTTAGCTGGAGCAATTACAATATTATTAACTGATCGTAATTTGAATACTACATTTTTTGATTTTTCTGGTGGTGGTGATTCTGTATTATTT
_36_BRACONIDAE_DORYCTINAE_Ficobolus_paniaguai_CNIN3418_                  TATTTTATTTTTGGGATTTGATCTGGAATAGTTGGTTTATCTTTAAGAATAATTATTCGTTTAGAGTTGGGTATGCCTGGTTCTTTGTTAGGAAATGATCAAATTTATAATAGTATTGTTACTATACATGCTTTTGTAATAATTTTTTTTATAGTAATACCTGTTATAATAGGGGGATTTGGAAATTGATTAGTTCCTTTAATATTAGGAGCTCCTGATATATCTTTTCCTCGGATAAATAATATAAGATTTTGGTTATTAATTCCTTCTTTAATAATATTGTTTTTTAGTGGATTTATTAATGTTGGTGTTGGGACTGGGTGAACAGTTTATCCTCCATTATCTTTAATAATAGGTCATAGAGGTATTTCTGTTGATTTAGCTATTTTTTCTTTACATTTAGTTGGGGTTTCTTCTATTATAGGTTCAATTAATTTAATTTCTACAATTTTTAATATAAAATTAAAT---ATTAATTTTGATCAATTAGTTTTATTTATTTGGGCAATTTTAATTACTGCTTTTTTATTGGTTTTATCTTTACCTGTTTTAGCAGGAGCAATTACTATATTATTAAGTGATCGTAATTTAAATACTTCATTTTTTGATTTTTCTGGAGGGGGTGATCCAGTTCTTTAT
_37_BRACONIDAE_DORYCTINAE_Lissopsius_sp_CNIN3039_                        TATTTTTTATTTGGAATTTGGGCAGGAATAGTTGGTTTATCTATAAGAGTAATTATTCGATTAGAATTAGGTATACCTGGGAGTATATTAGGGAATGATCAAATCTATAATAGGATAGTTACAGCTCATGCTTTTGTTATAATTTTTTTTATGGTTATACCTATTATATTAGGAGGATTTGGTAATTGATTAATTCCTTTAATATTGGGGGCACCAGATATAGCTTTTCCTCGAATAAATAATATAAGATTTTGATTATTAATTCCTTCATTAATAATATTATTTATTAGTGGATTTGTTAATGTTGGAGTTGGTACTGGATGAACAGTTTATCCACCTTTATCATCTATAATTGGTCATTCAGGAATTTCGGTAGATTTAGCTATTTTTTCATTACATTTAGCTGGCATATCATCTATTATAGGATCTGTAAATTTTATTACTACAGTATTTAATTTACGTATAAATAGAATTAAATTAGATCAATTAACATTATTTACTTGATCAGTTGTAATTACTACAGTTTTATTATTATTATCATTACCTGTTTTAGCAGGTGCTATTACAATATTATTAAGTGATCGTAATTTAAATACTACTTTTTTTGATTTTTCTGGAGGTGGAGATCCTGTTTTATAT
_38_BRACONIDAE_DORYCTINAE_Monitoriella_rufithorax_CNIN3420_              TATTTTATTTTTGGAATATGAGCTGGTATAATAGGAATATCTTTAAGAATTATTATTCGTTTAGAATTAGGAATACCTGGATCTTTATTAATAAATGATCAAATTTATAATAGTGTAGTTACTTTACATGCTTTTGTAATAATTTTTTTTATGGTTATACCAGTAATAATAGGGGGATTTGGAAATTGATTAATTCCTTTAATATTAGGATCTCCAGATATATCTTTTCCTCGTATAAATAATATAAGATTTTGAATTTTAATTCCTTCTTTATTATTATTATTTATAAGTGGATTTTTAAATATTGGAGTTGGAACTGGATGAACAGTTTATCCACCTTTATCATTAAATATAGGTCATAGAGGAATATCAGTTGATTTATTAATTTTTTCTTTACATTTAGCAGGTGTATCTTCAATTATAAGATCTATTAATTTAATTACTACAATTTTAAATATACGTTTA------ATTAAATTAGATCAATTAGTTTTATTTGTTTGGGCAGTTTTAATTACTTCATTTTTATTAATTTTATCATTACCTGTTTTAGCTGGAGCTATTACTATATTATTAAGTGATCGAAATTTAAATACTTCTTTTTTTGATTTTTCAGGAGGGGGAGATCCAGTATTATAT
_39_BRACONIDAE_DORYCTINAE_Mononeuron_duguetiae_CNIN3416_                 TATTTTATTTTTGGTATATGAGCAGGAATAGTTGGTTTATCTTTAAGAATAATTATTCGTTTAGAATTAGGTATACCTGGTTCATTATTGGGGAATGATCAAATTTATAATAGGATTGTTACTTTACATGCTTTTGTTATAATTTTTTTTATAGTAATACCTGTAATGATAGGGGGGTTTGGAAATTGATTAATTCCTTTAATATTGGGGGCTCCAGATATATCATTTCCTCGTATAAATAATATGAGATTTTGATTATTAATTCCTTCTTTATTAATATTATTTTTTAGGGGGTTTATTAATGTTGGAGTTGGGACTGGTTGAACTGTTTATCCCCCTTTATCTTCTAATTTAGGTCATAGAGGTATATCTGTTGATATAGCTATTTTTTCTTTACATTTAGCAGGGGCTTCTTCAATTATAGGATCAATTAATTTAATTTCAACTATTTTTAATATACATTTAATAAAAGTTAAGTTTGATCAGTTAGTTTTATTTATTTGAGCAATTTTGATTACTGCTTTCTTGTTAATTTTGTCTTTACCAGTATTAGCAGGGGCTATTACAATATTATTGAGAGATCGTAATTTAAATACTTCATTTTTTGATTTTTCAGGGGGAGGAGATCCGGTACTTTAT
_40_BRACONIDAE_DORYCTINAE_Percnobracon_stenopterus_CNIN3047_             TATTTTTTATTTGGTATATGGGCAGGTATAGTAGGGTTATCAATAAGGATTATTATTCGATTAGAATTAGGGATACCTGGGTCTTTATTGGGCAATGATCAAATTTATAACACAATAGTTACTTCACATGCTTTTGTAATAATTTTTTTTATAGTGATACCTGTTATAATAGGGGGATTTGGAAATTGATTAATTCCTCTTATATTAGGGGCACCTGATATATCTTTTCCTCGTATAAATAATATAAGGTTTTGATTATTAATTCCTTCATTAATAATATTATTTTTTAGAGGGTTAGTTAATGTAGGAGYGGGGACTGGTTGAACAGTATATCCTCCATTATCTTCAAATTTAGGTCATGGTGGGATATCAGTTGATTTGGCTATTTTTTCTTTACATTTAGCTGGGATATCTTCAATTATAGGTTCTATTAATTTAATTACAACAATTTTTAATATACGATTAAATTTAATTAAAATAGATCAAATAGTTTTATTAGTTTGAGCTATTTTAATTACTGCATTTTTATTATTATTATCTTTACCTGTTTTAGCTGGTGCAATTACTATATTATTAAGGGATCGTAATTTAAATACTTCATTTTTTGATTTTTCTGGTGGAGGGGATCCTGTTCTTTAT
_41_BRACONIDAE_DORYCTINAE_Plesiopsenobolus_mesoamericanus_CNIN3483_      TACTTTATTTTTGGATTATGATCAGGTATAGTAGGTTTATCTTTAAGAATAATTATTCGTATAGAATTAGGTATACCTGGTTCTTTATTAGGTAATGATCAAATTTATAATAGGGTAGTAACTTTGCATGCTTTTGTAATAATTTTTTTTATAGTTATACCTGTTATAATGGGAGGATTTGGTAATTGATTAGTTCCTTTAATATTAGGTGCTCCTGATATAGCTTTTCCTCGAATAAATAATATAAGATTTTGGTTATTAATTCCTTCTTTATTAATATTATTTTTTAGAGGTTTAGTAAATGTTGGTGTAGGTACAGGGTGGACTATATATCCTCCTTTGGCTTCTTCTTTTGGGCATTCTGGTATTTCTGTTGATTTGGCTATTTTTTCTTTACATTTAGCAGGAATTTCTTCTATTATAGGTTCGATTAATTTAATTTCTACTATTTTTAATATATTTTTATATTCTTTAAAAATAGATCAATTAATATTATTTATTTGATCTGTATTAATTACAGCTTTTTTATTATTATTATCTTTACCTGTTTTAGCTGGGGCTATTACTATATTATTAAGGGATCGTAATTTAAATACTTCTTTTTTTGACTTTTCAGGTGGTGGTGATCCTGTTTTATAT
_42_BRACONIDAE_DORYCTINAE_Psenobolus_parapygmaeus_CNIN3497_              TATTTTATTTTTGGAATATGAGCAGGGATAGTTGGGTTTTCATTAAGTATAATTATTCGGTTGGAATTAGGTATGCCAGGATCTTTATTAGGTAATGATCAAATTTATAATAGGGTTGTTACTTCCCATGCTTTTGTGATAATTTTTTTTATAGTTATACCTGTAATAATAGGAGGATTTGGGAATTGATTGATTCCTTTAATATTAGGAGCACCTGATATATCTTTTCCTCGTATAAATAATATAAGATTTTGATTGTTAGTTCCTTCAATTATATTATTATTTTTTAGGGGATTTGTTAATGTAGGGGCAGGTACTGGGTGAACTGTTTACCCTCCTTTATCTTCAAATTTAGGGCATAGGGGAATGTCTGTTGATTTGGCTATTTTTTCTTTACATATAGCTGGAGCTTCCTCTATTATAGGGTCTATTAATTTAATTACTACTATTTTTAATATAGTATTATTTTCTTTAAAGTTAGATCAGTTAGTTTTATTTATTTGGGCAATTTTAATTACTGCATTTTTATTATTATTATCTTTACCTGTATTAGCAGGGGCTATTACAATATTATTAAGAGATCGTAATTTAAATACTTCATTTTTTGATTTTTCTGGGGGGGGGGACCCTGTTTTATAT
_43_BRACONIDAE_DORYCTINAE_Rhaconotus_sp_CNIN3056_                        TATTTTATTTTTGGGATATGGGCGGGTATATTAGGTTTATCAATAAGTTTAATTATTCGAATGGAATTAGGGATACCAGGTTCTTTATTAGGAAATGATCAGATTTATAATGTTTTAGTTACTTCTCATGCTTTATTAATAATTTTTTTTATAGTAATACCAGTTATAATGGGGGGATTTGGGAACTGGTTATTGCCTTTAATGTTAGGTGCTCCTGATATATCTTTTCCTCGAATAAATAATATAAGATTTTGATTATTAATTCCTTCAATTGTATTATTATTATTAAGAAGGGTATTAAATGTGGGGGTTGGAACGGGTTGAACAATATATCCACCATTATCTTCTTTAATAGGACATAGGGGTTTATCTATAGATATATTAATTTTTTCTTTACATTTAGCAGGTGTTTCATCGATTATGGGAACAATTAATTTTATTTCAACAATTTTTAATATACGTTTATTTATATTAAAGATAGATCAGATTGTATTATTTATTTGATCTTTATTAATTACTGTAATTTTATTATTATTATCTTTACCTGTATTAGCAGGTGCTATTACAATATTATTGACAGATCGAAATATAAATACTACATTTTTTGATTTTTCAGGTGGGGGTGATCCCGTATTATTT
_44_BRACONIDAE_DORYCTINAE_Sabinita_sp_CNIN3683_                          TATTTTATTTTTGGGATATGATCTGGAGTAGTGGGTTTATCTTTAAGAATGATTATTCGATTAGAATTAGGAATGCCTGGTTCTTTATTAGGTAATGATCAGATTTATAATAGAGTTGTAACTATGCATGCTTTTGTAATAATTTTTTTTATAGTTATACCTGTAATAATAGGGGGGTTTGGAAATTGATTAGTGCCTTTAATATTAGGAGCTCCTGATATATCTTTTCCTCGTATAAATAATATAAGATTTTGATTATTAATTCCTTCATTGTTATTATTATTTTTTAGGGGTTTTATTAATGTTGGAGTTGGGACAGGATGAACTGTTTATCCTCCTCTTTCTTTAAGAATGGGGCATGGGGGTATATCTGTAGATTTAGCTATTTTTTCTTTACATTTAGCTGGTGTTTCATCTATTATAGGGTCAATTAATTTAATTACAACTATTTTTAATATAATTTTATTTTCTTTAAAGTTTGACCAATTAGTATTATTTATTTGAGCTATTTTAATTACTGCATTTTTATTATTGTTATCTTTACCTGTATTAGCAGGAGCTATTACTATATTATTAAGGGATCGTAATTTAAATACTTCATTTTTTGATTTTTCTGGAGGTGGGGACCCTATTTTATAT
_45_BRACONIDAE_DORYCTINAE_Spathius_elegans_USNMENT01322433_              TATTTTTTATTTGGGATATGAGCAGGGATAGTTGGGTTTTCTATAAGTATAATTATCCGATTAGAGTTAGGTATACCAGGTAGTTTATTAGGGAATGATCAAATTTATAATAGTGTTGTTACTGCTCATGCATTTATTATAATTTTTTTTTTAGTTATACCAGTAATATTAGGTGGGTTTGGAAATTGATTAATACCTTTAATATTGGGGTCTCCAGATATAGCTTTCCCTCGAATAAATAATATAAGTTTTTGATTATTAGTTCCTTCATTATTATTATTGTTATTAAGAAGGGTTTTAAATGTAGGTGTTGGAACTGGTTGAACTATATATCCTCCATTGTCTTCTAGAATTGGGCATAGAGGATTATCTGTTGATTTAGCTATTTTTTCTTTACATATTGCTGGTATATCTTCTATTATAGGGGTAATTAATTTTATTTCAACAATTTTTAATATACGAATTTTTATATTAAAGTTAGAACAGTATATTTTGTTAATTTGAGCAAATTTAATTACTGCTGTTTTATTATTATTATCTTTACCTGTTTTGGCTGGAGGTATTACTATATTATTGACTGATCGAAATTTAAATACTTCTTTTTTTGATTTTTCTGGTGGTGGGGATCCAGTATTATTT
_46_BRACONIDAE_DORYCTINAE_Stenocorse_bruchivora_CNIN3043_                TATTTTATTTTTGGAATATGAGCTGGAATAGTGGGTTTATCAATAAGTTTAATTATTCGTTTAGAGTTAGGTATACCTGGAAGATTATTAGGTAATGATCAGATTTATAATTCAATAGTAACATCTCATGCTTTTGTAATAATTTTTTTTATAGTTATGCCTGTAATAATAGGTGGGTTTGGAAATTGATTATTACCATTAATATTAGGGGCTCCTGATATAGCATTTCCTCGAATAAATAACATAAGATTTTGATTGTTAGTTCCTTCTTTAATAATATTATTTTTTAGTGGATTTTTAAATGTTGGGGCTGGTACTGGATGAACAGTTTATCCTCCTTTATCATCAAATTTGGGTCATAGAGGGGTTTCAGTTGATTTATCAATTTTTTCATTACATTTAGCAGGGGCTTCTTCAATTATAGGATCATTAAATTTAATTACTACAATTTTTAATATAAAATTAAAAACTTTAAAATCAGATCAAATAGTATTATTAATTTGAGCTATTTTTATTACTGCTGTTTTATTATTATTATCATTACCTGTTTTAGCAGGGGCTATTACTATATTATTAAGAGATCGAAATTTAAATACTTCTTTTTTTGATTTTTCTGGTGGTGGGGATCCTATTTTATAT
_47_BRACONIDAE_EUPHORINAE_Meteorus_sp_USNMENT01322447_                   TATTTTATATTTGGAAGTTGAGCAGGTATATTGGGATTGTCATTAAGTATACTTATCCGAATAGAATTATCTAGGGTTGGTAGATTTTTAGGTGATGATCAAATTTATAATAGAATTGTAACGGTTCATGCTTTTATTATAATTTTTTTTATGGTTATACCTATTATAATTGGTGGGTTTGGTAATTGATTAGTTCCTTTAATATTAGGAGCTCCTGATATAGCTTTTCCTCGAATAAATAATATAAGATTTTGATTATTAGTTCCTGCAATTATATTATTATTAATAAGAATAATTATAAATATAGGTGTAGGTACTGGATGAACTATTTACCCTCCTTTATCTTTAAATGTAAGTCATGCAGGAATATCAGTAGATTTTTCTATTTTTTCATTACATTTAGCTGGGATTTCCTCTATTATAGGGGCAGTAAATTTTATTACAACTATTTTAAATATACAATTAATAGGATTAAAATTAGATAATTTAATATTATTTGTTTGATCAGTTTTATTAACAGCAATTTTATTATTATTATCTTTACCTGTTTTGGCAGGGGCGATTACTATGTTACTTACTGATCGTAATTTAAATACTTCTTTTTTTGATCCTGCTGGAGGGGGGGATCCAATTTTATAT
_48_BRACONIDAE_EUPHORINAE_Peristenus_sp_CNIN3049_                        TATTTTATATTTGGGTTTTGATCAGGAATATTAGGAATATCAATAAGAATTATTATTCGGATAGAATTAGGAATACCTGGTAATTTAATTGGAAATGATCAAATTTATAATATAATTGTTACTTCTCATGCATTTGTAATAATTTTTTTTATAGTTATGCCTATTATAATTGGAGGATTTGGTAATTGATTAGTTCCAATGATATTAGGGGCACCAGATATAGCTTTTCCTCGAATAAATAATATAAGATTTTGATTGCTTCCTCCCTCAATTATAATATTATTAATAAGTAGTTTAATTGGAATAGGAGTAGGAACTGGTTGAACTGTTTATCCACCATTATCATTAAATGTTAGACATTCAGGAATTTCAGTAGATCTAGCAATTTTTTCTTTACATTTAGCAGGAATATCTTCTATTATAGGGGCAATTAATTTTATTTCAACAATTTTAAATATACGGTTATTAGGATTAAAATTAGATAATATTTCATTATTTGTATGATCAGTAAATATTACTGCTTTATTATTGTTATTATCTTTACCAGTTTTAGCTGGAGCAATTACTATATTATTAACTGATCGTAATTTAAATACATCATTTTTTGATCCTTCTGGGGGAGGGGATCCAATTTTGTAT
_49_BRACONIDAE_EXOTHECINAE_Colastes_Pseudophanomeris_unicolor_CNIN4304_  TATTTTTTATTTGGTATATGAGCTGGGATAGTTGGTTTATCAATAAGTTTAATTATTCGTTTAGAATTAGGTATACCTGGAAGGTTATTAGGTAATGATCAAATTTATAATAGTATAGTTACTGCTCATGCTTTTGTAATAATTTTTTTTATAGTTATACCAGTAATGATTGGGGGGTTTGGTAATTGGTTAGTTCCTTTAATATTAGGATCTCCGGATATAGCTTTTCCTCGTATAAATAATATAAGATTTTGATTATTAATTCCTTCTTTAATTTTATTAATTTTAAGAAGTTTATTAAATGTAGGTGTGGGGACAGGATGAACAGTTTATCCTCCATTATCTTCAAGAATTGGTCATAGAGGAATATCAGTTGATTTAGCAATTTTTTCATTGCATTTAGCAGGAGCTTCTTCAATTATAGGGGTTATTAATTTTATTTCTACTATTTTTAATATACGTTTATTTATAATTAAAATAGATCAAATAACATTATTGGTTTGATCTATTTTAATTACAGCTTTTTTATTATTATTATCTTTACCTGTTTTAGCTGGGGCTATTACTATATTATTAACAGATCGTAATTTAAATACTACTTTTTTTGATTTTTCAGGGGGGGGGGATCCAATTTTATTC
_50_BRACONIDAE_EXOTHECINAE_Shawiana_CNIN3889_                            TATTTTTTATTTGGTATATGAGCTGGGATAGTTGGTTTATCTATAAGATTAATTATTCGTTTAGAATTAGGAATACCTGGTACTTTATTAGGTAATGATCAAATTTATAATAGAATAGTTACTGCTCATGCTTTTATTATAATTTTTTTTATAGTGATACCTGTAATAATTGGTGGGTTTGGTAATTGGTTAGTTCCTTTAATATTGGGATCTCCTGATATAGCATTTCCTCGAATAAATAATATAAGATTTTGGTTATTAATTCCTTCCTTAATTTTATTAATTTTAAGAAGTTTATTAAATGTTGGGGTTGGGACAGGATGAACAGTTTATCCTCCTTTATCTTCTAGAATTGGGCATAGAGGGATATCTGTTGATTTAGCTATTTTTTCTTTACATTTAGCAGGAGCTTCTTCAATTATAGGAGTTATTAATTTTATTTCTACTATTTTTAATATGCGTTTAATTATAATTAAAATGGATCAAATAACTTTGTTAGTTTGATCAATTTTAATTACGGCTTTTTTATTATTATTGTCTTTACCGGTTTTAGCTGGAGCTATTACTATATTATTAACTGATCGTAATTTAAATACAACTTTTTTTGATTTTTCTGGGGGAGGGGATCCAATTTTATTT
_51_BRACONIDAE_EXOTHECINAE_Colastinus_crustatus_CNIN4312_                TATTTTTTATTTGGAATATGGGCTGGAATAGTTGGTTTATCTATGAGACTAATTATTCGTTTGGAATTAGGTATACCGGGAAGGTTATTGGGTAATGATCAAATTTATAATAGAATAGTTACAGCACATGCATTTATTATAATTTTTTTTATAGTTATACCTGTTATATTAGGAGGATTTGGAAATTGATTAATTCCTTTAATAATAGGATCTCCTGATATAGCTTTCCCACGTATAAATAATATAAGATTTTGATTATTATTTCCATCTCTAATTTTATTAGTTTTGAGGGGCTTATTAAATGTTGGTGTTGGGACTGGTTGAACAGTTTATCCTCCTTTATCTTCAAGTATTGGTCATAGAGGAATATCAGTTGATTTAGCTATTTTTTCTTTACATTTAGCAGGTGCTTCTTCTATTATAGGGGTAATTAATTTTATTACTACAATTTTTAATATACGTTTGTTTATAATTAAATTAGATCAATTAACTTTATTTGTTTGATCTGTATTAATTACGGCTTTTTTGTTATTATTATCTTTACCAGTTTTAGCCGGTGCTATTACTATATTATTAACTGATCGTAATTTAAATACAACATTTTTTGATTTTTCAGGTGGGGGGGATCCAATTTTATTT
_52_BRACONIDAE_EXOTHECINAE_Shawiana_lapponica_CNIN4307_                  ?????????????????????????????????????????????????????????????????????????????????????????????????????????????????????????????????????????????????????????????????????????????????????????????ATCGTACCTTTAATATTAGGATCTCCTGATATAGCTTTCCCTCGCATAAATAATATAAGATTTTGATTATTAATTCCTTCTTTAACTTTATTAATTTTAAGAAGTTTACTTAATGTTGGTGTTGGTACAGGTTGAACAGTTTATCCTCCTTTATCTTCAAGAATTGGTCACAGAGGAATATCAGTTGATTTAGCTATTTTTTCTTTACATTTAGCAGGAGCTTCCTCAATTATAGGTGTAATTAATTTTATTTCAACTATTTTTAATATGCGTTTATTAATAATTAAAATAGATCAAATAACTTTATTAGTTTGATCTATTCTA?????????????????????????????????????????????GCTATTACAATATTATTAACAGATCGTAATTTAAWCACAACTTTTTTTGRTTTTTCAGGAGGAGGTGACCCAATTTTATTC
_53_BRACONIDAE_EXOTHECINAE_Vietcolastes_rhaconotus_CNIN4317_             TATTTTTTATTTGGAATATGATCGGGAATAGTTGGTTTATCAATAAGTTTAATTATTCGATTAGAATTAGGGATACCAGGTAGAATATTAGGTAATGATCAAATTTATAATAGTATAGTTACAGCTCATGCTTTTATTATAATTTTTTTTATGGTTATACCAATTATAATTGGGGGATTTGGAAATTGATTAGTACCTTTAATACTTGGAGCTCCTGACATAGCTTTCCCTCGTTTAAATAATATAAGATTTTGATTATTAATTCCTTCATTAATTTTATTATTATCAAGAAATTTAATTAATGTTGGGGTAGGTACTGGATGAACAATTTATCCTCCTTTATCTTCTTTAATTGGTCATAGAAGAATATCAATTGATTTAATAATTTTTTCTTTACATTTAGCAGGAATTTCATCAATTATAGGAGCTATTAATTTTATTACTACTATTTTTAATATACGTTTATTAATAATTAATATAGATCAAATAAGATTGTTAATTTGATCAATTTTAATTACAGCTTTTTTATTATTATTATCATTACCTGTTTTAGCAGGAGCTATTACTATACTTTTAACTGATCGTAATTTAAATACAACTTTTTTTGATTTTTCAGGTGGAGGTGATCCAATTTTATTT
_54_BRACONIDAE_EXOTHECINAE_Xenarcha_lustrator_CNIN4296_                  ????????????????????????????????????????????????????????????????????????????????????????????????????????????????????????????????????????????????????????????????????????????????????????????????????????????????????????????????????????????????????????????????????????????????????????????????????????????????????????????????????????????????????????????????????????????????????????????????ATTTTTTCTTTACATTTAGCTGGTGCCTCTTCAATTATAGGTGTTATTAATTTTATTTCAACTATTTTTAATATACGTTTGTTAATAATTAAAATAGATCAAATAACATTATTAGTTTGATCTATTTTAATTACAGCTTTTTTATTATTATTATCTTTACCTGTTTTAGCAGGAGCTABTAC??????????????????????????????????WTWTTTKATTTTTCAGGAGGAGGTGACCCGATTTTATTT
_55_BRACONIDAE_TELENGAIINAE_Gnamptodon_sp_CNIN3881_                      TATTTTTTATACGGGATATGATCAGGTATAGTTGGTTTATCAATAAGTTTAATTATTCGTTTAGAATTAGGGATACCTGGCAGTTTATTATCAAATGATCAAATTTATAATAGAATAGTTACAGCTCATGCTTTTATTATAATTTTTTTTATAGTTATACCAATTATAATTGGAGGGTTTGGGAATTGATTAATTCCTTTAATATTAGGAGCCCCAGATATAGCATTCCCGCGAATAAATAATATAAGATTTTGATTATTAATCCCTTCATTAATTTTATTAATTTTAAGGGGGGTGCTAAATGTTGGGGTAGGGACTGGATGAACTATTTACCCCCCTTTATCTTCTTTAATAGGTCATAGAGGGACCTCAGTAGATTTAGCAATTTTTTCTTTACATTTAGCAGGTGCTTCTTCTATTATAGGGGCAATTAATTTTATTTCAACAATTTTTAATATACGTTTAATAAATTTAAAATTAGATCAAATAAGTTTAATAATTTGGTCTATTTTAATTACTGCATTTTTATTATTATTATCTCTTCCTGTTTTAGCTGGGGCTATTACTATATTATTAACTGATCGAAATTTAAATACAACTTTTTTTGATTTTAGAGGAGGAGGAGACCCAATTTTATTC
_56_BRACONIDAE_TELENGAIINAE_Gnamptogaster_astrachanica_CNIN4302_         TATTTTTTATATGGGATATGAGCAGGAATAATTGGTTTATCTATAAGATTAATTATTCGATTAGAATTAGGGATACCAGGAAGATTATTAATAAATGATCAGATTTATAATAGAATAGTAACAGCTCATGCATTTGTTATAATTTTTTTTATAGTTATACCAATCATAATTGGAGGATTTGGAAATTGATTAATTCCTTTAATGTTAGGAGCTCCAGATATAGCTTTTCCACGAATAAATAATATAAGATTTTGATTATTAGTTCCTTCATTAATTTTATTGTTTTTAAGAGGTTTATTAAATGTGGGGGTAGGAACTGGATGAACTGTTTATCCTCCTTTATCATCTTTAATAGGTCATGGTGGGGTGTCTGTAGATTTAGCAATTTTTTCATTACATTTAGCAGGAATTTCATCAATTATAGGTGCAATTAATTTTATTTCAACAATTTTTAATATACGATTAATATATTTAAAATTAGATCAAATAAGATTAATAGTATGATCAGTTTTAATTACAGCATTTTTATTATTATTATCATTACCTGTTTTAGCAGGTGCTATTACAATGTTATTGACAGATCGTAATTTAAATACTACTTTTTTTGATTATAATGGAGGAGGGGATCCAATTTTATTT
_57_BRACONIDAE_TELENGAIINAE_Neognamptodon_CNIN3882_                      TATTTTTTATTTGGTATATGAGCAGGAATAGTTGGGTTATCTATAAGATTAATTATTCGATTAGAATTAGGTATACCAGGAAGTTTATTAATAAATGATCAAATTTATAATAGAATAGTAACAACTCATGCTTTTATTATAATTTTTTTTATAGTTATACCTGTAATAATTGGAGGATTTGGAAATTGATTAATTCCTTTAATATTAGGAGCTCCAGATATAGCTTTTCCTCGAATAAATAATATAAGGTTTTGATTGTTAATTCCTTCATTAATTTTATTATTTTTAAGAAATTTTTTAAATAATGGGGTAGGTACTGGATGAACAATTTACCCTCCTTTATCCTCATTAGTTGGTCATAGAGGTATTTCTGTAGATTTAGTCATTTTTTCTTTACATTTAGCAGGTATTTCCTCAATTATAGGAGCAATTAATTTTATTTCTACAATTTTTAATATACGTTTATATAGGTTAAAAATAGATCAATTAAGATTAATAGTTTGATCAATTTTAATTACAGCTTTTTTATTGTTATTATCTTTACCTGTATTAGCAGGAGCTATTACAATATTATTAACTGATCGAAATTTAAATACTACATTTTTTGATTYTWSSGRWSKAGGAGACCCAATTTTATTT
_58_BRACONIDAE_HELCONINAE_Helcon_nunciator_pedalis_USNMENT01322576_      TATTTTATTTTTGGATTATGAGCTGGAATATTAGGATTATCAATAAGAATAATTATTCGAATAGAATTGGGGATATTAGGAAGATTAATTGGTAATGATCAAATTTATAATAGAATTGTAACTGCACATGCTTTTGTAATAATTTTTTTTATAGTAATACCAATTATAGTTGGTGGATTTGGAAATTGAATAATTCCTTTAATATTAGGATGTCCAGATATAGCTTTTCCACGAATAAATAATATAAGATTTTGATTATTAGTACCTTCAATTATTTTATTATTATTAAGAAGAATATTAAATATAGGAGTAGGTACAGGTTGAACGGTTTATCCTCCATTATGTTTAAATATAAGACATGGAGGAATATCAGTTGATTTAGCTATTTTTTCTTTACATTTAGCAGGAATTTCATCAATTTTAGGGGCAATTAATTTTATTACTACAATTTTAAATATACGTTTATATAAAATTTTTTTAGATAAAATTACATTATTAAGATGATCAGTAATAATTACAGCTATTCTTTTATTATTATCATTACCTGTTTTAGCTGGTGCGATTACTATATTGTTAACAGATCGTAATTTAAATACTTCTTTTTTTGATCCTGCAGGTGGAGGGGATCCTATTTTATAT
_59_BRACONIDAE_HOMOLOBINAE_Exasticolus_sp_USNMENT01322476_               TATTTTTTATTAGGAATTTGATCAGGGATTTTAGGAATATCTATAAGAGTTTTAATTCGTATAGAATTAATAATACCAGGTAGATTTTTAAGTAATGATCAAATTTATAATAGTATAGTTACTAGGCATGCTTTTATTATAATTTTTTTTTTAGTTATACCTATAATAATTGGAGGTTTTGGTAATTGATTGATTCCTTTAATATTAGGGTGTCCTGATATAGCTTTCCCTCGAATAAATAATATAAGATTTTGATTATTAATTCCTTCTTTAATTTTATTATTATTAAGAGGTATGGTAAATTTGGGAGTTGGTACTGGTTGAACAGTTTATCCTCCATTATCATTAAATTTAAATCATGGTGGAATATCTGTAGATATGGCTATTTTTTCTTTACATTTAGCAGGAATTTCTTCTATTATAGGTGCTATTAATTTTATTACTACAATTTTAAATATACGATCTAATATAATTTTTATAGATAAAATTCCTTTATTTGTTTGATCAGTATTTATTACAGTAATTTTATTATTATTATCTTTACCTGTATTGGCTGGAGCAATTACTATATTATTAACTGATCGAAATTTAAATACATCTTTTTTTGATCCTTGTGGAGGTGGAGATCCTATTTTATAT
_60_BRACONIDAE_HOMOLOBINAE_Homolobus_sp1_USNMENT01322577_                TATTTTTTATTGGGAATTTGATCGGGAATTTTAGGAATATCAATAAGTATTCTTATTCGAATAGAGTTAAGAATACCTGGAAAATTAATTGGTAATGATCAGATTTATAATAGAATTGTAACTGCTCATGCATTTATTATAATTTTTTTTATAGTTATACCAATTATAATTGGAGGATTTGGAAATTGATTAATTCCTTTAATATTAGGATGTCCGGATATAGCTTTCCCTCGAATAAATAATATGAGGTTTTGATTATTATTTCCAGCTTTAATTTTATTAATTTTAAGAGGTTTTATTAATACTGGTGTTGGAACTGGTTGAACTGTTTATCCCCCATTATCTTCAAATATTGGACATGGTGGAATTTCAGTTGATTTAGCAATTTTTTCTTTACATTTAGCTGGAATTTCATCAATTATAGGAGCAGTTAATTTTATTTCTACAATTATAAATATACGA---AATTTTATTTTAATAGATAAAATTTCTTTATTTACTTGATCAATTTTAATTACAGTAATTTTATTATTATTATCATTACCTATTTTAGCAGGTGCAATTACAATATTATTAACTGATCGTAATTTAAATACTTCATTTTTTGATCCATCAGGTGGAGGTGACCCAATTTTATAT
_61_BRACONIDAE_HORMIINAE_Acanthormius_sp_CNIN3879_                       ???TTTATTTTTGGGATATGGTCTGGAATATTGGGTTTATCAATGAGTTTAATTATTCGTTTAGAATTAGGTATACCTGGAAGTTTGTTAAGTAATGATCAAATCTATAATAGTATAGTTACTGCTCATGCTTTTGTAATAATTTTTTTTATAGTTATACCAATTATAATTGGTGGGTTTGGAAATTGATTAGTTCCATTAATATTAGGGTCTCCTGATATGGCTTTCCCACGAATAAATAATATAAGTTTTTGATTATTAATTCCTTCATTATTTTTATTAATTATTAGTGGAATTTTAAATGTAGGTGTAGGTACTGGTTGAACAGTTTATCCTCCTTTATCTTCAAATATTGGACATGGAGGTATATCAGTGGATTTAGCTATTTTTTCTTTACATTTAGCTGGTGCTTCTTCAATTATGGGGGCAATTAATTTTATTACAACTATTTTTAATATATTATTATTTTCTATAAAAATAGATCAATTAATGTTATTAGTTTGGTCAATTTTAATTACAGCTTTTTTATTATTATTATCTTTACCTGTTTTAGCTGGGGCTATTACAATATTATTAACTGATCGTAATTTAAATACAACTTTTTTTGATTTTTCAGGGGGTGGGGATCCTGTTTTATTT
_62_BRACONIDAE_HORMIINAE_Aulosaphobracon_capitatus_CNIN4181_             TATTTTTTATTTGGAATGTGAGCAGGTATAGTAGGATTATCTATAAGTTTAATTGTTCGTTTAGAATTAGGTATACCTGGTAGTTTATTAGGTAATGATCAAATTTATAATAGTATAGTTACAGCTCATGCTTTTATTATGATTTTTTTTATAGTTATACCTATTATGATTGGAGGTTTTGGTAATTGATTAGTTCCTTTGATGTTAGGGGCTCCTGATATAGCTTTTCCTCGTATAAATAATATAAGGTTTTGATTATTAATTCCTTCTTTATTATTATTAATTATAAGGGGTTTGTTAAATGTTGGGGTAGGAACAGGTTGAACTATATACCCTCCTTTATCTTCTTTAATAGGTCATGGGGGTATTTCAGTTGATATAGCTATTTTTTCTTTACATTTAGCAGGAGCTTCTTCAATTATAGGGGCTATTAATTTTATTTCAACTATTTTTAATATAAAATTATTTTCTTTAAAGATAGATCAAGTTATATTATTAGTTTGATCTATTTTAATTACTGCTTTTTTATTATTATTATCTTTACCTGTTTTAGCAGGAGCTATTACTATATTATTAACTGATCGTAATTTAAATACAACATTTTTTGATTTTTCTGGTGGGGGGGATCCAATTTTATTT
_63_BRACONIDAE_HORMIINAE_Aulosaphoides_sp_CNIN3901_                      TATTTTTTATTTGGTATATGAGCTGGAATATTAGGTTTGTCAATAAGTTTAATTATTCGTTTGGAATTAGGTATGCCAGGTAGTTTATTGGGTAATGATCAGATTTATAATAGAATAGTAACTGCTCATGCTTTTGTAATAATTTTTTTTATAGTTATACCTATTATAATTGGTGGATTTGGTAATTGATTAGTTCCTTTAATATTAGGGGCTCCAGATATGGCTTTTCCTCGTATAAATAATATAAGATTTTGATTATTAATTCCTTCTTTAATTTTATTAATTATGAGAAGAATTTTGAATGTTGGTGTAGGAACTGGTTGAACTATTTATCCTCCTTTGTCTTCTATAGTTGGTCATAGAGGAATATCAGTAGATTTGGCTATTTTTTCTTTACATTTAGCTGGAATTTCTTCTATTATAGGAGCTATTAATTTTATTTCAACTATTTTTAATATAAATTTATTTTCAATTAAAATAGATCAAATTATATTATTGGTTTGATCTATTTTAATTACTGCTTTTTTATTATTATTATCTTTACCGGTTTTGGCAGGTGCTATTACTATATTATTAACTGATCGTAATTTAAATACTACTTTTTTTGATTTTTCTGGGGGAGGGGATCCTATTTTATTT
_64_BRACONIDAE_HORMIINAE_Cedria_wichasei_CNIN4021_                       TATTTTTTATTTGGAATATGAGCTGGTATATTAGGTTTATCTATGAGTTTAATTATTCGGTTAGAATTAGGAATACCGGGTAGTTTATTAGGTAATGATCAAATTTATAATAGAATAGTAACTTTACATGCTTTTATTATAATTTTTTTTATAGTTATACCAATTATAATTGGTGGTTTTGGTAATTGATTAGTACCTTTAATATTAGGGGCTCCTGATATAGCTTTTCCTCGAATGAATAATATAAGATTTTGATTATTAATTCCTTCTATTATATTATTATTAATTAGAGGAATTGTAAATACAGGTGTAGGAACAGGTTGAACTATATATCCTCCATTGTCTTCTTTAATTGGTCATGGGGGGATATCTGTTGATTTATCAATTTTTTCTTTACATTTAGCGGGAGCTTCTTCTATTATAGGGGCTATTAATTTTATTTCAACTATTTTTAATATAAAATTATTAATAATTAAAATGGATCAGATAGTTTTATTAGTATGGTCTATTTTAATTACTGCTTTTTTATTATTATTATCATTACCAGTTTTAGCGGGTGCTATTACTATATTATTAACTGATCGTAATTTAAATACTACATTTTTTGATTTTTCAGGTGGAGGGGATCCAATTTTATTT
_65_BRACONIDAE_HORMIINAE_Hormius_orientalis_CNIN4179_                    TATTTTTTATTTGGGATATGAGCGGGTATAGTTGGTTTATCAATAAGTTTAATTATTCGTTTAGAATTAGGTATACCCGGGAGATTATTAGGTAATGATCAAATTTATAATTCTATAGTAACTGCTCATGCTTTTATTATAATTTTTTTTATAGTTATACCAATTATGATTGGTGGGTTTGGTAATTGATTAGTACCTTTAATATTAGGATCCCCAGATATAGCTTTTCCACGAATAAATAATATAAGTTTTTGATTGTTAGTACCTTCATTAATATTACTAATTTTTAGGGGTTTACTAAATGTTGGGGTAGGTACAGGATGAACAATATATCCTCCTTTATCTTCTTTAATTGGTCATGGGGGTATTTCAGTTGATTTAGCAATTTTTTCTTTACATTTAGCTGGTATTTCTTCAATTATGGGGGCAATTAATTTTATTACAACAATTTTTAATATAACTTTATTTAAAATAAAAATAGATCAAATTAGTTTATTAATTTGATCAATTTTAATTACTGCTTTTTTATTATTATTGTCTTTACCAGTTTTGGCTGGGGCAATTACGATATTATTAACTGATCGAAATTTAAATACTACATTTTTCGATTTTTCTGGTGGGGGGGATCCAATTTTATTT
_66_BRACONIDAE_HORMIINAE_Hormius_sp_CNIN3943_                            TATTTTTTATTTGGTATGTGATCTGGAATGTTAGGGTTGTCAATAAGGTTAATTATTCGTATAGAGTTAGGGATACCTGGAAGTTTATTAAGTAATGATCAAATTTATAATACTATGGTTACTGCTCATGCTTTTATTATGATTTTTTTTATAGTGATGCCAATTATAATTGGTGGGTTTGGTAATTGATTGGTACCTTTAATATTAGGGTCACCTGATATGGCTTTCCCTCGAATAAATAATATAAGATTTTGGTTATTGATTCCTTCTTTAATATTATTAACTTTAAGGGGGGTATTAAATACAGGGGTCGGTACAGGATGAACTTTGTATCCTCCTTTATCTTCAATAATTGGTCATAATGGGATTTCAGTGGATTTAGCTATTTTTTCTTTACATTTAGCTGGAGTTTCTTCAATTATAGGTTCAATTAATTTTATTACTACTATTTTTAATATAAAATTATTTAATATAAAATTAGATCAGATTAATTTGTTTATTTGATCAATTTTGGTTACTACTTTTTTATTATTATTATCTTTACCAGTTTTAGCTGGGGCTATTACTATATTATTAACTGATCGTAATTTAAATACAACTTTTTTTGATTTTTCTGGGGGTGGTGATCCTATTTTATTC
_67_BRACONIDAE_RHYSIPOLINAE_Pseudavga_sp_CNIN4027_                       TATTTTTTATTCGGGATATGATCTGGTATAGTTGGTTTATCAATAAGATTAATTATTCGTTTAGAGTTAGGAATACCTGGGAGTTTATTAGGTAATGATCAAATTTATAATGTGATAGTTACAGCTCATGCTTTTGTTATAATTTTCTTTATGGTTATACCTGTAATAATTGGGGGATTTGGTAATTGATTGGTTCCTTTAATGTTAGGGGCTCCTGATATAGCTTTCCCTCGTATAAATAATATAAGGTTTTGATTATTAATTCCTTCTTTGATTTTATTATTTTTAAGAGGTATTTTAAATGTTGGGGTTGGGACAGGATGAACTGTTTACCCCCCTTTATCTTCTGTAATTGGTCACAGGGGGATATCAGTTGATTTAGCTATTTTTTCTTTACATTTAGCTGGGGTTTCATCTATCATAGGGGCTATTAATTTTATTTCCACTATTTTTAATATATGTTTGTTTATAATTAAAATAGATCAAATTAGTTTATTAGTTTGGTCAATTTTAATTACAGCTTTTTTGTTATTATTGTCTTTACCCGTTTTAGCGGGGGCTATTACTATATTATTGACTGATCGTAACTTAAATACTACTTTTTTTGATTTTTCTGGGGGAGGGGACCCAATTTTATTT
_68_BRACONIDAE_HORMIINAE_Katytermus_palmicola_CNIN3903_                  TATTTTATATTTGGGATATGATCTGGAATATTAGGGTTATCAATAAGATTAATTATTCGTTTAGAATTAGGTATGCCTGGAAGTTTATTAGGTAATGATCAAATTTATAATAGTATAGTTACTGCTCATGCTTTTGTAATAATTTTTTTTATAGTTATACCTATTATAATTGGTGGATTTGGGAATTGATTAATTCCATTAATATTAGGGTCTCCTGATATAGCTTTTCCTCGTATAAATAATATAAGTTTTTGATTATTAATTCCTTCATTAATTTTATTAATTATAAGAGGGTTTTTAAATGTAGGGGTTGGTACTGGTTGGACAGTTTATCCTCCATTATCTTCTAGAATTGGTCATAATGGTATATCTGTTGATTTAGCAATTTTTTCATTACATTTAGCTGGAGCTTCATCAATTATAGGGGCTATTAATTTTATTTCAACAATTTTTAATATGATATTATTTTCAATTAAAATGGATCAGATTAGTTTATTAGTTTGATCAATTTTGATTACAGCTTTTTTATTATTATTGTCATTGCCTGTTTTGGCTGGGGCTATTACTATATTATTAACTGATCGTAATTTAAATACTACTTTTTTTGATTTTTCTGGTGGGGGGGATCCAATTTTATTT
_69_BRACONIDAE_HORMIINAE_Parahormius_nitidus_CNIN4190_                   TATTTTATTTTTGGGATATGATCTGGTATTTTAGGAATATCTATAAGGTTAATTATTCGTATGGAGTTGGGGGTTCCTGGGAGTATGATGGGTAATGATCAAATTTATAATACAATAGTTACTTCTCATGCTTTTGTAATGATTTTTTTTATAGTAATACCAATTATAATTGGAGGGTTTGGGAATTTTTTAATTCCTTTAATATTAGGGGCTCCAGATATAGCTTTCCCTCGTATGAATAATATGAGATTTTGATTGTTGGTTCCTTCTTTAATATTATTATTAATAAGAGGAGTTGTAAATGTGGGGGTGGGTACTGGTTGAACAATTTATCCTCCTTTATCTTCTTTAATTGGTCATTCAGGGGTTTCAATAGATTTAGCAATTTTTTCTTTACATTTAGCGGGGGGGTCTTCTATTATAGGGGCTATTAATTTTATTACTACTATTTTTAATATAAATTTATTTTCTATTAAAATAGATCAAATATCATTATTGATTTGATCTATTTTAATTACTGTATTTTTATTATTATTATCTTTACCTGTTTTAGCAGGGGCTATTACTATATTATTGACTGATCGTAATTTGAATACTTCTTTTTTTGATTTTTCAGGGGGGGGGGATCCTATTTTATTT
_70_BRACONIDAE_HORMIINAE_Pentatermus_striatus_CNIN3904_                  TATTTTTTATTTGGTATATGGGCTGGAACTTTTGGAATGTCTTTAAGGGTTCTTATTCGTTTAGAGTTAGGGTCTCCAGGTAGATTGTTTGGTAATGATCAGATTTATAATGTAGTAGTTACTATACATGCTTTTGTAATAATTTTTTTTATAGTTATACCTATTATAATTGGTGGGTTTGGAAATTGATTAGTTCCTTTAATATTAGGAGCTCCAGATATAGCTTTTCCTCGAATGAATAATATAAGATTTTGATTGTTAGTTCCTTCTATATTTTTTTTAATTATAAGAGGGTTTGTAGGTAATGGAGTTGGAACAGGTTGAACTATATATCCACCTTTATCTTCAATTTTAGGACATAATGATATTGGGGTGGATTTAACAATTTTTTTTTTACATTTAGCAGGAATTTCTTCTATTATAGGGGCAATTAATTTTATTACAACTATTTTTAATATACGTTTAAAATCTGTATCTTTTGATCAAGTTAATTTATTAACTTGATCAATTTTGATTACTGCTTTTTTATTATTATTATCTTTACCTGTATTAGCTGGTGCTATTACAATATTATTAGCTGATCGTAATTTAAATACTACTTTTTTTGAGCCTATGGGTGGGGGTGATATTGTTATATTT
_71_BRACONIDAE_PROTEROPINAE_Hebichneutes_tricolor_CNC1045812_            TATTTTATATTTGGAATATGAAGAGGTRTWWYARKYYTAT?TATAAGTTTAATTATTCGGTTAGAATTAGGAATACCAGGAAGATTATTATTTAATGATCAAATTTATAATAGGATTGTAACTTCACATGCTTTTGTAATAATTTTTTTTATAGTTATACCAATTATAATTGGAGGATTTGGAAATTGATTAATTCCTTTAATATTAGGGGCTCCTGATATAGCTTTCCCTCGTATAAATAATATAAGATTTTGATTATTAATTCCTTCATTAATATTATTATTATTAAGAAGTTTAGTTAATGTAGGAGCTGGGACTGGTTGAACAGTTTATCCACCTTTATCTTTAATTATAGGACATGGAGGAATTTCTGTTGATTTATGTATTTTTTCTTTACATTTAGCTGGTATATCATCTATTATAGGAGCAATTAATTTTATTAGAACTATTTTAAATATACGTGTTTTTGGTATAAAAATAGAAAATATTTCTTTGTTGAGTTGATCAATTTTTATTACTGCTTTTTTATTATTATTATCATTACCTGTTTTAGCAGGAGCTATTACTATATTATTAACTGATCGTAATTTAAATACAAGATTTTTTGATCCATCTGGAGGAGGTGATCCAATTTTATAT
_72_BRACONIDAE_ICHNEUTINAE_Paroligoneurus_sp_USNMENT01322443_            TATTTTTTATTTGGTATGTGATCAGGAATGTTTGGTTTATCAATAAGTTTAATTATTCGTTTAGAATTAGGGGTTTTAGGTTCATTTATTGGTAGAGATCAAATTTATAATAGAATGGTTACTTCTCATGCATTTGTTATAATTTTTTTTATGGTTATACCTATTATAATTGGGGGGTTTGGTAATTGATTAATTCCTTTAATATTATCTGCTCCTGATATAGCTTTCCCTCGTATGAATAATATGAGATTTTGGTTATTAGTTCCTTCATTGACTATATTAATTTTAAGTGGATTAATAAATAGGGGGGCGGGAACAGGATGAACAGTTTATCCACCCTTATCTTTATTAATTGGTCACGGGGGGATATCAGTTGATATATGTATTTTTTCTTTACATTTAGCTGGTGCTTCATCTATTATGGGGGCAATTAATTTTATTACTACTATTTTAAATATACGGTCTATTTATTTAACTATAGATAAGATTTCTTTATTAAGGTGGTCAGTGTTAATTACTGCTATTTTATTATTATTATCTTTACCTGTTTTAGCAGGGGCTATTACTATATTATTAACAGATCGAAATTTAAATACGAGATTTTTTGATCCTGCAGGAGGGGGGGATCCAATTTTATAT
_73_BRACONIDAE_KHOIKHOIINAE_Sania_browni_CNC1045816_                     TATTTAGTATTTGGAATATGAGCTGGAATATTAGGTTTGTCTATAAGATTAATTATTCGGTTAGAATTAGGAATACCAGGAAGTTTAATTGGGAATGATCAAATTTATAATAGAATTGTTACTTCTCATGCTTTTGTAATGATTTTTTTTATAGTTATACCTATTATAATTGGTGGATTTGGAAATTGATTAGTTCCATTAATGTTAAGTGCTCCTGATATAGCATTTCCTCGAATAAATAATATAAGATTTTGATTATTAATTCCTTCATTATTTTTATTGATTTTAAGAAGATTTATTAATGTAGGAGTTGGAACGGGATGAACAGTTTATCCTCCATTATCATTAATTTTAGGACATGGAGGTATATCAGTAGATATAGGAATTTTTTCATTACATTTGGCAGGAATTTCATCAATTATAGGTGCAATTAATTTTATTACTACAATTATTAATATGCGATCAAATTATATAAGAATAGATAAAGTTTCTTTATTTTGTTGGTCTGTTTTAATTACAGCAGTATTATTATTATTATCTTTACCTGTATTAGCGGGAGTAATTACTATATTATTAACTGATCGAAATTTAAATACAAGATTTTTTGATCCTTCAGGAGGGGGAGATCCAATTTTATAT
_74_BRACONIDAE_MACROCENTRINAE_Austrozele_sp_USNMENT01322441_             TATTTTTTATTTGGAATATGATCAGGAATAATTGGTTTATCAATAAGAATTATTATTCGTATAGAATTAAGTCAATCTGGATCATTAATTGGAAATGATCAAATTTATAATAGATTTGTTACTACTCATGCTTTTATTATAATTTTTTTTATAGTTATACCAACTATATTAGGAGGATTTGGTAATTGATTAATTCCTTTAATATTGGGAAGAGTTGATATAGCTTTCCCCCGAATAAATAATATAAGATTTTGGTTATTAATTCCTTCTTTATTATTATTATTATTAAGAGGATTTATAAATATTGGAGTTGGTACTGGATGAACTGTTTATCCTCCTTTATCTTTAAATATTAGACATATAGGTATATCAGTTGATATAGCTATTTTTTCTCTACATTTAGCAGGAATTTCTTCTATTATAGGATCAATTAATTTTATTGTTACAATTTTAAATATACGTAACCAAGGAGTTATTATAGAAAAAATTAGTTTATTATGTTGATCAATTTTAATTACAGTAATTTTATTATTATTATCATTACCTGTTTTAGCAGGAGCAATTACTATATTATTAACTGATCGAAATTTAAATACTACTTTTTTTGATCCTGCAGGAGGAGGAGATCCAATTTTATAT
_75_BRACONIDAE_MACROCENTRINAE_Macrocentrus_sp_USNMENT01322585_           TATTTTTTATTTGGAATATGATCTGGAATGATTGGTTTATCTATAAGTTTAATTATTCGAATAGAGTTGGGTCAATCAGGATTTTTAATTAATAATGATCAGATTTATAATAGTTTTGTGACAGCTCATGCTTTTACTATAATTTTTTTTATAGTAATACCTATTATGATTGGAGGATTTGGGAATTGATTAATTCCTTTAATATTAGGTAGAGTAGATATATCTTTCCCTCGAATAAATAATATAAGATTTTGATTATTATTACCTTCAATTATATTATTAATATTAAGGGGATTTATAAATATTGGAGTAGGTACAGGTTGAACAGTTTATCCTCCTTTATCTTTAAATGTTAGTCATATAGGAATTTCAGTAGATATAGCTATTTTTTCTTTACATTTAGCGGGTATTTCTTCAATTATAGGTGCAATTAATTTTATTATTACTATTATAAATATACGAAATTATGGGGTGAAAATAGATAAAATTAGTTTATTATGTTGATCAATTTTAATTACAGCTATTTTGTTATTATTATCTTTACCAGTTTTGGCTGGGGCAATTACTATATTATTAACTGATCGAAATTTAAATACATCTTTTTTTGATCCTGCTGGTGGAGGAGATCCTATTTTATAT
_76_BRACONIDAE_MAXFICHERIINAE_Maxfischeria_tricolor_CNC1045818_          TATTTTTTATTTGCTATATGATCAGGTATTTTAGGTATATCAATAAGATTAATTATTCGAATGGAACTGAGAGTACCAGGGAGATTATTTGGTAATGATCAAATTTATAATAGGGTAGTGACTTCTCATGCTTTTGTAATAATTTTTTTTWYAGTGATACCAGTTATAATTGGAGGATTTGGKAATTGATTARTTCCTTTAATATTGAGTGCTCCAGATATAATATTTCCRCGATTAAATAATATAAGATTTTGATTATTAATTCCGTCTATAAAAATATTRTTATTTAGATTTTTTATTGATAGTGGGGTTGGKACTGGKTGAACTATTTATCCTCCTTT?TCATTGAATTTAGGTCATAGRGGTAGTTCTGTAGATATATTAATTTTTTCTTTACATTTAGCAGGGATTTCTTCAATTTTAGGAGCTATTAATTTTATTAGAACAATTTTAAATATGAAAAGTAGTTATATAAAAATAGATAAGTTGTCTTTATTGGTTTGRTCTGTTTTTATTACTGTTATTTTATTATTATTATCTTTRCCTGTTTTAGCTGGGGCKATTACAATATTATTAACTGATCGRAATTTAAATACTACTTTTTTTGATTTTGCTGGGGGGGGAGATCCTATTTTATAT
_77_BRACONIDAE_MESOSTOINAE_Andesipolis_sp_CNIN4278_                      TATTTTTTATTTGGTATATGGGCRGGTATAGTAGGGTTATCTATAAGATTAATTATTCGTATAGAATTAAGTATACCTGGGAGGTTAATTGGTAATGATCAAATTTATAATAGGATTGTTACAGCTCATGCTTTTGTTATAATTTTTTTTATAGTTATACCAGTTATAATTGGGGGGTTTGGAAATTGATTAGTACCTTTAATATTAGGGGCTCCTGATATAGCTTTCCCTCGAATAAATAATATAAGATTTTGGTTATTAATTCCTTCTTTAAGTTTATTATTAATTAGTTCATTTGTGAATGTAGGGGTTGGGACAGGGTGAACTGTTTATCCACCTTTATCTCTAACTATAGGTCATAAYGGAATATCTGTAGATATTGCAATTTTTTCTTTACATTTAGCAGGRRTTTCTTCAATTATAGGGGCAATTAATTTTATTACAACTATTTTTAATATACGTTCATATGGAGCRACTATGGATAAAATTTCATTATTGATTTGGTCAATTTTTATTACTGCAGTTTTGTTATTGTTATCATTACCTGTTTTAGCTGGGGCAATTACTATATTATTAACTGATCGTAATTTAAATACTACTTTTTTTGATTTTGCAGGAGGGGGGGATCCTATTTTATAT
_78_BRACONIDAE_MESOSTOINAE_Austrohormius_sp_CNIN4019_                    TATTTTTTATTTGGTATATGGGCTGGTATATTAGGTTTATCAATAAGTTTAATTATTCGTATAGAATTAAGGATACCTGGGAGATTAATTGGTAATGATCAAATTTATAATAGAATTGTTACATCTCATGCTTTTGTTATAATTTTTTTTATAGTTATACCTGTTATAATTGGTGGTTTTGGAAATTGATTAATTCCTTTAATATTAGGGGCTCCTGATATAGCTTTTCCTCGAATAAATAATATAAGATTTTGGTTATTAATTCCTTCTTTAAGTTTATTAATAATTAGATCTTTTATTAATGTTGGGGTTGGGACTGGGTGAACAGTTTATCCTCCTTTATCTTTAACTATAGGTCATAGGGGGATATCTGTTGATATTGCTATTTTTTCATTACATTTAGCTGGTGCTTCTTCTATTATAGGAGCTATTAATTTTATTACTACAGTAATTAATATACGTTCAGTTGGTATTTTTATAGATAAAATTTCTTTATTAGTTTGATCAGTTTTTATTACTGCAATTTTATTATTATTATCTTTACCTGTTTTAGCTGGTGCTATTACTATATTATTAACAGATCGAAATTTAAATACAAGATTTTTTGATTTTGCAGGGGGTGGGGATCCTATTTTGTAT
_79_BRACONIDAE_MESOSTOINAE_Doryctomorpha_sp_CNIN4280_                    TATTTTTTATTTGGTATATGATCAGGAATGGTAGGTATATCTTTAAGTTTAATTATTCGATTAGAATTAAGAATATTAGGTAGTTTAATTGGTAATGATCAAATTTATAATACTGTTGTTACTTCTCATGCTTTTGTAATAATTTTTTTTATAGTTATACCAATTATAATTGGTGGTTTTGGTAATTGGTTAATTCCTTTAATATTAGGAGCTCCTGATATAGCTTTCCCTCGAATAAATAATATGAGATTTTGATTATTAATTCCATCATTATTTTTATTATTACTTAGAAGTTTAGTTAATGTTGGTGTAGGTACTGGATGAACTGTTTATCCTCCATTATCTTTAACTATAAGTCATAGAGGAATTGCGGTTGATTTATCAATTTTTTCTTTACATTTAGCTGGTATTTCTTCAATTATAGGAGCAATTAATTTTATTACAACTATTTTTAATATACGGTCATATGGAGTTAAAATAGATAATATTTGTTTATTAGTTTGATCTGTTTTAATTACGGCTATTTTATTATTATTATCTTTACCTGTTTTAGCAGGGGCTATTACTATATTATTAACGGATCGTAATTTAAATACTACATTTTTTGATTTTTCTGGAGGTGGAGATCCTGTATTATAT
_80_BRACONIDAE_MESOSTOINAE_Hydrangeocola_llaollin_CNIN3058_              TATTTTATTTTTGGTATATGGTCAGGTATAATTGGTTTATCTATAAGTTTAATTATTCGTATAGAATTAAGTATACCTGGAAGTTTAATTGGGAATGATCAAATTTATAATAGTATCGTTACTGCTCATGCTTTTGTAATAATTTTTTTTATAGTTATACCTGTTATAATTGGGGGGTTTGGTAATTGATTGGTACCTTTAATATTAGGAGCACCTGATATAGCTTTCCCTCGTATAAATAATATAAGATTTTGATTGTTAATTCCTTCATTAAGATTATTGTTATTTAGATCATTTATTAATGTTGGTGTGGGGACTGGTTGGACAGTTTATCCTCCTTTATCTTTAACTATAGGTCATAATGGTATATCAGTTGATATTGCTATTTTTTCTTTACATTTAGCCGGTATATCTTCAATTATAGGGGCTATTAATTTTATTACAACTATTATTAATATACGATCTTATGGGGTATCTATAGATAAGATTTCTTTATTAATTTGATCTATTTTTATTACAGCTATTTTGTTATTGTTATCTTTGCCTGTTTTAGCGGGGGCAATTACTATATTATTGACAGATCGTAATTTAAATACTACTTTTTTTGATTTTGCTGGGGGGGGGGATCCTATTTTATAT
_82_BRACONIDAE_MICROGASTRINAE_Diolcogaster_sp_CNC1065622_                TATTTTATATTTGGTTTATATTCTGGTATATTGGGATTTTCAATAAGATTAATTATTCGTTTAGAATTAGGAACTCCTGGAAGTTTAATTGGTAATGATCAAATTTATAATAGAATTGTTACTTCTCATGCTTTTATTATAATTTTTTTTATAGTTATGCCTGTAATAATTGGAGGATTTGGAAATTGATTAATTCCTTTAATATTAGGGTCACCTGATATATCTTATCCTCGAATAAATAATATAAGATTTTGATTATTAATTCCATCTTTACTATTTTTATTAATAAGTAGATTTATTAATGTTGGGGTTGGAACAGGTTGGACAGTTTATCCTCCATTATCTTTAATTTTAGGTCATGGTGGAATTTCTGTTGATATAAGAATTTTTTCTTTACATTTAGCTGGTGCTTCTTCTATTATAGGTGCTGTAAATTTTATTTCAACAATTATAAATATGCGAACAAATTTATTTGTAATTGATAAAACATCTTTATTTATTTGATCAGTTTTAATTACTGCTATTTTATTATTATTATCTTTACCTGTTTTAGCAGGGGCAATCACAATATTATTGACTGATCGAAATTTAAATACTAGTTTTTTTGATCCATCAGGAGGTGGTGATCCTATTTTATAT
_83_BRACONIDAE_MICROGASTRINAE_Microgaster_meridiana_CNC841388_           TATTTTATATTTGGTCTTTGATCTGGTATATTAGGATTTTCTATAAGATTAATTATTCGATTAGAATTAGGTATACCAGGTAGGTTAATTGGTAATGATCAAATTTATAATAGAATTGTGACATCACATGCTTTTGTTATAATTTTTTTTATAGTTATACCTGTTATAATTGGGGGATTTGGTAATTGATTAATTCCTTTAATATTAGGGTCACCAGATATATCATTTCCACGAATAAATAATATAAGGTTTTGACTATTAATTCCGTCATTATTTTTATTAATTTCAAGTAGATTTATTAATGTGGGGGTTGGGACAGGGTGAACAGTTTATCCCCCTTTATCATTAATTTTAGGTCATGGGGGTATATCAGTTGATTTAGGAATTTTTTCATTACATTTAGCTGGGGTTTCTTCAATTATAGGAGCAGTAAATTTTATTTCAACAGTATTAAATATACGAGTTACTATATATTTAATAGATAAAATGTCTTTATTTTCTTGATCGGTTTTTATTACTGCAATTTTATTATTATTGTCTTTGCCTGTTTTAGCTGGAGCTATTACAATGTTATTAACTGATCGTAATATTAATACTAGATTTTTTGATCCTGCTGGGGGAGGGGATCCAGTTTTATAT
_86_BRACONIDAE_MIRACINAE_Mirax_sp_CNIN3046_                              TATTTTTTATTTGGGATATGAGCTGGTATATTAGGTTTATCTATAAGAATAATTATTCGTGTAGAGTTAGGTAGTCCTGGTTCATTTTTAGGTAATGATCAAATTTATAATAGAATCGTAACTGCTCATGCTTTTATTATAATTTTTTTTATAGTAATACCTATTATAATTGGCGGGTTTGGTAATTGATTAGTTCCTATAATATTAAGAGCTCCAGATATAGCTTTTCCACGTATAAATAATATAAGATTTTGACTATTATTCCCTTCTTTAATATTATTAATTTTAAGTGGGTTTATTAACACCGGGGTGGGGACAGGGTGAACTGTTTATCCTCCATTATCATTATTATTAGGGCATGGTGGGTGATCTGTAGATATGGCAATTTTTTCGTTACATTTAGCGGGGGTGTCATCAATTATGGGGGCAGTTAATTTTATTAGAACAATTTTAAATATACGTTCAAAATATTTAATAATAGATAAAATTTCTTTATTTACTTGATCTGTGTTGATTACAGCAATTTTATTATTATTATCTTTACCAGTTTTAGCTGGGGCAATCACAATATTATTAACAGATCGTAATTTAAATACTAGATTTTTTGACCCTTCAGGAGGGGGGGATCCAATTTTATAT
_87_BRACONIDAE_OPIINAE_Ademon_decrescens_CNIN4295_                       TATTTTTTATTTGGAATTTGAGCTGGTATAATTGGGGTATCTATAAGTTTAATTATTCGATTAGAGTTGGGTACTCCAGGTAGTTTATTAATAAATGATCAAATTTATAATGTTGTAGTTACATCTCATGCTTTTGTTATAATTTTTTTTATAGTTATACCTATTATAATTGGTGGATTTGGTAATTGGTTAATTCCTTTAATATTAGGGGCCCCTGATATAGCTTTCCCACGAATAAATAATATAAGATTTTGATTATTAATTCCTTCTTTTATTTTGTTAATTTTAAGAAGTTTATTAGGAATGGGGGCTGGTACGGGGTGAACTATTTATCCTCCTTTATCTTTAGGGGTTGGTCATTCTAGAATATCTATTGAATTAATAATTTTTTCTTTACATTTAGCTGGGGTTTCTTCAATTATAGGTTCTATTAATTTTATTACTACAGTATTTAATATAAATATTAATATAATTAAATTGGATCAATTAACTTTATTAGTTTGGTCAATTTTAATTACAGTTATTTTATTATTATTATCATTACCGGTATTAGCAGGAGCTATTACTATATTATTAACTGATCGTAATTTAAATACTTCTTTTTTTGATTTTTCAGGAGGAGGAGATCCAGTTTTATTT
_88_BRACONIDAE_OPIINAE_Diachasma_muliebre_USNMENT01322592_               TATTTTTTATATGGGATTTGGTCAGGGGTTTTAGGTTTATCTATAAGAATAATTATTCGATTAGAATTAGGTATGCCTGGGAGATTATTA---AATGATCAGATTTATAATAGTATAGTTACTGTTCATGCTTTTGTTATAATTTTTTTTACAGTTATACCTATTATAATTGGTGGATTTGGGAATTGGTTAATTCCTTTAATATTGGGGGCTCCTGATATAGCTTTTCCACGAATAAATAATATAAGATTTTGATTATTATTTCCTTCTATAATTTTGTTAATATTGAGAATGTCATTAAATTTGGGTGTTGGGACTGGGTGAACAATTTATCCTCCTTTATCATCTAATTTAGGTCATAGGGGGGTATCAGTAGATTTGTTAATTTTTTCTTTACATTTAGCTGGAGTGTCATCAATTATAGGGGCTATTAATTTTATTTGTACAATTTTAAATATAAAA------TATTTAAAGTTTGAGCAATTAAGTTTATTTATTTGATCAATTTTAATTACAGCTATTTTATTATTATTATCTTTGCCAGTTTTAGCGGGGGCTATTACAATATTATTAACTGATCGAAATTTAAATACAACATTTTTTGATTTTTCAGGGGGGGGGGACCCAATTTTATTT
_89_BRACONIDAE_OPIINAE_Diachasmimorpha_longicaudata_USNMENT01322503_     TATTTTATTTTTGGAATTTGATCTGGTATAGTTGGTTTATCTATAAGAATAATTATTCGTTTAGAATTGGGGGTTACTGGTAGTGTTTTAATAAGAGATCAACTTTATAATAGAATGGTAACTGCTCATGCTTTTGTTATAATTTTTTTTATAGTTATACCTATTATAATTGGAGGATTTGGTAATTGATTAGTTCCTTTAATATTAGGAGCTCCAGATATAGCTTTTCCTCGTATAAATAATATGAGATTTTGGTTGTTAGTTCCTTCTTTAATTTTATTGGTATTAAGGGGGGTATTAAATTTAGGTGTTGGTACTGGATGAACAGTATACCCTCCATTATCTTCAATAATAGGTCATAGGGGGTGTTCAGTGGATTTAGCTATTTTTTCTTTACATTTAGCTGGGGCTTCATCAATTATAGGGGCTATTAATTTTATTACAACTATTTTAAATATAAGATTTTATTTAATTAAATTAGATCAATTAAGTTTATTAGTTTGATCAATTTTAATTACTGCTATTTTGTTATTATTATCTTTACCTGTTTTAGCTGGTGCAATTACTATATTATTAACAGATCGTAATTTAAATACAACTTTTTTTGATTTTTCTGGTGGGGGGGATCCTGTTTTATAT
_90_BRACONIDAE_OPIINAE_Opius_sp_USNMENT01322597_                         TATTTTTTATTTGGGATTTGAGCAGGTATAGTTGGTTTATCTATAAGATTAATTATTCGTTTAGAATTAGGGATACCAGGTAGATTATTAAATAATGATCAGATTTATAATAGGATGGTTACTGCACATGCTTTTGTCATAATTTTTTTTATAGTAATACCAATTATAATTGGGGGGTTTGGAAATTGGTTAGTACCTTTAATATTAGGGGCACCTGATATAGCATTTCCTCGTATGAATAATATAAGATTTTGATTATTAATTCCTTCATTTATTATATTAATTTTAAGAAGTTTATTAAATGTTGGGGTAGGTACTGGATGAACTGTTTACCCTCCTTTATCTTTAGGAGTGGGTCATAGGGGGATATCGGTTGATTTAGCTATTTTTTCTTTACATTTAGCTGGGGCTTCTTCTATTATAGGGGCAATTAATTTTATTACTACAATTTTTAATATAAATTTTTTTATAATTAAGTTAGATCAGTTAAGGTTGTTAATTTGATCTATTTTAATTACTGCTTTTTTATTATTATTATCTTTACCCGTGTTAGCAGGGGCAATTACAATGTTATTAACTGATCGAAATTTGAATACAACATTTTTTGACTTTTCAGGTGGGGGGGATCCTGTTTTGTTT
_91_BRACONIDAE_OPIINAE_Orientopius_belokobylskij_CNIN4297_               TATTTTTTATTTGGGATATGATCAGGTATAGTTGGGTTATCAATAAGAATAATTATTCGTTTAGAATTAGGGATGCCAGGTAGATTATTATCTAATGATCAAATTTATAATAATATAGTTACTGCTCATGCTTTTGTGATAATTTTTTTTATAGTTATACCAATTATACTTGGTGGGTTTGGTAATTGATTAGTTCCTTTAATATTAGGGGCTCCTGATATGGCTTTCCCTCGGATAAATAATATAAGATTTTGGTTATTGGTACCTTCAATAATTTTATTAATTTTAAGAAGTTTAATAAATGTAGGGGCAGGTACAGGATGAACTATATACCCTCCTTTATCTTCAATGATTGGACATAGTGGTATTTCTGTAGATTTAGTTATTTTTTCTTTACATTTAGCAGGTATTTCTTCTATTATAGGTGCTATTAATTTTATTACAACAATTTTAAATATAAATTTTTATAAAATTAAGTTAGATCAATTAAGTTTATTTGTTTGATCTATTTTAATTACAGCAATTTTATTATTATTGTCTTTACCTGTTTTGGCTGGGGCTATTACAATATTATTATGTGATCGTAATTTAAATACAACATTTTTTGATTTTTCAGGGGGTGGGGACCCTGTTTTATTC
_92_BRACONIDAE_OPIINAE_Utetes_sp_USNMENT01322452_                        TATTTTTTATTTGGTATTTGGTCTGGTATAGTAGGGTTATCAATAAGATTAATTATTCGAATGGAATTAGGTATTCCTGGTAGATTATTGATAAATGATCAAATTTATAATAGAATAGTTACGGCTCATGCTTTTGTTATAATTTTTTTTATAGTTATACCAATTATAATTGGGGGATTTGGGAATTGATTGGTCCCATTAATATTAGGTGCTCCTGATATAGCTTTTCCTCGTATAAATAATATGAGATTTTGGTTATTAATTCCTTCCTTAATATTATTAATTTTAAGAAGATTATTAAATGTTGGGGTTGGGACTGGTTGAACAGTTTATCCTCCTTTATCTTCAATAGTTGGTCATGGAGGTTTATCAGTTGATTTAGCTATTTTTTCTTTACATTTAGCAGGGGTTTCTTCTATTATAGGTGCTATTAATTTTATCACAACTATTTTTAATATAAATTTTTATATAATTAAATTAGATCAATTAAGTTTATTGATTTGGTCAATTTTAATTACTGCAATTTTATTATTATTATCATTACCAGTTTTAGCTGGTGCAATTACTATATTATTAACTGATCGTAATTTAAATACATCTTTTTTTGATTTTTCTGGTGGAGGGGATCCAATTTTATTT
_93_BRACONIDAE_ORGILINAE_Orgilus_sp_USNMENT01322598_                     TATTTTTTATTTGGAATTTGATCTGGAATTTTAGGTATATCTATAAGATTAATAATTCGATTAGAATTGGGTATGCCTGGAAGATTAATTGGTAATGATCAGGTTTATAATAGAATTGTAACAGCACATGCTTTTATTATAATTTTTTTTATAGTAATACCGATTATAATTGGAGGATTTGGTAATTGATTAATTCCTTTAATATTAGGGTGTCCTGATATAGCATTTCCTCGAATAAATAATATAAGTTTTTGATTATTAATTCCTTCATTAATGTTTTTAATTTTTAGTGGAATTTTAAATACAGGTGTTGGTACTGGTTGAACAGTTTATCCTCCTTTATCATTAAATATTGGTCATGGAGGTTTATCTGTAGATATAGCTATTTTTTCTTTACATTTAGCTGGAATTTCTTCAATTATAGGTGCTGTAAATTTTATTACTACAATTTTAAATATACGGTCAAATAAAATTATAATAGATAAAATTTCTTTATTAAGGTGATCAGTAATAATTACTGCAATTTTATTGTTATTATCTTTACCTGTATTAGCTGGTGCTATTACAATATTATTAACTGATCGTAATATAAGGACTTCATTTTTTGATCCTTCGGGGGGGGGAGATCCAATTTTATAT
_94_BRACONIDAE_ORGILINAE_Stantonia_sp_USNMENT01322481_                   TATTTAAAATTTGGAGTTTGGGCTGGTATTTTAGGGATATCTATAAGATTAATTGTACGATTAGAATTAGGTATACCTGGGAGTATAATTGGTAATGATCAAATTTATAATAGAATTGTTACTGCTCATGCTTTTGTAATAATTTTTTTTATGGTTATACCAATTATAATTGGAGGTTTTGGTAATTGATTAATTCCAATAATATTAGGATGTCCTGATATAGCTTTCCCACGTATAAATAATATGAGATTTTGATTATTAATTCCTTCTTTAATGTTATTAATTTTTAGAAGTGTTTTAAATATTGGTGTTGGTACTGGGTGAACAGTTTATCCTCCATTATCTTTATTGATTGGTCATGGAGGGGTATCAGTTGATATAGCAATTTTTTCTTTACATTTAGCTGGTATTTCTTCTATTATAGGAGCAATTAATTTTATTACTACAATTTTAAATATACGAGTTGATAAAGTTTATATGGATAAAATTTCTTTATTATCTTGATCAGTTTTTATTACTGCAATTTTATTATTATTATCTTTACCTGTATTGGCTGGTGCTATTACTATATTATTAACAGATCGTAATTTAAATACTTCTTTTTTTGATCCTTCAGGCGGAGGTGACCCAATTTTATAT
_95_BRACONIDAE_PAMBOLINAE_Pambolus_oblongispina_CNIN3050_                TATTTTATTTTTGGAATTTGAGCTGGAATATTAGGATTATCAATAAGATTAATTATTCGATTAGAATTAGGTATACCTGGTAGACTAGTTGGTAATGATCAAATTTACAATGTTATAGTAACATCACATGCATTTATTATAATTTTTTTTATAGTTATACCAATTATAATTGGAGGATTTGGAAATTGATTAATTCCTTTAATATTAGGAGCTCCTGATATATCTTTTCCTCGAATAAATAATATAAGATTTTGATTATTAATTCCTTCATTATTTTTATTATTATTAAGTAGATTATTAAATGTTGGTGTTGGAACAGGATGAACAATATATCCTCCATTATCTTCAAGAATTGGGCATAGAGGAATTTCTGTTGATTTAGCAATTTTTTCTTTACATTTAGCTGGTGCTTCTTCAATTATAGGAGCAATTAATTTTATTACAACAATTTTTAATATACGATTAAATTATTTAAAATTAGATCAAATTTCTTTATTTGTATGATCAGTTTTAATTACTGTATTTTTATTATTATTAGCTTTACCTGTTTTAGCAGGAGCAATTACAATATTATTAACAGATCGAAATTTAAATACTACATTTTTTGATTTTTCAGGTGGGGGTGACCCAATTTTATTT
_96_BRACONIDAE_PAMBOLINAE_Pambolus_Phaenodus_sp_CNIN4025_                TATTTTATTTTTGGTATTTGATCTGGAATATTAGGTATGTCTATAAGATTAATTATTCGATTAGAATTGGGAATACCAGGTAGAATATTAGGTAATGATCAAATTTATAATGTAATAGTAACTTCTCATGCATTTATTATAATTTTTTTTATAGTAATACCTATTATGATTGGTGGATTTGGTAATTGATTAATTCCATTAATATTAGGGGCTCCTGATATATCTTTCCCTCGAATAAATAATATAAGATTTTGATTATTAGTTCCTTCTTTATTTTTATTACTATTGAGAAGATTATTAAATGTTGGAGTTGGTACAGGATGAACAATATATCCACCTTTATCTTCCTCTATTGGACATAGAGGAATTTCCGTTGATTTAGCAATTTTTTCTTTACATTTAGCAGGTGCTTCATCAATTATGGGGGCAATTAATTTTATTACTACAATTTTTAATATACGATTAAATTATTTAAAATTAGATCAAATTTCTTTATTTGTTTGATCAGTTTTAATTACTGTTTTATTATTATTATTAGCTTTACCAGTATTAGCTGGAGCAATTACTATATTATTAACAGATCGAAATTTAAATACAACATTTTTTGATTTTTCTGGAGGGGGAGATCCAATTTTATTT
_97_BRACONIDAE_PAMBOLINAE_Phaenodus_pallipes_CNIN4292_                   TATTTTATTTTTGGAATTTGATCTGGAATAGTAGGTATATCAATAAGATTAATTATTCGTTTAGAATTGGGAATACCTGGAAGAATATTAGGAAATGACCAAATTTATAATGTAATAGTTACTTCTCATGCATTTGTTATAATTTTTTTTATAGTTATACCAATTATAATTGGAGGTTTTGGAAATTGATTAATTCCTTTAATATTAGGAGCTCCAGATATATCTTTTCCTCGAATAAATAATATAAGATTTTGATTATTAATTCCTTCATTATTTTTATTATTATTAAGAAGATTATTAAATGTTGGAGTAGGAACTGGATGAACTATATATCCTCCATTATCATCAAGAATTGGTCATAGGGGAATTTCTGTTGATTTAGCTATTTTTTCTTTGCATTTAGCAGGAGCTTCTTCAATTATAGGTGCTATTAATTTTATTACAACAATTTTTAATATACGATTAAATTATTTAAAGTTAGATCAAGTTTCTTTATTTATTTGATCTGTATTAATTACAGTATTTTTATTATTATTAGCATTACCTGTTTTAGCAGGAGCAATTACTATATTATTAACAGATCGAAATTTAAATACAACATTTTTTGATTTTTCAGGAGGAGGAGATCCAATTTTATTT
_98_BRACONIDAE_HORMIINAE_Chremylus_elaphus_USNMENT01322599_              TATTTTTTGTTTGGAATTTGAGCTGGTATATTAGGTTTATCTATAAGATTAATTATTCGATTGGAGTTAGGAATACCTGGAAGATTATTAGGTAATGATCAGATTTATAATAGGATAGTTACAGCTCATGCATTTGTTATAATTTTTTTTATAGTTATACCTATTATAATTGGGGGGTTTGGAAATTGATTAGTACCATTAATATTGGGGGCTCCTGATATAGCTTTTCCTCGTATAAATAATATAAGATTTTGATTATTAATTCCTTCATTAATTTTATTAATTTTAAGAGGGTTTTTAAATGTAGGGGTAGGGACAGGATGAACTGTTTATCCTCCATTATCTTCAATTATTGGACATAATGGTATATCTGTAGATTTAGCAATTTTTTCTTTACATTTAGCTGGAATTTCTTCAATTATAGGAGCTATTAATTTTATTACAACAATTTTTAATATAAATTTATTTTCTATTAAAATGGATCAAATTATATTATTGGTTTGGTCAATTTTAATTACAGCTTTATTATTATTATTATCTTTACCTGTATTGGCTGGGGCAATTACAATATTATTAACTGATCGAAATTTAAATACAACATTTTTTGATTTTTCTGGTGGAGGGGATCCAATTTTATTT
_100_BRACONIDAE_RHYSIPOLINAE_Allobracon_sp_CNIN3887_                     TATTTTTTATTTGGAATATGATCAGGAATAATTGGTTTATCAATAAGTTTAATTATTCGTTTAGAATTGGGTATACCTGGAAGATTATTAGGTAATGATCAAATTTATAATACTATGGTTACTGCTCATGCATTTATTATAATTTTTTTTATAGTAATGCCTGTAATAATTGGTGGATTTGGTAATTGATTAATTCCTTTAATATTAGGATCTCCTGATATAGCTTTTCCACGAATAAATAATATAAGATTTTGGTTATTAATTCCTTCTTTAATTTTATTAGTTTTAAGAGGAATTGTTAATGTTGGAGTTGGTACTGGATGAACAATTTATCCTCCTTTATCTTCAAATTTGGGTCATAGGGGAATTTCTGTTGATTTTGCTATTTTTTCATTACATTTGGCTGGGGCGTCTTCAATTATAGGGGCAGTTAATTTTATTTCAACAGTTTTTAATATATTA------TTTGTTAAATTAGATCAATTAAGTTTATTAATTTGATCTGTTATAATTACAGCTTTTTTATTATTATTATCTTTACCTGTTTTAGCTGGAGCTATTACTATATTATTAACTGATCGAAATTTTAATACTTCATTTTTTGATTTTTCTGGAGGGGGTGATCCTATTTTATTT
_101_BRACONIDAE_RHYSIPOLINAE_Parachremylus_litchii_CNIN4191_             TATTTTTTATTTGGAATTTGAGCAGGTATAATTGGATTATCTATAAGAATAATTATTCGATTAGAATTAGGTATACCTGGAAGAATATTAGGAAATGATCAAATTTATAATAGAATAGTTACAGCTCATGCTTTTGTTATAATTTTTTTTATAGTTATACCAATTATAATTGGGGGGTTTGGTAATTGATTAGTTCCTTTAATATTAGGAGCTCCCGATATAGCATTTCCTCGAATAAATAATATAAGATTTTGATTAATCGGA????????????????????????AGAGCGTCGTGT------AGGGAAGTRMYYKKMYGATCWGTTTATCCTCCTTTATCTTCTAGATTAGGTCATAGAGGTATCTCAGTTGATTTAGCTATTTTTTCTTTACATTTAGCAGGGGCTTCTTCTATTATAGGAGCTATTAATTTTATTACTACTATTTTTAATATATGTTTATTTTCTTTAAAATTAGATCAAGTTAGTTTATTAGTTTGATCTATTTTAATTACTGCTTTATTACTATTATTATCTTTACCAGTTTTAGCAGGAGCAATTACAATATTATTAACAGATCRTAATTTAAATACATCATTTTTTGACTTTTCAGGTGGAGGGGATCCTATTTTATAT
_102_BRACONIDAE_RHYSIPOLINAE_Pseudavga_flavicoxa_CNIN4169_               TATTTTATATTTGGAATGTGATCGGGTATGGTTGGTTTATCCATAAGTTTAATTATTCGGTTGGAGTTAGGTATACCAGGTAGTTTATTAGGTAATGACCAAATTTATAATGTTATGGTTACGGCTCATGCTTTTATTATAATTTTTTTTATAGTTATACCTGTAATAATTGGGGGGTTTGGGAATTGATTAGTACCTTTGATATTAGGGGCCCCTGATATAGCTTTCCCTCGAATAAATAATATAAGTTTTTGGTTATTAATTCCTTCTTTAATTTTGTTATTTTTAAGGAGAATTTTAAACGTTGGGGCAGGGACTGGTTGGACTATTTATCCTCCATTATCTTCAATAGTTGGGCATAGAGGGATATCTGTTGATTTGGCTATTTTTTCTTTGCATTTAGCTGGAGCTTCTTCTATTATGGGAGCTATTAATTTTATTTCTACAATTTTTAATATATGTTTATTTTCTATTAAAATAGATCAAATTAATTTATTAGTTTGATCAATTTTAATTACTGCTTTTTTGTTATTATTATCTTTACCTGTTTTAGCTGGGGCAATTACTATATTATTAACTGATCGTAATTTAAATACTACTTTTTTTGATTTTTCTGGAGGTGGGGATCCAGTTTTATTC
_103_BRACONIDAE_HORMIINAE_Hormius_sp_CNIN4023_                           TATTTTTTATTTGGTATATGGGCAGGTATAGTTGGTTTATCAATAAGATTAATTATTCGTTTAGAATTAGGCATACCTGGGAGATTATTAGGAAATGATCAAATTTATAATTCTATAGTAACTGCACATGCTTTTATTATAATTTTTTTTATAGTTATACCAATTATAATTGGAGGATTTGGAAATTGATTAGTACCTTTAATATTAGGATCTCCTGATATAGCTTTCCCACGAATAAATAATATAAGGTTTTGATTATTAGTTCCTTCTTTAATATTATTAATTTTTAGTGGATTATTAAATGTTGGTGTAGGGACAGGTTGAACAATATATCCTCCTTTATCTTCTTTAATTGGTCATGGTGGTATTTCAGTTGATTTAGCTATTTTTTCTTTACATTTAGCTGGGATTTCTTCTATTATAGGAGCAATTAATTTTATTACAACAATTTTTAATATAACTTTATTTAATATAAAAATAGATCAGATTAGTTTATTAATTTGATCTATTTTAATTACTGCTTTTTTATTATTATTATCTTTACCTGTTTTAGCAGGGGCTATTACTATATTATTAACTGATCGTAATTTAAATACTACATTTTTTGATTTTTCTGGTGGTGGGGATCCAATTTTATTT
_104_BRACONIDAE_RHYSIPOLINAE_Rhysipolis_bicarinator_CNIN4313_            TATTTTTTATTTGGTTTATGATCAGGTATATTAGGGTTATCAATAAGTTTAATCATTCGTTTAGAATTAGGAATGCCTGGGAGTATATTAGGCAATGATCAGATTTATAATAGTATAGTGACTGCTCATGCTTTTATTATAATTTTTTTTATAGTTATACCTATTATAATTGGTGGGTTTGGAAATTGACTGGTTCCTTTAATATTAGGGGCTCCTGATATAGCTTTCCCTCGAATAAATAATATAAGTTTTTGATTGTTAATTCCTTCATTAATTTTATTAATTTTGAGAGGTATTTTAAATGTTGGGGTAGGTACTGGTTGAACAATTTATCCTCCTTTATCTTCTATAATTGGTCATAGAGGGGTATCTGTTGATTTAGCTATTTTTTCTTTGCATTTAGCAGGTATTTCTTCTATTATAGGAGCAATTAATTTTATTTCAACAATTTTTAATATATGTTTATTTACTATTAAAATAGATCAAATTAGATTATTAGTATGATCTATTTTAATTACTGCAATTTTATTATTATTGTCTTTACCTGTTTTAGCAGGGGCTATTACTATATTATTAACTGATCGTAATTTAAATACTACTTTTTTTGATTTTTCTGGAGGGGGGGATCCAATTTTATTT
_105_BRACONIDAE_RHYSSALINAE_Acrisis_brevicornis_CNIN4314_                TATTTTTTATTTGGAATATGAGCGGGTATAATTGGTTTATCTATAAGATTAATTATTCGATTAGAATTAGGAATACCTGGAAGATTGTTGGGTAATGATCAAATTTATAACACAATCGTTACATCACATGCTTTTGTAATAATTTTTTTTATAGTTATACCTGTAATAATTGGTGGTTTTGGAAATTGGTTAGTTCCTTTAATATTAGGGGCTCCCGATATGGCTTTCCCTCGGATAAATAATATAAGATTTTGATTATTAATTCCTTCTTTTACGTTATTATTGTTTAGAAGAATTTTAAATGTTGGGGTAGGGACAGGATGAACTATTTATCCTCCTTTATCATCAAGGATAGGACAAATGGGGGTATCTGTTGATTTGTCTATTTTTTCTTTACATTTAGCTGGAGTTTCTTCAATTATAGGAGCTATTAATTTTATCACAACTATTTTTAATATGCGTTTATATAAATTAAGTTTAGATCAAATACCTTTATTAGTTTGATCAATTTTAATTACAGCTTTTTTATTATTATTATCTTTACCTGTTTTAGCAGGAGCTATTACAATATTATTAACTGATCGAAATTTAAATACAACATTTTTTGATTTTTCTGGTGGGGGGGATCCAGTTTTATAT
_106_BRACONIDAE_RHYSSALINAE_Dolopsidea_indagator_CNIN4284_               ???????????????????????????????????????????????????ATTATTCGAGTAGAATTAGGTATGCCTGGGAGGTTATTAATAAATGATCAAATTTATAATAGAGTTGTTACAGCTCATGCATTTGTAATAATTTTTTTTATAGTTATACCTGTAATAATTGGAGGGTTTGGAAATTGGTTAATTCCTTTAATATTAGGGTCTCCAGATATAGCTTTCCCTCGGATAAATAATATAAGATTTTGATTATTAATTCCTTCATTATTTTTGTTATTATTAAGAGGAATTGTTAATGTTGGTRTA???????????????????????????????????????????????????????????????????????????????????????????????????????????????????????????????????????????????????????????????????????????????????????????????????GTATTAATTACTGCTTTTTTATTATTATTATCTTTACCAGTTTTGGCTGGGGCAATTACTATATTATTAACAGATCGTAATTTAAATACAACATTTTTTGATTTTTCAGGTGGGGGGGATCCTGTTTTATAC
_107_BRACONIDAE_RHYSSALINAE_Oncophanes_minutus_CNIN4285_                 ???????????????ATGTGGGCTGGGATAGTTGGTTTATCAATAAGAGTAATTATTCGTTTAGAATTAGGTATACCTGGTAGTTTATTAGGTAATGACCAAATTTATAATTCAATTGTTACAGCTCATGCCTTTGTTATAATTTTTTTTATAGTTATACCTGTAATAATTGGAGGGTTTGGGAATTGATTAATCCCTTTAATATTAGGGGCTCCTGATATAGCTTTCCCTCGAATAAATAATATAAGGTTTTGGTTATTAATTCCTTCTTTATTATTATTATTATTTAGTGGTATTGTTAATGTTGGGGTAGGTACAGGGTGAACAGTTTATCCCCCTTTATCATCGACAATAGGTCAAATAGGTATATCTGTTGATTTAGCTATTTTTTCTTTACATTTGGCTGGTATATCTTCAATTATAGGTGCTATTAATTTTATTACAACAATTTTTAATATACGTTTATATAAATTAAGTATAGATCAAATTTCTTTATTAATTTGATCTGTTTTAATTACAGCTTTTTTATTATTATTATCATTACCTGTGTTAGCAGGTGCTATCACAATATTATTAACTGATCGTAATTTAAATACAACTTTTTTTGATTTTTCAGGAGGAGGGGATCCTATTTTATAT
_108_BRACONIDAE_RHYSSALINAE_Proacrisis_orientalis_CNIN4289_              TATTTTATATTTBGAATTTGATCAGGTATATTAGGATTAGCTTTAAGATTAATTATTCGTTTAGAATTAGGAATACCAGGGAGATTAATAGGTAATGATCAAATTTATAATTCTATTGTTACTGCACATGCTTTTGTAATAATTTTTTTTATAGTTATACCAGTTATAATTGGAGGATTTGGAAATTGATTAATTCCTTTAATATTAGGGGCTCCTGATATAGCT??????????????????????????????????????????????????????????????????????????????????????????????????????????????????WKMYCRKMARAKMGTGGTCTAVBGADVDTATCTATTGATTTAGCTATTTTTTCTTTACATTTAGCTGGGATATCTTCAATTATAGGAGCAATTAATTTTATTACTACAATTTTTAATATAAATATTTATAAGTTAAAAATTGATCAGATTTCTTTATTAGTTTGATCAGTTTTAATTACTGCTTTATTATTATTATTGTCTTTACCAGTTTTAGCTGGGGCTATTACAATATTATTGACAGATCGAAATTTAAATACAACATTTTTTGATTTTTCTGGTGGAGGTGATCCAGTATTATAT
_109_BRACONIDAE_RHYSSALINAE_Pseudobathystomus_vernalis_CNIN4286_         TATTTTTTATTTGGTATATGGGCAGGCATAGTTGGTCTATCAATGAGTTTAATTATTCGGTTAGAATTAGGTATACCTGGCTCTTTATTAGGCAATGATCAAGTTTATAATAGGGTTGTTACTTCTCATGCTTTTGTAATAATTTTTTTTATAGTGATACCTGTTATAATTGGGGGGTTTGGTAATTGGTTAATTCCTTTAATATTAGGGGCTCCTGATATAGCATTTCCACGAATGAATAATATGAGTTTTTGGTTGTTAATTCCTTCATTATTATTAT?A?????????????????????????????????????????????GTTTACCCCCCTTTGTCTTCTTCTATAGGTCAAATAGGGATATCTGTTGATTTAGCTATTTTTTCTTTACATTTGGCGGGGGTATCTTCTGTTATGGGGGCTATTAATTTTATTACTACAATTTTTAATATGCGAGTTTATAAATTAAATATGGATCAGATTTCTTTATTAATTTGATCAATTTTAATCACTGCTTTTTTATTACTTTTATCATTACCTGTTTTGGCTGGGGCAATCACGATGTTATTAACAGACCGAAATTTAAACACTACTTTTTTTGATTTTTCAGGTGGGGGGGATCCAGTTTTATAC
_110_BRACONIDAE_RHYSSALINAE_Rhyssalus_clavator_CNIN4287_                 TATTTTTTATTTGGTATATGATCAGGGATAGTTGGGCTATCAATAAGTTTATTAATTCGATTAGAATTAGGGAATCCAGGCAGAATATTAAGTAATGACCAAATTTATAATAGAATTGTAACTTCACATGCTTTTGTTATAATTTTTTTTATAGTTATACCTATTATAATTGGTGGGTTTGGAAATTGATTAGTACCCTTAATGTTAGGGGCTCCAGATATAGCTTTCCCTCGAATAAATAATATAAGATTTTGATTATTAATTCCTTCTTTAATTATATTATTAATAGGGGGGGTAATTAATGTGGGTGTTGGAACTGGGTGAACAGTTTATCCACCCTTATCATTAATAATAGGG?????????GTATCTATTGATATCTCAATTTTTTCTTTACATTTAGCGGGTATTTCATCTGTAATGGGGGCTATTAATTTTATTTCTACAATTTTTAATATACAATTATTAAATATAAAGTTAGATCAAATTTCTTTATTAATTTGATCTATTTTAATTACAGCTTTTTTATTATTAATATCATTACCAGTTTTAGCTGGTGCTATTACAATATTATTAACTGATCGAAATTTAAATACTTCTTTTTTTGATTTTGCTGGAGGAGGGGATCCAATTTTATTC
_111_BRACONIDAE_ROGADINAE_Aleiodes_cameronii_CNIN3898_                   TATTTTTTATTTGGTATATGGTCAGGGATGGTTGGGATATCAATAAGATTAATTATTCGGTTAGAATTGGGGGTGTGTGGGAGGGTTTTAGGTAATGATCAAATTTATAATGGTATAGTTACTTTACATGCTTTTATTATAATTTTTTTTATAGTTATACCTATTATAATTGGAGGTTTTGGAAATTGATTAATTCCTTTAATATTAGGATCTCCAGATATAGCTTTTCCTCGTATGAATAATATAAGATTTTGGTTATTAATTCCTTCAATTTTATTATTATTAATGAGAGGTGTTGTTAATGTTGGTGTAGGTACTGGGTGAACTATTTATCCTCCTTTATCTTCTTTATTAGGTCATGGGGGGATATCTGTAGATTTATCAATTTTTTCTATTCATTTAGCTGGAGCTTCTTCAATTATAGGGGCTATTAATTTTATTACTACAATTTTTAATATGAATTTATTTATAATTAAAATAGATCAAATTATATTATTTGTTTGATCTGTATTAATTACAGCTTTTTTATTATTATTATCTTTACCAGTTTTAGCAGGGGCAATTACAATATTATTAACAGATCGTAATATAAATACTACTTTTTTTGATTTTTCTGGAGGGGGTGATCCTATTTTATTT
_112_BRACONIDAE_ROGADINAE_Aleiodes_coronopus_Group_CNIN4016_             TATTTTTTATTTGGTATATGGGCGGGTGTAGTGGGTATATCAATAAGGTTAATTATTCGTTTGGAGTTAGGAGTTTGTGGAAGAATTTTAGGTAATGATCAAATTTATAATGGTATAGTTACATTACATGCTTTTGTAATAATTTTTTTTATAGTAATACCTATTATAATTGGTGGATTTGGGAATTGATTAATTCCTTTAATGTTAGGAGCTCCTGATATAGCTTTCCCTCGAATAAATAATATAAGATATTGATTATTAATTCCTTCTTTTATATTTTTATTAATTAGTGGGATAATTAATGTTGGGGTTGGTACAGGGTGAACTATATATCCACCTTTATCTTCTTTAATTGGTCATACTGGGATATCAGTAGATATTTCTATTTTTTCTTTACATATAGCTGGAGTTTCTTCTATTATAGGTGCTATTAATTTTATTACAACAGCATTAAATATAAATTTATTTATACTTAAAATAGATCAAATTAGATTATTTATTTGATCAGTAATAATTACTGCTGTTTTATTATTATTATCTTTACCTGTTTTAGCTGGGGCTATTACTATATTATTAACAGATCGTAATTTAAATACTACTTTTTTTGATTTTTCAGGAGGGGGGGATCCAATTTTATTT
_113_BRACONIDAE_ROGADINAE_Aleiodes_sp_CNIN3040_                          TATTTCCTTTTTGGTATATGAGCAGGAATAATTGGAATATCTATAAGCTTAATTATTCGATTAGAATTAAGAATGAGTGGAAGAATTTTAAAAAATGATCAAATTTATAACGGTATAGTAACTTTACATGCTTTCATTATAATTTTTTTTATAGTTATACCAATTATAATTGGAGGATTTGGAAATTGATTAATTCCTCTAATATTAGGAGCTCCTGATATAGCTTTCCCACGAATAAATAATATAAGATTTTGATTATTAATCCCTTCTTTGATACTTTTATTAATTAGTGGAGTAATTAATACAGGAATAGGGACTGGATGAACAATATACCCTCCATTATCATCATTAATTGGTCATAATGGAATTTCTGTAGATATATCTATTTTTTCATTACATCTAGCTGGAGCCTCATCAATTATAGGAGCCATTAATTTTATTTCAACTATTTTTAATATAAATTTAATAACAATTAAAATAGACCAAATCATATTATTGATTTGGTCTATTTTAATTACCACAATTTTATTACTTTTATCTTTACCTGTCCTAGCTGGAGCTATTACTATATTATTAACAGATCGAAATTTAAACACAAGATTTTTTGACTTTTCAGGAGGAGGAGACCCAATTTTATTC
_114_BRACONIDAE_ROGADINAE_Aleiodes_pilosus_Group_CNIN3884                TATTTTTTATTTGGAATATGATCAGGTATAATTGGGATATCTATAAGATTTATTATTCGATTAGAATTAAGAACTAGAGGCAGAATTTTAAAAAATGATCAAATTTACAATGGTATAGTTACTTTACATGCATTTATTATAATTTTTTTTATAGTAATACCAATTATAATTGGAGGGTTTGGAAATTGATTAATCCCTTTAATACTTGGGGCCCCAGATATAGCATTTCCTCGAATAAATAACATAAGATTTTGATTATTAATTCCATCTCTAATACTTTTATTAACTAGAGGAGTAACTAATTCAGGGGTTGGGACAGGTTGAACAATATATCCACCTCTCTCATCATTAATTGGACACAATGGATTATCAGTTGATATATCAATTTTCTCTTTACATTTAGCGGGGGCTTCTTCAATTATAGGAGCTATTAATTTTATCTCAACTATTTTTAATATAAATCTAATAATAATTAAAATTGAACAATTAAGATTATTCACTTGATCCATCTTAATTACAACAATTTTATTATTATTATCCCTTCCAGTTTTAGCTGGAGCTATTACTATATTATTAACTGATCGTAACCTAAATACTAGATTTTTTGACTTTTCTGGGGGAGGAGACCCAATCTTATTT
_115_BRACONIDAE_ROGADINAE_Betylobracon_waterhousei_CNIN4183_             ??????????????????????????????????????????????????????????????????????????????????????????????????????????????????ATGGTTACTGCTCATGCTTTTGTAATAATTTTTTTTATAGTTATACCAATTATAATTGGTGGATTTGGTAATTGACTTATTCCTTTAATATTGGGAGCTCCTGATATAGCTTTCCCTCGTATGAATAATATGAGATTTTGGTTATTAATTCCTTCATTATTTTTATTAATTTTAAGGGGATTAGTAAATGTTGGAGTTGGAACAGGTTGAACTGTTTATCCTCCTTTGTCATCTTTGGTGGGTCATGGGGGTATTTCAGTTGATTTAGCTATTTTTTCTTTACATTTAGCAGGAATATCTTCTATTATAGGGGCTATTAATTTTATTACAACAATTTTTAATATAAGTTTATATAATATTAAGATAGATCAAATTATATTATTAGTGTGATCTGTATTAATTACAGCTTTTTTATTATTATTGTCTTTACCTGTTTTAGCTGGAGCTATTACAATATTATTAACTGATCGTAATTTAAATACAACTTTTTTTGATTTTTCTGGTGGGGGGGATCCTATTTTATTT
_116_BRACONIDAE_ROGADINAE_Canalirogas_sp_CNIN3883_                       TATTTTTTGTTTGGTATTTGATCTGGTATATTAGGTTTGTCTATAAGAATGATTATTCGTTTAGAATTAAGTATACCTGGTAGTTTATTGGGTAATGATCAAATTTATAATAGAGTAGTTACTGGGCATGCTTTTATTATAATTTTTTTTATGGTTATACCTGTAATATTAGGTGGCTTTGGGAATTGATTGATTCCTTTAATATTGGGGGCGCCTGATATAGCTTTCCCACGAATAAATAATATAAGTTTTTGATTATTAATTCCTTCTTTGATTTTATTATTAGTTAGTAATATTGTAAATGTTGGGGTAGGTACTGGATGAACTGTTTATCCTCCATTATCTTCATTAATTGGTCATGGGGGTATATCTGTTGATTTAGCTATTTTTTCTTTACATTTAGCTGGTTCATCTTCAATTATAGGTGTAGTTAATTTTCTTTCAACAATTTTTAATATAAAATTAATTTCTATTAAATTTGATCAAATTAATTTATTTGTTTGATCAGTTTTGATTACAGCAATTTTATTATTATTATCTTTACCTGTGTTGGCTGGGGCTATTACTATATTATTGACAGATCGAAATTTAAATACTTCTTTTTTTGATTTTTCTGGTGGTGGTGATCCTGTTTTATTC
_117_BRACONIDAE_ROGADINAE_Choreborogas_sp_CNIN3899_                      TATTTTTTTTTTGGTATATGGTCAGGTATATTGGGCCTATCAATAAGGTTAATTATTCGGTTTGAATTAGGGGTTCCTGGGTCATTTTTAGGTAATGATCAGATTTATAATAGAATTGTTACGGCTCATGCTTTGGTTATAATTTTTTTTATGGTTATGCCTGTAATAATTGGGGGGTTTGGTAATTGATTAATTCCTTTAATATTAGGTGCACCTGATATAGCTTTCCCTCGAATGAATAATATAAGATTTTGATTATTAATTCCTTCTATTTTGTTATTGTTAGTTAGGTCTTTGGTTAATGTTGGGGCAGGTACAGGTTGAACAATTTATCCTCCGTTATCTTCGTTGATAGGTCATGGTGGGATTTCAGTTGATTTAGCTATTTTTTCTTTACATTTAGCTGGTGCGTCATCAATTATAGGTGCAATTAATTTTATTTCTACAATTTTTAATATAAATTTATTTTCAATGAAAATAGATCAAATTATATTATTAGTTTGATCTGTATTAATTACTGCTTTTTTATTATTATTATCATTACCTGTTTTAGCGGGGGCAATTACTATATTATTATTTGATCGTAATATTAATAGAACTTTTTTTGATTTTTCAGGAGGAGGGGATCCTATTTTATTT
_118_BRACONIDAE_ROGADINAE_Clinocentrus_sp_CNIN3042_                      TATTTTATTTTTGGGATATGATCAGGGATATTGGGGGTATCTATGAGGGTAATTATTCGTATAGAATTAGGAATATCTGGGAGGTTATTAGGAAATGATCAAATTTATAATGTTATAGTTACTGCTCATGCTTTGTTAATAATTTTTTTTATGGTGATACCAATTATAATTGGAGGGTTTGGTAATTATTTAATTCCTCTTATATTAGGGGCTCCTGATATAGCTTTCCCTCGTATAAATAATATAAGATTTTGGTTGTTATTTCCCTCTTTAATAATATTATTGTTTAGGGGGGTATTAAATGTTGGGGTAGGGACAGGATGAACTATTTATCCTCCTTTATCAAGGTTAATCGGTCATAGAGGTATTTCTTTAGATTTAGCAATTTTTTCTTTACATTTAGCAGGGGCTTCTTCCATTATAGGAGCTATTAATTTTATTTCAACAATTTTTAATATAAATTTATTTATAATTAAATTGGATCAATTTAGGTTATTTATTTGGTCAGTTTTTATTACAACTGTTTTATTATTATTATCTTTACCTGTGTTAGCAGGGGCTATTACAATATTATTGACTGATCGTAATTTGAATACTACTTTTTTTGATTTTTCAGGGGGGGGGGATCCTATTTTATTT
_119_BRACONIDAE_ROGADINAE_Cordylorhogas_sp_CNIN4014_                     TATTTTTTATTTGGGATATGAGCAGGTATAATTGGTTTATCTATAAGAGTAATTATTCGTCTTGAATTAAGAACCCCAGGAAGAATTTTAAAAAATGACCAAATTTATAACGGAATAGTTACCCTTCATGCTTTTATTATAATTTTTTTTATAGTTATACCTATTATAATTGGAGGATTTGGAAATTGATTAATTCCTCTAATATTAGGAGCCCCTGATATAGCTTTCCCTCGAATAAATAATATAAGATTTTGACTCCTAACCCCCTCTATTCTTTTACTATTAACTAGAGGAATTATTAATTCAGGTGTAGGCACTGGTTGAACAATGTACCCCCCCTTATCTTCAAATATTGGACATAGAGGTATATCTGTAGATATATCTATTTTTTCCCTTCATTTAGCAGGAGCCTCTTCCATTATAGGAGCAATTAATTTTATCTCAACTATTATAAATATAAATATTAAAAAAATTAAAATAGATCAGATTATACTACTAATTTGGTCTATTTTAATTACAGCAATTCTTCTTCTTTTATCTCTTCCAGTTCTCGCCGGAGCAATTACAATATTATTAACAGATCGAAACTTAAACACTAGATTTTTTGATTTTTCAGGGGGAGGAGACCCTATTTTATTC
_120_BRACONIDAE_ROGADINAE_Cornutorogas_sp_CNIN4018_                      TATTTTCTTTTTGGAATTTGATCAGGTATAGTTGGTTTATCTATAAGAATTATTATTCGTTTAGAATTAAGTGCTCCTGGTAGTTTATTAAGGAATGATCAGATTTATAATAGAATAGTTACTGCTCATGCTTTTATTATAATTTTTTTTATAGTTATACCTATTATATTAGGAGGATTTGGAAATTGATTAGTTCCTTTAATATTAGGAGCCCCTGATATAGCATTTCCACGAATAAATAATATAAGATTTTGATTAATTATTCCGTCATTAATTTTATTATTATCAAGATCTATTGTTAATGTTGGAGTTGGGACAGGTTGAACAATTTACCCTCCTTTATCTTCTTTAGTGGGTCATGGTGGGAGATCAGTTGATATATCTATTTTTTCATTACATATAGCAGGTATATCTTCAATTATAGGAGTAATTAATTTTATTTCAACAATTTTTAATTTAAAATTATGTTCTCTTAAAATAGATCAAATAAATTTATTTATTTGATCTATTTTAATTACTAGAATTTTATTATTATTGTCTTTACCAGTTTTAGCAGGGGCTATTACTATATTATTAACTGATCGAAATTTAAATACTACATTTTTTGATTTTTCAGGAGGTGGAGATCCTATTTTATTT
_121_BRACONIDAE_ROGADINAE_Facitorius_granulosus_CNIN4203_                TATTTTTTATTTGGTATATGATCAGGAATAATTGGTATATCTATAAGAATAATTATTCGGTTAGAGTTAGGAACTCCAGGTAAATTTTTAGGGAATGATCAAATTTATAATGGAATAGTTACTATACATGCTTTTATTATAATTTTTTTTATGGTAATACCTATTATAATTGGAGGGTTTGGTAATTGATTAATTCCCTTAATATTAGGGGCTCCTGATATGGCTTTCCCTCGTATAAATAATATAAGATTTTGGTTATTAATTCCTTCTTTAGTTTTATTGTTATCTAGGAGAGTAATTAATTCTGGTGTTGGTACTGGTTGAACAATATATCCTCCTTTATCTTCTTTGATTGGACATGGTGGTGTTTCAGTTGATTTATCAATTTTTTCATTACATTTAGCTGGGGTTTCTTCAATTATAGGGGCTATTAATTTTATTTCTACTGTATTTAATATAAAATTATTGTTTTTAAATATAGATCAAATTATGCTTTTTGTTTGATCAGTTTTAATTACAGCTTTCTTACTATTGTTATCTTTACCTGTTTTAGCGGGTGCTATTACTATATTATTAACAGATCGAAATTTAAATACTACTTTTTTTGATTTTTCTGGAGGAGGAGATCCTGTGTTATTT
_122_BRACONIDAE_ROGADINAE_Macrostomion_sumatranum_CNIN4205_              TATTTTATTTTTGGGGTTTGAGCAGGAGTATTAGGGTTATCAATAAGTATAATTATTCGATTAGAGTTAAGTAATCCTGGGGGATTTATTAAAAATGATTTTATTTATAATAGGATAGTTACAGCTCATGCTTTTGTAATAATTTTTTTTATAGTTATACCTATTATAATTGGGGGTTTTGGGAATTGGTTAGTTCCATTAATGTTGGGGGCCCCTGATATAGCTTTTCCTCGTATAAATAATATGAGGTTTTGATTATTAATTCCTTCATTGGTTTTGTTGTTAATAAGTTCATTTATTGGTGTAGGAGTAGGAACAGGGTGAACTATATATCCTCCTTTATCTTCTTTAATAGGACATAGAAATATATCTGTTGATATAGTTATTTTTTCTTTACATTTAGCTGGTATTTCTTCTATTATAGGGGCTATTAATTTTATTAGAACAATTTTTAATATAAAATTAATATTTTTAAAATTAGATCAAATTAATTTATTTATTTGATCAATTTTGATTACTGTTGTTTTATTATTATTATCATTACCTGTATTAGCAGGTGCTATTACTATGTTGTTAACTGATCGTAATTTAAATACTACTTTTTTTGATTTTTCTGGGGGTGGGGATCCTGTATTATTT
_124_BRACONIDAE_ROGADINAE_Myocron_sp_CNIN4029_                           TATTTTATTTTTGGTATTTGATCCGGTATTTTAGGTTTATCTATAAGAATTATTGTTCGTATAGAATTAAGTAGACCTGGGGGTTTAATTAAAAATGATTATATTTATAATAGAATAGTTACTGCTCATGCTTTTATTATAATTTTTTTTATAGTCATACCTATTATGATTGGTGGGTTTGGAAATTGATTAATTCCATTAATATTGGGTTCTCCAGATATAGCATTTCCTCGAATAAATAATATAAGATTTTGATTATTAATTCCTTCTTTAAGTTTATTATTAATAAGATCTTTTGTTAATGTAGGAGTAGGTACCGGTTGAACAATATATCCACCATTATCTTCTTTATTAGGGCATAGAGGGGTTTCTGTTGATATAGTTATTTTTTCTTTACATTTAGCTGGAGCTTCTTCAATTATAGGTGCAATTAATTTTATTTCAACAATTTTTAATATAAAATTATTTTTTTTAAAAATAGATCAAATTAATTTATTTATTTGGTCAGTTTTGATTACTGTAATTTTATTATTATTATCTTTACCTGTTTTAGCGGGGGCTATTACGATATTGTTAAGGGATCGAAATATTAATACTACATTTTTTGATTTTTCAGGGGGTGGAGATCCTATTTTATTT
_125_BRACONIDAE_ROGADINAE_Polystenidea_parksi_USNMENT01322620_           TATTTTATTTTTGGAATTTGATCTGGAATATTAGGATTATCAATGAGTATAATTATTCGATTTGAATTAAGTTCTCCAGGTTCTTTTTTAGGTAATGATCAACTTTATAATAGAATTGTTACTGCTCATGCATTGGTGATGATTTTTTTTATAGTTATACCTGTAATAATTGGGGGGTTTGGGAATTGATTAATTCCTTTAATGTTAGGTGCTCCAGATATAGCTTTCCCACGTATAAATAATATAAGATTTTGATTATTAATTCCTTCTTTAATATTATTATTAATTAGTTCATTGGTTAATGTGGGAGTTGGAACTGGGTGAACAATTTACCCTCCATTATCTTCTTTGTTAGGACATGGAGGTATTTCAGTTGATTTGGCAATTTTTTCTCTACATTTAGCAGGGGCTTCTTCAATTATAGGTGCTGTTAATTTTATTACTACTATTTTTAATATGAAATTATTTTATATAAAAATAGACCAAATTACTTTATTTATTTGATCTGTTTTAATTACAGCTTTTTTATTATTATTATCATTACCTGTTTTAGCGGGTGCTATTACAATATTGTTATTTGATCGTAATATTAATACAACATTTTTTGATTTTTCTGGGGGAGGTGACCCAATTTTATTC
_126_BRACONIDAE_ROGADINAE_Rogas_nigrovenosus_CNIN3895_                   TATTTTTTGTTTGGGATTTGGGCGGGGATAGTTGGGTTATCTATAAGTTTAATTATTCGGTTAGAGTTAAGAATGCCAGGTAGTCTATTGGGTAATGATCAAATTTATAATGGGATAGTTACGTCTCATGCTTTTGTTATGATTTTTTTTATAGTGATACCAATTATAATAGGGGGGTTTGGTAATTGATTAGTTCCTTTAATATTAGGGGCTCCTGATATGGCTTTCCCTCGTATAAATAATATAAGATTTTGATTATTGGTCCCTTCTTTAATTATATTATTATTAAGGGCAGTTGTTAATGTAGGGGTTGGGACAGGATGAACTATCTATCCTCCTTTATCTTCTTTAATAGGGCATGGGGGGATATCAGTTGATTTAGCTATTTTTTCTTTACATTTAGCAGGGGCTTCCTCTATTATGGGGGTAGTAAATTTTATTTCTACTATTTTTAATATAAAATTAATTTCTATTAAATTGGATCAAATTAATTTATTTGTTTGGTCGGTATTGATTACTGCAATTTTATTATTATTATCTTTACCTGTGTTGGCAGGGGCTATTACTATGTTATTGACTGATCGTAATTTAAATACTACGTTTTTTGATTTTTCTGGGGGGGGGGATCCTGTTTTATTT
_127_BRACONIDAE_ROGADINAE_Stiropius_sp_CNIN3052_                         TATTTTCTATTTGGTTTATGATCTGGAATTTTGGGGTTGTCTATAAGTTTAATTATTCGTTTTGAATTAAGAGTTTCAGGTTCATTTTTAGGTAATGATCAAGTTTATAATAGAATTGTTACGGCTCATGCTTTAATTATAATTTTTTTTATAGTTATACCTGTTATAATTGGTGGGTTTGGTAATTGATTAGTTCCTTTAATATTAGGTGCTCCTGATATAGCTTTTCCTCGAATAAATAATATAAGTTTTTGGCTTTTGATTCCATCAATTTTATTATTATTAATTAGTTCATTAATTAATGTGGGTGTAGGTACTGGGTGAACAATTTATCCGCCTTTATCTTCTTTAATGGGTCATGGAGGTTTATCTATAGATTTAGCTATTTTTTCTTTACATTTAGCTGGTGCTTCTTCTATTATAGGGGCAATTAATTTTATTACAACAATTTTTAATATAAGTTTATTTTCAATAAAAATAGATCAAATTAGTTTATTGATTTGATCTATTTTAATTACTGCTTTTTTATTATTATTATCTTTACCTGTTTTAGCAGGTGCTATTACTATATTGTTATTTGATCGTAATATTAATACAACTTTTTTTGATTTTTCTGGTGGAGGTGATCCAATTTTATTT
_128_BRACONIDAE_TELENGAIINAE_Tamdaona_sp_CNIN4315_                       TATTTTTTATTTGGTATATGAGCAGGTATAGTTGGTATATCAATAAGGTTAATTATTCGTATAGAATTAAGAATACCAGGAAGATTACTAATAAGAGATCAAATTTATAATACAATTGTTACAGCTCATGCTTTTATTATAATTTTTTTTATAGTTATACCTATTATAATTGGAGGATTTGGAAATTGATTAATTCCTTTAATATTAGGGGCTCCTGATATAGCTTTCCCACGTATAAATAATATAAGATTTTGATTACTAATCCCTTCATTAGTTTTATTATTTTTAAGGAATTTTTTAAATAATGGAGTTGGTACAGGGTGAACAATTTATCCACCTTTATCTTCTTTAATTGGTCATAGAGGAATTTCGGTAGATTTAGCTATTTTTTCTTTACATTTGGCGGGGATTTCTTCAATTATAGGAGCAATTAATTTTATTTCAACTATTTTTAATATACGTTTATATAAATTAAAATTAGATCAATTAAGATTAATAATTTGATCAATTTTAATTACAGCTTTTTTATTATTATTATCTTTACCTGTTTTAGCAGGAGCTATTACTATATTATTAACAGATCGTAATTTAAATACAACTTTTTTTGATTTTAGTGGAGGTGGGGATCCAATTTTATTT
_129_BRACONIDAE_ROGADINAE_Triraphis_sp_CNIN4028_                         TATTTTTTATTTGGTATTTGAGCAGGAATAGTTGGCTTATCAATAAGTTTAATTATTCGTTTAGAATTAAGTATACCCGGAAGTTTGTTGGGGAATGATCAGATTTATAATGGTATAGTTACAGCTCATGCTTTTATTATAATTTTTTTTATAGTTATACCTATTATAATTGGTGGGTTTGGAAATTGGTTAATTCCTTTAATATTAGGGGCTCCTGATATAGCTTTTCCTCGTATAAATAATATAAGTTTTTGGTTATTAATTCCCTCATTAACTTTATTGATTTTAAGGGCTGTAGTTAATGTGGGTGTTGGTACTGGTTGAACTATATATCCTCCTTTATCTTCTTTAATTGGTCATGGGGGGATATCTGTTGATATAGCAATTTTTTCTTTACATTTGGCAGGAGCATCATCTATTATAGGGGTTGTTAATTTTATTTCTACTATTTTTAATATAAAATTAGTTTCTATTAGATTGGATCAAATTAATTTATTTGTTTGATCAGTTTTAATTACAGCTGTTTTGTTATTATTATCTTTACCTGTTTTAGCTGGAGCTATTACTATATTACTTACTGATCGTAATTTGAATACAACTTTTTTTGATTTTTCTGGTGGTGGGGATCCTATTTTATTT
_130_BRACONIDAE_ROGADINAE_Yelicones_delicatus_USNMENT01322497_           TATTTTTTATTTGGGGTTTGGTCAGGTATTTTAGGACTTTCATATAGGGTAATTATTCGAATGGAGTTAAGTAACCCTGGGAGGTTGTTAGGGAATGATCAAATTTATAATTTAATAGTTACAATTCATGCTTTTATTATAATTTTTTTTATAGTTATACCTATTATAATTGGAGGGTTTGGTAATTGGTTAATTCCTTTAATATTAGGTGCCCCTGATATAGCTTTCCCTCGTATAAATAATATAAGTTATTGGTTATTATTTCCTTCTATTTATTTAATATTAATTAGGGGCTTTATAAATGTAGGGGTGGGGACTGGTTGGACAATTTATCCTCCCTTAAGAAGGTATATTGGGCATAGAGGATTTTCTGTAGATATTATAATTTTTTCTTTACATTTAGCAGGGGCTTCTTCAATTATGGGGGCTATTAATTTTATTACAACTATTTATAATATAAAATTAAAATTGATTTCAATAGATCAAGTAAGTTTGTTTAGGTGGTCAGTTATAATTACTGCTATTTTATTGCTACTATCATTACCTGTATTAGCAGGGGGGATTACAATATTATTAACTGATCGAAATCTAAATACTAGGTTTTTTGACTTTTCTGGGGGGGGAGACCCTATTTTATTT
_131_BRACONIDAE_ROGADINAE_Yelicones_sp_CNIN3896_                         TATTTTTTGTTTGGTATTTGAGCGGGAGTTTTAGGTTTATCTTATAGAGTGATTATTCGAATAGAATTAAGAAATCCTGGGAGGTTACTAGGTAATGATCAGATTTATAATTTAATGGTTACTATTCATGCTTTTATTATAATTTTTTTTATAGTTATGCCAATTATAATTGGGGGGTTTGGTAATTGATTGATTCCTTTAATGTTAGGAGCCCCTGATATAGCTTTCCCTCGAATAAATAATATAAGATACTGATTATTATATCCGTCATTATATTTAATATTAATTAGGGGATTTATTAATGTGGGAGTTGGGACGGGGTGAACTATATATCCTCCTTTGAGGTCTTCTATAGGTCATATAGGAATATCTGTTGATTTAATAATTTTTTCTTTACATTTAGCAGGTATTTCATCAATTATAGGAGCAATTAATTTTATTACCACTATTTATAATATAAAATTAAAAATAATTTTAATAGATCAAATGAGCTTATTTTGTTGATCTGTAATTATTACTGCATTTTTATTATTATTATCTTTGCCTGTTTTAGCTGGAGGGATTACAATATTATTAACTGATCGTAATTTGAATACTAGGTTTTTTGATTTTTGTGGAGGGGGGGATCCTATTTTATTT
_132_BRACONIDAE_SIGALPHINAE_Minanga_sp_CNC1045829_                       TATTTTATTTTTGGTTTATGATCTGGTATATTTGGGTTATCTTTAAGAATAATTATTCGTATAGAATTATCAATTAGTGGTAACTTAATTGGGAATGATCAAATTTATAATAGAATTGTTACTTTACATGCATTTATTATAATTTTTTTTATAGTTATACCAATTATAATTGGAGGATTTGGAAATTGATTAATTCCATTAATATTGGGAGGACCAGATATAGCATTTCCACGAATAAATAATATAAGATTTTGATTATTAATTCCATCATTAATATTATTAATTTTAAGAAGATTTATAAATATTGGTGTTGGAACAGGTTGAACAGTATACCCTCCTTTATCTTTAAATTTAAGACATAGTGGGGTAGCTTTAGATTTAGCTATTTTTTCATTACATTTAGCAGGTATCTCTTCCATTATAGGAGCAATTAATTTTATTTCTACAATTTTAAACATATGATTTAATAAAATTAAAATTGATAAAATACCATTATTAATTTGATCAATTTTTATTACTGCATTTTTATTATTATTATCTTTACCAGTTTTAGCTGGAGCAATTACAATATTATTATTTGATCGAAATTTAAATACAAGATTTTTTGACCCATCTGGAGGGGGAGATCCCATTTTATAT
_133_BRACONIDAE_SIGALPHINAE_Sigalphus_sp_USNMENT01322498_                TATTTTATTTTTGGTATTTGGTCAGGAATTTTTGGGTTATCATTAAGGGTATTAATTCGTTTAGAATTAAGTGTAACAAGGCAATTAATTGGCAATGATCAAATTTATAATAGAATTGTTACAATACATGCTTTTATTATAATTTTTTTTATAGTCATGCCGATTATAATTGGAGGATTTGGTAATTGATTAGTACCTTTAATATTAGGGGCCCCAGATATAGCATTTCCACGAATAAATAATATAAGATTCTGGTTATTAATCCCTTCATTATTATTATTAATCTTAAGAAGATTTATAAATATTGGAGTTGGGACTGGATGAACTGTTTACCCTCCTTTATCATTAAATATTAGTCATAGGGGGATAGCATTAGATTTGGCAATTTTTTCTTTACATTTAGCAGGTATCTCATCAATTATAGGAGCAATTAATTTTATTACAACAATTTTAAATATATGATTTAGTTCCATTATAATTGATAAAATACCTTTATTAATTTGATCAATTTTTATCACAGCATTATTATTATTATTAGCTTTACCTGTTTTAGCTGGGGCTATTACTATGTTATTATTTGATCGAAATTTAAATACAAGATTTTTTGACCCTTCAGGGGGAGGTGATCCTATTTTATAC
_134_BRACONIDAE_TELENGAIINAE_Telengaia_ventralis_CNIN4308_               TATTTTTTATTTGGTATATGAGCAGGAATAATAGGGCTTTCTATAAGATTAATTATTCGATTAGAATTAAGTACACCAGGTAAATTTTTAGGTAATGATCAAATTTATAATAGAATTGTAACTGCACACGCTTTTATTATAATTTTTTTTATAATTATACCTATTATAATTGGAGGATTTGGTAATTGATTAGTTCCTTTAATATTAGGAGCCCCTGATATAGCCTTCCCCCGAATAAATAATATAAGATTTTGGTTATTAATTCCTTCATTAATTTTATTAATTTTAAGAAATTTTATTAATGTTGGAGCTGGAACTGGATGAACAATTTACCCCCCATTATCTTCAAATTTAGGACATTCAGGAATTTCAATAGATTTAGTTATTTTTTCTTTACATATTGCAGGAATTTCATCTATTATAGGAGCAATTAATTTTATTTCAACTATTTTTAATATAAAAATTTATTTAATAAAATTAGATCAAATAAATTTATTTATTTGATCAATTTTAATTACAGCATTCCTATTATTATTATCATTACCAGTATTAGCCGGAGCTATTACTATATTATTAACTGATCGAAATTTAAATACTACATTTTTTGATTTTAGAGGAGGAGGAGACCCAATTTTATTC
[truncated: 5,446,222 more chars]
